# Supplementary material for: Evolutionary convergence and divergence of hippocampal cytoarchitecture between rodents and primates revealed by single-cell spatial transcriptomics
Source: Natl Sci Rev. 2026 Jan 2;13(5):nwaf595. doi: 10.1093/nsr/nwaf595 (PMC12949517; doi:10.1093/nsr/nwaf595)
Supplement: nwaf595_Supplemental_Files [file nwaf595_supplemental_files.zip]

Archive with 11 entries (11 files):
- supplementary methods.docx
- Supplementary_Figures.docx
- TableS1_Information_on_Stereo-seq_sections.xlsx
- TableS2_Marker_genes_for_spatial_transcriptomic_subregions.xlsx
- TableS3_Cell_type_marker_genes.xlsx
- TableS4_DEGs_for_CA2_CA3_CA4.xlsx
- TableS5_GABAergic_cell_type_localized_in_subregions.xlsx
- TableS6_glutamate_co_lustering_matrix.xlsx
- TableS7_Axis_preference_of_gene_expression_in_the_CA1_region.xlsx
- TableS8_DEG_for_SUB_complex_and_GO_analysis.xlsx
- TableS9_DEG_for_CA1_clusters.xlsx
