# Supplementary material for: Evolutionary convergence and divergence of hippocampal cytoarchitecture between rodents and primates revealed by single-cell spatial transcriptomics
Source: Natl Sci Rev. 2026 Jan 2;13(5):nwaf595. doi: 10.1093/nsr/nwaf595 (PMC12949517; doi:10.1093/nsr/nwaf595)
Supplement: nwaf595_Supplemental_Files [file nwaf595_supplemental_files.zip › TableS1_Information_on_Stereo-seq_sections.xlsx]

## Sheet: Description
Table S1. Metadata of Stereo-seq data.
Description
1. Metadata of the macaque hippocampus.
2. Metadata of the marmoset hippocampus.
3. Metadata of the mouse hippocampus.

## Sheet: macaque
chipID	EBZ (mm)	genenum	totalcounts	#cell	area	countspercell	macaque_id
T25	8	15044	25259256	16974	35650	475.355	1
T27	8.5	15165	31530874	18337	39897	635.931	1
T30	6.23	15221	54194356	17455	35240	1034.11	1
T31	9.51	15051	31378050	21930	38674	512.092	1
T32	5.72	14999	31312604	13191	28197	762.348	1
T33	10	15388	41301792	24041	44894	731.477	1
T34	5.19	14808	24093546	13761	29797	676.898	1
T36	4.73	14932	31717880	14143	28499	900.717	1
T37	10.99	15191	28203344	24155	62759	362.935	1
T39	11.49	15209	31317458	31702	66645	393.795	1
T40	3.72	14445	10818005	10357	25759	390.669	1
T41	11.97	15367	60914972	33058	71914	516.682	1
T42	3.22	15018	28070080	14170	28791	706.872	1
T43	12.54	15311	39607576	33296	79928	390.385	1
T44	2.72	15051	30072520	15305	30227	675.159	1
T47	13.45	15449	50798192	28721	82263	474.983	1
T48	1.69	14725	22642748	9948	27105	757.484	1
T49	13.94	15234	48956016	29258	76639	410.915	1
T50	1.22	14777	20695856	10285	24408	591.795	1
T53	14.93	15397	45288484	24806	61649	512.876	1
T57	15.94	14882	19194672	10297	37484	384.301	1
T59	16.46	14668	17494544	8244	20810	524.299	1
T28	6.73	14254	10163476	12773	37193	247.933	1
T29	9.11	14791	18595424	15741	34971	298.453	1
T45	12.94	15252	62524612	26773	81523	305.947	1
T51	14.45	14083	7940322	9734	71480	128.828	1
T52	0.71	14374	11852449	6320	13521	749.723	1
T54	0.22	11718	958712	1219	2544	265.155	1
T55	15.46	15066	22340734	11339	46762	382.096	1
T56	-0.28	11430	1006695	523	1707	570.514	1
T573	9.06	15645	57313984	21907	34154	864.512	2
T574	15.26	15695	71777728	36835	53546	685.206	2
T575	6.07	15434	36977572	14707	22030	866.042	2
T576	18.48	15686	82427360	39519	69296	586.912	2
T577	3.07	15219	23079554	8169	12083	963.931	2
T578	21.36	14210	4217919	2548	5218	395.249	2
T820	10.56	15437	24611730	15610	28057	545.48	3
T821	11.01	15654	32975014	24435	30343	517.808	3
T822	10.01	15534	29343040	20991	30244	513.651	3
T823	11.51	15368	29927980	18485	27459	579.566	3
T824	9.52	15398	34949928	17379	28854	519.184	3
T825	12.01	15489	51928792	25420	31308	658.745	3
T826	9.01	15565	38210488	20206	32012	723.422	3
T827	12.51	15543	36782048	23761	32957	439.734	3
T829	13.01	15484	35715888	26477	34508	451.754	3
T849	18.03	15702	78317032	69185	60429	1131.99	3
T830	8.02	15420	22512790	20043	29297	374.54	3
T831	13.51	15494	39228112	26957	35345	446.594	3
T832	7.52	15389	31966844	22127	29745	475.146	3
T833	14.01	15463	29392554	24665	35448	398.212	3
T834	7.02	15549	31206098	19894	28171	490.161	3
T835	14.51	15583	41507844	29283	37349	476.123	3
T836	6.48	15304	19879296	17798	25812	369.013	3
T837	15.01	15704	50275080	31864	41505	545.383	3
T838	6.02	15569	44809612	19187	27587	757.574	3
T839	15.51	15640	48947000	38664	48801	410.434	3
T840	5.52	15433	27843962	18352	25698	501.849	3
T841	16.01	15613	64919800	42597	56039	455.816	3
T842	16.53	15599	65417872	35798	58571	573.571	3
T843	5.01	15374	19641812	25987	28762	755.832	3
T844	4.52	15390	24150136	19260	28708	366.727	3
T845	17.01	15665	76152200	49370	63145	513.857	3
T846	17.51	15753	119740744	41116	61931	886.507	3
T847	3.96	15565	29550548	36084	35845	818.939	3
T848	3.52	15441	26170024	36318	40771	720.58	3
T850	2.93	15190	14404066	41174	42727	349.834	3
T851	18.51	15726	114459664	50693	59153	805.287	3
T852	19.01	15655	86853544	31833	52297	899.144	3
T853	19.51	14850	9019593	37946	41072	237.695	3
T854	2.52	14211	3747559	32474	39645	115.402	3
T857	2.01	15137	22773572	13568	28304	406.129	3

## Sheet: marmoset
chipID	EBZ (mm)	genenum	totalcounts	#cell	area	countspercell	marmoset_id
T452	7.22	27214	36594672	5397	15208	989.249	1
T454	6.71	27334	32014256	6991	24166	1004.37	1
T456	6.2	27611	38164200	15344	26677	728.743	1
T457	5.96	28397	57552248	21406	28566	868.788	1
T458	5.62	27726	42689860	15002	25386	747.617	1
T460	5.2	27494	44237232	15074	23237	825.844	1
T461	4.95	28287	59328848	12931	22885	1050.27	1
T462	4.7	26819	33763740	14935	22341	702.477	1
T463	4.46	27246	37700076	17464	23409	692.81	1
T465	3.97	26699	43659916	17540	23210	700.894	1
T466	3.78	27076	31936156	13292	21593	737.498	1
T467	3.52	26865	29795440	10843	22622	716.779	1
T470	2.78	28331	40355608	14075	22711	994.449	1
T472	2.27	27335	34633128	11006	19545	966.058	1
T473	2.02	27578	30285142	8419	19619	941.404	1
T474	1.77	27158	28161256	11458	20043	872.333	1
T475	1.52	27377	29771624	14309	23229	701.024	1
T478	0.77	27379	32851478	14934	26978	671.464	1
T447	8.48	19261	1742733	830	1349	681.654	1
T448	8.23	22926	5044101	2268	3168	783.431	1
T451	7.48	24677	12409586	4728	5792	984.91	1
T455	6.46	22202	4532956	2227	23900	135.753	1
T464	4.14	23960	6575327	4953	18954	228.213	1
T476	1.27	26738	18271340	3673	25917	267.639	1
T479	0.52	24866	9298110	4835	14924	483.121	1
T480	0.27	25577	15542774	3366	12337	707.537	1
T482	-0.24	21457	2901054	718	1719	980.04	1
T652	2.8	27121	12266769	12823	25229	275.25	2
T654	3.2	24695	9338985	13465	29318	171.69	2
T658	4	27271	23370292	21761	26207	397.81	2
T661	4.61	28175	31714802	17397	29744	413.12	2
T670	6.4	27393	23497768	9564	12102	872.15	2
T671	6.6	27142	20617208	7393	10727	769.88	2
T674	7.21	25631	9758957	5211	7217	554.52	2
T675	7.4	24218	7825120	4472	5715	505.66	2

## Sheet: mouse
chipID	Bregma (mm)	genenum	totalcounts	#cell	area	countspercell	mouse_id
T307	-0.59	19313	8193182	3753	1973	1492.25	1
T311	-0.99	20766	13710070	3864	4051	1678.2	1
T312	-1.09	19645	8522199	4509	4280	1001.37	1
T313	-1.19	20457	11719267	4305	4301	1346.03	1
T314	-1.29	19038	7738207	4508	4751	850.96	1
T315	-1.39	19790	9185821	4283	4540	1087.33	1
T319	-1.79	21124	15408329	4399	5308	1548.15	1
T321	-1.99	20370	14423192	5263	5783	1242.38	1
T322	-2.09	20011	12451289	5402	6078	958.92	1
T323	-2.19	20555	16380130	6084	6408	1322.18	1
T324	-2.29	20434	11800003	5845	7332	939.686	1
T325	-2.39	21472	20572096	6490	8084	1526.36	1
T329	-2.79	21115	25272688	10345	11017	1298.97	1
T330	-2.89	20356	18093896	9636	10650	1046.79	1
T332	-3.09	20019	14804214	8382	10197	902.246	1
T333	-3.19	21193	24590568	6811	9158	1622.75	1
T335	-3.39	20414	15787395	8842	9033	954.798	1
T336	-3.49	19636	9947894	6777	8047	742.767	1
T337	-3.59	19419	8496044	3991	4945	1060.11	1
T338	-3.69	20795	12827973	4896	7135	960.812	1
T339	-3.79	19267	6783000	3603	3472	1074.7	1
T305	-0.29	17947	3191505	984	955	1868.99	1
T306	-0.49	19830	8799827	2124	2037	2319.17	1
T308	-0.69	19706	8259249	2731	2560	1592.41	1
T309	-0.79	18897	6993695	2092	1594	2203.56	1
T316	-1.49	18731	7265069	4039	5280	885.601	1
T317	-1.59	18674	7421454	4216	4908	735.212	1
T318	-1.69	18827	8230100	6205	5100	828.811	1
T326	-2.49	20884	13641282	6871	9038	814.909	1
T331	-2.99	18628	8481095	8327	9267	568.562	1
T334	-3.29	19424	9677119	6075	8047	801.208	1
T340	-3.89	18987	5937482	40	2161	498.225	1
T341	-3.99	18979	5725156	42	2579	312.643	1
T198	-4.51	20128	12694274	2248	2388	2952.4	2
T199	-4.41	16703	2260728	655	609	1927.93	2
T200	-4.31	18398	4314480	1517	1586	1491.95	2
T202	-4.11	19792	12023012	4425	3783	1566.25	2
T203	-4.02	20309	13318744	5556	4517	1479.35	2
T204	-3.93	20293	14621736	6630	4894	1457.07	2
T205	-3.83	20653	14869134	6898	5249	1320.35	2
T206	-3.73	20207	11807199	5233	5016	1186.39	2
T207	-3.63	20957	15064633	6842	7575	1099.44	2
T209	-3.43	21761	28347850	9333	8620	1472.74	2
T210	-3.33	21752	30496836	10103	9460	1456.3	2
T211	-3.23	21933	35533936	8354	9016	1872.19	2
T213	-3.03	20919	21381388	8550	9700	1220.34	2
T214	-2.94	21019	28397336	8202	9967	1623.68	2
T215	-2.84	20726	17128166	7950	10293	935.224	2
T216	-2.74	23012	70472320	23775	25838	1530.98	2
T217	-2.64	21636	29955624	9251	10611	1561.14	2
T219	-2.44	21440	20346154	8046	9028	1143.14	2
T220	-2.34	21451	20580428	6482	7263	1436.57	2
T221	-2.24	20472	15272608	5872	5616	1272.49	2
T222	-2.14	20484	15453266	4481	5986	1594	2
T223	-2.04	20216	14070663	4633	5439	1418.56	2
T224	-1.94	19687	12617891	3888	4574	1620.45	2
T225	-1.85	19375	10730854	2977	4259	1539.94	2
T226	-1.74	19379	12362937	3131	4225	1656.39	2
T227	-1.65	19760	11736285	3783	4272	1393.65	2
T228	-1.54	20115	13283542	4283	4556	1431.28	2
T229	-1.44	19612	9738582	3364	3942	1403.55	2
T230	-1.35	19859	10196954	4148	4258	1237.03	2
T231	-1.24	19614	9330165	4003	4660	1101.25	2
T232	-1.14	20115	12131855	2444	3429	2192.34	2
T233	-1.04	19858	11331400	3137	3273	1814.1	2
T234	-0.94	18985	7318237	2545	2769	1222.43	2
T235	-0.84	18924	6707770	2615	2683	1171.07	2
T236	-0.74	18720	5512148	2257	2256	1214.67	2
T237	-0.64	18150	5125620	1847	1813	1411.96	2
T238	-0.54	18491	5237909	1528	1654	1711.88	2
