# Supplementary material for: Evolutionary convergence and divergence of hippocampal cytoarchitecture between rodents and primates revealed by single-cell spatial transcriptomics
Source: Natl Sci Rev. 2026 Jan 2;13(5):nwaf595. doi: 10.1093/nsr/nwaf595 (PMC12949517; doi:10.1093/nsr/nwaf595)
Supplement: nwaf595_Supplemental_Files [file nwaf595_supplemental_files.zip › TableS2_Marker_genes_for_spatial_transcriptomic_subregions.xlsx]

## Sheet: Description
Table S2. Marker genes identified from transcriptome-defined subregions
Description
1. Marker genes from macaque transcriptome-defined subregions
2. Marker genes from marmoset transcriptome-defined subregions
3. Marker genes from mouse transcriptome-defined subregions

## Sheet: 1. Macaque
region	CA3/4 pyr					CA L.Mol					CA1 Orien and Rad					CA1 pyr					DG Mol					DG Gr					SUB					SUB sup.					SUB int.					SUB deep
info	foldchange	pval	score	gene	MeanExpression	foldchange	pval	score	gene	MeanExpression	foldchange	pval	score	gene	MeanExpression	foldchange	pval	score	gene	MeanExpression	foldchange	pval	score	gene	MeanExpression	foldchange	pval	score	gene	MeanExpression	foldchange	pval	score	gene	MeanExpression	foldchange	pval	score	gene	MeanExpression	foldchange	pval	score	gene	MeanExpression	foldchange	pval	score	gene
0	5.46288	1.23789e-35	36.3559	MFAP5	4.20186	0.975683	8.7755e-19	12.246	IQCK	5.46463	2.57747	5.24142e-11	12.1735	FIBCD1	4.6905	2.47767	1.77173e-50	24.1199	SH2D4B	3.2745	1.27893	1.89947e-16	12.0901	CCDC80	3.85086	3.59583	3.07993e-45	34.3563	AKAIN1	3.65997	4.99221	1.35008e-12	21.1209	NTS	5.50094	1.98968	8.16308e-14	13.7372	PCSK6	3.63375	3.69896	2.15745e-35	28.8291	KLF5	3.89371	3.55109	2.28253e-24	24.9241	CPLX3
1	4.7788	1.02083e-18	26.6812	DMRTA1	3.96459	1.48512	8.05963e-16	11.9816	DAAM2	5.42294	1.02888	8.70716e-09	11.1951	ND5	8.07948	3.67759	3.62801e-20	19.6976	FIBCD1	5.38558	2.10679	1.05872e-08	11.621	HHIPL1	2.97007	4.67303	2.5614e-27	29.3817	GRP	4.45782	4.02555	1.59548e-10	19.6335	DHRS9	2.92157	2.16168	6.80248e-11	13.474	SLC16A9	3.78774	2.60488	1.25478e-27	23.5426	OVOL2	2.99191	3.92614	2.05805e-18	22.947	IQCF3
2	2.30311	1.38544e-30	22.7805	KCTD6	4.74389	1.16867	8.7755e-19	11.9051	FGFR2	5.36695	0.927069	2.11152e-07	9.91594	CAMK2A	7.96192	1.98281	8.34508e-29	18.6932	CRYBG1	3.46212	1.54701	9.49877e-11	11.2681	SLC38A3	3.86283	3.60351	4.21239e-37	27.7096	PROKR2	3.83506	3.83036	1.18407e-10	18.2904	NDST4	4.38123	1.88799	2.54644e-11	12.7779	RNF43	3.28915	4.6951	2.51225e-14	22.638	CBLN3	3.67012	3.76274	1.41566e-30	22.2368	RXFP1
3	3.74028	1.84253e-22	22.5974	OSR1	2.80651	1.26054	7.56758e-14	11.7956	PLP1	8.01318	1.28108	4.49434e-10	9.61443	NTNG2	4.32681	1.59282	3.07442e-22	18.4335	LMO4	7.48051	1.28905	3.15931e-11	11.2621	ADORA2B	3.50945	3.67244	1.22912e-25	27.4288	DCLK3	3.01452	2.34228	7.53378e-17	17.4443	PLPP4	4.77298	1.57946	8.16308e-14	12.7262	PLCD3	3.85246	2.5219	1.67044e-22	19.5359	SYTL1	2.30745	2.14593	1.24571e-25	19.7286	TLE4
4	4.24474	2.73188e-14	20.5616	VSX1	2.85503	1.24573	6.10168e-15	11.5854	RELN	5.42178	1.12243	5.24142e-11	9.60281	CACNG4	4.20824	2.01319	1.77907e-20	18.2835	MAN1A1	5.75571	1.38199	1.29127e-11	11.0517	MFGE8	5.14421	3.67186	2.73976e-31	27.3494	NPY1R	5.10818	2.1947	1.02613e-13	16.269	ETV1	5.53341	1.36099	2.26212e-14	11.351	ID2	6.02394	2.3106	6.74234e-26	19.4611	CCKBR	4.17647	3.19092	3.26381e-17	19.384	FMOD
5	2.1994	5.17343e-28	19.7904	OAS3	3.41497	1.50561	1.06094e-17	11.4943	TNC	3.67252	1.23979	2.99567e-08	9.08553	ENG	3.98749	2.55608	6.04267e-30	18.245	PRSS12	4.78406	1.14355	1.48875e-07	10.9175	SLC1A3	7.18369	3.24703	1.08245e-33	26.8677	ADGRG2	4.84991	2.78835	1.72335e-13	15.6537	NR4A2	4.83808	1.56975	1.02464e-11	11.2525	CALB2	4.29146	4.04916	2.93129e-11	19.4012	CLEC10A	2.79887	3.82485	3.84929e-11	17.8583	KRT17
6	2.81664	2.00172e-32	19.443	TSPAN18	4.10795	1.69152	1.06106e-11	11.3192	SLC14A1	3.23804	0.844844	3.02645e-06	8.99457	CYTB	8.318	1.99465	1.2514e-31	17.8448	CD24	4.97566	1.50229	2.99287e-09	10.8926	WIF1	6.20288	3.29576	2.71272e-40	26.5214	PTER	6.13534	1.67427	8.81173e-17	14.6629	CFAP46	3.26425	1.41009	9.01564e-11	10.9661	EMP2	3.89556	3.33706	6.77104e-15	19.1768	ADAMTS16	3.87089	1.17781	1.40461e-19	15.5925	CDC73
7	3.66072	1.5566e-14	19.0916	NPNT	5.21432	1.28295	1.34228e-15	11.2529	CES1	3.97916	0.785119	7.05853e-09	8.81982	CBX6	6.42471	1.84778	1.75598e-30	17.6542	AZIN2	4.76754	1.39653	1.0765e-12	10.475	ALDH1L1	4.86356	2.89127	1.35459e-50	26.0114	PLEKHA2	5.68498	2.05944	3.18692e-13	13.641	MET	3.78779	0.976674	1.42827e-08	10.9543	SPARCL1	7.7373	2.55483	2.94432e-20	17.971	SATB2	5.4487	2.02076	1.96328e-14	15.3359	TNIP3
8	1.17877	2.92217e-16	18.9673	ITM2B	7.63324	1.37315	7.69718e-12	11.2287	MOBP	7.01179	0.956305	1.91065e-06	8.67375	REXO1	4.50436	3.3122	3.07559e-19	17.6107	LMO1	5.83554	1.11671	1.0765e-12	10.2821	CBS	3.85236	3.80578	8.69967e-29	25.7249	C1QL3	4.04055	2.87456	3.38191e-12	12.9486	RXFP1	4.59605	1.68131	9.89651e-09	10.5975	NR2F2	4.61541	1.97385	3.86017e-27	17.9509	IGSF3	4.00413	2.11709	2.75726e-26	15.3187	NR4A2
9	2.69545	2.6555e-20	18.494	KIT	5.14	1.46568	2.2237e-14	11.1633	SPSB1	2.92477	1.024	2.99567e-08	8.56358	KANK3	3.1353	2.73669	1.51139e-29	17.0337	ALOX15	3.89209	3.17228	2.59857e-06	10.1812	APOC1B	5.98288	2.58904	5.52979e-38	24.5127	BTG1	5.74547	1.43642	3.41378e-16	12.7147	NEFM	6.03142	2.37385	3.062e-07	10.5736	SEMA3B	5.16433	2.25924	7.09732e-15	17.2801	FSTL4	4.53435	1.65499	8.46006e-25	15.2842	RGS4
10	1.09121	4.01019e-34	17.6149	GLO1	5.65795	1.37588	8.91671e-16	10.9616	PADI2	4.91691	0.978759	2.66086e-09	8.49084	MFGE8	4.8886	1.83307	2.3408e-22	16.8059	MAPK10	7.29181	1.57877	5.47083e-08	9.97776	BTBD17	3.57157	3.02236	1.6943e-19	22.1004	LAMP5	5.68854	1.527	8.38486e-11	12.5881	CAMK2D	5.85178	1.41449	7.02649e-09	10.1375	RBM43	2.72799	1.74334	4.2483e-26	17.0402	ADAMTS8	4.38804	1.93327	1.51493e-23	15.1935	OPRM1
11	2.28254	8.28806e-29	17.6133	ADCYAP1	4.12715	1.17022	2.93936e-16	10.9511	BCO2	3.19423	0.876281	7.12044e-06	8.479	ND2	9.00623	1.34236	1.38359e-14	16.564	ATP2B1	6.92572	1.41086	5.50596e-09	9.96858	GRIN2C	3.68474	2.53703	5.11913e-44	21.9292	ADRA1A	5.43082	1.50383	1.63291e-19	12.5236	BHLHE40	4.28175	1.21424	3.20285e-09	9.94757	SLC25A18	4.57951	2.33248	5.0145e-10	16.9245	CCK	7.73466	3.25951	2.67333e-09	15.1575	SYT6
12	3.12357	6.26131e-16	17.261	SH2D7	4.99102	1.28223	7.33303e-13	10.9117	CCDC152	5.93616	1.09098	1.11679e-08	8.35522	AFAP1L2	3.25994	1.91819	7.28349e-15	16.2038	ZBTB25	5.51638	1.34249	5.50596e-09	9.92796	MOXD1	4.41942	3.67605	8.83572e-19	21.8851	PROX1	4.17379	2.21506	1.01192e-11	12.344	RAB44	2.15799	1.18153	1.96282e-10	9.8714	ECE1	4.65627	2.85092	2.35537e-11	16.7434	GLP2R	2.89723	2.56463	9.23221e-12	15.1034	NXPH3
13	2.97517	2.90025e-15	16.8501	NRIP3	5.43689	1.71135	7.33303e-13	10.8829	SEMA3B	4.74503	1.35429	9.79114e-06	8.27389	KCNH3	5.55442	2.94208	9.17736e-12	15.9667	CARTPT	5.11394	1.17232	1.37635e-09	9.92597	SLC13A5	2.70645	2.30653	1.88015e-37	21.4755	CXorf57	4.01412	1.10536	1.18449e-14	11.586	EFR3A	6.46545	2.09128	4.91887e-06	9.55669	BST2	2.9011	1.75582	5.38843e-24	16.6911	MEF2C	6.14751	1.89752	5.35771e-15	14.5504	LTB
14	1.59523	3.00914e-27	16.8319	SNCA	6.90763	1.31774	2.84217e-13	10.8192	ABCA8	4.43891	1.10245	5.7773e-08	8.25535	TMEM132C	4.389	2.13603	2.92326e-25	15.7334	CAMK1G	4.06724	1.4484	1.4268e-08	9.77493	TNFSF13	3.43454	3.18195	8.31e-21	21.1601	COL25A1	6.05417	2.11992	1.27758e-08	11.5008	DSG2	2.7163	1.80381	1.76161e-06	9.54259	RBPMS	3.72918	2.2548	1.33501e-14	16.611	MYO5C	3.72572	2.75151	3.18915e-09	13.6341	TMEM233
15	1.40357	3.36551e-29	16.666	EFR3A	6.65557	1.46949	2.77975e-13	10.7933	SLC16A9	3.36061	1.90609	2.03604e-06	8.23886	CABP7	5.35919	1.75857	1.06227e-23	15.4498	KCNN2	5.14586	1.34333	7.73554e-08	9.53007	SLC39A12	3.80248	2.04281	5.48526e-26	21.0131	TIAM1	5.7914	1.88594	2.19981e-10	11.3483	PTGER3	4.19407	1.49735	1.51211e-06	9.42984	PHYHD1	4.78025	1.55074	1.65961e-22	16.4752	NUAK1	5.82097	1.25399	2.61002e-19	13.4443	LMO3
16	1.80491	1.0481e-29	16.3811	CREG2	4.91553	1.31206	2.36768e-15	10.7499	AHNAK	4.2867	1.1558	2.55959e-07	8.17653	NOTCH3	3.29115	2.02237	2.137e-14	15.2462	KITLG	4.32706	1.24454	1.4489e-09	9.49247	TEAD2	2.24512	3.00126	1.42244e-27	20.8713	MYCL	3.6291	3.47273	6.22838e-07	11.2966	CYP26A1	2.54385	1.30931	1.04412e-08	9.40866	LEF1	3.11058	2.13792	3.35662e-24	15.9291	ADCYAP1	4.0368	2.34001	3.84139e-10	13.4169	CCDC60
17	1.93055	3.00516e-20	16.3783	AMPH	5.83118	0.822708	5.65869e-11	10.7043	CNN3	6.39663	1.35479	5.98799e-06	8.03683	SLC22A6	3.07549	2.40225	3.66878e-13	15.0381	KLHL14	2.7346	0.953815	3.87879e-13	9.43858	APCDD1	4.2563	2.41153	1.30799e-38	20.8431	DACT1	3.81087	1.37353	6.22906e-13	11.0519	RGS4	6.5459	2.13706	2.64139e-06	9.39661	ENTPD2	3.82569	2.14872	3.79231e-16	15.8732	TSHZ3	4.88764	3.11377	2.07169e-08	13.3163	GLRA4
18	2.30324	2.92989e-30	16.3221	LPL	4.57493	1.29116	2.2237e-14	10.6915	CNDP1	3.53799	0.853147	1.91065e-06	8.01009	PDZD4	5.66049	1.85501	1.76248e-23	14.9825	SYTL4	2.85329	0.734426	9.94957e-12	9.37284	AIFM3	4.80925	3.42704	3.30962e-25	20.7631	NTF3	3.76894	1.3415	5.14413e-14	10.902	ELAVL4	5.89006	1.2409	6.4597e-10	9.36428	BMPR1B	4.3569	3.69928	2.72973e-11	15.34	TSHZ2	5.94504	1.4616	5.72041e-17	13.2882	EFHD2
19	1.54614	1.74773e-23	16.2995	PRKCE	6.64503	1.20359	2.53652e-15	10.6484	GPRC5B	5.36571	1.03667	1.6376e-05	7.96248	B3GAT1	5.88921	1.85101	1.57928e-17	14.9799	DUSP6	4.78115	0.885349	2.2932e-07	9.31049	ATP1A4	6.67441	2.35848	3.83411e-23	20.4974	SYNPR	6.82768	1.42795	1.41036e-11	10.8615	ST8SIA5	4.22043	1.48117	3.48335e-07	9.35045	UAP1L1	2.64223	2.19598	6.50875e-15	14.8607	PDYN	4.17785	1.74664	4.00248e-17	12.9311	GALNT6
20	2.52375	1.37627e-12	16.1702	TPH2	2.66069	1.24836	1.59542e-12	10.6392	TF	6.37458	0.909838	1.48934e-08	7.95739	PLXNB1	4.44794	2.32311	1.33946e-16	14.9501	RSPO3	3.7853	1.29424	3.48071e-08	9.28435	F3	4.30538	1.9923	1.86982e-35	20.1028	MAN1C1	5.33958	1.27771	8.15437e-13	10.7957	CACNA2D2	3.66619	0.945355	4.23616e-11	9.34509	RGS12	4.53703	1.71196	2.50904e-21	14.7627	VIPR1	2.6316	4.30965	1.33955e-07	12.8676	KRT16
21	3.89071	2.23861e-10	16.0887	SERPINB13	2.82857	1.27052	8.91671e-16	10.5551	SEMA6A	5.01276	1.27454	6.61339e-06	7.90546	STK32A	3.13474	1.62625	2.87761e-17	14.8984	KLHL13	4.01768	1.21817	3.31416e-08	9.25005	ALDH4A1	3.65798	2.25811	5.55398e-27	20.0594	LRRC57	3.92082	1.56388	4.74032e-11	10.6823	NEFH	2.54107	1.24863	4.04238e-09	9.23671	ZBTB7C	3.92315	2.33254	1.57541e-11	14.6536	FAM83B	2.10791	1.71467	9.98577e-15	12.8035	SEC24D
22	2.30035	2.58199e-14	16.0045	NKAIN1	2.47879	1.37316	7.4958e-11	10.4952	TSPAN11	2.7126	0.675467	3.88939e-06	7.88436	PMEPA1	4.74286	1.91288	4.09208e-23	14.7688	PLPPR4	6.12714	1.37386	6.73853e-08	9.14311	THSD1	2.90079	1.86928	2.11876e-31	20.0581	ELMOD1	6.25056	1.84139	5.64747e-09	10.5762	HRH3	4.59194	1.60749	1.74256e-06	8.87995	TRABD2B	1.48563	2.04103	2.41261e-17	14.6136	DPY19L1	4.80183	2.07159	4.65184e-10	12.6511	CTGF
23	1.5792	2.3043e-29	15.9522	WSCD2	4.56407	1.73117	8.05126e-11	10.491	ANLN	4.86945	1.08462	9.12319e-07	7.85808	AXL	3.77736	1.59351	2.3622e-21	14.7337	SYT17	5.26914	1.26002	5.50596e-09	8.97661	MRVI1	4.0254	2.15335	1.57731e-31	19.8717	BDNF	4.8914	2.11438	1.27758e-08	10.4972	MGST1	5.37669	1.94848	4.83665e-06	8.8645	LAMA1	3.91065	1.75899	5.07462e-21	14.4774	HRH2	4.16805	1.20052	1.74681e-22	12.5835	PPP2R1B
24	1.94744	5.86669e-27	15.7531	EPHA4	6.32818	1.38621	9.46243e-13	10.4739	RGS9	3.51172	1.12725	3.06426e-07	7.65192	ABCG2	3.72542	2.04303	2.00686e-21	14.7017	NPTX2	5.08681	0.944222	3.15931e-11	8.89904	SDC4	4.73174	2.08343	2.64896e-24	19.7912	PCBP3	4.3828	1.6703	1.27758e-08	10.4546	GRM4	3.65336	0.950083	1.10237e-08	8.86343	ZNF710	4.46975	1.5276	2.08581e-23	14.1216	RGS4	6.64412	1.62971	9.32361e-16	12.3785	STARD13
25	2.13959	1.41546e-18	15.7312	NECTIN3	5.11527	1.12343	4.60012e-14	10.4686	TNS3	4.62629	1.11267	7.91899e-07	7.62954	RASL10B	4.27377	1.783	3.25962e-16	14.6886	PLK2	5.9851	1.14341	4.17039e-09	8.78635	PIPOX	3.87026	2.63595	2.00772e-20	19.6744	ALDH1L1	5.64977	1.75123	2.57677e-11	10.3983	HAPLN4	5.13408	3.17694	1.73883e-05	8.81651	NDNF	1.96475	1.99563	6.18989e-16	14.0758	RAB3B	3.76617	2.46232	6.01473e-09	12.3458	SOSTDC1
26	2.22385	2.60036e-14	15.7232	ECM1	2.87771	1.54948	3.59889e-10	10.4584	DMRTA2	2.33266	1.10799	3.29107e-06	7.62499	GRAP	1.70859	1.60748	1.53172e-24	14.5592	RASGRP1	5.30109	0.905366	1.7769e-07	8.76878	SFXN5	5.2002	2.9685	1.99098e-16	19.4706	SBSPON	3.71737	1.17019	1.30858e-11	10.377	PRKCB	6.44466	1.29208	1.96326e-07	8.7856	BACE2	3.50937	1.50805	4.94908e-18	14.0477	FOS	3.78882	2.17217	4.10563e-10	12.2916	ADTRP
27	2.51172	1.46957e-15	15.6701	LEPR	3.63563	1.1511	1.93083e-13	10.3854	ZFP36L1	5.41263	1.15934	8.53777e-06	7.61016	COL5A3	3.46543	2.29395	1.52112e-14	14.5141	SLC12A3	3.61585	1.06693	1.88486e-09	8.75534	GDPD2	3.3273	2.40267	5.87632e-21	19.4525	BTG3	4.31282	1.98434	3.60122e-09	10.3406	FEZF2	4.99675	1.055	3.04396e-08	8.78453	SYN3	5.27405	2.35119	2.2226e-11	13.9247	ASGR1	3.81401	2.07438	4.83129e-11	12.1325	FAP
28	1.41083	4.32054e-25	15.4747	SLIT1	6.02203	1.31856	2.89668e-12	10.3233	TMPRSS5	3.10647	0.580027	1.84386e-05	7.59461	BAP1	5.11737	1.064	1.71186e-12	14.442	RAPGEF5	6.5329	0.735532	7.93466e-07	8.68607	PTPRZ1	6.18853	3.44307	7.66925e-18	19.1224	TLL1	4.21749	0.906111	2.68477e-09	10.3257	NEFL	6.43901	1.36891	8.5457e-07	8.73562	CDH4	5.06722	1.87712	1.80845e-16	13.9165	TTC22	2.64555	1.17464	2.22727e-16	12.1075	NUAK1
29	1.49917	7.25739e-14	15.1918	OGFRL1	5.55427	1.35161	2.19e-12	10.282	RNF125	3.27587	1.13027	2.18151e-05	7.5842	DDN	5.98433	1.7418	2.66317e-16	14.3907	PXYLP1	3.85451	1.10771	3.17044e-08	8.60736	ITGA7	3.88554	1.59259	1.91651e-34	19.1058	RMND5A	5.76613	1.19567	1.9715e-10	10.2437	INPP5F	5.93598	1.91694	7.00956e-06	8.73387	HSPB8	4.69085	1.39068	1.61805e-22	13.624	LNX1	4.91191	1.01467	6.73563e-15	11.9306	KCNK1
30	3.09978	4.84861e-12	15.1609	CIB2	5.00589	1.51852	2.23823e-11	10.2741	RHOU	2.24527	1.01564	7.96198e-06	7.52513	ST6GALNAC6	5.67149	3.50343	2.17599e-09	14.3196	CPB1	1.82269	0.915842	6.26268e-11	8.58927	PLXNB1	4.45173	1.44175	6.43419e-32	19.055	NREP	5.64474	1.48846	3.89717e-11	10.2234	ASGR1	3.28252	1.23782	5.66021e-08	8.68381	UTRN	4.79002	2.79593	8.7105e-11	13.4258	VWC2L	4.04476	1.02062	4.60611e-19	11.7501	PHYHIPL
31	1.95799	1.60468e-23	14.8603	DNAJC12	4.15207	1.0711	3.62097e-13	10.2074	SLC25A18	4.48918	1.13381	2.11152e-07	7.5093	ATP10A	3.93413	2.04321	2.87982e-14	14.3099	CBR3	4.44534	1.13432	9.92579e-09	8.52183	METTL7A	4.19843	2.19926	2.22106e-22	18.4573	PPARG	3.43836	1.00852	8.15437e-13	10.0793	MAN2B1	3.70863	1.42233	1.21073e-06	8.59977	SLC16A4	3.2381	1.43204	2.23859e-18	13.3752	PPL	3.23409	1.19394	1.64606e-19	11.6821	NRSN1
32	1.56065	1.2215e-27	14.7579	ELAVL2	6.37683	1.24829	2.23552e-14	10.2065	FAM124A	3.84939	1.07472	6.64016e-06	7.41007	ATP8	5.74764	1.54405	1.76248e-23	14.2499	SEZ6L	5.79738	0.753184	1.78914e-10	8.4927	ADCYAP1R1	4.7907	2.46607	5.63349e-25	18.3809	SLC47A1	5.01623	2.17127	4.49037e-07	9.9749	NOV	4.40884	1.33536	9.00771e-07	8.57317	IFIH1	2.3161	1.44022	5.10418e-09	13.2401	ARPP21	6.39348	1.78361	2.48501e-13	11.584	OPALIN
33	1.77311	2.4815e-23	14.6787	NPTX1	6.47732	1.37479	5.68133e-12	10.2017	ARHGEF26	4.15713	0.928499	3.41286e-06	7.40702	CCDC159	2.95993	1.29106	7.8574e-18	14.1675	LANCL2	5.26459	1.12618	2.83604e-08	8.46883	ACSBG1	4.60697	1.93852	2.41814e-23	18.3377	RASGRF2	5.89501	2.22527	2.27727e-07	9.96898	CRYM	6.48819	1.48907	7.5744e-06	8.50272	KREMEN1	4.20139	1.53515	1.0799e-20	13.1418	OPN3	4.5706	1.93128	2.24026e-08	11.5067	PCP4
34	1.76672	5.17343e-28	14.6649	SLC47A1	4.57436	1.60492	6.01573e-13	10.1773	C10orf90	4.50674	0.784805	9.87966e-06	7.37735	HPCAL4	6.04424	1.50713	3.77374e-22	14.1475	HHAT	4.11937	1.21085	2.2932e-07	8.39715	NOTCH2	4.15225	2.26813	5.49181e-19	18.3027	CPA5	1.91629	1.78234	7.70399e-08	9.90029	PCP4L1	4.99808	1.79671	8.28046e-06	8.49342	CD99	4.81443	1.17891	1.31139e-23	13.0319	PAK1	5.99878	1.02846	3.04856e-15	11.4514	RCAN2
35	1.41202	6.09639e-22	14.5825	SYNDIG1	4.84793	1.05306	2.22716e-13	10.1662	RHOBTB3	5.68803	0.74474	9.87966e-06	7.35667	PPP1R9B	5.11733	1.7036	9.99935e-18	14.0677	RSPH1	4.45071	1.10774	4.13955e-09	8.39666	NTNG2	4.21783	2.46708	1.07128e-15	18.2737	IL1RAP	4.67426	1.3513	6.22906e-13	9.88844	PCSK1	4.75805	1.97266	8.27828e-06	8.45116	FBXO2	6.0222	1.13746	5.16413e-18	12.9383	DOK5	4.68202	2.75075	1.474e-07	11.4231	NXPH4
36	0.961445	3.57592e-22	14.2931	CHN1	7.84388	1.26974	2.39745e-12	10.1613	LRRC1	3.29977	1.01323	1.11672e-05	7.35532	SYNPO	4.75615	1.62482	9.53424e-15	14.0458	RASGRF1	4.29011	1.06381	5.94315e-09	8.37732	TIMP3	4.11095	3.48307	4.48188e-13	18.215	RFX3	5.8487	1.0541	3.91527e-10	9.71699	LMO3	6.21768	1.19653	9.00771e-07	8.37751	GUCY1A3	4.56497	2.04376	3.21681e-11	12.8894	TESPA1	3.96141	1.96173	4.65048e-10	11.3472	FOXP2
37	1.88163	6.99166e-20	14.2303	CPNE4	5.78108	1.18475	1.93083e-13	10.151	RNF220	5.16522	0.668604	9.87966e-06	7.31812	SLC1A3	6.88071	2.08725	1.49977e-16	13.9789	CA2	4.97436	1.4123	1.1579e-06	8.33788	RGS20	4.47234	2.09019	7.01048e-27	18.1719	KLHL2	6.68561	1.64098	5.43753e-08	9.56192	NDST3	4.69234	1.49175	7.00956e-06	8.36645	EIF4EBP1	2.47441	1.99489	6.48562e-11	12.8852	TTF2	2.14297	0.994051	6.4254e-17	11.3287	HLF
38	2.60415	6.43938e-21	14.0552	NPFFR2	3.62616	1.15277	1.88994e-12	10.1422	MSN	3.9041	0.930592	3.99197e-07	7.25643	TPM2	3.30726	1.70739	5.7083e-25	13.8906	TRIM36	4.43326	0.907468	1.48875e-07	8.31498	MLC1	5.2974	2.32463	6.33008e-26	17.7656	SPHKAP	6.12462	1.85412	8.6337e-08	9.52268	KIAA1456	3.81397	1.32491	2.55498e-06	8.36596	FKBP14	3.43758	1.26134	5.39954e-21	12.7563	WNT10B	4.0219	1.63645	1.48949e-12	11.3176	SFRP1
39	1.45063	3.14913e-24	13.9767	WASF1	6.64652	1.17888	5.7911e-14	10.1181	FA2H	4.32172	0.57571	3.20915e-06	7.19075	NTRK2	6.68608	1.68378	3.21137e-17	13.8635	WASL	6.65187	1.16424	7.08198e-08	8.28633	ADGRG1	4.94685	2.37234	6.37148e-25	17.7482	VWA5A	4.65753	1.68667	1.33247e-07	9.40542	BMPER	4.00556	1.36735	1.21073e-06	8.36525	ADARB2	5.66079	1.75231	3.99983e-12	12.669	EFNA5	5.22704	1.05243	3.28353e-16	11.3064	RALYL
40	2.02229	1.05389e-17	13.9005	ADRA1D	4.87379	1.65809	8.13596e-09	10.1166	SLC28A1	2.51943	2.05017	5.52016e-05	7.14976	NPPA	3.31984	2.13973	1.89586e-14	13.774	NOV	4.38901	0.94691	2.20454e-08	8.17019	SYNM	4.79771	1.13403	6.44516e-13	17.7319	MXRA7	5.55881	1.10897	1.62012e-09	9.3221	ETS2	4.75621	1.42982	3.25601e-06	8.33105	PAMR1	4.26646	2.60332	1.56707e-09	12.6514	PTPRT	5.82101	3.64932	1.14352e-06	11.3034	HOXB5
41	2.766	4.40692e-10	13.8576	SSTR5	2.2634	1.09729	2.09241e-08	10.1005	BCAN	5.81389	0.858316	6.3081e-06	7.12697	NF2	4.92126	1.28353	1.49364e-21	13.7374	ACTR3B	5.678	1.2521	2.42979e-06	8.10404	PHKA1	4.08088	2.10497	1.08657e-25	17.6856	SLC29A4	4.65756	0.818785	1.03933e-11	9.31384	FBXW7	6.131	1.3269	1.74256e-06	8.3137	MDGA1	3.12012	1.46725	7.03493e-15	12.6219	HECW1	5.13362	1.38709	5.14846e-13	11.2308	ASAP2
42	2.45376	9.7605e-10	13.7427	RTP1	2.18105	1.47324	2.10182e-11	10.0473	MOG	5.49935	0.573712	1.26213e-05	7.11563	PTPRZ1	6.08544	3.37207	3.32289e-10	13.7017	NPPA	4.13448	1.43438	6.57504e-06	8.09567	SLCO1C1	3.72281	2.6985	3.73447e-25	17.5814	LPL	4.82418	1.31759	1.80602e-11	9.25975	PAPSS2	4.54799	1.31467	2.07547e-06	8.29265	PTGFR	3.0692	1.48781	6.89278e-11	12.4864	ADGRL2	5.13017	1.57685	3.27892e-12	10.6652	TMEM144
43	2.94969	2.65769e-10	13.7409	TRHDE	5.16406	1.31126	5.56458e-13	10.0344	LAMA1	3.51535	1.18779	0.000178633	7.11108	NSMF	6.9933	2.23284	5.17541e-13	13.6108	GDF10	1.86823	1.27664	1.78585e-06	8.08709	LYN	3.64369	2.07318	6.14471e-23	17.5468	SUSD1	3.8714	1.51164	2.46356e-07	9.22429	MCHR1	2.32288	1.80315	1.33981e-05	8.23369	MXRA8	3.14005	1.39561	5.43837e-15	12.4494	CUX2	4.35719	1.27543	4.58023e-15	10.631	GARNL3
44	0.647405	1.02436e-17	13.6737	GNAO1	6.67126	1.41784	4.20712e-11	9.99876	YAP1	3.06817	1.26633	7.72579e-05	7.10238	LRRC56	2.78233	2.16993	1.6276e-12	13.5713	PNMT	3.68194	1.16268	1.41442e-06	8.04441	HES1	3.8817	2.62062	3.55122e-17	17.5251	ZNF831	4.21832	1.17843	1.62012e-09	9.22395	ADCY8	4.10275	1.10953	1.37746e-07	8.21577	AXL	3.79288	0.831491	1.76139e-08	12.4442	ARPP19	6.408	1.90501	5.05134e-08	10.6287	BRINP3
45	2.08296	2.21637e-21	13.6328	WNK4	4.09319	1.28743	7.95934e-13	9.98848	TFPI	2.9644	0.863103	5.1555e-05	7.10067	CFAP52	5.54596	1.50251	4.60347e-20	13.5476	STAT4	3.6674	1.10866	1.68824e-07	8.04379	LAMB2	4.47325	3.17007	1.34845e-13	17.46	HTR7	4.02731	1.49208	7.1829e-09	9.21401	HTR4	3.82351	1.42448	1.42411e-06	8.20229	PTGIS	1.9032	2.2084	6.88943e-10	12.4086	RHOV	2.75965	1.53791	6.89139e-09	10.6096	SEMA3E
46	2.19997	1.73911e-14	13.6231	RSPO3	3.70906	1.0099	2.30455e-12	9.94163	PHLPP1	4.96398	0.899922	7.72308e-05	7.0995	COX1	8.2635	1.42488	1.06479e-22	13.5476	CNIH3	4.19278	0.859717	2.73378e-08	8.01904	EPAS1	4.70279	1.56772	6.42964e-32	17.3518	SPAG5	3.55633	0.929552	1.62012e-09	9.20984	RCAN2	5.47575	1.59802	7.91381e-06	8.18768	ZNRF3	4.97688	2.14847	2.55556e-10	12.362	CDH12	5.13808	3.02711	2.18026e-07	10.6088	CYP26A1
47	2.24533	1.12689e-12	13.2991	HOMER3	5.59844	1.3245	4.41092e-12	9.9405	ANGPT1	4.39046	0.861818	3.41286e-06	7.05177	TRPM4	4.1631	1.53075	1.22774e-10	13.4991	RGS2	4.70575	0.859379	5.05251e-08	8.015	SDC2	4.62409	2.54982	4.23524e-17	17.317	BHMT	3.19135	1.22922	1.62012e-09	9.1812	GABRA1	5.73337	1.41255	3.49834e-06	8.1679	WNT3	2.38567	2.62479	1.33603e-09	12.3315	RAB44	2.38454	1.39538	1.88254e-09	10.5156	SEMA3A
48	1.10653	7.6876e-16	13.1839	CNRIP1	5.89714	1.17588	2.03734e-12	9.92221	SLC5A11	4.09659	0.624833	1.38356e-07	7.04249	BTBD2	4.19999	1.35383	2.55183e-21	13.4961	ARHGEF3	5.50652	0.965385	3.30282e-09	7.9994	NOTCH3	3.17475	1.93792	4.58168e-21	17.2145	NMNAT3	3.69474	1.39926	2.01733e-08	9.1735	FAM135B	4.44663	1.79717	1.98736e-05	8.1619	LMOD1	2.9414	1.50228	1.23588e-13	12.2854	EPHX4	3.63192	1.637	5.23088e-11	10.4808	PTGER3
49	1.25358	6.30119e-20	13.1664	CHGB	6.68899	1.42135	1.69518e-11	9.90428	BCAS1	6.04318	0.989348	2.46861e-05	7.01839	ND4L	6.80265	1.92927	3.77374e-22	13.4895	MPPED1	4.9212	0.986952	1.09647e-08	7.99771	MSI1	3.40939	1.82306	1.0025e-20	17.1926	NAF1	4.25558	2.25037	8.77006e-06	9.11549	DRD4	1.97932	1.24433	2.39376e-06	8.15603	ITGA6	4.17719	1.69979	2.61573e-10	12.2565	PDZRN3	4.83588	1.24857	2.31292e-10	10.4649	PLP1
50	2.22129	4.0862e-21	13.1124	ALOX15	3.57363	1.26184	1.7067e-11	9.89832	ZNRF3	4.76408	0.828884	0.000102733	7.00872	ND3	8.72056	1.84659	1.51419e-21	13.4333	ZDHHC23	4.08728	1.07115	5.09646e-08	7.99279	MSRB3	4.46366	2.83572	1.26041e-15	17.0966	PPFIA2	7.33082	2.30605	1.76248e-06	9.1116	FMOD	2.87847	1.18296	1.86922e-06	8.15135	SYNM	4.94718	1.46996	3.47411e-13	12.2547	THRB	5.6501	0.972066	1.07859e-13	10.3836	CAMK2G
51	1.51287	1.37266e-17	12.9602	SIDT1	4.33927	1.31188	7.03818e-12	9.89095	GRAMD2B	4.79588	1.19392	6.07603e-05	6.97546	AOX2	2.16712	2.1464	2.16484e-15	13.366	DUSP5	3.49464	0.715239	1.24691e-07	7.98764	BCAN	5.57082	2.6875	3.06952e-14	17.0452	FAM92B	4.32994	1.14537	5.22981e-08	9.06374	STK39	4.93149	1.67152	3.91092e-06	8.12534	DPP10	7.03342	1.80773	1.3135e-11	12.1711	ADAMTS15	2.13412	2.17421	1.07472e-07	10.3453	DPP4
52	1.17322	6.19122e-11	12.689	SYT4	6.08342	0.773892	1.992e-10	9.85835	ATP1A4	6.60334	0.937546	6.31459e-06	6.96597	STOM	4.73372	2.27618	2.34662e-13	13.2246	TRPC4	4.44217	0.783994	2.7575e-06	7.9777	NTRK2	6.81891	2.33136	1.77842e-24	16.9987	NPTX2	5.26959	1.89369	2.86288e-06	9.01847	IDO2	2.07037	1.40675	3.45232e-06	8.11141	TIMP3	4.32636	1.26388	5.24158e-19	12.1028	N4BP2L1	4.33858	1.24339	1.22185e-14	10.3353	OPN3
53	1.82975	1.87265e-13	12.6397	MEGF6	2.67696	0.961132	4.67638e-12	9.82215	SLC44A1	5.84221	0.751575	8.91071e-07	6.94522	SLC2A5	3.23177	1.6574	8.46299e-18	13.0726	CDC40	6.06491	1.21632	1.78585e-06	7.96097	RGR	1.99504	2.46903	1.69271e-17	16.9419	CALB1	5.52328	1.27093	1.57776e-07	9.01655	MRPS30	3.66465	1.06295	1.11434e-07	8.10705	BMPR1A	4.00646	1.29029	2.65439e-14	12.0701	MTCL1	4.06523	0.954528	4.12898e-14	10.3032	GCOM1
54	1.67678	3.5549e-14	12.404	RBM11	3.14861	1.18417	7.33303e-13	9.78543	B3GLCT	3.73957	0.95319	9.79114e-06	6.93237	TNK2	6.35339	1.47653	2.2483e-17	12.9551	EGR2	2.95771	0.958863	1.37635e-09	7.96002	LPAR3	3.51834	2.01241	1.54058e-18	16.8055	PDE1B	4.26729	2.04954	5.01331e-06	8.9804	TMEM159	2.21271	0.937966	1.10237e-08	8.08226	SESN3	4.06643	1.70878	2.54604e-11	12.0538	OSBPL3	3.8146	1.66969	3.27993e-09	10.2691	GADD45A
55	1.98836	9.20407e-12	12.333	OLFML2B	2.24466	1.91332	3.48134e-09	9.77122	CAPN9	4.97286	0.897396	5.98799e-06	6.89983	SDC4	4.70213	1.30678	1.63967e-21	12.8789	MN1	3.49641	1.07961	5.78738e-07	7.90362	FKBP14	3.28692	1.14775	4.71484e-12	16.667	ZMYND8	6.12754	1.12824	8.80323e-11	8.91314	OPN3	4.3142	1.77195	2.12199e-05	8.07136	PLD2	3.11837	1.04686	4.67303e-18	12.0263	SHROOM2	4.32898	0.881058	4.6413e-15	10.2014	ADSS
56	0.932239	2.7765e-13	12.3198	YWHAB	7.72448	1.33979	8.53605e-12	9.72686	ADAMTS9	3.06672	1.09406	9.79114e-06	6.85338	FLT1	3.84478	1.3317	2.25869e-16	12.8377	CHST15	3.86996	1.02353	5.32958e-07	7.89426	SLC25A18	4.45918	2.01198	1.08657e-25	16.6628	NPTX1	6.62959	3.12019	1.40641e-05	8.83533	PKP3	3.00962	1.66725	9.70832e-06	8.06797	C1QL1	4.34148	4.37089	6.77617e-07	11.9405	CNGA4	1.44979	1.66993	8.23201e-09	10.1863	HS3ST5
57	2.37958	1.67744e-09	12.2643	TRPS1	5.51502	0.898118	1.48893e-08	9.72396	NTRK2	6.8917	0.946657	9.87966e-06	6.82889	PLAT	3.12595	1.68436	1.57928e-17	12.7979	BHLHE40	4.39528	1.19759	1.48768e-06	7.86668	EMX2	4.12685	1.89597	5.33025e-16	16.6407	NRN1	6.47702	1.36193	7.07861e-07	8.78352	MAN2B2	3.4181	1.2654	2.07547e-06	8.06378	PDLIM5	4.91871	1.62872	1.66839e-13	11.8929	SEC24D	3.66176	1.55148	3.49625e-13	10.1479	MGST1
58	1.54685	2.83585e-15	12.2582	SEMA5B	4.13912	1.13742	1.02609e-12	9.72327	VSIR	3.70864	0.672327	5.53862e-05	6.8113	CNN3	6.30078	1.47966	9.89578e-20	12.7927	C8orf46	6.39718	1.39154	1.78585e-06	7.86096	DDIT4L	2.7584	1.7135	1.03303e-28	16.5868	CNIH3	4.37414	2.02687	1.34693e-05	8.71877	SEC16B	1.95	1.18162	8.56755e-07	8.05616	LAMB2	4.51927	1.40339	1.66839e-13	11.7461	CCDC3	3.04433	1.30839	3.00792e-11	10.1227	ETV1
59	1.62464	2.10997e-12	12.1706	FAM241A	3.16414	1.06892	2.22716e-13	9.72307	APCDD1	4.32872	0.956512	6.61339e-06	6.8037	LHFPL3	4.91575	2.46261	2.63004e-17	12.6932	NPFFR2	3.5392	0.935243	3.1544e-08	7.85333	CPT2	3.26964	2.60268	7.62368e-18	16.5061	PCDH18	3.39644	1.12409	4.94248e-09	8.70294	GCNT2	3.35844	1.2805	1.6608e-06	8.05432	FAM89A	3.82114	3.80499	6.4343e-07	11.7433	GSG1L2	1.96359	1.10812	5.18013e-08	10.107	QDPR
60	1.38979	5.05097e-15	12.1682	CCNJL	3.07862	1.07417	7.33303e-13	9.68017	STOM	4.82017	0.726765	0.000135973	6.78736	ND1	8.92898	1.32441	1.21419e-19	12.625	STYK1	3.81481	0.933936	6.68192e-07	7.83989	SGSM2	5.40072	1.80569	3.4464e-30	16.4904	RADIL	3.73933	1.26316	1.9027e-08	8.69562	PDE1A	6.15081	1.50369	3.57798e-06	8.04102	SNTB1	3.50645	1.72676	4.50365e-11	11.6956	KCNG1	3.09555	0.897456	2.8941e-12	10.0924	GOLGA7
61	1.82312	6.07773e-11	12.118	RFLNA	3.20958	1.72331	9.63124e-09	9.65789	ENTPD2	3.56947	0.640427	9.87966e-06	6.76473	MAST3	6.12328	1.78062	3.53107e-15	12.518	MET	3.61509	0.776762	1.91965e-08	7.83707	ZNF710	4.3605	2.05595	1.35288e-17	16.4872	STK17B	4.17074	2.25836	2.96474e-06	8.64826	TOX	4.52853	1.33111	6.46215e-06	8.012	SQOR	3.05964	1.33791	2.74224e-15	11.6953	COL26A1	4.22676	0.84379	9.71933e-14	10.0036	PCDH17
62	1.56966	1.28869e-18	12.0707	TNFAIP8L3	4.77965	1.2314	9.33562e-12	9.65575	AIF1L	3.61241	1.06637	1.03041e-05	6.75811	CD24	4.38929	1.21981	2.30999e-11	12.5171	PPP3CA	7.89468	1.11195	5.36059e-07	7.79735	LGI4	4.17223	3.44651	5.46649e-11	16.4727	CEBPD	4.04602	1.23694	1.12275e-08	8.63922	DHRS7	4.94109	2.05148	2.73933e-05	8.00383	SVIL	2.93732	1.69906	7.15647e-10	11.6537	CFAP43	3.89877	1.24577	3.55075e-10	10.0031	MOBP
63	1.08379	7.37593e-15	11.997	HMGCR	4.66333	1.21501	9.95717e-13	9.64248	NCKAP5	5.13681	0.886696	3.41286e-06	6.75518	HDAC5	5.34575	1.22741	3.87742e-10	12.4578	CREM	5.24144	1.24778	1.60564e-06	7.76319	CDRT4	2.78548	2.85313	3.49748e-14	15.994	ADAMTS19	4.36014	1.02279	1.13018e-07	8.62987	RASGRP2	3.62265	1.07164	1.69406e-07	7.9867	SV2C	3.41552	1.51401	6.86566e-11	11.6182	PARM1	4.04207	1.71438	2.35736e-08	9.95872	ERMN
64	1.19961	1.81288e-16	11.9545	DNAJA4	4.79379	1.43938	3.94265e-13	9.62074	FOLH1	4.9781	0.839631	5.98799e-06	6.72449	CAMTA2	5.70353	1.39991	1.89586e-14	12.4151	MICAL2	5.92871	1.04895	1.69061e-07	7.7584	ELOVL2	4.07562	2.6024	6.12035e-12	15.8613	EPHA7	5.605	1.91914	7.60497e-06	8.58527	HTR2C	4.56941	1.04333	2.28692e-06	7.98399	PRCP	4.67491	1.16261	1.68726e-14	11.5941	VSNL1	6.97169	0.78961	9.86441e-11	9.88628	SERPINI1
65	1.54579	3.76401e-14	11.9238	MPPED2	4.86094	1.21282	7.69718e-12	9.62032	FAM69C	3.7346	0.986496	9.87966e-06	6.7201	VEGFA	3.71302	1.57877	2.8307e-14	12.3983	MYO16	5.19839	1.01606	2.2932e-07	7.75769	ODF2	3.71314	2.7	1.27009e-11	15.8568	STK26	2.55021	1.31182	3.65834e-07	8.56028	VASH2	2.58002	1.1376	2.16953e-07	7.97275	PCBP4	4.52174	0.948958	4.22308e-10	11.5713	CAMK2N1	7.34612	1.16607	2.96454e-13	9.84435	CLDND1
66	1.1232	6.31791e-20	11.8842	YWHAH	7.66254	1.33536	9.15254e-10	9.60578	ABCA1	4.13187	1.1184	4.30208e-05	6.71346	BTBD17	3.28828	1.27036	2.58836e-21	12.38	CAP2	6.6012	0.93142	7.62195e-08	7.75268	PDE9A	4.36514	4.04828	8.06992e-10	15.4911	VGLL2	2.80764	1.39711	1.39788e-06	8.51911	GUCY2D	2.17732	1.27323	3.45232e-06	7.95328	STOM	4.94622	1.5962	6.18989e-16	11.5595	PCSK1	4.913	2.09801	4.16637e-07	9.77301	HS3ST4
67	1.19313	6.79914e-21	11.8152	MMD	6.37464	1.05098	2.6021e-12	9.60443	USP54	4.9836	0.868995	2.08671e-06	6.70851	NEURL1	5.54776	1.93336	3.25911e-09	12.293	CCBE1	5.01146	1.09775	1.58156e-06	7.73108	C16orf89	4.38601	2.62889	1.54587e-13	15.4087	DNAJC12	4.57332	2.73844	3.18716e-05	8.49846	ERICH5	3.16718	1.51881	7.73135e-06	7.9344	METTL7B	3.93366	1.61783	1.53335e-08	11.4145	KCNIP4	7.60149	1.23231	1.59342e-08	9.75979	MBP
68	1.56035	2.13471e-14	11.7309	NRP1	5.16301	0.751723	4.02729e-08	9.60268	MAP4K4	5.83446	0.615814	1.02714e-06	6.70782	CFAP99	3.36612	1.50112	3.96637e-18	12.2914	SNTG2	3.93971	1.07465	1.1579e-06	7.72858	SLC15A2	4.43134	2.37435	8.89027e-13	15.4026	RIBC2	2.92404	3.17842	4.57047e-05	8.49139	FNDC1	3.11635	1.08952	1.26164e-07	7.90991	RREB1	3.13724	1.42002	6.19692e-14	11.3542	CBLN4	3.65378	1.15373	2.65318e-13	9.75755	SATB1
69	1.80614	9.11415e-12	11.7051	BDKRB1	2.19355	0.8516	1.96275e-11	9.55983	LRIG1	5.08178	1.0173	9.87966e-06	6.68648	HTRA1	3.66576	1.71808	5.489e-15	12.2698	SYTL5	3.5262	0.961706	9.75535e-09	7.72187	AGT	5.72598	3.68365	1.30979e-09	15.3019	ANKUB1	2.11582	1.79087	6.14437e-06	8.47161	TRPC3	3.25998	1.72296	1.84287e-05	7.90691	SLC38A1	4.00614	2.00457	1.01147e-10	11.3319	OLFM3	5.02232	1.24583	8.59631e-12	9.72265	CNDP1
70	1.15402	7.34975e-17	11.65	PGRMC1	6.19494	0.749695	1.03704e-08	9.55594	PTPRZ1	6.19756	1.00359	1.02274e-05	6.68501	RAPGEF3	3.80207	1.6122	3.25384e-19	12.2631	SPHKAP	5.67125	1.16379	2.97916e-05	7.71355	SLC1A2	7.20962	3.3679	6.85913e-11	15.2538	CCDC85A	5.51697	0.944179	7.14681e-09	8.47128	GPD2	4.87036	1.51401	4.95527e-06	7.90615	ID1	4.04035	2.19281	7.79523e-09	11.1873	MLIP	4.31497	2.65496	4.39816e-07	9.54849	PKP3
71	1.26088	3.16848e-19	11.606	AJAP1	4.42201	1.10984	7.8586e-14	9.53992	FNBP1	5.50521	1.84085	0.000189198	6.67922	OLFML1	2.03627	1.35824	1.94559e-14	12.2273	ASAH1	4.78078	1.27803	2.42979e-06	7.71171	VEGFA	3.89464	3.01908	1.98583e-11	15.2485	ROR1	4.06894	1.29379	8.99317e-08	8.45276	CNTN6	3.79795	1.31296	2.80317e-06	7.89796	TNFRSF1A	3.95276	1.6063	8.16438e-11	11.0964	SEMA6D	4.88262	1.33141	1.83431e-09	9.39298	FAT2
72	1.95323	5.51974e-09	11.5163	PTGS1	2.90396	1.44154	1.96547e-09	9.53947	LCAT	3.73234	0.71786	2.83544e-06	6.65944	CRTC1	4.95987	0.98526	3.49271e-18	12.1952	CALU	4.85066	0.890853	9.71424e-08	7.69648	TP53BP2	4.84282	1.75432	3.83411e-23	15.1758	SLC9A5	4.28793	1.17969	3.45822e-10	8.37273	CA2	4.40113	1.50863	4.17005e-06	7.89677	PADI2	5.001	1.75929	4.3211e-09	11.0262	TMEM196	3.69618	1.33971	1.55152e-09	9.38646	SYNPO2
73	0.743414	1.68614e-11	11.3824	SYBU	5.70343	1.24536	1.02886e-13	9.53336	ADAMTS4	3.49599	1.09649	6.37556e-05	6.64782	KCNN1	4.89284	2.1079	4.62074e-10	12.187	RASL10A	5.85024	1.15556	3.17671e-07	7.69555	PPP1R3C	4.70612	3.17785	1.9128e-11	15.1713	THSD7B	5.02926	1.12208	9.03592e-08	8.36108	ALOXE3	2.02088	1.08547	8.5457e-07	7.88564	TEP1	3.29678	1.34883	2.16202e-12	11.0041	CPNE9	2.69285	1.23768	3.74061e-12	9.35992	BCAS1
74	1.37469	9.18355e-16	11.368	QPCT	3.93204	1.06907	5.92064e-12	9.51743	MEF2B	2.38427	1.09834	1.26213e-05	6.6475	LIMS2	4.54006	1.62679	1.31344e-12	12.0482	EDN3	2.05211	0.950509	3.1544e-08	7.68842	CES1	3.7717	2.53244	3.98526e-11	15.0966	PPP1R1A	6.3574	1.33691	3.18531e-07	8.33219	NXPH2	3.35647	1.76476	3.37288e-05	7.85011	MMP28	3.53171	1.36933	3.31753e-12	11.0015	FXYD6	6.23642	1.70459	1.07629e-07	9.32146	FILIP1L
75	0.694729	7.17627e-10	11.3529	CPE	8.09004	1.52662	2.14621e-10	9.5141	SHROOM4	3.86114	0.905098	9.87966e-06	6.62407	TNFRSF1B	4.12053	1.66438	2.0372e-13	12.0321	CR1	3.24468	0.977423	5.05251e-08	7.68388	PDGFRB	3.79743	3.36516	1.76609e-10	15.0743	FST	2.70459	1.12528	9.03592e-08	8.29589	RNF128	3.3531	1.62497	1.4623e-05	7.84093	IGSF1	3.72149	2.15769	7.01851e-09	10.9823	FAP	1.96126	1.53219	9.09189e-12	9.31142	KLF5
76	1.04989	3.41244e-17	11.3073	NSF	6.77548	1.37421	1.0706e-09	9.49023	PROM1	2.82803	0.587465	1.50149e-05	6.6142	SPEG	4.92396	1.34271	1.89917e-18	11.9846	MMD	6.46998	0.945349	2.54665e-07	7.67286	GPR37L1	5.43275	1.78105	1.0704e-14	15.0222	AKAP14	2.98355	1.1444	1.61536e-06	8.26601	ATP6V1C2	3.06698	1.35723	8.33252e-06	7.83781	SLC11A1	3.32105	1.64158	3.60826e-10	10.9815	SEMA3C	3.75892	1.39594	3.26129e-08	9.30219	TLL2
77	1.18405	3.78145e-11	11.3055	SYN2	6.79415	1.04037	9.95717e-13	9.48316	DENND2A	4.39495	1.15447	3.82307e-05	6.61086	SLC38A5	3.85544	1.56233	3.18294e-19	11.9828	PTPRU	4.50898	0.968819	1.10187e-07	7.66471	NR2E1	3.43051	2.66997	9.64187e-13	14.986	TRPM3	6.08775	0.701486	1.61536e-06	8.20628	RTN1	7.41398	1.22889	2.63804e-06	7.81563	RBMS3	4.49806	1.75374	1.57541e-11	10.9768	DPP4	2.03385	1.32195	4.60865e-09	9.2985	ZNF385B
78	1.60425	5.65662e-10	11.2756	ACOX2	3.18646	1.46963	2.0834e-09	9.45584	SLCO1A2	3.85935	0.979235	2.14147e-05	6.59643	EBF4	3.48252	1.21765	4.89244e-20	11.8467	CARMIL3	4.26768	1.25275	6.98439e-07	7.63558	VIM	5.43629	1.98291	4.79849e-16	14.986	RGS8	4.41895	0.724357	7.64597e-08	8.15932	CDC73	5.0902	1.92371	3.45405e-05	7.81201	TSPAN2	2.47309	1.07595	1.58585e-13	10.9694	CAMK2G	5.58989	1.31983	4.10688e-08	9.28341	DIP2A
79	0.637843	1.57722e-08	11.2699	HSP90AA1	7.71337	1.44148	2.13231e-09	9.45094	SAPCD2	2.36547	1.07961	3.29107e-06	6.5939	MPPED1	4.38464	1.44477	7.74264e-16	11.8376	TYRO3	5.33921	0.942893	1.73502e-07	7.61594	TNS3	4.51231	1.97476	2.70831e-14	14.9572	EDIL3	6.60715	0.820413	6.02133e-10	8.14128	PLBD2	4.0125	1.64506	1.45931e-05	7.79272	SLC44A3	2.75065	1.73298	6.44216e-10	10.9436	NXPH2	3.60043	0.823209	5.10651e-13	9.27706	SEPT6
80	1.55063	5.59501e-11	11.2696	CACNG6	2.1575	1.25622	5.8682e-10	9.44691	PRKCQ	4.80999	0.784874	6.3081e-06	6.56891	RAB15	5.21984	1.46586	1.20894e-15	11.7819	EVA1C	4.35302	1.12849	3.25821e-06	7.58608	ACOT11	2.81017	2.19466	1.34845e-13	14.9436	TBC1D1	4.97137	1.40142	3.46777e-06	8.12321	SNCG	6.0744	1.62451	1.91792e-05	7.77747	SP100	3.39197	1.69263	1.6297e-09	10.8564	DDC	2.07942	1.15359	8.54166e-08	9.27029	SEPT4
81	1.48654	1.29471e-12	11.2585	CBLN4	3.69503	1.40918	4.31495e-12	9.42297	UGT8	4.73669	0.755123	9.8708e-06	6.55927	NR1D1	4.20365	1.19676	1.50258e-17	11.7527	RIPOR2	5.18575	1.25048	7.67267e-06	7.57503	SLC4A4	5.69803	2.46209	6.21961e-20	14.8938	TSPAN18	3.88739	0.864359	1.76889e-10	8.12211	LGI2	3.20457	1.04476	1.08728e-06	7.77071	TP53INP1	2.82109	1.88207	2.38257e-08	10.8445	RSPO2	3.52856	1.27939	2.55983e-07	9.26665	SLC35F3
82	1.54562	1.40986e-17	11.21	ZDHHC23	3.89926	1.09499	9.46243e-13	9.42257	ADGRG1	4.90298	0.902153	6.93194e-06	6.55297	NID1	3.40985	1.55415	1.32187e-11	11.7088	CA7	2.63215	1.12113	8.18168e-06	7.57075	MYBPC1	5.92987	1.76771	2.07042e-21	14.8908	ZNF436	4.18899	0.940885	2.95847e-07	8.09164	RAP1GAP	5.33243	1.42532	1.30437e-05	7.76711	EGFLAM	2.98321	1.22252	7.54033e-15	10.7963	FOSL2	3.79861	1.25301	1.55152e-09	9.25348	SEL1L3
83	2.39669	8.4989e-10	11.1418	EPHA6	6.48508	1.10887	3.5186e-11	9.41084	SDC4	4.83593	1.09303	1.79059e-05	6.53822	LRP4	3.51926	1.80774	4.45964e-12	11.6964	SNAI2	2.38156	1.37485	6.62991e-06	7.5652	PRDM16	3.52032	2.53791	1.83658e-11	14.885	JPH1	4.50181	1.70874	5.97054e-06	8.08267	GRIN3A	3.5676	1.42996	1.50469e-05	7.76688	CXCL14	6.71216	1.33958	7.53124e-13	10.7935	CDH24	2.95192	2.1243	6.28101e-07	9.24536	ERICH5
84	1.09722	1.57649e-16	11.1221	SULF2	5.16002	1.12655	1.42272e-09	9.40135	PHYHD1	4.54598	0.791158	8.30804e-06	6.50817	ORAOV1	4.6735	1.13227	1.65491e-18	11.6346	AK5	6.41263	0.893369	6.23505e-08	7.55233	PBXIP1	3.82534	1.91371	9.59344e-16	14.8373	SLC35F2	3.63452	1.78091	1.10339e-05	8.07088	IL12RB2	3.89687	1.086	1.74256e-06	7.76256	C16orf89	4.37861	1.20104	2.74224e-15	10.7632	PIK3R1	5.72954	1.26134	4.81156e-11	9.2353	SPSB1
85	1.93872	2.06268e-12	11.0192	MYCL	2.98438	1.22549	9.15254e-10	9.40029	F3	4.26215	0.884747	9.87966e-06	6.49908	MSI1	3.34651	1.41353	8.37907e-15	11.6092	E2F3	3.35669	0.99691	1.4268e-08	7.55033	FADS2	4.63253	1.85252	2.94018e-17	14.7788	UST	5.2208	1.36611	3.0483e-06	8.06861	ALKAL2	2.20631	1.20885	1.33489e-06	7.76033	TNFSF4	4.03207	2.16504	1.63755e-07	10.664	DUSP2	3.04036	1.11844	5.97075e-10	9.21778	ST3GAL1
86	1.19977	9.58801e-18	11.0094	SQLE	4.54039	1.28582	1.86701e-12	9.38751	TTYH2	5.3127	0.923838	1.02581e-05	6.49666	RGS20	4.16501	1.41749	1.92289e-12	11.5997	DAPK3	5.25516	0.861209	8.65852e-08	7.53517	PRR5	3.77173	1.3495	4.00936e-25	14.6593	PELI1	4.27909	1.10993	5.484e-08	8.03055	SATB1	5.39506	1.29286	5.74793e-06	7.74964	KCTD15	3.86309	1.76394	2.08358e-11	10.6382	GRM2	3.43516	0.964447	9.24286e-12	9.20013	SH3GL2
87	2.16581	2.33129e-12	10.997	NEUROD6	4.34897	0.99086	1.46962e-13	9.35312	OTUD7B	3.88578	1.05928	8.07481e-05	6.49174	NPAS1	3.57864	1.96334	2.31111e-14	11.555	WNT4	3.73701	1.16862	2.55363e-06	7.51932	EMID1	2.94349	2.2412	4.29557e-14	14.592	GALNT3	3.46552	0.763607	3.46381e-08	7.99987	PEG3	6.00704	1.57039	3.77529e-05	7.74888	SPARC	6.67961	2.63779	6.87652e-08	10.4116	TOX	4.76769	1.08777	2.13545e-09	9.18339	INPP5F
88	1.00774	7.33795e-14	10.984	LMO4	7.1072	0.778112	1.74054e-11	9.34386	CSPG5	5.41135	1.11979	3.70761e-05	6.48488	GPR17	2.22358	1.47047	3.50943e-14	11.4932	PKP2	4.27068	0.611386	2.98686e-06	7.50658	SLC2A1	5.02381	2.05883	3.69692e-13	14.584	EGFL6	3.20234	1.20901	3.39534e-07	7.99598	KCNN2	4.79773	1.01774	1.07673e-06	7.74737	NSDHL	4.24301	1.07801	3.6536e-14	10.4036	ARHGAP9	2.5566	1.26114	8.84476e-10	9.16133	SOX10
89	1.93539	6.0633e-10	10.9666	KCNT2	5.15492	1.05524	2.64525e-12	9.32526	SCD	5.89393	1.11108	9.6388e-05	6.45407	KIAA1755	2.9488	1.53602	1.89966e-13	11.4864	RASAL1	4.72445	0.534145	2.90072e-08	7.49307	GABBR1	5.72252	2.24232	3.05452e-14	14.5808	SLIT3	6.34703	0.97728	6.81589e-08	7.94401	WNT10B	3.84439	0.917012	1.37746e-07	7.73693	PLCB4	4.45278	1.54458	7.90818e-10	10.3964	SLC8A3	3.69254	0.995816	4.91906e-09	9.14806	GPR37
90	0.897227	5.88297e-11	10.9169	PKIA	5.25955	0.994397	3.94265e-13	9.30439	RDX	5.30789	0.776074	9.87966e-06	6.44671	GPR37L1	5.32519	2.28374	2.23338e-09	11.4757	ASPG	1.38807	0.908648	1.68824e-07	7.49025	HAPLN1	3.69614	2.07188	1.71092e-13	14.4673	C3orf67	3.64719	1.02111	6.99432e-08	7.88627	FOSL2	3.67335	0.906275	1.83943e-07	7.7017	GPR37L1	5.40792	0.808848	3.53663e-15	10.3865	C16orf45	5.94166	2.28213	1.69661e-06	9.13232	GPR179
91	1.45891	7.83877e-12	10.8981	SYNPR	6.2543	0.869602	7.4646e-10	9.29979	KAT2B	4.65891	0.740554	4.62069e-06	6.44178	EMCN	3.01843	2.01639	1.51652e-13	11.4627	WNK4	4.05159	1.6172	4.07299e-05	7.47371	RLBP1	2.71595	2.89216	3.61849e-11	14.4416	CNTN5	5.9247	0.775268	1.27758e-08	7.86729	ADGRA1	4.16576	1.11399	2.86362e-06	7.66421	ITGB2	3.55278	1.83886	1.19265e-08	10.3525	SNCAIP	2.95204	1.73086	2.82674e-07	9.06946	IL12RB2
92	1.14962	1.05389e-17	10.8403	NAPB	6.97192	1.27748	2.25968e-10	9.29912	ITGB4	3.80564	0.671113	9.87966e-06	6.42327	OLFM2	5.02897	1.30691	2.87761e-17	11.4412	NUP93	4.59622	1.17219	6.60328e-06	7.47016	MRO	3.68786	1.96826	3.1233e-17	14.392	CA12	3.25098	1.1081	9.7362e-08	7.84428	CRHBP	3.97256	0.876918	9.00771e-07	7.65543	GNAI2	5.63599	1.68744	1.28253e-09	10.3499	NWD2	4.45517	1.00365	1.1178e-10	9.04541	SLC9A3R2
93	1.23044	1.21684e-16	10.7535	ATP2B3	4.90791	1.57943	2.97074e-08	9.2955	RNF43	3.10161	0.869733	1.03041e-05	6.41313	PDGFRB	3.73037	1.68092	3.57545e-11	11.4269	HSD11B1	2.939	2.31951	2.11267e-05	7.4513	GRP	3.0216	2.04618	4.66191e-12	14.3846	TUBA8	4.75338	1.01061	1.20178e-07	7.82106	FXYD6	6.00792	1.24979	6.14548e-06	7.64855	IRF9	3.90734	1.51238	4.47801e-10	10.3153	CTXN2	3.01303	1.49111	3.0446e-10	9.02832	RASL11B
94	1.15122	3.43509e-17	10.7296	NELL2	6.80627	1.53335	1.297e-07	9.2942	GFAP	7.83492	0.784808	1.9721e-05	6.39773	RABL6	5.86815	1.19289	3.17786e-17	11.3468	AFAP1	4.00896	1.61248	2.59481e-05	7.44778	HTR3B	2.16914	1.50668	6.02783e-21	14.3815	GTF2F2	5.51025	0.570691	9.6953e-09	7.82009	SNAP25	8.12523	1.23809	3.21123e-06	7.64662	PTPRM	4.82753	2.1966	3.67695e-08	10.3101	IQCJ	3.59796	1.44296	6.81208e-09	9.01937	RAB3B
95	1.27164	9.12507e-17	10.72	PPP1R14C	4.37809	1.15927	8.32548e-11	9.29272	RASSF2	4.56811	0.79267	4.06286e-06	6.38736	CCND1	4.46546	1.3739	1.61251e-19	11.2904	PAPSS2	4.58352	0.937353	8.00081e-08	7.43208	PTH1R	2.82078	1.45385	1.89212e-19	14.3789	POLG	4.02951	1.40821	2.86288e-06	7.81574	ST8SIA2	2.48288	1.9108	2.02711e-05	7.64619	TNC	3.92442	1.36818	2.3269e-15	10.3062	PAPSS2	4.57991	1.28109	1.98973e-09	9.01844	CDKN1A
96	2.42796	2.11238e-09	10.5989	HLA-DPA1	4.0016	1.21072	2.13231e-09	9.25785	PARP12	2.04482	0.921715	1.21859e-05	6.38734	B4GALT2	4.47769	1.53202	1.536e-11	11.2337	PNO1	4.60805	0.86292	2.94541e-08	7.4138	WSCD1	4.07828	1.98742	7.56136e-17	14.1913	SYTL5	3.69259	1.10352	3.08216e-06	7.78071	EFNB2	3.64204	1.30811	2.39697e-05	7.62427	S100A16	4.91769	1.18303	4.8385e-15	10.2783	SATB1	5.44151	1.44953	3.26837e-08	9.00328	MAL
97	1.93794	3.14749e-09	10.5433	SIX3	2.19435	1.09838	4.43463e-12	9.25784	CHDH	3.93454	1.05542	4.84348e-05	6.37565	TGFB3	4.3498	1.13255	1.00294e-15	11.2241	PHLDB2	4.68864	1.34907	2.04386e-06	7.40699	PLEKHA2	4.70732	3.05704	1.76609e-10	14.1689	SYT10	3.54419	0.951855	7.34281e-08	7.77715	FAR2	3.91461	0.991214	1.45507e-07	7.62169	ZEB1	5.21614	1.34799	8.70328e-11	10.2664	SLC6A17	3.32053	1.43104	3.06722e-08	8.99173	ASPA
98	1.03766	1.95954e-12	10.4697	IQCJ-SCHIP1	6.52741	1.39673	9.15254e-10	9.24792	ACP7	3.36504	1.09382	0.000143106	6.37161	DPY19L4	4.10426	1.22553	1.96749e-15	11.1541	PAM	5.84537	1.11144	1.1543e-05	7.40495	EZR	4.42691	2.03911	1.94617e-09	14.1256	NCDN	6.58573	2.0606	5.06685e-05	7.75959	MYH8	1.60086	1.32732	3.20083e-06	7.61119	GPC4	2.9321	1.39983	4.76867e-10	10.1904	CSRP2	3.92866	1.12287	1.89126e-10	8.98591	GCA
99	1.02172	3.86159e-13	10.4383	MSMO1	5.66973	1.00934	1.53217e-12	9.22814	PLXNB1	4.51071	0.688474	6.87026e-06	6.36498	EXTL1	4.96491	1.24348	2.92121e-13	11.081	RFC5	3.24019	1.12336	2.67447e-06	7.40297	RGMA	3.5464	1.99804	6.38058e-15	14.0058	SCN3A	5.08736	0.817375	4.25143e-07	7.74528	PCDH17	5.7432	1.15798	1.96326e-07	7.61021	STAC2	4.28248	2.07025	3.02224e-08	10.1131	KCNB2	5.31849	1.32536	2.98149e-11	8.97842	MEIS2
100	1.18839	2.63571e-12	10.4031	SNAP91	5.99785	1.16772	6.77831e-12	9.20757	PRRX1	3.59847	0.9593	4.38747e-05	6.36203	NT5E	3.55862	2.1889	6.51458e-12	11.0651	ALDOB	1.79676	1.45275	1.78585e-06	7.40239	CAPN9	4.68155	1.60823	1.93033e-20	13.9373	RIPPLY2	3.13102	0.926952	9.8978e-08	7.74275	EFNB3	4.73112	2.44226	5.34995e-05	7.60411	MSX1	4.06516	0.901843	2.8738e-14	10.0653	HLF	5.74989	1.38134	1.92883e-08	8.96568	TMEM163
101	3.01979	9.95626e-08	10.3046	GAL	4.45931	1.78	3.8766e-08	9.18542	RASL12	2.4847	0.831562	8.27867e-05	6.331	CA11	5.24329	1.69698	3.69373e-12	11.0643	CALB1	5.03348	0.899581	1.30065e-06	7.40103	SCARA3	4.53011	1.44977	2.1953e-23	13.8834	CAB39L	5.08236	0.862962	3.1657e-07	7.70432	SSX2IP	5.14426	1.12762	2.39376e-06	7.60257	ABLIM1	4.91909	1.30224	1.61042e-08	10.0577	LRRC4C	3.93641	1.20001	2.08068e-08	8.91867	CTNNA3
102	0.991658	5.65583e-09	10.2977	UCHL1	7.76705	1.19739	1.7067e-11	9.18039	FAM222A	3.92018	0.765289	0.000174502	6.32041	NCS1	5.75248	0.810508	2.87761e-17	11.0461	DCLK2	5.45487	0.965509	1.63269e-06	7.3979	ACBD7	5.02328	2.47123	1.30599e-12	13.8781	CDH9	5.14677	1.22337	8.58071e-07	7.70166	PRKCH	3.3518	1.59147	1.65776e-05	7.59644	FAM181B	2.54238	1.52164	5.45288e-10	10.0415	PDZRN4	4.62948	0.949061	3.42175e-09	8.91152	RETREG1
103	1.91298	9.32864e-10	10.224	HTR7	3.25391	1.17688	1.04993e-10	9.17305	ACSM5	3.77066	0.915125	4.84874e-05	6.32013	GPAM	4.17083	1.81904	5.07982e-10	11.0337	EGR4	4.41394	0.775645	1.63269e-06	7.39467	PDZD4	5.61119	1.65334	9.58027e-17	13.8087	DAW1	2.24093	0.948234	7.14681e-09	7.66898	MAL2	4.94728	1.13346	5.05137e-06	7.58699	SMAD9	4.52157	2.44003	9.09895e-07	10.0256	ABCA12	2.6838	1.4566	2.22231e-07	8.91151	CDH24
104	0.943368	3.35521e-11	10.2231	AAK1	6.20234	1.14866	2.58458e-10	9.16612	PLCE1	4.39721	0.804766	9.79114e-06	6.31796	ACSBG1	4.40417	1.00689	3.84676e-15	10.9236	DLG3	5.26563	0.825015	2.34001e-06	7.38054	TGFB2	4.43263	3.67477	5.52666e-09	13.7997	BEST3	2.52714	1.98751	5.99689e-05	7.62914	SYNGR4	2.08474	1.3344	1.74866e-05	7.5814	DLX1	3.93058	1.09246	9.05037e-15	10.0171	DPYS	2.71218	1.2402	6.81208e-09	8.87805	SNX31
105	0.927342	1.46989e-11	10.2154	SOCS7	4.79328	0.911304	1.7232e-12	9.13808	ERBIN	5.11058	0.827161	2.62125e-05	6.31052	ABTB2	4.12877	2.05204	1.07429e-08	10.9007	CENPW	3.07917	0.957554	1.63269e-06	7.3047	LFNG	3.18698	1.45396	3.29005e-14	13.7452	ATP8A1	6.45564	1.2624	4.75915e-06	7.61881	CYBA	4.6132	1.78515	3.34098e-05	7.5695	ITGB4	4.12273	1.12628	4.00789e-11	9.98958	ST6GAL1	3.78569	0.78762	6.54594e-12	8.86357	NFASC
106	1.27472	1.49344e-12	10.1934	C9orf72	4.40222	0.808198	2.26652e-08	9.12813	SLC1A3	6.96975	0.912832	4.71459e-05	6.2956	F3	4.06588	1.29816	4.53479e-13	10.874	FAM212B	4.44053	1.26799	2.03715e-05	7.27847	ATP13A4	4.60075	1.36484	2.55984e-17	13.7431	VPS37B	4.80953	1.31622	3.01449e-06	7.61393	SERPINF1	4.21275	1.63844	2.11883e-05	7.56748	KANK2	3.9204	1.10395	3.05019e-14	9.96341	NRSN1	5.43808	1.096	3.28183e-10	8.8607	ARHGAP22
107	2.40109	4.41648e-08	10.1933	NPPC	4.58405	1.40027	9.41334e-10	9.11804	CLCA2	2.5415	0.748813	8.76981e-05	6.27721	FGFR3	5.19055	1.62808	2.00036e-10	10.8737	PRKCG	4.6173	0.708851	2.19695e-08	7.25328	TPCN1	4.86143	2.58208	2.2825e-10	13.6361	FAT4	4.36343	0.740339	4.92609e-07	7.57146	AP3S1	5.24012	1.24081	3.86571e-06	7.56402	TMEM132C	4.47619	1.17034	3.05019e-14	9.94026	KLF6	3.51968	1.45399	1.15983e-08	8.85849	SH3TC2
108	1.55921	3.76401e-14	10.1055	PRSS12	4.15671	0.742733	2.2381e-11	9.11729	SFXN5	5.09699	0.959166	1.58712e-05	6.27522	ETNPPL	4.72044	1.20808	2.47669e-13	10.8525	PRKCB	6.4688	0.93493	4.58284e-07	7.24779	SLC9A3R1	4.5628	1.34335	1.88997e-22	13.6185	DTNB	6.20333	0.977494	2.82089e-07	7.53948	SEZ6	4.92347	1.41244	6.14548e-06	7.53862	MECOM	4.03295	0.801042	1.1879e-10	9.9304	SNAP25	8.27227	0.658153	6.14097e-09	8.8355	EPB41L2
109	1.81106	2.26463e-08	10.1047	NETO1	4.88423	1.06486	1.20656e-10	9.10472	KIF13B	4.71465	0.77003	4.30208e-05	6.27432	SRF	4.06625	2.34613	4.29423e-09	10.8415	RTP2	2.24176	0.814953	5.05251e-08	7.23326	SLC27A1	4.40257	3.9288	1.94054e-08	13.6069	MUC15	1.83793	1.31633	2.01074e-05	7.51641	HPSE2	3.62087	0.783208	7.34563e-07	7.53181	DOK5	4.45833	2.03167	4.06731e-07	9.88409	FAM20A	2.94071	0.807446	2.67333e-09	8.82917	FAM13C
110	1.64406	2.31436e-09	10.1035	BHMT2	2.2735	1.27462	4.43058e-11	9.09664	LRP4	3.63165	0.729992	6.61339e-06	6.26761	MOXD1	4.03452	1.57203	2.26517e-10	10.8288	ITPKA	5.44633	0.987703	1.57577e-06	7.21831	EPHX2	3.82164	2.45155	5.9014e-12	13.5368	KCNJ6	5.3464	1.0674	3.0483e-06	7.51379	RACGAP1	3.36604	0.817137	2.86223e-07	7.51406	ZNF395	3.91852	1.72192	2.55642e-08	9.84476	GPC6	5.63302	0.960837	6.88171e-09	8.81744	AKAP7
111	0.969361	1.16417e-15	10.0995	AK5	6.3088	1.17563	4.39635e-11	9.09064	TMBIM1	4.17301	0.798055	9.79114e-06	6.26081	EMX1	3.96042	1.35935	3.54966e-13	10.8021	C17orf97	3.48873	1.14967	5.23002e-06	7.19626	OTX1	1.98997	1.14663	3.30962e-25	13.5266	NSF	6.83718	1.08781	1.89291e-06	7.50607	LRRK1	3.09119	1.19591	1.01029e-05	7.51043	CLYBL	4.4753	1.12125	1.95491e-13	9.84283	FAM3C	5.72961	1.52919	1.37474e-08	8.79486	OLFM3
112	0.946184	3.71045e-16	10.0899	PAK1	5.8506	1.09814	4.86238e-10	9.08491	LARP6	2.95438	0.878642	3.9242e-05	6.25503	HSD17B5	5.48095	1.18188	3.10982e-13	10.8005	CNKSR2	6.12322	0.812546	1.60564e-06	7.19006	CHPT1	5.34128	1.23713	2.01142e-13	13.5189	PPP3CA	7.90574	1.17798	2.05769e-06	7.50454	WFDC2	3.42166	1.36145	8.77796e-06	7.51004	LGALS3	3.6154	0.972562	4.9598e-13	9.83694	SYT13	5.13853	1.38791	2.99126e-08	8.78568	HIVEP1
113	1.22518	1.00439e-14	10.035	SMPD3	4.11823	1.32765	1.48481e-10	9.07594	DOCK1	4.71844	0.826769	1.47044e-05	6.22688	ABCA1	3.81378	1.24867	3.44065e-13	10.7778	OTUB2	2.53252	0.769816	4.52566e-08	7.18819	TEF	4.73349	2.16872	3.83551e-12	13.4871	ST6GALNAC5	5.93366	0.619179	1.3926e-08	7.49498	MTPN	5.87883	1.29147	1.14444e-05	7.50322	PHF19	3.52708	0.929877	6.1765e-13	9.83405	SEPT6	4.29538	1.40941	2.12922e-07	8.7848	LRRTM3
114	1.17206	1.01052e-11	10.0205	LNPK	4.52513	1.16972	2.89668e-12	9.05881	FADS2	4.74177	0.986495	4.71459e-05	6.22514	IKZF1	2.49112	1.57767	1.02342e-11	10.7521	RASD1	5.36907	1.09181	3.78837e-06	7.17753	STK17B	3.57007	3.4952	1.12791e-08	13.4788	LRRC72	2.5852	1.14883	1.48295e-06	7.4678	PTPRR	4.5968	0.903304	7.68839e-07	7.49665	FAM104B	3.6292	1.85483	1.82687e-13	9.81481	RXFP1	3.95701	1.78838	4.89684e-07	8.76953	DPP10
115	1.61064	5.60701e-09	9.98107	B4GALNT3	4.06388	1.19198	2.39745e-12	9.05344	TMEM144	3.65654	0.886274	2.71178e-05	6.22476	IGSF21	4.85617	1.38752	5.94747e-13	10.7357	PRKCD	2.9367	1.35438	3.54632e-06	7.1423	AKAIN1	2.33009	1.69423	7.70515e-09	13.467	ACAP2	6.17473	0.944941	4.65606e-07	7.46574	PCYOX1L	3.52497	1.02199	8.56755e-07	7.49433	LGI4	4.11577	1.29046	3.24576e-10	9.78253	PITPNM3	3.49746	2.24278	3.59223e-06	8.75223	STX19
116	0.754766	1.09127e-11	9.89725	SNAP25	8.24273	1.25423	5.54649e-10	9.00258	EFS	3.99466	0.65452	1.33251e-05	6.22389	MTHFR	3.51503	0.909158	6.56411e-11	10.6638	SERPINI1	6.22541	1.05128	6.13577e-06	7.13112	GPAM	4.25639	1.85532	6.60573e-17	13.441	GABRA5	6.15182	1.03569	2.48597e-06	7.45425	OSBPL6	4.96009	0.911084	1.65555e-06	7.4934	MXI1	5.25	1.24301	2.82247e-08	9.76427	BCL11A	6.22396	1.48995	5.18013e-08	8.74568	TYMS
117	1.35632	1.71347e-10	9.86788	HTR6	2.96763	1.01794	1.54121e-10	8.99667	GPR37L1	5.47889	0.627151	3.41286e-06	6.22014	C3	4.31076	1.30766	6.87186e-15	10.6415	PPP4R4	4.80218	1.02885	6.29983e-05	7.12421	NSMF	6.89192	2.02686	2.07972e-10	13.4274	NBEA	7.00772	0.611713	3.54138e-08	7.45151	GAP43	6.80316	1.63108	2.1099e-05	7.48859	WDR86	1.98518	2.2117	4.71812e-07	9.7625	EPHA3	4.20733	1.17993	4.11218e-08	8.7163	NGEF
118	1.05525	1.6984e-13	9.84793	LAMTOR3	4.85948	1.22068	2.65252e-09	8.99099	CD22	2.75092	0.87544	6.71626e-05	6.21736	FBLN1	4.15957	2.18755	1.36262e-12	10.6323	CLECL1	2.83438	1.06335	1.91757e-06	7.11541	TP53I11	3.20873	2.36468	1.97924e-11	13.419	NELL1	5.90532	0.931179	5.78155e-07	7.45126	LMO7	4.3619	0.638632	4.05111e-06	7.47947	EPB41L2	5.59942	1.94423	5.34058e-07	9.75733	PTH2R	2.16108	1.4491	3.13573e-09	8.69703	UGT8
119	1.19923	4.00402e-10	9.84662	PIP4K2C	4.60069	1.45591	5.9796e-09	8.9639	ERBB3	3.85089	0.607041	0.000309914	6.20805	ND4	9.69132	1.28115	1.17688e-12	10.6268	GRIA1	6.45992	0.824332	4.52566e-08	7.09552	DDAH2	4.04656	1.35687	2.18338e-25	13.4017	SUSD4	5.49539	0.960423	7.46409e-05	7.4479	TMSB10	7.85212	1.20921	1.26861e-05	7.46052	ACSF2	3.36764	2.23431	2.02162e-07	9.74014	GCGR	4.00003	0.798174	7.78386e-11	8.69199	EPB41L3
120	1.05931	2.06268e-12	9.78322	DPYSL3	4.33595	1.33698	9.87778e-10	8.90553	COL4A5	3.67471	0.708955	2.49987e-05	6.20346	TRAF7	5.5417	1.39334	3.51974e-15	10.6219	B4GALNT1	4.50195	1.03754	1.78887e-06	7.09183	S100A13	5.36324	2.58055	1.52702e-10	13.3801	KCTD8	5.05125	0.904905	1.61536e-06	7.44344	CHL1	5.66115	1.0142	8.56755e-07	7.4595	RGMA	3.47895	1.38083	1.09587e-09	9.72853	SEL1L3	4.86477	0.960098	3.71602e-10	8.65745	COBL
121	1.153	3.5549e-14	9.77563	KLHL2	6.08837	1.3279	8.89648e-09	8.87919	IL18	2.34194	0.904125	6.09928e-05	6.19711	ZNF703	3.40259	2.12131	1.73726e-08	10.6207	CHRNE	2.58837	0.990625	3.09421e-06	7.07696	CASTOR1	3.11426	3.8838	1.99867e-08	13.318	TRPC6	3.26133	1.14712	3.01449e-06	7.43441	CMPK2	3.34618	3.65565	0.000104737	7.44948	MSX2	2.84002	2.04871	5.87465e-10	9.71764	NTF3	2.93368	1.1656	9.72738e-09	8.63923	VASH2
122	2.58529	1.52945e-06	9.74986	PAGE4	1.80855	1.3607	1.18662e-08	8.87751	TRIP10	2.70083	0.839942	7.61644e-05	6.19115	PPP1R16A	4.85677	1.41407	3.27038e-15	10.5957	RBM24	3.36676	0.985714	1.86768e-06	7.06252	ZFHX4	4.61671	1.84693	1.36195e-17	13.277	RBM24	3.63345	0.985592	4.25143e-07	7.43299	TAC1	4.64248	1.04767	3.2027e-06	7.43145	CAV2	3.63191	1.76862	3.44591e-07	9.70591	PCP4	7.49736	1.49079	3.09598e-09	8.61715	C10orf90
123	1.24994	4.20112e-09	9.74746	ABI1	5.48446	0.962754	5.50336e-11	8.87438	CLYBL	4.3284	1.22036	9.87966e-06	6.18964	LMO1	4.51018	1.01407	4.18126e-16	10.5778	FAM49A	5.70324	1.06363	4.09092e-06	7.06194	BMP7	3.92732	1.24337	4.32618e-19	13.2435	TIAM2	4.2806	1.26445	2.37424e-06	7.33011	DPY19L1	4.31208	1.28965	9.54887e-06	7.42852	EBF1	3.84849	2.96685	3.23154e-06	9.66834	RAB17	2.47124	1.0868	7.5697e-09	8.58976	CNTN2
124	1.24259	2.7765e-13	9.71707	SV2B	5.99253	1.04346	6.37732e-12	8.87185	INPP5D	3.72065	0.699606	1.50149e-05	6.18754	GNA11	5.13965	1.24639	3.96527e-15	10.5693	SMARCA1	5.40756	1.01891	2.69729e-06	7.05753	PRELP	4.27634	1.23958	3.05915e-16	13.2274	MAP2K1	6.46223	0.9691	4.72555e-07	7.31173	PCSK2	5.5929	0.588793	3.41098e-05	7.42074	CLU	7.70745	1.18423	2.88296e-10	9.64867	TRPV2	3.62794	1.8235	2.10768e-06	8.58075	ST6GAL2
125	1.32289	8.32007e-12	9.6839	DMXL2	5.78526	1.15219	1.78519e-10	8.86988	MMD2	4.19513	0.87098	1.00783e-05	6.17836	NEU4	3.69492	1.1691	2.81484e-16	10.5686	ATP2B4	5.12966	0.620443	8.24415e-07	7.05167	ASB1	4.48328	1.30794	3.58796e-21	13.1851	NUP88	4.00443	1.09054	9.7362e-08	7.31092	TRIM36	4.0458	1.20964	2.9445e-06	7.42012	RRBP1	4.1334	0.958834	4.43618e-08	9.61347	NEFL	6.47262	0.972633	1.02198e-08	8.55443	ALDH1A1
126	0.880182	1.09441e-13	9.68106	IFRD1	3.99354	1.09535	3.01546e-10	8.8644	SLC9A3R1	4.66413	0.59579	1.05454e-05	6.17338	SERPINE2	5.34336	1.9745	1.33758e-08	10.568	SRPX2	2.3445	1.02257	3.06144e-06	7.05082	ARHGAP31	3.57985	1.59147	6.49906e-15	13.1791	TMEM50A	5.74574	1.30763	1.10339e-05	7.19137	DOK6	4.88846	1.28374	7.53396e-06	7.4172	NOTCH1	3.21827	0.845408	1.45594e-13	9.59833	NUDT4	5.59082	1.03894	3.18915e-09	8.53263	TF
127	0.580241	7.38892e-08	9.67663	Hsp90ab1	7.92448	1.05466	2.58458e-10	8.85944	ATP13A4	4.46614	0.773814	1.58712e-05	6.17079	ERCC2	4.05931	1.34539	1.64454e-11	10.5436	SORBS2	4.8405	0.980258	2.27123e-06	7.04652	PDLIM5	4.73823	1.71292	1.12721e-15	13.1618	NPTXR	4.01791	1.02506	1.58259e-06	7.18214	CACNA1G	3.19055	1.06134	2.55045e-06	7.40524	NCAN	5.36781	1.07624	2.45193e-09	9.59534	MAPK13	3.92327	1.39733	8.84476e-10	8.49689	MPPED1
128	1.11645	1.47587e-13	9.67428	AP1AR	4.60873	1.14045	2.51168e-08	8.84164	ZCCHC24	5.315	1.08269	6.37556e-05	6.16213	ARC	3.47643	1.74453	4.01731e-11	10.512	ADRA1D	4.69822	1.21464	1.64663e-05	7.04629	GPRC5C	2.68238	1.36814	4.65604e-12	13.1192	PLEKHA1	5.32306	1.00758	1.6612e-06	7.10628	TBC1D8	3.91474	1.50813	3.3815e-05	7.40517	FAM198B	3.20667	1.91826	2.14067e-07	9.57461	THBS1	1.57314	1.36265	4.05691e-07	8.47428	DPYS
129	1.05328	3.86159e-13	9.67358	DYNC1I1	5.66929	1.04672	4.28499e-11	8.83622	ARHGAP31	3.59481	0.690621	3.00184e-05	6.15885	PANX2	4.36725	1.41795	1.74965e-11	10.4908	DUPD1	2.13627	0.630491	8.15842e-07	7.04211	FGFR1	5.33923	2.0082	1.48175e-12	13.0982	FRMD6	3.98511	1.68857	6.29421e-05	7.09473	TDRD5	2.08766	1.20863	6.05009e-06	7.40235	COMMD9	4.89271	0.940691	7.14255e-14	9.55721	H2AFY2	3.23081	1.16812	7.5697e-09	8.46842	FA2H
130	0.977923	4.20111e-13	9.67094	NMT2	4.53118	1.16616	3.60761e-09	8.82106	MYO1E	4.09743	0.908119	7.1033e-05	6.15882	GAPDHS	3.4963	1.12593	4.87023e-13	10.4805	IGDCC3	3.25095	1.17011	2.95274e-06	7.03405	LRP4	3.56693	1.99592	4.94474e-12	13.028	NABP1	2.56323	0.801119	9.03592e-08	7.05338	B4GALT5	4.89595	1.2327	1.33981e-05	7.39092	PFKFB2	3.03504	1.48427	2.81023e-09	9.52509	NIPAL2	3.18911	1.12084	4.87049e-10	8.45747	PRR5L
131	0.829234	2.32299e-10	9.6217	FDFT1	5.86819	1.14622	5.78508e-12	8.81411	UNC5B	3.93572	0.772051	0.000167846	6.15674	DGKZ	5.8857	2.60449	9.34894e-08	10.4705	CALHM6	2.07141	0.842139	2.67927e-07	7.03049	ITGB5	4.29404	2.33257	6.31832e-12	13.0013	CD44	4.07467	0.754527	5.78155e-07	7.03467	SLC35F1	5.50505	1.66297	4.47361e-05	7.3726	HS3ST3A1	2.19708	1.37948	3.17619e-09	9.51143	TSHZ1	4.52028	1.17847	3.84139e-10	8.39261	STAC2
132	1.02865	4.71124e-09	9.59938	SYNJ1	5.83621	1.1251	1.05683e-11	8.80634	GPC4	2.81102	0.940812	0.000102733	6.15553	HIGD1B	3.18237	1.31331	1.09855e-12	10.423	NELL2	6.90965	1.20492	1.88434e-05	7.0204	CYP4F12	2.67744	1.27555	3.52203e-24	12.9886	ARHGEF9	5.36294	0.787669	3.16886e-08	7.02083	KIAA1841	4.09915	1.96521	4.16876e-05	7.36274	SLC7A11	3.84822	0.936319	8.16438e-11	9.41954	PHF24	4.11463	1.20972	3.18915e-09	8.33368	MOG
133	1.03351	1.05994e-13	9.58846	PLK2	5.50827	1.1035	3.91871e-11	8.79801	PHLDB1	4.60315	0.843951	3.8894e-05	6.15331	GIT1	5.51894	1.25683	8.20643e-13	10.3764	CPNE8	3.89751	1.03783	2.17298e-06	7.00972	PAX6	4.50975	2.00938	1.27307e-10	12.9782	RSPH9	4.98128	1.80885	0.000118496	7.01397	HS3ST2	2.91923	1.483	1.92503e-05	7.35721	TGFBR3	3.78863	1.34735	7.75101e-12	9.41792	DACT1	3.15682	1.18756	1.61458e-09	8.32922	ERBB3
134	1.28442	2.07082e-10	9.58067	SPOCK1	5.97269	0.962893	6.30303e-10	8.7929	CDH20	5.39291	1.03033	0.000189378	6.14805	ICAM3	2.4297	0.693571	2.137e-14	10.348	PTPRA	5.56941	0.958891	2.34373e-06	7.00579	CYBRD1	3.34205	1.21178	3.32031e-23	12.9752	C14orf132	6.60952	1.1453	1.08331e-05	6.99494	TNIP3	2.20279	1.3104	7.77278e-06	7.35614	ARHGEF26	4.11674	1.45477	5.72823e-09	9.3919	ZMAT4	4.93349	1.32256	1.74416e-08	8.32547	EFHD1
135	1.8738	4.29093e-08	9.55693	AOX1	2.77477	1.18859	6.42446e-10	8.78892	CHD7	4.16633	0.59123	3.77538e-05	6.14192	SFXN5	5.0009	0.781982	1.34229e-14	10.3259	MFSD4A	5.19244	0.967501	1.45122e-07	7.00345	BBOX1	4.22927	1.53335	2.68397e-19	12.9702	INPP4B	4.72637	1.0623	7.01378e-06	6.95039	MYO16	4.87101	1.33521	5.86758e-06	7.35554	GNG12	4.26132	1.46247	2.82414e-07	9.39023	KCNQ5	6.37439	1.82651	2.76576e-07	8.32445	TOX
136	1.2568	3.80238e-09	9.5563	IFI6	4.77399	1.00717	1.42359e-08	8.78363	LITAF	5.00412	0.69916	0.000672356	6.13177	FBXL16	6.69552	1.23479	1.02342e-11	10.311	NCAPG2	2.92905	0.564517	2.59481e-05	7.00043	ASB3	6.17905	1.30318	1.8856e-20	12.9441	DLEU7	3.9015	1.24782	3.15282e-05	6.9413	KHDRBS2	5.29541	1.25218	1.17338e-05	7.35055	TMEM176B	3.46938	1.0736	2.9748e-11	9.35859	EFHD2	4.26983	1.02063	2.31292e-10	8.32047	ELAVL4
137	0.821157	1.90053e-14	9.53354	FAM20B	4.81205	1.16588	2.02783e-08	8.77847	ENPP2	5.43297	0.686669	0.000151832	6.1276	BCAN	5.55265	0.756122	3.15345e-15	10.2364	HPCAL4	6.02598	1.22779	1.59649e-05	6.99984	KBTBD12	3.08119	1.72799	4.27953e-13	12.9203	ERICH3	5.06961	1.03103	8.3766e-06	6.90948	NRSN2	2.8396	1.00825	9.0713e-06	7.33554	AP1S2	5.50377	1.63299	6.22574e-08	9.33127	AVP	1.85432	0.819417	7.59154e-08	8.3179	GAP43
138	1.06095	3.46701e-12	9.45123	ENTPD3	3.51041	1.02351	5.50336e-11	8.77054	KCTD15	3.69541	0.684608	7.12044e-06	6.1216	SLC32A1	3.91693	2.47673	3.2049e-07	10.2206	EFCAB1	1.92167	0.740554	4.71694e-07	6.98547	TMEM47	4.78339	2.19147	1.28882e-10	12.9095	SLC22A16	1.76344	0.930774	3.21327e-05	6.89905	CLEC2L	4.92738	1.28549	1.327e-05	7.3222	COL4A6	2.19271	0.738061	1.40601e-10	9.33086	SYT4	5.80634	3.05297	3.85643e-05	8.29824	KRT1
139	0.992471	1.98192e-10	9.43058	HTATIP2	3.75296	1.51173	3.17374e-08	8.76769	HHIPL1	2.61774	0.76617	4.30208e-05	6.10636	PASK	3.56356	1.46265	1.32752e-11	10.2061	INHBA	3.49327	0.923341	9.03252e-05	6.98445	APOE	7.95539	1.13644	1.26377e-20	12.8955	ARMC10	4.79168	0.922179	1.61536e-06	6.89561	EBF4	3.44731	1.33767	2.26097e-05	7.31363	ZFP36L1	5.5312	1.37164	9.87291e-08	9.32528	CLMP	3.93151	2.20224	4.05602e-06	8.29335	VWC2L
140	1.93079	1.37409e-07	9.42747	UNC5C	5.26407	1.24142	9.85808e-09	8.76006	ST6GALNAC3	5.32288	0.715771	1.23679e-05	6.10628	PDE9A	4.22943	1.56721	2.16111e-10	10.1944	C17orf107	2.56043	1.11434	3.945e-06	6.97619	SLC29A4	4.03463	1.34708	1.23773e-14	12.8922	RAB40B	4.85741	1.95663	0.000213058	6.89481	SERPINF2	2.42164	1.3764	3.27482e-05	7.29882	RELN	5.50482	1.73586	3.06253e-11	9.28818	NEUROD6	4.0794	1.37136	7.96061e-07	8.29234	SULF1
141	1.20584	4.7016e-13	9.40353	GYG1	5.31141	1.17298	1.83512e-11	8.75344	TMTC2	5.57121	1.22152	0.000308299	6.09912	FAM110A	1.81365	1.15739	4.78227e-15	10.1876	CDC25B	3.55822	1.02471	4.09092e-06	6.96463	VSIR	3.63865	1.28681	1.6943e-19	12.8921	PM20D2	3.42446	0.821225	4.11792e-06	6.8948	VSNL1	6.75395	2.42578	8.00716e-05	7.29191	ID3	5.30367	1.42093	3.30989e-08	9.27043	NGB	2.58784	1.30029	3.46038e-07	8.28626	EFNA5
142	1.03835	1.02744e-12	9.38037	MAPK10	6.78486	1.25205	4.18773e-09	8.75165	SOX10	3.93978	0.824422	7.22819e-05	6.07897	PRKCB	6.22429	0.983482	8.28135e-14	10.1839	CDK17	5.44343	0.791922	8.48254e-07	6.95486	GPT2	4.37505	1.61064	8.26856e-15	12.8635	CNGB1	3.07005	1.1014	2.28621e-07	6.83717	ADAMTS16	2.52235	0.941322	8.5457e-07	7.28658	ADGRE5	3.30675	1.03349	2.30818e-10	9.19522	NOL4	4.68924	2.0253	5.06305e-06	8.27967	C10orf120
143	0.952412	1.28865e-13	9.37928	GTF2F2	5.15823	1.05356	1.54177e-10	8.74924	PAMR1	4.03041	0.720802	1.64495e-05	6.07658	FN1	3.78686	1.86435	4.74652e-11	10.1833	PODN	3.43606	0.65523	1.2241e-06	6.94982	CBX6	6.34192	2.28483	4.79617e-11	12.8449	SEMA5A	5.09571	0.763289	7.59463e-06	6.80634	ENO2	6.38351	1.13186	7.63056e-06	7.28479	F3	4.20332	1.11987	2.87419e-11	9.16896	PTGFRN	3.6839	1.98744	1.08508e-05	8.21638	SYNGR4
144	1.15224	6.99273e-07	9.35929	SLC17A7	6.98669	1.09533	4.4347e-11	8.71607	AFAP1L2	3.2626	0.864343	0.000198681	6.06321	WDR13	4.12147	1.30537	8.19071e-11	10.1569	TMEM2	4.27354	0.814595	1.75254e-07	6.9496	OPLAH	4.02138	1.26362	3.83411e-23	12.8437	ACTN2	4.06057	0.693605	8.6337e-08	6.77194	GSKIP	4.28198	1.20346	1.45931e-05	7.28231	PDE3A	3.84971	2.17002	1.36801e-06	9.16742	KCNH5	4.54564	1.22754	2.46914e-08	8.21036	FAM124A
145	0.96695	1.08966e-10	9.34694	DAGLA	4.33979	1.0438	2.4083e-10	8.71605	RUBCNL	3.18532	0.794546	4.10178e-05	6.0613	JPH3	5.57537	1.95292	5.44607e-10	10.1308	HPCA	5.15775	0.920538	0.000104458	6.93556	NDRG2	7.52776	2.23199	1.37504e-10	12.8377	PAG1	3.49024	0.710129	8.81097e-07	6.75657	FAM234B	4.66431	0.582134	2.73933e-05	7.26805	PEA15	6.71722	1.22499	3.10003e-08	9.1666	SHC2	2.43206	1.07482	1.61458e-09	8.20837	DHRS7
146	0.973802	5.56188e-13	9.27208	MED8	4.33403	0.976632	2.64851e-10	8.71504	SYNM	4.81652	0.737078	1.50149e-05	6.05361	MARCH9	4.04056	1.51843	4.81659e-10	10.1022	SLC30A3	5.02037	0.60576	3.98385e-05	6.93356	TTYH1	6.26445	1.5475	1.86344e-18	12.8366	P4HA3	3.07078	0.86862	1.61536e-06	6.74455	STKLD1	3.23537	1.23145	1.10082e-06	7.26171	MEIS2	4.37775	1.10324	9.3821e-09	9.13778	C1orf146	2.56478	1.3577	8.72442e-08	8.19869	CLCA2
147	1.01976	1.17903e-11	9.26187	CYP4X1	3.35791	1.21509	1.16064e-08	8.7047	CDCA7L	3.13041	0.79622	6.47132e-05	6.05213	RHBDL1	3.891	1.78651	3.52282e-08	10.0984	EDAR	2.71002	1.29557	5.70746e-05	6.9317	COL5A3	3.54955	1.42304	1.53559e-14	12.8361	CCDC47	5.20196	0.752652	3.84994e-06	6.73118	ADGRL2	4.6646	0.903539	3.062e-07	7.24029	LAPTM5	4.05269	1.38471	9.87291e-08	9.11715	BBC3	3.11611	1.30519	3.46038e-07	8.18275	PLLP
148	1.05351	2.37542e-13	9.25042	RGS8	3.83657	1.51105	3.50587e-08	8.6756	WDR49	3.33996	0.712536	7.00259e-06	6.04938	ADGRG1	4.66096	1.2736	6.23165e-14	10.0851	WIPF3	3.07485	0.774218	3.27001e-05	6.92614	ND5	7.91693	1.70219	1.05502e-14	12.8337	HACD1	3.59043	1.13994	2.84504e-05	6.71737	LIN28B	2.60483	1.19699	1.19514e-05	7.23974	GULP1	2.89774	0.780464	2.79372e-12	9.07008	FBXW7	6.10658	1.01009	1.41618e-08	8.17921	RASSF5
149	1.34005	2.5027e-13	9.19335	NR4A2	3.92808	1.33442	1.52646e-08	8.67477	DOCK5	4.33817	0.77159	1.58712e-05	6.04846	LAPTM5	3.97005	1.19859	4.62386e-12	10.0759	BAIAP2	6.47837	0.840978	9.91643e-07	6.92287	LTBR	2.72632	1.53428	2.37955e-15	12.812	GRIA1	6.62129	0.963693	4.92446e-06	6.71511	DUSP6	4.22174	1.76056	4.94422e-05	7.23222	AHNAK	4.56915	1.02295	4.78909e-12	9.04944	BTBD11	3.9411	1.02027	6.51464e-08	8.15352	MAG
150	1.85503	2.46828e-07	9.16197	NT5DC3	3.6785	1.00014	3.70998e-10	8.66681	C16orf89	4.32455	0.779055	1.79796e-05	6.02151	CACNA1H	3.68642	1.14095	4.33211e-14	10.0584	WASF1	6.44909	1.06848	3.28788e-05	6.92183	PTN	6.12075	1.36659	1.05686e-19	12.7802	CTDSPL	4.52179	1.1025	4.57047e-05	6.71023	DEF6	2.45701	1.60955	5.3031e-05	7.22115	TGM2	2.65006	0.881951	4.41601e-11	9.04763	ICA1	4.51318	1.14811	1.82743e-08	8.13564	PDE1A
151	1.34793	4.6783e-07	9.13664	SLC25A22	5.30674	1.01657	3.44199e-11	8.66584	MSI1	3.42763	0.959296	0.00017682	6.01435	WIZ	3.88855	1.77634	2.34988e-08	10.0561	ar	2.32878	0.905183	1.41442e-06	6.91942	GNG11	2.8223	1.91391	2.75311e-12	12.7397	CCDC153	2.65592	0.668357	2.30284e-06	6.70349	KLHL5	5.04767	0.972973	2.55045e-06	7.19032	RAB34	3.25282	1.02996	2.2042e-10	9.04421	RCVRN	3.03651	1.1173	4.91906e-09	8.12504	FAM222A
152	0.981226	4.36384e-13	9.1331	CAB39L	4.78556	1.19957	7.34358e-08	8.66393	MAG	6.28895	0.886186	0.000137937	6.0068	ASPHD1	2.90671	0.955453	1.6499e-08	10.0522	YWHAB	7.73929	0.76634	1.1766e-06	6.89163	SNTA1	4.86259	2.19186	1.8058e-10	12.7218	SLC35F4	4.12054	0.93321	2.78691e-06	6.69981	RELL2	3.99573	0.979219	5.74793e-06	7.18863	SMOX	3.72633	1.17464	1.45308e-09	9.01762	NRSN2	2.92573	0.976161	1.02962e-08	8.10649	PDE9A
153	1.33062	2.32901e-08	9.0923	NIPAL3	2.71957	1.23253	2.94477e-09	8.64836	AGT	5.89835	0.892905	0.000173695	5.9948	TSNAXIP1	2.52919	1.14177	1.89497e-10	10.0371	CAMKV	6.0198	0.805817	3.09476e-06	6.89149	SH2B2	2.94816	1.24892	1.75104e-17	12.7187	MBLAC2	4.07332	0.934186	1.14768e-05	6.69827	ARHGAP20	4.6065	1.32583	2.19964e-05	7.18595	PTPN13	3.86611	1.93385	8.56089e-07	9.00599	PNOC	4.01884	1.33093	1.79064e-07	8.09492	PCP4L1
154	1.02368	6.02183e-11	9.05352	BRINP2	4.53769	1.51039	1.18972e-07	8.64558	BOC	2.90359	1.1433	0.000309914	5.9897	C4BPA	4.2858	2.17191	2.07908e-09	10.0191	RGS14	6.27505	0.80661	6.98439e-07	6.88991	THBS3	3.72013	1.187	1.43825e-17	12.7161	CARNMT1	4.11961	0.836666	5.47629e-06	6.68848	SLC2A6	3.07931	1.04738	4.73609e-06	7.17895	GSAP	4.25483	1.38523	3.34033e-07	8.98686	CIT	4.13846	1.3952	8.22237e-08	8.0764	SHROOM4
155	1.748	5.34527e-08	9.04481	KCTD4	2.69631	2.72351	1.32307e-06	8.64478	MSX2	2.31608	0.966163	0.000158272	5.98757	KCTD15	3.65978	0.901773	1.56385e-11	10.0125	AP3S1	5.34265	0.957362	2.42979e-06	6.88542	PHGDH	4.5362	1.23687	3.40828e-23	12.6967	SYT17	5.0429	1.43074	9.2853e-05	6.68591	TMEM132D	4.71297	1.2971	7.67961e-06	7.17282	SOX6	4.54955	0.580704	7.37477e-08	8.97076	SEPT11	5.33183	1.4819	2.96858e-06	8.0423	S100A10
156	0.65306	6.40086e-08	9.02391	NCKAP1	6.4157	1.21172	6.31371e-10	8.64207	TNS2	4.04159	0.948319	9.31867e-05	5.96884	NOTCH1	3.01443	1.3667	5.90504e-10	9.99321	ITGA4	3.25958	0.659645	7.41307e-08	6.88362	JAM2	4.10271	3.28091	9.32224e-09	12.6304	MYO5B	4.19474	0.839539	4.22679e-06	6.67094	TRO	3.92041	1.42315	1.73883e-05	7.16574	EGFR	3.36774	0.862068	1.96856e-12	8.94928	NME9	3.13856	1.00191	1.30987e-09	8.02894	KLF6
157	0.689461	1.22636e-10	9.00901	TCP1	5.69157	0.945027	4.43058e-11	8.62321	MAGT1	3.74194	0.813329	4.36805e-05	5.96344	PACSIN3	4.03898	1.35566	4.80183e-13	9.9794	ZNF189	4.30419	0.678457	1.92088e-06	6.88105	FGFR3	5.1459	1.45398	3.50634e-15	12.6147	TMOD1	4.49278	0.968074	7.41994e-06	6.6506	SEL1L3	4.60376	1.30389	2.05424e-05	7.1606	PARP9	2.78048	1.59431	3.04625e-08	8.93049	BHMT	2.62289	1.65121	1.9366e-06	8.0125	HCRTR2
158	1.10941	4.42597e-09	9.00829	ATR	4.21844	1.23478	3.81214e-10	8.60995	PLEKHH1	4.21261	0.792734	1.50149e-05	5.96113	KANK2	3.39587	1.21642	9.91568e-14	9.94136	MAL2	5.1173	1.11173	1.14121e-05	6.87712	SLC30A10	2.44011	1.25663	2.41076e-19	12.6139	LGI1	5.30291	0.810891	2.30284e-06	6.61663	CLEC20A	3.51344	1.17238	7.86972e-06	7.15875	GPRC5B	5.34589	1.09555	1.28253e-09	8.92861	NGEF	5.4133	1.43082	1.15061e-07	8.00486	ARAP2
159	1.55381	1.52689e-08	9.00702	KCNK17	1.73386	1.2572	5.71522e-09	8.58896	SLC44A3	2.52299	1.00316	0.00051927	5.95289	PSD	6.05802	0.916901	1.4751e-14	9.93046	CDH11	4.63802	1.2886	7.84433e-05	6.87306	VIT	3.23316	1.9455	1.76687e-09	12.6065	GSG1L	4.64333	0.816624	1.43677e-05	6.60707	CPLX1	5.73084	1.32429	2.82154e-05	7.14641	WWTR1	3.84643	1.00958	8.86311e-11	8.92499	ARHGAP20	4.65414	1.21544	5.84269e-09	8.00259	PAPSS2
160	1.08135	5.5251e-12	8.99318	HACD1	3.20895	0.886111	2.25052e-11	8.58344	FAXDC2	4.07473	0.714819	1.64495e-05	5.94141	CACNB3	4.97978	1.10637	6.48851e-12	9.91707	PLEK	2.67086	0.894757	1.1579e-06	6.8603	CACNG4	4.06537	1.21886	2.79636e-08	12.5828	TSC22D1	7.40557	0.601366	2.56412e-07	6.60472	GUCY1B3	5.26236	1.45163	2.13018e-05	7.14182	ARHGAP42	3.6879	1.20306	2.88953e-07	8.91446	RGS6	5.26913	1.19063	5.05134e-08	7.94787	SERTAD4
161	2.71996	6.56764e-07	8.98201	CLECL1	3.1516	1.20109	4.0789e-09	8.58286	NDE1	2.98998	0.734204	1.50149e-05	5.94024	ELOVL2	3.87867	1.59981	4.94985e-09	9.90096	GCSAML	2.2491	0.966426	6.33602e-06	6.8533	TRIB1	3.5984	2.75638	1.55419e-09	12.532	CROCC2	2.21272	1.17763	5.66258e-05	6.59663	ZNF385B	4.87986	3.39233	0.000166584	7.13512	COL1A2	3.02525	1.07647	5.47569e-10	8.87913	GSE1	3.84727	1.17089	3.26129e-08	7.85271	SMOC1
162	1.39229	1.99561e-08	8.98103	ZWINT	2.38237	1.23199	8.58055e-10	8.58176	RERG	3.55684	0.947351	0.000119579	5.92432	RIN1	4.33895	0.819479	8.38123e-13	9.89968	OGFOD1	4.65447	1.03217	1.44501e-06	6.8203	RAB13	4.41891	1.05356	6.98842e-10	12.5145	DKK3	6.38963	0.940637	5.28453e-06	6.57778	NETO2	4.61086	1.33068	6.52457e-06	7.12823	PREX1	4.3465	1.11687	2.26205e-09	8.86882	CXXC4	2.06421	1.13242	4.61378e-09	7.84178	TTYH2
163	1.84468	6.76959e-07	8.97025	HTR3B	2.29898	1.56456	1.74523e-07	8.57575	ID1	4.07199	1.26442	0.000426286	5.92393	NDUFA4L2	2.68827	1.47567	8.78126e-09	9.89727	DACH2	3.32166	0.960311	1.56439e-05	6.8147	CRTC1	5.11361	1.08437	4.12618e-18	12.5058	RAPGEFL1	4.61771	0.794569	2.25946e-06	6.57038	PVALB	4.91337	1.35269	4.46525e-05	7.12035	COL6A2	2.599	1.09771	6.06893e-10	8.8679	ANK1	3.74172	0.961836	9.36835e-08	7.84051	TMEM155
164	1.02061	6.5235e-12	8.95879	CDC5L	5.51037	1.3571	4.20467e-08	8.5736	SDS	3.46453	0.852051	6.56909e-05	5.9221	CGNL1	3.02585	2.4637	1.6333e-07	9.89207	NEUROD1	1.93967	0.963561	1.58156e-06	6.80139	RADIL	3.22038	1.36864	2.2753e-18	12.5057	ZDHHC3	4.73474	0.76985	1.85619e-05	6.56874	TUBB3	6.72005	0.736171	4.50845e-05	7.11088	PDXK	5.53919	0.955804	1.69443e-12	8.86573	PLEKHA6	4.73584	0.916569	1.2477e-08	7.83479	TNNT1
165	0.987473	1.21229e-11	8.95095	MEST	3.99607	0.984586	4.82136e-08	8.56861	MLC1	5.34639	0.58322	0.00020247	5.92165	ATP1A4	6.48177	1.58097	3.63681e-09	9.8837	CHST8	3.07018	1.16473	1.32958e-05	6.7987	PLSCR4	3.20097	2.11574	4.98577e-11	12.4307	ZNF804A	5.52542	0.789313	4.89408e-06	6.55649	SCN2B	5.21238	1.66934	5.81743e-05	7.10966	COBLL1	3.41195	1.2675	3.79377e-08	8.83626	SNTB2	4.11161	0.923889	3.29755e-08	7.8169	LMO7
166	0.928854	4.36138e-10	8.93266	KHDRBS3	6.18448	1.041	1.84236e-10	8.56568	BMP7	3.91317	0.852193	0.000124914	5.90349	PDE3A	3.63117	1.48558	3.87742e-10	9.87495	GPR26	2.36367	0.731399	7.92465e-06	6.7952	LRIG1	5.00555	1.18057	1.87874e-19	12.416	SECISBP2	4.19693	0.916589	1.61167e-05	6.55619	TMEM132A	4.84558	1.28844	7.86972e-06	7.10166	ABCG2	3.82576	2.12498	2.21823e-06	8.82451	MME	2.27442	1.27043	3.70928e-06	7.80585	NKAIN2
167	1.1192	2.36894e-11	8.93018	DCBLD1	4.09054	1.29031	7.88295e-09	8.56535	PRR5L	3.27676	0.678959	7.61644e-05	5.90045	AP5Z1	4.15055	1.47177	1.06507e-10	9.86148	NDST3	4.58549	0.930725	2.18741e-06	6.78114	CHDH	3.82986	2.50466	1.55419e-09	12.382	GRM1	5.29375	0.985084	1.60694e-06	6.55393	SPHKAP	5.2727	1.01304	5.1271e-06	7.09958	FAM189A2	3.80433	1.11427	7.79523e-09	8.80387	RFC3	2.65676	1.09245	2.84978e-07	7.79766	FXYD6
168	0.921789	2.02714e-11	8.91318	PHLDB2	4.55549	1.45642	1.00524e-07	8.56252	ERMN	5.71037	0.618328	1.9721e-05	5.8989	SPTBN2	4.57747	1.01223	8.06518e-11	9.84856	CYP46A1	5.28354	1.09016	1.56078e-05	6.77185	ZIC2	3.53229	2.05376	1.31236e-13	12.3813	BCL11B	4.20354	1.13194	6.90646e-06	6.52639	EPHA5	5.37215	1.90426	9.27462e-05	7.08379	LCAT	4.02063	0.803507	2.63924e-09	8.78248	GAP43	6.9255	0.849774	3.18189e-09	7.79499	TXNDC5
169	0.692825	1.22636e-10	8.90885	UCHL5	5.00609	1.09971	5.9796e-09	8.54317	PBXIP1	3.9542	1.00195	0.000138059	5.87159	IGFBP5	4.28128	1.03849	2.19421e-09	9.84181	ADGRB2	5.13956	0.894002	4.09092e-06	6.72642	FAM189A2	3.73021	1.52099	7.27408e-16	12.3741	SPOCK1	6.12334	0.728788	1.62066e-06	6.52374	DAB2IP	4.57025	1.29706	2.6011e-05	7.07251	CDNF	1.82307	0.956291	2.18265e-12	8.7713	TRIB2	4.22368	1.65865	3.32447e-06	7.76114	TMEM207
170	1.02838	2.06268e-12	8.90206	SMARCA1	5.26909	0.64426	9.63124e-09	8.54014	EPB41L2	5.603	0.734253	7.37522e-05	5.86704	VWF	3.54115	1.92921	4.94985e-09	9.83081	RYR3	5.99347	0.721874	1.23524e-07	6.72084	PTTG1IP	4.73952	1.65481	4.82024e-11	12.3737	MTMR7	4.81858	0.551561	6.39228e-05	6.49692	MAP1B	7.45707	1.01065	1.1599e-05	7.07	UNG	3.25828	1.01164	8.69446e-12	8.76964	KIAA1841	4.2398	1.25541	5.57988e-07	7.75451	FAM107B
171	1.13144	6.4193e-09	8.89638	NUMBL	4.71239	1.13071	1.71373e-08	8.53198	CBS	3.86109	1.29573	0.000749748	5.84536	SPSB4	2.11356	0.938953	1.2202e-14	9.80803	FRY	5.60005	0.807748	2.74386e-06	6.71543	GPR137B	4.24519	1.05593	3.43962e-20	12.3634	HPS4	3.94337	0.58034	1.60694e-06	6.49549	MFSD6	4.59484	1.22253	7.86972e-06	7.06901	SLC38A5	3.89791	1.7852	6.65591e-07	8.76111	BDKRB1	2.18193	1.22176	9.02359e-07	7.74056	AFMID
172	1.18165	3.23396e-10	8.89251	KCNN2	4.78042	1.04871	4.43058e-11	8.52449	MRVI1	3.89329	0.774875	3.00184e-05	5.83797	ZMIZ2	4.41311	0.890135	1.2402e-08	9.77734	GRIA2	6.80554	1.15389	1.44118e-05	6.70084	OLAH	2.81018	2.07992	3.64819e-11	12.356	FRZB	4.81695	0.979459	4.25143e-07	6.48772	MPPED1	4.32158	1.01745	3.0842e-06	7.06895	TCF7L2	4.73887	0.954046	3.02224e-08	8.75399	PAK5	5.04377	0.960156	1.03078e-08	7.72502	TMTC4
173	1.21338	8.80281e-09	8.8806	FAM114A1	3.08665	1.15245	5.51265e-08	8.51534	HAPLN2	4.67607	1.12449	0.000374261	5.81796	TP53I13	3.34178	0.974518	1.67597e-12	9.74674	HS6ST1	4.98002	1.04367	1.61389e-05	6.68592	CDHR2	2.54879	2.27099	8.61362e-11	12.3363	TNNT2	5.15588	1.66414	0.000168589	6.47945	ABRA	1.6731	0.736448	4.83665e-06	7.06785	CUX1	5.25339	1.6262	5.07111e-07	8.74104	KCNK9	1.94314	0.757952	6.6283e-07	7.72408	DNAJC7
174	0.809102	1.49344e-12	8.85456	LEPROTL1	4.79857	1.15196	2.72217e-08	8.50444	MMP28	3.15613	0.679089	0.000178633	5.79566	TMEM8B	4.98898	0.993652	5.54923e-13	9.69823	NDFIP2	5.44757	1.05001	1.63269e-06	6.66687	ATP10A	3.88179	1.60583	6.97237e-12	12.3323	EFNB3	5.16117	1.11038	4.88126e-05	6.47185	BRINP3	4.87769	2.16428	0.000104499	7.06662	TAGLN	4.19383	1.15313	1.08072e-08	8.7379	RND3	3.56465	1.15297	2.11791e-06	7.70252	PPP1R14A
175	1.35377	2.99582e-08	8.82027	CYSTM1	5.64482	0.907499	7.69044e-09	8.50332	GPR37	4.78823	0.687267	2.0467e-05	5.78946	NOTCH2	3.82459	0.829741	3.96527e-15	9.69709	CORO1C	4.11134	0.960857	1.27743e-05	6.65063	HEPH	3.09681	1.60021	2.07315e-14	12.3186	CFAP61	3.89038	0.87323	4.29063e-06	6.4717	ATP2B4	4.94206	1.14335	2.13018e-05	7.05627	RASSF4	4.36099	0.952736	6.55795e-09	8.73619	IQCJ-SCHIP1	6.47327	1.03098	1.474e-07	7.70098	LRRTM2
176	0.951326	1.59624e-11	8.81536	APMAP	5.4227	1.15362	6.31371e-10	8.50207	PLSCR4	3.19419	0.828291	0.000207407	5.78812	DLGAP3	3.90812	1.07101	3.66878e-13	9.68942	PAPSS1	5.23317	0.991627	3.82768e-05	6.63126	C4orf19	3.19221	0.860843	5.05269e-12	12.31	KIFAP3	5.93117	1.07017	9.61305e-05	6.46851	CALML4	2.25405	2.22014	0.000121779	7.05246	PI16	3.75483	2.20468	8.01993e-07	8.71896	NMBR	2.09633	0.968794	5.34252e-09	7.68309	CRHBP
177	0.717549	3.16355e-11	8.8088	CRYZ	3.5622	1.25268	1.73532e-07	8.49797	PLEKHB1	6.01286	0.756406	3.9242e-05	5.78475	BMP7	3.73569	1.08912	2.90234e-13	9.67801	WSCD2	4.25541	0.845843	1.19831e-05	6.62297	AMOT	4.13112	2.54494	1.94413e-09	12.3068	LONRF3	3.30082	0.788272	6.49907e-06	6.45209	L3MBTL3	3.17039	1.16865	1.27435e-05	7.04697	HMG20B	3.61666	0.975702	9.07002e-09	8.71333	DUSP1	3.78694	1.0718	2.73824e-09	7.6813	PTPRU
178	1.44573	1.59306e-09	8.77752	ARHGEF25	4.7479	1.0837	2.74175e-10	8.49732	TESK2	4.40625	0.756346	6.86017e-05	5.76071	ABCA7	3.80134	1.09602	8.62169e-11	9.67544	DRP2	3.24805	0.656722	7.17383e-07	6.61872	SLC1A4	4.73142	1.60065	2.99011e-19	12.286	SPON1	5.04706	0.813022	2.7459e-06	6.45201	ASAP2	4.61654	1.95799	8.57075e-05	7.04345	VIM	5.88478	1.96664	2.8731e-06	8.69768	FRMPD2	2.98495	1.96195	2.59911e-05	7.67809	KIAA1217
179	1.51871	2.04632e-08	8.76566	SHISA6	5.56879	1.10904	7.4646e-10	8.49409	HIPK2	4.60311	1.04467	0.000396718	5.75381	GRIN2C	3.45818	0.939588	1.55755e-13	9.67361	MCM4	3.77277	0.881938	5.25843e-06	6.59395	EGFLAM	2.65886	3.71164	3.35695e-08	12.277	IL22RA1	1.44947	0.827886	2.65218e-06	6.44615	CACNA1H	3.71679	1.8643	9.4112e-05	7.03585	CCDC15	2.464	0.904003	3.24971e-09	8.68663	CCDC136	4.99318	1.02233	1.08431e-07	7.66469	WIPF1
180	1.43932	1.18438e-08	8.76169	SYTL4	2.60789	0.762448	2.10182e-11	8.49375	LAMP2	5.20822	1.11107	0.000489283	5.7534	HORMAD2	2.03865	1.27144	1.0489e-10	9.65587	GLRA1	3.20567	0.910799	1.92055e-05	6.59368	ARMC12	2.65825	1.33554	1.27893e-21	12.267	MATN2	4.94626	1.20558	4.14338e-05	6.42641	ASXL3	3.55497	0.587721	6.14548e-06	7.03498	SLC17A5	4.78327	0.810605	6.32073e-12	8.68627	IPO5	5.04014	1.44161	7.04339e-06	7.66405	KHDRBS2
181	2.02375	7.47223e-08	8.7571	REM2	3.09823	0.787127	5.34324e-08	8.47856	ND5	7.92517	0.898418	0.000362529	5.75148	DNAH11	2.54307	1.13372	3.80717e-13	9.60879	ST8SIA5	4.03592	1.14368	3.62124e-05	6.58887	RHPN2	2.89657	1.1826	8.90409e-15	12.2656	NHSL2	4.38978	0.726395	1.61536e-06	6.40686	VAMP1	2.96103	1.3253	4.27517e-05	7.03452	ZNF423	4.36677	1.384	4.52816e-07	8.68345	FAM78B	3.15202	1.00704	4.8647e-08	7.65726	LHX6
182	1.22507	1.00928e-08	8.75092	HMGCLL1	3.36824	1.0985	2.0868e-09	8.47726	PRELP	4.32641	0.996727	0.000189378	5.74908	SMAD6	2.67591	0.819425	2.04092e-12	9.57339	CMAS	5.72246	0.873502	2.86768e-05	6.58431	DDN	5.82086	1.71385	9.13578e-15	12.2442	DDIT4L	2.95064	0.550918	1.40641e-05	6.39122	ATP2B1	6.42105	0.975362	2.19778e-06	7.03348	COL4A3	2.68243	0.933977	1.31972e-10	8.67435	PTPN5	5.11161	1.46014	2.27597e-06	7.6559	GDA
183	1.18003	5.60701e-09	8.73375	CPNE5	4.94517	1.19589	5.69884e-08	8.47626	IL17RC	2.51777	0.535716	0.000102733	5.74596	ABAT	5.6502	0.912097	3.10982e-13	9.56018	FAM234B	4.79207	1.50228	3.90869e-05	6.56121	NPY1R	3.74705	1.64428	1.69782e-11	12.2059	ZNF75D	2.82054	0.980873	2.86125e-05	6.38544	ATP8B1	3.04079	1.36865	3.92119e-05	7.026	NXT2	3.20323	1.00472	4.42674e-11	8.64487	ARHGEF17	4.11817	0.846647	2.26319e-09	7.62658	LGI2
184	2.46362	4.64809e-06	8.73191	VWA5A	4.71509	1.06158	1.04102e-08	8.46571	ALDH4A1	3.56095	0.568259	3.8894e-05	5.73699	NACC2	5.32892	2.45596	4.2353e-07	9.55004	TPBGL	0.985244	0.670021	1.30442e-05	6.55682	CSPG5	5.34266	1.57486	1.67325e-12	12.1854	SMAD3	4.95005	0.703616	8.31976e-07	6.37988	HSPA12A	5.19344	1.19819	1.21028e-05	7.02388	INPP5D	3.81696	1.21719	1.10526e-08	8.63295	HTR2A	4.3128	0.945512	3.26837e-08	7.61506	SIK2
185	1.03288	2.06268e-12	8.73128	CDC40	5.6674	1.04889	3.51529e-09	8.43483	PLTP	3.87379	0.754459	0.000349358	5.7115	MAP2	7.17138	1.21746	1.76375e-10	9.53388	SEZ6	5.07557	0.864406	8.48254e-07	6.55184	AHNAK	4.00579	1.63925	3.4653e-14	12.1725	CNPY1	2.20488	0.793661	3.5116e-06	6.37003	ABHD12B	3.05489	0.844997	1.21416e-06	7.01963	ARHGAP10	3.87702	1.32348	4.78101e-08	8.62546	GALNT14	3.68736	1.36634	5.27662e-07	7.59629	NKX6-2
186	0.951741	6.39079e-12	8.72694	WHRN	3.46685	1.18056	3.86726e-07	8.42473	MBP	8.74368	0.596631	0.00088844	5.71073	COX3	10.494	0.997068	4.46042e-13	9.51359	ICK	3.51037	0.914906	1.70094e-05	6.51798	NPR1	1.77153	1.90278	3.23191e-11	12.1472	BATF	2.08981	0.818677	1.2452e-05	6.36968	PPARGC1A	3.90628	1.82871	0.000110237	7.01781	GBP1	2.95923	1.36058	1.52087e-10	8.62418	ADAMTS19	3.43206	1.21618	3.64988e-06	7.58719	SLC24A2
187	1.73173	1.33525e-06	8.70006	AFF2	4.32657	1.91224	2.88247e-07	8.40771	OAF	2.29808	0.533842	0.000398667	5.71069	ND6	6.92894	1.10781	2.33709e-11	9.50558	RAB15	5.42496	1.15061	5.75252e-05	6.50596	TGIF2	1.86701	1.96023	1.52863e-11	12.1183	GPD1	4.60846	0.728534	0.000130909	6.34002	SERPINI1	6.11033	0.900007	3.45232e-06	7.01513	C3	4.48272	0.783122	3.83252e-11	8.6222	EPB41L3	5.08145	0.875549	1.39599e-06	7.58179	PAK5
188	0.975717	6.63122e-08	8.69364	FABP3	5.52448	0.93866	5.50336e-11	8.40668	CDH4	4.79467	0.652721	7.22819e-05	5.69666	EPAS1	4.57196	1.69798	3.41586e-08	9.50497	ST8SIA2	2.65171	0.950222	2.67268e-05	6.47582	CXCL14	6.40631	1.55456	5.13583e-13	12.1098	C11orf70	3.03518	0.574816	1.15166e-06	6.3358	C1orf115	4.25301	1.28014	1.98471e-05	7.0137	FOXO1	4.49532	1.04398	5.5271e-08	8.60874	KHDRBS3	6.25783	1.25131	1.68086e-06	7.57969	CA14
189	0.849195	6.19122e-11	8.68782	GDE1	5.21032	1.03457	1.18662e-08	8.40651	PIP4K2A	5.84113	0.897417	0.000378099	5.69424	LRRC45	3.65724	0.968598	9.8139e-12	9.48828	CDKL2	4.04106	0.932804	2.55177e-06	6.46966	PALM	5.11811	1.44879	7.01358e-21	12.0963	PDLIM3	3.92026	1.21186	0.000212106	6.30347	PLA2G7	2.28211	1.29742	2.36099e-05	7.01206	MYH11	3.98868	0.816702	3.73559e-12	8.5992	INA	5.96545	2.02516	3.35177e-05	7.51758	B3GALT2
190	0.365306	1.45253e-09	8.68493	PAFAH1B1	6.15653	1.08835	1.394e-09	8.40298	TP53INP2	4.63257	0.576271	0.000605514	5.69339	SLC2A1	5.00155	1.95908	1.55287e-11	9.45858	DMRTA1	2.30572	1.41761	0.000131064	6.467	GPNMB	2.36181	3.75875	1.01854e-07	12.0833	CAPN14	2.65973	0.854326	7.50871e-05	6.30311	SLC35F3	5.03695	1.24208	4.06731e-05	7.00963	SLC6A1	4.61132	0.891907	2.72973e-11	8.59762	IFT122	3.70583	1.67065	6.99234e-06	7.50969	KIAA1456
191	0.953333	1.50276e-09	8.6832	MBLAC2	3.88842	1.25913	5.14154e-08	8.40129	THSD1	2.83216	0.692307	3.67438e-05	5.6675	WWC1	5.13633	0.904618	1.89586e-14	9.44821	C14orf132	6.4137	0.67637	1.2226e-06	6.46358	PSD2	4.75687	1.42477	2.361e-17	12.0686	PTK2B	6.01013	1.00983	3.34733e-05	6.30247	STMN2	7.24096	1.2534	3.8067e-05	7.00716	MOV10	3.00954	1.01785	1.85691e-10	8.59654	DGKA	2.93162	0.998754	4.27665e-07	7.49757	LARP6
192	1.40554	1.10384e-07	8.64667	RAB26	5.94778	1.26743	6.60629e-09	8.40066	CD9	4.69761	0.86949	0.000349544	5.66697	GPR107	4.27034	1.18609	2.38494e-14	9.44745	EPHA4	5.84331	1.20729	6.01748e-05	6.46323	ARHGEF5	1.82029	1.21581	7.92625e-20	12.0427	ABLIM3	4.9229	1.46109	0.000228371	6.30185	CCDC60	3.6474	0.90566	1.15638e-06	7.00461	ARHGEF17	4.05605	1.17524	4.50365e-11	8.57568	STAC2	4.29334	0.842124	1.88872e-08	7.49703	ZDHHC9
193	1.42187	2.8385e-07	8.63214	MCM7	3.02373	1.15322	1.1932e-08	8.39799	KANK1	4.71978	0.575252	0.000166782	5.65598	KLHDC4	4.46218	1.20547	1.89702e-09	9.44139	ADAM11	5.71673	1.15364	3.14492e-05	6.45648	C2orf72	3.32842	1.49841	1.31236e-13	12.0358	CLSPN	2.64885	1.39312	0.000277938	6.29378	MYO15A	2.41401	1.02752	1.33981e-05	6.99876	GSN	5.46279	1.49178	2.77998e-07	8.55131	LDB2	5.3483	1.51219	3.57152e-06	7.47452	ANLN
194	1.1745	7.17382e-08	8.58965	LNX2	3.31185	1.06871	4.40492e-09	8.38153	IRF9	3.79441	0.519846	5.10486e-05	5.64824	LRIG1	4.87148	1.02495	3.44065e-13	9.42459	ACTN2	3.91127	1.19754	6.60404e-05	6.4466	SOX7	2.39159	2.26831	1.08799e-10	12.0343	GABRB3	5.66934	1.27474	0.000202923	6.29052	CNTN4	5.05945	1.40314	3.46319e-05	6.99259	MYOF	3.10373	1.01572	7.15647e-10	8.54696	CDK18	2.8039	1.03883	4.39816e-07	7.45698	ARRDC2
195	1.65064	4.41227e-07	8.5851	ACVR1C	3.31967	1.48029	1.7559e-07	8.3752	SGCA	2.59104	1.36537	0.00084782	5.6479	PNMT	3.18794	1.16373	5.73744e-12	9.41964	PTK2B	5.84394	0.649043	4.88861e-07	6.44027	TMEM94	4.61352	2.03344	3.19799e-10	12.0221	PARD3	6.22801	1.29077	0.000167928	6.28678	CNTN3	4.29897	1.03656	8.77796e-06	6.98944	ADGRA3	3.75243	1.1064	1.6567e-09	8.54073	PLCL2	4.56908	0.90643	1.79346e-08	7.45277	RPS6KA1
196	1.08412	5.70849e-09	8.58394	TSPAN6	3.01884	1.05231	1.35527e-08	8.37511	LFNG	3.24487	0.82413	8.74292e-05	5.63388	NR2F2	4.076	1.05955	9.86844e-11	9.41802	MLF1	3.95439	0.932015	2.2213e-05	6.4397	PCBP3	3.66289	2.0421	4.02119e-10	12.022	TP53I11	3.81199	0.876643	8.89621e-05	6.27871	GCOM1	4.68378	1.13652	1.57551e-05	6.96431	TRIP6	3.30803	0.740473	6.45107e-11	8.53737	PITPNM2	4.16206	0.677739	1.02962e-08	7.45072	ENDOD1
197	0.999177	2.37775e-10	8.58211	SLC39A10	5.54358	1.21274	4.02344e-09	8.37328	ARHGAP42	3.53995	0.843247	0.000162353	5.63258	RSPH1	3.91076	1.30726	2.87852e-10	9.41641	SCN3B	6.10098	0.793532	7.92465e-06	6.43215	PON2	4.62882	1.19396	1.18811e-14	12.002	KCNIP2	4.92946	0.787547	3.15282e-05	6.27453	LAPTM4B	4.66133	0.933407	4.83665e-06	6.95714	KANK3	3.08023	1.06091	8.62004e-11	8.52309	ELAVL4	5.7115	0.84765	2.37974e-07	7.43791	CDH11
198	1.04117	5.11531e-11	8.57128	SCN3B	5.93152	1.02877	9.00816e-08	8.37148	CNP	6.68852	1.03214	0.00061219	5.63173	AGAP2	3.84513	1.81207	3.63681e-09	9.41602	HAPLN4	5.17265	1.00355	3.48882e-05	6.4284	FKBP10	2.68001	1.83188	2.48973e-12	11.987	NTRK3	5.74763	0.548418	2.97294e-06	6.25917	PTPN9	4.45482	1.21156	3.85168e-05	6.95712	ALPL	3.2095	1.63529	2.34549e-07	8.51483	SHISA9	5.29707	0.992864	1.36696e-07	7.43282	TRIB2
199	0.865793	1.65528e-11	8.5437	AAGAB	3.74637	1.21628	2.99833e-08	8.36772	RLBP1	2.48134	0.98232	0.000263783	5.63114	CD82	3.36252	1.47882	1.38502e-08	9.37206	CERKL	3.33462	0.885361	1.49595e-05	6.42821	AIFM2	2.56031	1.82296	5.97897e-10	11.9854	KIAA1024	2.78355	1.45454	0.00032178	6.22695	SPAG4	1.71195	1.06666	4.83665e-06	6.95282	KLF6	3.45568	1.0031	6.51239e-12	8.49839	FAM81A	4.98712	0.860386	1.21698e-07	7.41392	OXR1
[truncated: 6 more columns]

## Sheet: 2. Marmoset
region	CA3/4 pyr					CA L.Mol					CA1 Orien and Rad					CA1 pyr					DG Mol					DG Gr					SUB					SUB sup.					SUB int.					SUB deep
info	foldchange	pval	score	gene	MeanExpression	foldchange	pval	score	gene	MeanExpression	foldchange	pval	score	gene	MeanExpression	foldchange	pval	score	gene	MeanExpression	foldchange	pval	score	gene	MeanExpression	foldchange	pval	score	gene	MeanExpression	foldchange	pval	score	gene	MeanExpression	foldchange	pval	score	gene	MeanExpression	foldchange	pval	score	gene	MeanExpression	foldchange	pval	score	gene
0	4.22801	2.20711e-51	33.1447	LOC118154814	3.18052	1.00876	4.66326e-09	12.9364	MERTK	4.37734	0.269402	1.48243e-11	11.2656	AGAP3	5.59116	3.94579	1.0424e-29	24.9545	LOC118151628	4.53944	1.6183	2.11799e-24	16.111	RBP1	5.55443	1.92694	3.52738e-35	36.3766	ALS2	5.11777	3.65358	9.05732e-20	26.3205	ADAMTSL1	4.28794	1.6421	1.5888e-10	15.0739	RHOJ	3.09973	1.21848	9.31863e-17	19.8994	NWD2	4.17979	1.44039	1.2932e-21	17.2497	IPCEF1
1	4.29031	7.7339e-29	32.806	MYMK	3.16096	0.721676	8.17753e-14	12.6999	LUZP2	5.27919	0.723525	4.9946e-10	10.3458	CNR1	5.33946	3.04452	8.22208e-40	23.6489	PRSS12	4.7636	1.22377	7.82548e-15	14.8673	C1QL3	5.74266	3.38619	4.4713e-53	32.3527	MUCL1	3.56594	4.03744	8.21226e-16	25.1341	STAC	3.33987	1.17002	2.79014e-07	13.3861	LHFPL6	5.15917	1.56035	2.57785e-26	19.0885	SYTL2	4.73108	1.16451	1.94445e-11	16.7583	TBR1
2	4.39425	1.12441e-36	29.8223	CLDN14	3.85719	0.97675	1.01082e-09	12.627	VEGFA	3.91765	0.332146	1.7608e-08	10.1603	SNN	5.73102	2.09504	1.38243e-22	23.2078	LOC100389624	3.70534	3.24007	1.26987e-11	13.5849	LOC118155339	2.6919	1.78595	3.58417e-39	30.5711	ANKRD29	5.07414	3.977	1.01711e-26	22.7663	NTS	5.70372	1.1875	4.46395e-06	11.4992	PDGFRB	3.89948	1.36076	5.23835e-17	18.5523	GFRA2	4.45152	1.4387	2.37729e-10	15.6994	DPP10
3	3.9673	1.12637e-23	26.9899	CD36	3.68824	2.06068	3.48954e-10	12.2768	NDNF	4.13382	0.269548	5.64962e-06	9.37219	ABHD12	5.70374	3.09337	3.73038e-20	22.9369	LOC103791087	4.05912	0.812761	1.37015e-11	12.6899	SYNPR	5.62214	2.89501	1.02427e-51	30.2396	LRRC3B	4.68679	1.53119	4.81651e-12	21.9202	ETV1	5.64069	1.70232	9.22566e-07	11.2649	PARP12	2.82727	0.623233	3.3946e-20	18.4932	ARPP21	5.58393	1.9553	7.50188e-17	15.5652	VIPR2
4	1.62959	1.20696e-32	26.0928	PLCXD2	4.97077	0.968536	6.43272e-08	12.2594	LOC108588425	5.69301	1.49204	4.03143e-07	9.27419	FIBCD1	4.90329	2.63079	4.57075e-37	22.8846	NFE2L3	4.25495	0.480138	4.02308e-11	12.6133	IGSF8	5.50326	3.12925	1.6218e-54	30.0614	PROX1	5.08672	2.74349	9.54518e-11	20.4751	LOC100395907	4.16028	1.29609	7.84113e-08	11.2379	DACH1	3.46749	1.73263	2.14603e-18	18.4262	SATB2	4.48412	1.59431	2.93324e-10	14.981	GRIK3
5	1.4384	8.92967e-34	26.0393	CITED1	4.88803	1.41151	1.453e-08	11.243	RELN	4.58239	0.355758	3.50985e-06	9.16728	PPP1R9B	5.40515	1.4765	1.44006e-34	22.5205	DCBLD1	4.89725	0.530661	9.58427e-09	12.5223	LIN7C	5.5349	1.70505	5.76064e-29	29.8214	LOC108591244	4.30671	1.42664	4.56433e-32	18.9152	IPCEF1	4.78667	0.431993	3.56476e-07	11.2119	MCL1	4.72893	1.26888	2.59872e-14	18.0501	KLF10	4.084	1.58802	8.41975e-10	14.7569	EFHD2
6	0.914911	7.08039e-22	25.6194	AOPEP	5.36486	0.530705	7.97791e-07	11.0221	PTPRZ1	5.62154	2.70683	8.07305e-07	9.03195	LOC100401641	2.1433	2.42923	1.44006e-34	22.4929	FIBCD1	5.49422	0.409816	2.18122e-07	12.3188	NSG1	6.05918	4.54583	6.97021e-31	29.7783	LOC103796169	3.1648	1.87805	2.59769e-27	18.7018	TOX	4.73492	1.94372	1.66386e-05	11.116	TNFRSF19	3.34903	1.80482	1.75596e-17	16.7418	GULP1	3.85739	0.650427	8.63559e-10	14.3204	SSBP3
7	1.57923	6.83898e-28	25.5196	RARRES1	4.55078	1.47025	2.88624e-07	10.9033	LOC118146395	2.57381	0.32244	9.63451e-08	9.0308	LINGO1	5.79839	3.60137	6.87825e-23	22.1831	PIEZO2	4.57539	0.978051	3.92069e-16	11.9268	ELK1	4.98005	1.66136	3.28455e-46	29.5865	MRAP2	4.85152	1.95065	6.56325e-31	17.4055	ABI3BP	5.16554	1.82763	7.85782e-05	11.0439	ADGRA2	3.84281	2.10472	2.53413e-25	16.5358	SOWAHB	2.52752	1.51468	1.7691e-16	14.1843	PCDH11X
8	1.76052	3.44111e-30	24.3736	BDNF	4.74344	0.43735	3.19546e-07	10.7288	CBX6	5.83677	0.460037	3.37487e-06	8.7418	CABP1	5.77265	2.61291	7.84995e-21	22.0166	LOC108588028	3.52399	1.03394	1.71448e-09	11.8304	BTG1	5.1321	3.70029	2.1832e-42	29.1303	INSM1	3.34567	1.2323	1.74634e-18	16.7864	DSEL	4.70307	1.1456	4.18123e-06	10.889	MAP3K1	3.2848	1.84083	1.43993e-11	15.9626	CUX2	4.3726	1.28647	3.79721e-12	12.7615	SYTL2
9	2.00433	2.15591e-35	23.9569	SBSPON	4.5391	0.26749	5.6702e-09	10.6742	LASP1	4.84297	0.318016	4.43366e-05	8.72926	CCM2	5.54127	3.65366	3.34581e-27	21.7318	ASPN	3.63866	0.586491	5.68261e-09	11.6204	BTBD3	5.92414	3.68619	2.17392e-28	29.0785	LOC118148402	3.29989	1.30304	4.92465e-10	16.5775	MYO16	4.41944	1.15878	6.3769e-06	10.8326	ENG	4.68066	0.907974	4.33916e-13	15.9315	RND1	4.30392	1.5858	9.59164e-08	12.7498	KIAA1217
10	1.63376	2.48414e-17	23.5682	AFF2	4.62311	0.665893	6.49829e-08	10.4617	DENND2A	4.44208	1.7034	1.20384e-09	8.72126	MSC	2.90684	2.61457	8.50937e-26	21.5101	CA12	4.67751	2.04937	2.42318e-09	11.5007	PROX1	4.40958	1.56846	7.89029e-53	28.9376	LOC100396938	5.46913	1.10186	7.07965e-12	16.2441	NETO2	4.86857	1.76339	1.23383e-05	10.722	COL4A1	3.53511	1.09809	4.78768e-18	15.4055	SLC35G2	3.76303	1.43993	1.80908e-08	12.6334	HIVEP1
11	0.775272	5.38632e-13	21.5742	STIM2	4.77625	0.93039	5.97363e-07	10.3703	SMOC1	4.42924	0.245535	6.27288e-07	8.64058	ATP13A2	5.39112	4.47583	1.72486e-11	21.3785	LOC118152757	2.20476	0.386992	1.5076e-06	11.4094	H1FX	5.65313	2.1975	3.73614e-48	28.9039	LRATD2	3.84502	1.7491	5.19579e-12	16.1905	NR4A2	5.19254	2.09378	2.25509e-05	10.548	EBF1	3.58227	1.19512	2.21002e-11	15.1223	IGSF3	4.00283	1.19873	3.2809e-09	12.6319	ASAP2
12	0.806436	4.43831e-37	20.9576	AMPH	5.3722	0.93377	1.33488e-06	10.3692	ACSS1	5.09176	0.393152	5.78443e-08	8.63431	SYNPO	5.11028	0.955209	8.96313e-19	21.2425	KLHL8	4.55568	2.18889	1.84989e-10	11.3579	STC2	3.12871	2.26957	5.36415e-44	28.8377	LOC108593711	4.03085	1.03461	2.50109e-15	16.0024	PDE1A	5.59896	0.783833	1.3354e-07	10.4261	MAPK4	4.37033	1.43766	4.33916e-13	15.0915	KCNB2	4.54592	1.16091	1.83088e-10	12.4175	ZNF385D
13	1.58624	9.30275e-19	20.7463	NRP1	5.23644	0.715863	1.28037e-11	10.3537	RHPN2	3.29433	0.243318	0.000124416	8.39083	SDHA	5.73695	1.54978	6.81152e-15	21.0679	MAN1A1	5.62672	2.80132	2.96746e-09	11.2703	TRHR	2.98177	2.29658	8.07165e-38	28.6742	GPR150	4.06638	0.698052	3.31912e-20	15.3582	GDA	5.6691	1.2042	7.96147e-06	10.4217	SEMA3F	3.6511	1.54018	2.02858e-10	14.9997	FSTL4	4.19868	1.83688	2.08443e-09	12.3218	LOC118150610
14	2.56953	3.52924e-22	20.4572	SHISA2	3.46115	0.817441	7.16469e-07	10.3533	MFGE8	4.7523	0.567741	1.80822e-07	8.29355	PRKCG	5.65214	5.37058	1.12797e-08	19.8789	LOC118152313	1.97052	1.04939	2.91142e-08	10.9261	LOC100396938	5.14139	1.50258	1.41304e-25	28.5951	MAD2L2	4.599	2.00586	5.16046e-09	14.6974	GFRA1	3.74352	1.75537	6.88819e-05	10.3477	TGFBR2	3.92861	1.19731	1.38306e-20	14.9955	CHML	4.11725	1.44597	1.31803e-13	12.2991	TOX
15	1.72065	3.97213e-26	20.3734	KCTD6	4.88466	1.1695	2.44576e-07	10.2294	NWD1	4.54377	0.220287	1.11332e-05	8.2265	POLR2E	5.30784	1.53211	9.17167e-28	19.8267	SERTM1	4.62414	1.33472	1.81901e-11	10.8859	BHLHE22	5.23455	1.05828	2.98254e-26	28.5948	PRPSAP2	4.9271	1.51411	2.83275e-15	14.5561	HS3ST2	3.84211	1.36082	1.11252e-06	10.2521	PLA2G4A	3.23467	1.97043	5.08574e-10	14.9663	TESPA1	4.38963	2.87937	8.34543e-09	12.2964	LOC118153932
16	2.53197	3.74742e-25	20.3385	USH1C	4.98416	0.77546	3.27652e-06	10.1335	LRIG1	5.14756	0.212443	1.9295e-05	8.21967	ITM2C	5.84096	1.78737	1.16869e-32	19.6894	CTXND1	5.26643	2.83256	7.03713e-10	10.832	PPP1R3A	2.96007	2.25232	2.05896e-43	28.5708	KLHDC8A	4.4158	1.16342	5.97152e-14	14.1468	SLIT2	5.01388	1.46296	8.74596e-05	10.229	LOC100399888	4.31957	0.699928	5.6731e-10	14.8782	BTBD8	5.17703	1.01243	4.40545e-08	12.2669	GPR137C
17	1.35882	3.74327e-17	20.1023	FSTL5	5.01655	0.708938	4.94125e-07	10.1305	FGFR3	5.25749	0.312763	2.63142e-07	8.21458	MAP2K1	5.75945	2.79991	9.17167e-28	19.6473	LOC103791790	3.49708	0.39978	5.05647e-06	10.4896	DKK3	6.03548	4.0295	7.68265e-25	28.4975	LOC118146829	2.91474	1.33796	1.74634e-18	14.1025	PLCXD3	4.80471	0.71184	5.43491e-06	10.143	CD46	4.36929	2.22714	1.02756e-12	14.6937	LOC118143655	2.80391	1.03825	3.41991e-10	12.1213	UST
18	2.41908	3.25745e-15	20.0227	MX2	3.49513	0.762104	4.28503e-06	9.69522	RGS20	4.38233	0.403569	5.78443e-08	8.14797	PLPPR4	5.79562	1.92847	8.45012e-19	19.5975	ARHGEF28	4.29761	1.59658	1.82915e-09	10.4094	C1QL2	4.23861	3.85161	5.49575e-30	27.9199	LOC118147262	3.52535	1.52966	5.77894e-13	14.0719	GRIN3A	4.08845	2.68669	0.000160599	10.1381	COLEC12	4.33516	1.50467	1.5793e-13	14.4981	MLIP	3.66629	0.758787	1.42896e-07	12.0842	TRPV2
19	1.97604	2.33812e-19	19.8007	FAM241A	3.94255	0.700603	1.60727e-08	9.6877	EGFR	4.55971	0.500501	1.66959e-05	8.12596	CHGA	5.46578	2.49666	4.7264e-31	19.4542	LOC103790868	2.68129	0.651385	3.7461e-07	10.4045	RBP4	5.56117	2.75192	1.78204e-44	27.8307	STON1	3.75447	0.843677	3.02449e-12	13.9608	CDH13	5.21281	2.2871	4.2254e-05	10.1242	NFATC4	2.43252	1.1923	8.38357e-10	14.316	RASGEF1B	4.8398	0.931116	1.14491e-15	12.0119	PCDH10
20	1.30454	1.18681e-24	19.5529	NETO1	5.21599	0.755347	2.07818e-07	9.60232	LOXL3	3.61258	0.231768	5.69179e-05	8.10475	ARF3	5.92184	1.15087	1.22339e-25	19.3582	PPP4R4	4.90348	0.812007	3.72447e-09	10.2104	SMAD9	4.28419	3.25923	3.56903e-38	27.7594	CCNJL	3.59636	2.26259	1.74634e-18	13.8686	POU3F1	5.17006	1.1969	8.0987e-06	10.1209	PTPRB	3.92839	2.05452	2.71211e-10	14.3147	AHR	2.87429	1.16594	3.12109e-08	11.9806	BRINP3
21	3.04443	5.82075e-20	19.2873	OSR1	2.79681	0.584973	4.12009e-06	9.60124	TTYH1	6.14661	0.297042	2.50194e-05	8.00326	NSF	5.94356	1.66444	1.74755e-25	18.8028	CALB1	5.40798	1.02623	5.01489e-06	10.1139	SOWAHA	5.43695	1.32969	1.81718e-29	27.7444	RFX3	5.43817	0.779201	6.82261e-16	13.7598	CDH8	5.26814	1.52097	1.47293e-06	10.0647	LSP1	2.3211	0.839207	4.82799e-12	13.8602	EPHB6	4.87701	2.02383	4.64029e-10	11.9622	VWC2L
22	1.2265	2.69576e-25	17.7018	C3H4orf45	4.27669	0.572362	2.43002e-06	9.58139	PDZD4	5.69806	2.48209	1.71859e-05	7.9192	LOC103791304	2.61496	1.12029	1.01349e-16	18.5763	DYRK2	4.8159	1.06617	4.99455e-09	9.99811	SFT2D2	3.76877	0.540382	1.82052e-37	27.666	LOC100399721	4.89145	1.31185	1.31647e-18	13.6189	NDST3	4.90324	3.08579	8.79374e-05	10.0473	FHL5	2.62748	1.08957	1.43972e-16	13.6871	KCNS2	4.02654	2.17851	3.66695e-08	11.9272	LOC103788720
23	2.25413	1.91506e-23	17.6238	SERPINF1	5.06448	0.699906	1.34466e-05	9.54284	NSMF	6.32451	0.54896	7.14089e-06	7.868	YJEFN3	5.11047	2.57143	1.11634e-15	18.5526	THBS1	4.80622	0.906678	1.28636e-08	9.99705	MRAP2	4.37769	2.77353	2.69924e-35	27.661	LOC118143652	4.47601	1.25184	5.44939e-17	13.3998	PCSK1	4.62362	1.03391	6.76052e-06	10.0338	KLF6	3.77261	1.40805	9.31863e-17	13.5876	SLC12A8	2.84438	1.38026	1.69315e-07	11.8811	SEL1L3
24	1.23995	1.12637e-23	17.2674	CPNE4	5.2974	0.263127	5.85269e-08	9.49346	OAZ1	6.19148	0.199172	3.83465e-06	7.83587	RAC1	5.8037	2.67493	4.70349e-13	18.2706	DEPP1	3.69151	0.772707	1.26753e-06	9.9745	SGSM2	4.96408	1.93394	4.27159e-41	27.3436	JPH1	4.85145	0.604025	7.52243e-14	13.3557	GABRA1	5.60358	3.26837	0.000155628	10.0143	CPN2	3.24343	0.439764	3.2776e-10	13.585	SPATS2L	4.82056	0.99184	7.69e-09	11.7421	SLC35F1
25	2.08641	6.00701e-17	17.2621	PWWP3B	3.35054	0.65539	1.42222e-06	9.39587	LOC100404227	4.4391	0.455717	2.97104e-06	7.76397	GAD2	5.11469	3.04006	5.88542e-16	18.1323	BANK1	2.83894	0.588004	2.42482e-08	9.9028	PPP1R1A	5.57297	3.26151	1.25317e-50	27.3334	LOC118152797	4.21589	3.05804	1.65299e-09	13.3236	LOC118153932	2.73188	1.05617	4.71216e-06	9.94111	SNCAIP	3.28624	0.427018	1.3563e-17	13.5322	TPD52	5.27285	0.706613	2.71801e-10	11.6737	ARL4D
26	3.04989	6.30579e-18	17.1842	FGF5	3.41097	0.786154	2.02612e-07	9.39442	ENG	4.44064	0.229584	8.07305e-07	7.74758	FKBP2	5.86928	3.66134	1.46808e-11	18.1077	TNFSF15	2.23862	0.764425	6.09092e-10	9.81323	SAMD11	3.63732	2.28303	6.32954e-43	27.2817	FILIP1	4.59122	0.744708	9.92094e-12	12.9455	ADSS2	4.31338	3.04532	0.000171673	9.84549	BMP6	3.32778	1.01834	5.23835e-17	13.4638	ADCY8	3.87908	1.34837	3.48144e-09	11.6191	GRM8
27	1.43553	3.10884e-15	17.1385	LOC118142868	4.95672	0.937156	8.83141e-06	9.38643	MOXD1	5.17395	2.04185	3.35387e-05	7.68624	LOC118151628	3.36821	1.96924	3.88202e-33	17.9624	ABI3BP	5.17726	1.31591	1.82915e-09	9.7401	CEBPD	4.76199	4.12676	1.37291e-25	27.1758	LOC103791847	3.30529	0.55961	2.71909e-10	12.929	DCLK1	5.90491	0.870976	9.76572e-06	9.83395	JAM2	4.50546	1.04099	7.17066e-13	13.3084	WNT7A	3.69518	0.974682	3.14487e-11	11.5354	ASTN2
28	3.16675	6.98333e-10	17.0047	PAPPA2	2.97748	0.751651	8.843e-06	9.33998	MTMR10	4.84871	1.11844	2.63142e-07	7.67975	CABP7	4.60458	1.27817	1.3656e-13	17.946	MYLIP	4.06285	1.577	7.7087e-11	9.71529	TNNT2	3.31432	2.94757	5.59714e-35	27.0521	AKAIN1	4.02621	1.36493	1.66752e-13	12.7598	GREB1	4.33537	1.94344	4.58615e-05	9.81199	GULP1	3.95361	1.59529	7.84716e-14	13.308	POSTN	2.87604	0.453713	1.84366e-08	11.3659	OXR1
29	1.19095	1.75347e-25	16.9846	PRDM8	5.17988	0.728975	1.71931e-05	9.32876	SLC4A4	5.27915	0.325233	7.66187e-06	7.66228	CAP2	5.79141	3.21678	1.83872e-13	17.4245	LOC108592566	3.10656	0.668167	4.11279e-07	9.5403	FGF13	5.50115	3.52794	1.1766e-26	27.043	LOC103792692	3.21118	0.683791	5.95094e-08	12.616	B4GALT5	4.86568	2.26154	0.000180953	9.76999	LYZ	4.09947	2.32329	5.53942e-12	13.271	CYP1B1	2.15978	0.43678	8.09295e-11	11.3218	SH3GL2
30	2.10225	1.00045e-28	16.812	TSPAN18	3.99935	0.786303	9.00415e-07	9.3192	LAPTM5	5.40197	0.207981	3.52604e-05	7.59062	DNAJC5	5.54798	1.64398	7.37375e-26	17.3912	MET	4.57796	0.678105	2.60487e-07	9.53071	ST3GAL4	4.72812	2.0712	5.65639e-42	27.0203	PLSCR1	4.01125	1.55683	1.12609e-09	12.5229	CDHR1	4.25438	0.994907	9.99592e-06	9.66815	LMNA	4.16523	0.540903	6.02428e-16	13.2631	PCSK2	5.35144	1.17373	4.55286e-12	11.294	PLCXD3
31	1.20908	5.55011e-29	16.8114	NHSL1	4.79675	0.750153	1.11849e-05	9.24106	SLC1A3	6.31048	0.280238	1.71859e-05	7.57438	CDKN2D	5.84674	1.14727	2.69286e-17	17.3532	GABRA3	4.70988	0.338015	1.58682e-07	9.50522	TMEM132A	5.78497	1.62865	1.07818e-27	26.7795	TTC8	4.518	2.08705	4.81184e-11	12.4718	PTGER3	4.35187	2.06884	0.000165151	9.64717	SVIL	4.5823	0.875703	1.57963e-14	13.2193	PITPNM3	4.65321	1.18059	3.49179e-09	11.2197	CBLN2
32	1.33824	2.20084e-15	16.5613	NR4A3	4.80627	0.462577	4.07529e-06	9.22757	GDF1	5.42394	0.155864	4.61435e-05	7.54016	PSMB7	5.71835	2.12675	1.38403e-28	17.3004	PKP2	4.7072	0.694762	2.60487e-07	9.34842	EHD1	4.53098	0.924307	3.11254e-21	26.7146	PRUNE2	5.25198	1.34213	3.42691e-10	12.3872	GCNT1	3.58801	1.17354	2.94203e-05	9.63809	PLAT	4.8673	1.24983	1.46218e-15	13.0252	PCSK1	4.62236	1.08051	7.52317e-10	11.1883	STAC2
33	0.760393	1.80776e-24	16.4111	TESC	5.67838	0.883131	7.39328e-09	9.09856	ACVRL1	3.20837	0.190683	0.000128456	7.52673	SARAF	5.9862	0.867508	6.10542e-22	17.2774	KCNAB1	4.9491	2.24392	7.34558e-07	9.27057	GRP	3.71433	0.979556	1.61783e-22	26.584	C2H5orf24	4.81152	1.17951	7.24581e-11	12.3655	BHLHE40	5.16031	0.341832	7.91808e-08	9.63016	IDH2	5.45311	0.674831	5.82771e-10	12.993	BHLHB9	3.84624	1.5472	3.47472e-08	10.9809	PALM3
34	1.08509	2.21357e-16	16.4086	IGF1	5.35132	0.373125	3.7287e-06	9.08853	SLC25A6	6.24359	0.437851	5.14197e-06	7.47731	VSTM2L	5.82735	2.79449	7.37375e-26	17.153	MORC1	3.29378	0.497553	1.62454e-08	9.23481	HPCAL1	5.83586	2.64923	2.43783e-26	26.4701	ARHGAP6	4.33495	1.31349	4.80279e-09	12.3116	HS3ST1	4.05476	2.00099	0.000162275	9.60313	CAVIN1	4.63479	1.74103	1.8064e-10	12.983	LOC118146734	2.20194	0.498448	2.2686e-09	10.9479	SEC23A
35	1.45555	7.89757e-26	16.2871	WNT2	3.62964	0.654865	8.95962e-06	9.08371	ATP1B2	5.33739	0.200667	0.000173848	7.4356	HSPH1	5.73482	2.51309	5.01095e-29	17.1262	POU3F1	5.32798	0.837462	1.09535e-08	9.16142	LOC100391398	4.70041	2.57958	1.02681e-35	26.3217	TWIST1	4.52796	1.1464	5.1179e-09	12.2975	BRINP3	4.68346	2.41613	0.000117	9.5809	LOC103793609	3.51438	0.703853	8.07272e-09	12.9104	TCEAL6	4.86674	0.576758	1.94445e-11	10.9197	TTC9
36	0.59175	2.7886e-20	16.2259	PLS3	4.98841	0.303754	3.96824e-07	9.08147	MRFAP1	6.21769	0.220727	3.39898e-05	7.34313	SYT11	6.06718	0.939064	4.7264e-31	17.1179	INKA2	4.46678	1.10155	4.10574e-06	9.10555	PCDH20	4.6357	1.28355	7.92945e-23	26.1653	PM20D2	4.2293	1.1638	1.6282e-09	12.2861	NTNG1	4.74346	1.98461	0.000143045	9.55048	COL4A2	3.72404	1.06431	1.39769e-10	12.7289	NPM2	4.63711	3.00678	6.10995e-07	10.8383	RXFP1
37	1.03825	1.1729e-20	16.0782	RNF182	4.30079	0.595969	1.06871e-07	9.06973	TGFB2	4.35521	0.38429	3.13067e-05	7.33805	DLGAP3	4.23439	1.29451	7.21914e-17	16.9844	RFC5	4.27507	0.987763	3.7461e-07	8.95753	FAM163B	4.99034	1.75462	1.27624e-35	26.1204	PCDH20	5.0466	0.984951	8.35168e-11	12.2365	NTN4	4.27216	2.17393	7.85782e-05	9.5364	ICAM2	2.30013	0.707722	4.95671e-15	12.7222	PAK5	4.50494	0.857977	1.78549e-08	10.8217	RPH3A
38	0.934533	4.43546e-13	16.0492	PSEN2	4.40085	0.589969	4.93095e-06	9.04497	NTRK2	6.02233	0.203725	1.11332e-05	7.33528	PPP6R1	4.82442	1.54038	1.51106e-20	16.9456	CHRM4	3.87308	1.96041	1.00692e-06	8.83886	LOC118147295	2.58342	3.0637	2.22358e-28	26.0162	LOC108588118	3.13485	0.883102	5.68132e-07	12.206	MRPS30	4.70093	1.05132	8.88337e-06	9.47405	VASP	2.65715	0.731595	2.55014e-11	12.6551	CACNB4	5.19509	1.37847	2.32347e-08	10.8137	LOC103791840
39	1.79614	3.5833e-14	15.9874	IQGAP2	3.5114	0.313359	7.16076e-07	9.0024	PEBP1	6.40945	1.12438	0.000305247	7.31665	VIP	4.26354	1.92804	6.21514e-26	16.9287	LOC118152405	1.8369	0.624122	6.07845e-06	8.70503	ADCY1	5.82977	1.4262	5.61516e-37	25.8848	GARNL3	5.03828	1.46973	1.62344e-13	12.1387	LOC118148916	2.85044	1.49347	3.45893e-05	9.46029	NOTCH3	3.39516	0.871602	9.90842e-10	12.6425	LDLRAD4	4.54186	0.817568	8.27909e-07	10.6037	SATB1
40	1.27507	3.2872e-20	15.8568	HOMER3	5.16392	0.235981	5.35738e-08	8.97874	SYT11	6.07685	0.311377	6.71072e-05	7.31335	SNPH	5.0013	1.41681	9.10491e-26	16.8481	PCDH19	4.95045	0.338702	1.23375e-07	8.67744	NDN	5.69001	3.73285	5.07135e-19	25.6332	GUCA2A	2.87555	3.27903	1.30854e-07	12.0989	RXFP1	3.4552	2.80364	0.000168154	9.45232	LOC100405319	3.24171	0.72271	1.69573e-08	12.4916	MEF2C	5.76164	1.84124	3.25728e-07	10.4921	HS3ST4
41	0.49765	9.06061e-26	15.847	CLCN4	5.07175	0.550364	1.51968e-07	8.97638	OLFM2	5.34008	0.174871	2.09945e-05	7.27936	REEP5	5.76295	1.18943	3.80872e-11	16.7644	KITLG	4.45363	0.568	1.24043e-06	8.60723	CST6	5.40248	2.12833	1.53331e-36	25.3358	MYCN	4.14545	1.91105	1.31932e-08	12.0278	LOC118148799	2.78471	1.64879	2.75509e-05	9.41311	C1QB	3.49289	0.673731	7.35139e-09	12.4591	SEPTIN11	4.95171	0.615265	7.85325e-07	10.4744	SIK2
42	2.21357	1.91141e-17	15.8316	WFDC1	4.34942	0.280849	7.16076e-07	8.93938	LOC100408515	6.19692	0.175162	0.000183468	7.27195	NGRN	5.87849	1.60443	1.02111e-20	16.7068	LMO1	5.42236	0.694166	8.94735e-06	8.39299	PLCD3	3.60257	2.99979	1.44266e-24	25.3216	SLA	3.87842	1.26922	7.28612e-11	11.8883	SSTR2	4.59649	1.17171	1.5765e-05	9.40543	RAB11FIP1	2.67931	0.704731	3.60033e-09	12.4056	TLCD4	4.05851	0.464666	2.67943e-08	10.4562	HLF
43	0.823844	3.74742e-25	15.8294	DOP1B	4.17372	0.838617	3.06248e-07	8.8845	GDF11	3.61954	0.227888	0.000169157	7.27068	ATP6V1E1	6.0736	1.90536	6.59922e-13	16.6518	PROM1	3.65074	0.276679	6.47755e-07	8.18457	CAMK2G	5.54349	1.7033	3.58887e-37	25.2322	GSG1L	4.94908	2.30147	6.59681e-11	11.8687	LOC108592566	2.57481	0.72749	1.45054e-05	9.39835	TJP1	4.93018	1.47105	1.14228e-11	12.205	PCDH11X	4.84355	1.33194	4.85764e-06	10.3839	EFNA5
44	2.14881	4.87159e-16	15.8217	LOC100402594	3.18214	0.476416	1.44401e-05	8.87002	SEPTIN5	6.24373	0.409018	5.84658e-05	7.24195	PDZD4	5.59473	1.02392	2.51605e-11	16.3941	BMP7	4.80677	2.1906	1.9403e-05	8.1802	VGLL3	2.4992	3.64828	3.99301e-25	25.1879	LOC118147215	3.19198	0.620469	4.89767e-09	11.8561	EFR3A	5.70432	1.65317	1.6724e-05	9.38789	CAV1	3.17529	0.910363	5.68633e-12	12.1851	MN1	4.20074	1.23039	4.92289e-08	10.2656	HS3ST5
45	1.32504	4.25453e-12	15.6712	KCNS3	3.85737	0.394446	2.08774e-06	8.83395	PPIA	6.55194	0.280828	0.000151333	7.23096	CEND1	5.95921	2.31443	8.45012e-19	16.3433	LOC118146433	1.60811	0.805279	8.8257e-05	8.17793	SMYD3	5.2916	2.08538	1.46373e-27	25.1592	ENOSF1	3.9807	0.938322	1.12404e-07	11.7821	CHST2	4.41187	0.804912	2.8217e-06	9.38229	ARHGAP17	3.4933	0.583884	4.02316e-10	12.1849	PIK3R1	5.43034	1.97411	1.69315e-07	10.1589	SOWAHB
46	2.11212	3.51708e-17	15.5982	MAGEL2	3.03845	0.423579	4.53497e-06	8.82329	NRGN	6.51938	0.228913	5.26883e-07	7.22838	PTPRN	5.3729	1.19356	1.05724e-23	16.1557	SH3RF1	4.88012	0.400942	3.89035e-05	8.16269	CRTC1	4.80986	2.61057	4.54498e-48	25.1449	LOC118148977	5.25739	0.828838	3.59541e-07	11.7515	CLEC2L	4.78667	1.73371	2.43036e-05	9.30906	IL6R	2.48856	0.945339	4.32376e-13	12.1706	PPL	4.00971	0.533596	1.95742e-06	10.0978	RAPGEF4
47	1.9272	1.60706e-19	15.5392	LMOD3	2.11684	0.82695	1.27348e-06	8.81245	PLAT	4.6431	0.236535	0.000177542	7.22365	RUNDC3A	5.84593	2.91402	2.06577e-21	16.1364	LOC118148369	3.0819	0.376231	2.47485e-06	8.15592	SH3GLB2	5.02129	1.38797	1.80926e-41	25.0713	KCNIP2	5.26466	2.01837	8.60175e-09	11.6412	DSG3	2.83728	2.33326	0.000278293	9.30892	AEBP1	4.60883	2.28451	7.21786e-09	12.1246	VWC2L	3.81616	0.76366	2.47522e-07	10.0711	PPM1L
48	2.28949	2.03314e-22	15.4956	FYB2	2.9739	0.266798	1.28707e-06	8.79772	AGAP3	5.58951	0.221999	7.51374e-05	7.21192	HRAS	4.89428	0.810734	2.56373e-23	16.1295	TMEM158	5.00409	1.07351	1.06119e-05	8.1519	MAP3K20	4.6329	3.24004	2.99922e-34	25.0573	TMEM171	2.87003	0.589207	5.21047e-10	11.5969	RAP1GAP	5.03949	2.22925	0.000133542	9.30883	CCN1	3.509	0.741383	3.66388e-16	12.0926	CCKBR	4.54482	2.5518	4.64598e-06	9.9798	CYP26A1
49	2.50882	1.02583e-16	15.4757	REM2	4.08184	0.407892	4.12009e-06	8.75152	DNER	5.84441	0.127876	1.11332e-05	7.20878	PPP2CA	5.61644	1.87002	2.76637e-19	16.0887	EMCN	4.50924	0.928553	6.0884e-06	8.14146	GSG1L	4.4622	4.44558	2.21368e-23	25.0183	TRHR	3.96302	0.546212	5.42876e-09	11.5808	NEFM	5.82759	1.48447	0.000168154	9.26096	SLC6A1	4.88929	0.892926	1.84635e-10	12.0231	SYN3	4.26669	1.98518	6.55052e-07	9.96961	HTR1F
50	1.52917	1.53766e-22	15.4125	MAS1	4.21886	0.939318	8.08406e-06	8.75018	SELPLG	3.93025	0.351043	4.61435e-05	7.17112	DIRAS1	4.88695	1.795	8.58628e-23	16.0058	LOC118151530	4.82897	0.816631	1.04466e-06	8.13525	SLC1A6	4.90268	2.34986	8.4707e-43	25.0022	CDH9	4.84636	0.668125	2.57694e-09	11.5431	PCDH17	5.10346	1.12923	7.12245e-08	9.25715	RAI14	3.79344	0.662571	1.53934e-14	11.9935	DOK5	4.10535	1.39883	8.87095e-07	9.94852	FOXP2
51	4.12759	1.4749e-08	15.3673	DMRTA1	3.2044	0.868669	3.7287e-06	8.73196	SLC7A11	5.22388	0.180664	7.11825e-05	7.13737	PGRMC1	5.85393	0.430704	6.49601e-18	15.9467	CYP46A1	5.17323	1.09778	3.15249e-05	8.11449	SLC29A4	4.55272	1.87982	5.50549e-20	24.999	BTG3	4.94377	2.0712	6.16648e-08	11.4684	DCLK3	3.56429	3.31523	0.000244994	9.2526	VCAM1	3.34043	1.31916	1.66879e-09	11.9533	MAPK13	3.34698	1.28328	4.17779e-08	9.94207	CDH18
52	2.14325	1.72867e-15	15.3187	QRFPR	2.04524	0.676534	5.31e-08	8.71703	MRC2	4.33438	0.274597	6.62309e-05	7.12936	PPP3CB	5.77204	3.41457	2.83894e-09	15.8829	LOC103793693	1.9407	1.10951	2.24114e-05	8.08991	HAPLN1	2.80787	1.37644	3.28455e-46	24.8439	BTG1	5.34828	0.823537	8.14208e-10	11.4111	TBC1D8	3.65165	1.01706	4.57171e-06	9.25035	MCC	3.7743	0.73095	5.05481e-10	11.9337	N4BP2L1	4.52891	1.06657	1.01372e-06	9.93503	RIMS2
53	0.635162	2.23926e-20	15.301	DYNLT3	4.99404	0.649048	3.80242e-07	8.71104	FAXDC2	4.41775	0.224183	3.80658e-05	7.11698	PTPRN2	5.64517	1.4475	6.49775e-15	15.7837	LYPD6	3.29022	0.74483	9.52989e-06	8.06001	STXBP6	4.747	0.934972	4.11164e-27	24.8171	TLE1	5.12167	1.00249	5.25393e-07	11.3744	TRMT9B	4.24191	0.645276	2.21548e-05	9.2389	B3GNT9	3.8074	0.763791	5.15084e-13	11.9275	LHFPL6	4.8969	2.04791	1.58914e-05	9.93093	NXPH3
54	2.30236	4.74955e-13	15.2504	GSG1L2	2.44387	0.855872	3.95337e-06	8.66602	ALPL	3.56991	0.215145	0.000522028	7.08284	PRXL2A	5.81203	1.1528	1.71473e-20	15.7583	DUSP6	4.63253	0.456595	2.18184e-06	8.02173	SAMD14	3.99778	3.52959	1.09008e-18	24.7987	DNAJC5B	2.08945	0.59942	2.38488e-09	11.2635	CSRNP3	5.51458	1.60417	2.77842e-05	9.23121	TRIP10	2.78197	0.785571	2.11187e-09	11.843	UNC5D	4.98489	0.366007	4.00522e-06	9.87914	CD47
55	1.11289	2.49202e-14	15.1944	LOC100413855	3.51783	0.608547	6.78713e-06	8.66458	HTRA1	6.05076	0.282194	0.000396685	7.0757	ATP6V1B2	6.00423	1.04127	1.41575e-10	15.6938	CREM	4.76475	0.190976	3.85991e-06	8.00904	ITM2C	5.82737	2.2467	4.30342e-37	24.3961	FAM117A	3.55257	1.23491	3.99004e-08	11.1702	KLHL13	4.27939	2.27956	0.000117463	9.21355	MSX1	4.18571	1.4332	7.9346e-08	11.8365	TSHZ3	4.4835	1.14064	1.84366e-08	9.86841	PCSK1
56	0.836522	7.76562e-21	15.0904	SPG21	4.51561	0.231023	5.34693e-07	8.65802	NPDC1	6.0167	0.356794	0.000124416	7.02814	LMO4	6.09795	0.873744	8.13929e-21	15.6595	VXN	5.84124	0.885748	2.24574e-06	7.95414	DOCK10	4.72315	3.35895	3.73051e-21	24.3721	SEMA3D	3.7803	1.41312	6.05225e-10	11.1605	CTXND1	5.03042	3.5003	0.000299028	9.17026	OGN	3.77764	2.21635	6.08873e-08	11.7317	TSHZ2	4.65549	1.54775	6.81431e-07	9.85339	SGCZ
57	2.52006	8.45262e-27	15.0758	MSC	3.39712	0.852865	1.41319e-08	8.64667	POU3F4	2.20126	0.3333	2.79401e-05	6.96152	LYNX1	5.27215	1.91961	3.93327e-18	15.5872	TRIM36	3.325	0.669749	1.4713e-05	7.93213	LAMP5	5.21203	3.85874	1.74735e-25	24.329	GRP	4.71483	0.919068	1.1121e-12	11.0459	PCDH10	4.96839	2.15509	8.92954e-05	9.13091	GATA2	2.42207	2.74203	4.05262e-07	11.7066	LOC118147355	1.85593	0.565186	2.10709e-08	9.85042	KHDRBS3
58	0.588092	1.2516e-20	15.0158	MICU1	4.97159	0.800701	1.12716e-05	8.63655	GDPD2	3.44939	0.182373	0.000332163	6.92189	CLTA	5.86788	0.776508	5.53046e-19	15.5731	GNAI1	5.00475	0.34792	0.00014237	7.93077	BCR	4.94099	0.828338	2.70912e-34	24.3205	LOC103795748	5.16003	1.4924	2.07182e-07	10.992	ADCYAP1	4.42592	1.18124	2.41209e-05	9.12888	INPP5D	3.5941	1.1139	4.11876e-11	11.6695	FAM47E	2.90844	1.16779	6.55277e-06	9.82435	CNTNAP4
59	0.712448	5.27266e-16	14.9996	NNAT	5.93821	0.334112	2.41764e-06	8.63052	TUBB2A	6.34336	1.09606	6.42897e-06	6.89853	NFE2L3	3.30828	1.51513	8.90727e-11	15.5395	DYRK3	3.80309	0.444646	7.96836e-07	7.92567	CCK	5.90417	1.45693	1.36219e-25	24.2686	SMAD9	4.68858	0.506606	5.70239e-11	10.8098	SLC4A10	5.45079	2.94676	0.000228001	9.10879	MRGPRF	3.00863	0.762965	5.18759e-08	11.6532	LRRC4	4.49167	0.729455	5.54285e-07	9.81341	DLG1
60	1.43618	2.37797e-19	14.8093	SHISA6	5.32954	0.762269	1.24766e-06	8.60907	SDC4	4.59198	0.225088	0.000496285	6.86116	WBP2	5.85561	0.708874	8.46062e-13	15.4836	GAREM1	4.87927	0.278763	4.67198e-05	7.85509	FHL1	5.57203	1.71032	7.35063e-40	24.0651	DOCK10	5.24264	0.764828	1.56558e-09	10.8069	CRYM	5.96616	1.97468	5.10539e-05	9.10001	LOC100386865	1.91004	1.11473	5.5147e-11	11.6433	OPN3	3.95951	1.14844	1.49182e-06	9.78906	NELL1
61	0.923419	9.2322e-11	14.7363	PHLDA1	4.84398	0.455354	1.34466e-05	8.60023	LOC103795688	6.63165	1.0979	1.66959e-05	6.85598	CA12	3.7325	0.653998	4.58469e-13	15.3393	SLITRK2	4.65189	1.27119	7.51626e-06	7.84635	MYO7A	2.78856	1.83757	4.69726e-24	23.9375	RCSD1	3.837	3.74546	1.11792e-05	10.7759	CXCL2	1.95158	0.490793	2.72697e-05	9.09134	IRAK1	4.36638	1.74793	1.73645e-10	11.6166	LOC108593949	1.40675	0.671048	2.68559e-06	9.76214	NUAK1
62	1.24719	3.824e-22	14.6546	KCNG2	4.57612	0.314955	2.7432e-06	8.5989	EDF1	6.1262	0.198183	0.000563706	6.85262	MAP2K2	5.53723	0.83333	9.0756e-19	15.314	ARHGEF3	5.3849	2.44094	3.11685e-05	7.83463	LOC103796169	2.01061	0.777173	1.16384e-22	23.9078	SF3B3	4.68257	1.55406	1.00547e-07	10.7625	CNTN6	3.21951	2.58625	0.000194192	9.07316	ELN	3.21636	0.54905	1.69573e-08	11.5651	RILPL1	4.38849	0.782576	7.58463e-07	9.72425	TRMT9B
63	0.343386	2.63945e-22	14.5495	ASPH	5.43164	0.32783	2.50755e-06	8.58925	ATP6V0C	6.24622	0.505882	0.000579637	6.84655	NPTXR	6.21506	1.49453	2.17039e-17	15.2181	TMEM200A	4.01248	0.176883	4.99065e-06	7.82115	TERF2IP	5.74135	1.22171	5.4369e-22	23.9014	SMYD3	5.55474	0.637991	2.47015e-09	10.7613	EFNB2	4.00096	1.19611	1.54255e-05	9.05651	SGMS2	2.54585	0.699071	1.13697e-13	11.5554	LOC103792193	3.29232	1.98481	7.30127e-07	9.70937	OSTN
64	0.655404	2.76802e-16	14.4837	ABI1	5.23066	0.631452	1.3683e-07	8.55995	RRBP1	4.71195	0.250012	0.000179425	6.79005	RAB3A	5.93402	0.51213	2.19961e-13	15.1986	TEX2	4.64511	0.155941	1.26478e-06	7.80396	SUMO3	5.42878	1.17931	1.51249e-21	23.8937	SLC41A3	4.89409	1.35072	4.80279e-09	10.7362	HCN1	4.60322	2.81519	0.000251172	9.0439	ISLR	4.2385	0.5601	4.11876e-11	11.4551	KCNC2	4.91346	0.403648	3.14574e-08	9.6925	HIVEP2
65	1.27261	7.70367e-16	14.3691	TANC1	4.69522	0.32881	3.06107e-06	8.5588	SPTBN1	6.1181	0.362655	0.000344807	6.78902	AGAP2	5.3964	0.902182	1.49014e-17	15.1206	CSGALNACT1	4.42417	0.4672	1.82703e-05	7.7902	NRN1	5.63288	3.28948	1.64955e-20	23.8406	POU5F1	2.84681	2.19044	2.58351e-07	10.715	MCHR1	2.52282	1.60716	5.692e-05	9.04157	TGFBR1	2.47706	2.17647	1.51757e-08	11.4494	OSTN	2.92521	0.871298	2.60158e-07	9.63443	LRRTM3
66	1.98933	6.2264e-15	14.3687	PCSK9	3.5123	0.762056	2.58131e-05	8.55126	ADGRG1	5.1541	0.576392	5.42371e-05	6.78525	HPCA	5.82878	0.503171	5.66421e-11	15.0046	PDXDC1	4.70963	2.27794	4.76002e-05	7.78896	LOC103791847	2.25321	1.143	1.78579e-27	23.8088	ST3GAL4	5.02087	1.2294	3.59541e-07	10.665	TRPC4	3.99946	3.11056	0.000250473	9.00936	MYOF	3.49536	0.982551	3.22918e-09	11.4357	CNTN4	4.95945	1.1002	1.65302e-05	9.59781	DIP2A
67	0.832551	2.31512e-15	14.3001	LRRC8D	4.61869	0.267026	8.89313e-06	8.54209	GNB1	5.92122	0.464724	2.41356e-05	6.76179	LOC108588425	5.37445	1.35888	2.93534e-18	14.9187	KCNN2	4.8652	0.477478	9.60004e-07	7.76788	SDC2	4.46344	0.707025	6.80511e-28	23.8026	DEK	4.87527	1.49785	1.47996e-10	10.6054	VIPR2	3.59348	1.23073	3.42307e-05	9.00254	ARL4A	3.69976	1.78407	7.21043e-12	11.4107	NPFFR2	2.56362	2.18386	7.87631e-06	9.54925	SYNPO2
68	1.95485	2.14875e-11	14.2984	HMOX1	2.63727	0.701279	2.65486e-05	8.49883	GPR37L1	5.41886	0.227626	2.93024e-06	6.75256	MXRA7	5.22351	0.937841	1.41575e-10	14.8149	RAB8B	4.85854	0.380721	0.000156737	7.75629	RPL4	5.41978	1.86664	2.38055e-45	23.7915	GIPC2	4.86437	1.28679	5.98161e-08	10.5998	GPRIN3	3.79276	1.78032	2.75509e-05	8.9968	SLC52A3	1.73022	1.0793	6.67522e-08	11.4023	FMN1	4.02768	0.73799	1.04658e-07	9.53923	CAMK2D
69	0.946204	5.04248e-15	14.2916	EPHA4	5.62829	0.992297	2.41718e-05	8.48925	FLT1	4.0782	1.62328	3.21621e-05	6.74005	ASPN	2.4404	2.51797	4.41854e-11	14.7821	ICOSLG	2.81866	1.40636	1.09395e-05	7.75078	LRRC3B	3.75983	2.10735	1.25471e-17	23.7322	NXNL2	4.20516	0.831257	1.65299e-09	10.584	SLC35F1	4.95254	2.87141	0.000273895	8.98954	LOC100412437	2.81289	0.496068	3.15806e-16	11.3848	SHC3	5.23686	0.558152	1.80908e-08	9.49011	STARD10
70	0.827769	5.85183e-13	14.1233	PARP8	3.79263	0.564522	1.61032e-05	8.42888	CLU	6.67128	0.16313	0.000556472	6.7212	AARS1	5.54864	1.05022	1.58915e-13	14.746	CDC40	5.14715	1.13255	2.3806e-06	7.7397	NPPC	4.03743	3.825	7.68334e-27	23.7255	SLC47A1	4.20107	1.01791	7.85945e-10	10.5655	CACNA1G	3.67898	2.12713	0.000171673	8.97011	MMRN2	2.88967	0.72706	1.87814e-09	11.3035	PRMT8	4.27219	0.573557	1.1658e-08	9.48899	FNBP1L
71	0.896071	2.65943e-09	14.1073	IDH1	4.67111	0.801508	2.05218e-05	8.35868	SOX2	5.00456	0.221526	0.000128456	6.67575	LOC100408515	6.15933	0.640705	1.66329e-23	14.7011	SSX2IP	4.95444	0.673244	1.43251e-06	7.66326	LOC118153027	2.99934	2.20502	3.54494e-45	23.6979	CEBPD	5.32211	0.803036	1.84679e-07	10.5477	RNF150	4.7437	2.20608	0.000155628	8.9559	FAM20A	2.81808	0.919988	4.10827e-11	11.2885	SHISA9	5.04169	0.487894	2.50857e-09	9.4529	SHC3
72	2.49107	2.42733e-11	14.0092	LOC118145773	4.66924	0.338834	1.0138e-05	8.33765	LOC108592915	6.20554	0.194933	0.000584632	6.66727	MLF2	5.89049	0.656692	1.19833e-22	14.6888	STUM	5.14002	0.697417	9.52989e-06	7.65936	GARNL3	4.57969	2.94532	2.53552e-25	23.6216	THSD7B	4.07531	0.48814	5.17125e-10	10.5097	PCSK2	5.3181	2.51025	0.000210729	8.9539	TGM2	2.84014	0.885776	2.60641e-11	11.283	HS6ST3	5.20923	0.786109	4.08699e-07	9.4099	PDE1A
73	1.42542	3.8104e-22	13.9993	ADRA1D	4.90299	0.6431	3.50594e-07	8.29315	ENTPD1	3.15618	0.724587	2.97104e-06	6.65476	PTPRU	4.09906	1.48383	4.36205e-14	14.6643	EGR2	4.13416	1.88936	1.9403e-05	7.65629	WNT11	3.24607	1.01259	2.70662e-16	23.584	LOC103793389	4.77193	0.944679	4.09464e-08	10.4904	VGF	5.10934	0.952922	1.25735e-06	8.94204	MEGF10	4.15096	0.546028	3.18419e-09	11.143	SEMA6D	5.10226	1.88763	1.41094e-06	9.38949	SULF1
74	0.772806	5.40856e-10	13.999	INSIG1	4.83618	1.28458	9.74082e-08	8.29199	SMAD6	2.26692	0.35059	0.000685721	6.63101	STMN3	6.0007	2.15483	6.67689e-15	14.657	ADAMTS3	4.16745	0.350585	3.59264e-07	7.65561	C10H14orf132	5.07403	2.97327	4.17764e-43	23.5049	LOC118152799	3.36604	0.557836	1.2348e-07	10.4883	PLCL2	4.67436	1.89896	0.000144039	8.9409	ZFP36	2.62602	0.782565	3.9502e-10	11.1373	ARL9	3.45099	1.00113	2.90729e-08	9.37282	DUSP10
75	1.13338	2.79478e-10	13.956	NECTIN3	4.70018	0.695579	1.17035e-05	8.27802	JAM2	4.3909	0.510694	0.000178125	6.53513	FKBP1B	5.66806	0.997698	7.53563e-19	14.6389	NPTX2	4.98127	0.374141	2.27566e-06	7.63723	CAMK2N2	5.01714	0.42829	2.34964e-30	23.4581	HNRNPR	5.07393	1.82958	1.92492e-08	10.4859	ZNF804B	4.63544	1.67251	0.000244994	8.93043	CCN2	3.67408	0.492302	3.45773e-11	11.1317	JADE1	4.40491	0.712261	1.17512e-06	9.28717	YPEL2
76	1.71523	4.27173e-12	13.8154	CBLN3	2.51429	0.419291	4.85032e-06	8.26606	FAU	6.44021	0.420922	5.69179e-05	6.51337	SCN3B	5.64334	0.826026	3.21037e-09	14.6329	TBC1D22A	4.69674	0.899422	2.00775e-05	7.62739	RGS14	5.30514	0.646758	2.99548e-31	23.3952	TMEM109	4.60005	0.986694	4.89631e-07	10.4703	FLRT1	3.54862	1.19503	7.93783e-05	8.92557	RCN1	4.62845	1.15334	4.17839e-09	11.1183	CTXN2	2.95762	1.22149	6.94242e-05	9.27557	TLE4
77	1.08272	1.29191e-23	13.6875	NEUROD6	5.61389	0.162075	4.47468e-08	8.26281	CTSB	5.8898	0.37052	0.00106193	6.50773	THY1	6.37859	0.829539	1.84971e-15	14.5952	SPON1	4.64469	1.59912	0.00015242	7.51995	CRHR2	2.12898	3.214	2.04223e-21	23.386	CDCA7	2.85529	2.58407	1.13178e-06	10.4633	NTF3	2.42782	0.979186	3.26409e-05	8.89778	RECK	3.09575	0.704568	1.10897e-11	11.1038	GUCY1A2	5.24829	1.26069	6.10995e-07	9.2151	HS3ST2
78	1.55873	7.20789e-14	13.6719	TMEM200C	3.47549	0.343605	8.83141e-06	8.23214	BEX1	6.48414	0.202754	0.000737669	6.46909	CTSB	5.91556	0.944934	8.91559e-18	14.5949	RASAL1	5.06211	1.56259	4.24239e-06	7.50704	FAT4	3.39067	1.24802	1.82519e-22	23.3552	EHD1	4.87882	1.62299	6.89074e-07	10.3991	SLC26A4	4.1385	2.53877	0.000228001	8.89598	GGT5	2.37967	1.26053	5.59212e-08	11.1021	LOC103788491	4.10426	0.50244	1.11511e-06	9.20963	DIRAS2
79	0.544742	3.16406e-16	13.6632	MAP3K5	4.83027	0.704411	3.15582e-05	8.22908	EMID1	4.43495	0.974588	0.000124746	6.46855	DAPP1	1.55124	1.03406	1.5428e-21	14.5526	NR4A3	4.61505	0.943665	0.00014237	7.48384	ALS2	4.49934	2.2	1.83721e-42	23.2714	LOC103791520	4.98777	2.50764	7.43342e-06	10.3563	SKAP1	2.31036	1.28208	9.28825e-06	8.87893	PDE3A	3.48182	0.269154	5.22632e-11	11.095	FMR1	4.58191	2.73079	3.79198e-05	9.17752	LOC118154700
80	0.644581	3.51708e-17	13.6199	CCK	6.03078	0.497818	4.80041e-05	8.21063	IDS	6.26796	0.494132	9.40383e-05	6.45861	AGT	5.14769	2.02368	7.93825e-12	14.474	DPY19L2	3.58789	0.370502	0.000411278	7.42535	SSBP4	5.62714	1.75026	1.75268e-17	23.2558	SLC41A2	4.75004	0.731399	7.04588e-15	10.3552	MPPED1	5.34235	2.52075	0.000316452	8.86102	FMOD	4.15922	0.798181	6.89362e-12	11.0868	SORCS3	4.39647	2.28286	1.99688e-05	9.15891	DRD5
81	0.976431	2.5798e-23	13.6186	CARMIL2	5.15944	0.647242	1.11849e-05	8.18678	QKI	6.06442	0.229592	0.000437209	6.45649	ATP2A2	5.88853	0.774934	3.27207e-24	14.4239	SEZ6	5.43297	1.04254	1.79169e-05	7.42245	KLHDC8A	3.66385	2.15758	8.18748e-34	23.2155	ZNF831	4.46492	1.68253	4.94754e-09	10.2809	TSPAN10	2.11379	2.05662	0.000188443	8.8587	SUSD5	2.21715	1.87368	3.46409e-09	11.0748	USP43	2.48573	1.49255	3.58559e-08	9.12407	ZNF804B
82	2.3924	5.12974e-10	13.6014	LOC100398361	2.82127	0.277577	6.49567e-06	8.18545	SKP1	6.27026	0.260256	3.59266e-05	6.45229	FAM131A	5.69378	0.608362	1.22144e-25	14.4185	CACNG3	5.23588	0.331595	0.000210952	7.40613	NISCH	5.75141	3.24625	7.34498e-34	23.1882	STC2	3.76883	1.20905	1.92492e-08	10.2612	PCDH19	4.81966	1.72417	0.00013308	8.84715	MECOM	3.26103	1.57532	7.15836e-09	11.0407	LOC118152317	2.46446	0.543879	1.2121e-07	9.09554	GDA
83	1.58531	1.06908e-13	13.5752	LATS2	3.87411	0.510546	3.71869e-06	8.18158	TPPP	5.74248	0.277977	0.000506228	6.45134	EDF1	6.10278	0.999762	2.15334e-19	14.3901	ALCAM	5.48204	0.417112	6.37544e-06	7.40386	NEURL1	5.30459	2.01148	1.81664e-30	23.1825	LOC108588151	3.6785	1.03278	2.21982e-07	10.2224	ST8SIA1	3.65602	1.64536	0.000113136	8.83856	AFAP1L2	2.93818	0.870306	7.36947e-09	10.9985	MARCHF1	4.63985	0.897319	1.18698e-07	9.06808	STARD13
84	0.405655	2.7886e-20	13.3885	TPD52	5.25935	0.366056	4.72724e-06	8.18034	RPL18	6.17739	0.20583	6.72693e-05	6.4509	ANKRD13D	4.43928	1.18987	4.79061e-10	14.3892	SMC2	4.09052	0.24106	3.85991e-06	7.35275	SMARCB1	4.82916	1.56302	8.74036e-36	23.1436	LOC103789298	4.26871	2.02657	7.63421e-09	10.2004	PRSS12	4.12797	1.16657	2.95398e-05	8.82687	TRIM47	3.2	0.426443	3.81225e-09	10.9805	GNB5	4.54742	0.70286	4.08341e-08	9.06513	AKAP12
85	0.744037	2.9292e-10	13.3291	LY6E	5.11162	1.18178	8.91603e-06	8.17244	MECOM	2.92541	0.300866	5.72565e-05	6.43707	CHRM1	5.31877	2.86204	6.35601e-11	14.2914	LOC118143226	2.2148	0.423071	0.000406732	7.34975	NCDN	6.06634	1.26684	1.00445e-29	23.1309	DLK2	4.26404	1.58388	9.88965e-08	10.1893	LOC103792662	3.3902	0.73493	2.47019e-06	8.78852	SAMD4A	4.16337	1.77045	3.56854e-08	10.9426	LTK	2.25555	1.15379	9.49302e-07	9.0525	ZNF385B
86	0.594579	2.21357e-16	13.2701	UNKL	4.39585	1.23136	3.42144e-05	8.14145	GPR82	2.6145	0.711055	4.97118e-06	6.42909	ADRA1D	4.45404	0.696408	1.67627e-10	14.2024	UFM1	5.37775	0.870113	8.95435e-05	7.30779	ANKRD29	4.49816	1.80671	2.70424e-33	23.1153	MAP3K20	5.09431	0.470916	8.3249e-07	10.1415	OXR1	5.67974	1.22447	0.000305391	8.77117	MYH9	4.39655	0.486342	1.72906e-08	10.9316	JOSD1	4.61028	1.40495	2.68559e-06	9.03497	XKR7
87	0.575326	1.65093e-12	13.2535	SLC25A22	5.30828	0.387809	2.35328e-05	8.13759	PEA15	6.17754	0.254525	0.000788303	6.40311	OAZ1	6.18603	1.37783	5.79279e-14	14.1801	EHD4	3.1208	0.783089	3.79694e-05	7.30505	GPC4	3.88584	0.879336	2.28871e-30	23.1127	EML1	4.5808	1.1982	6.04475e-07	10.1243	GRIK1	4.53707	0.609166	9.74271e-08	8.76246	JCAD	4.20489	0.808438	6.80445e-09	10.8618	PAK6	4.11517	1.02817	2.27859e-06	8.98792	ASIC2
88	0.694645	9.90565e-20	13.2369	GPR155	4.78749	0.797531	9.76502e-05	8.11426	ATP13A4	4.06381	0.42423	0.000364156	6.38115	NNAT	5.75576	1.79998	1.45641e-09	14.1705	MYBL1	3.24088	2.25281	0.000102617	7.30399	LOC118144276	1.8633	3.14005	2.93109e-20	23.0399	LOC103796330	3.13598	1.45122	7.09252e-06	10.1239	ANKRD34C	3.62783	1.3441	9.96685e-05	8.74681	C1QA	4.3127	0.989678	1.80402e-09	10.8425	EPB41L4B	4.17614	1.21325	6.68756e-06	8.98463	SEC24D
89	1.80933	4.75052e-12	13.2227	LOC118149438	1.95642	0.669531	1.39261e-05	8.11346	GRM3	5.51818	0.220933	0.000544011	6.35903	OTUB1	5.35747	0.667003	1.94514e-22	14.1578	WSCD2	4.65315	0.557148	2.36305e-05	7.29654	TMEFF2	5.27372	0.729478	1.31379e-28	22.9699	COMT	5.19257	0.768255	1.55058e-08	10.0929	PAQR9	3.93208	1.44366	0.000194121	8.73933	ADGRF5	3.57638	0.519754	3.62295e-10	10.8374	FBXL2	4.43928	0.904258	1.44869e-06	8.97359	CIDEA
90	2.45525	2.28876e-18	13.217	LOC118148369	2.8124	0.296217	3.98078e-06	8.10305	PRNP	6.29342	0.304375	0.00082845	6.3545	LOC108592915	6.1837	1.00258	1.90012e-20	14.1503	GLRX	5.20113	0.850085	1.07217e-05	7.29392	JPH1	4.17197	3.9485	1.15236e-20	22.9254	LOC118144276	2.7722	1.32073	7.82028e-08	10.077	ANKRD34B	2.81777	1.04428	3.7406e-05	8.73805	APBB1IP	3.29089	0.459354	3.4353e-09	10.8262	RAP2A	5.05039	0.410606	4.91651e-07	8.92546	WASF3
91	0.930544	1.33557e-09	13.2051	SEMA3E	4.90081	0.390772	1.20748e-05	8.0943	PDXK	5.6284	0.397356	0.000273977	6.31453	NRIP3	5.77196	0.994594	1.33592e-17	14.1348	CHST8	4.81841	0.310059	0.000328305	7.29144	RPL5	5.69505	3.7186	1.07307e-17	22.9001	LAMA3	4.20539	2.23457	1.54963e-06	10.0687	AQP3	2.76602	0.987055	1.31978e-07	8.71209	ADGRV1	3.36572	0.715324	1.27165e-07	10.7593	LOC100895085	5.17779	0.424766	9.09436e-06	8.91595	DNM3
92	1.20719	1.26497e-14	13.195	RSPO2	4.2774	0.696488	4.12401e-05	8.04094	SLC1A2	6.77224	0.215949	5.26521e-06	6.30711	KCNAB2	5.3929	1.20379	7.50459e-14	14.0977	TRPC4	3.98354	0.381264	0.000128174	7.26885	TEF	4.96237	1.65244	2.98109e-36	22.8805	TIAM2	4.32233	0.410832	5.58157e-07	10.037	PRMT2	5.34406	1.48894	0.000113796	8.71096	ERG	2.95094	1.04111	1.79869e-07	10.7565	HRH2	4.4142	0.426164	2.02685e-06	8.91004	NCALD
93	1.27051	7.17694e-13	13.1857	FHL2	4.65163	0.742758	1.8844e-06	8.03109	CABLES1	4.65889	0.303204	0.00106193	6.30354	LOC100404960	6.17928	0.959086	5.09334e-11	14.0622	B3GNT2	4.23645	1.58284	5.25308e-05	7.18838	SEMA3D	2.71441	1.27936	7.34498e-34	22.8453	SEC14L2	4.85722	1.58655	3.84267e-08	10.0313	TRIM36	3.12355	2.08911	0.0002959	8.69816	FOLR2	3.42062	0.961388	5.39049e-11	10.7391	LOC118152329	2.71237	1.68934	6.1107e-06	8.89614	LOC103796118
94	1.55363	2.447e-11	13.0838	LOC118149565	3.04928	0.503178	4.05563e-05	8.01981	SFXN5	4.87548	0.29552	0.00126553	6.2833	DYNLL1	6.29188	2.48205	6.41193e-12	14.056	PITX3	2.15618	0.829549	3.82617e-05	7.17943	OLFM3	4.88045	1.59485	1.40069e-23	22.7513	GPRIN1	4.84461	0.836495	4.43205e-08	10.028	ANOS1	4.55801	0.574503	1.99631e-05	8.68915	ID2	5.67515	0.730699	5.36348e-10	10.651	MAPK4	4.33294	0.510224	3.65468e-10	8.88593	GRM3
95	1.51581	9.42358e-13	13.0406	LOC100386657	3.54328	0.48959	2.02407e-05	7.9852	DDAH1	5.03876	0.21514	1.89136e-05	6.28322	ARAP1	5.38824	1.711	2.21577e-18	14.0362	ZBBX	3.42269	0.255646	4.21398e-05	7.17908	STMN2	6.14674	3.20639	7.39646e-32	22.7147	FAT4	4.40502	0.389665	5.22465e-08	10.0187	TEX2	4.56815	3.10054	0.000459794	8.6843	LAMA2	4.23556	0.6384	4.75241e-10	10.6433	MGAT5B	4.26529	0.414459	7.09181e-09	8.87243	RGS4
96	1.33721	6.94161e-09	12.9825	TRPS1	4.9537	0.640406	4.12401e-05	7.96818	APOE	6.43255	0.245291	0.00055735	6.27627	DLGAP4	5.20359	2.47575	4.89868e-10	13.9481	LOC108591376	2.49488	0.48781	7.59308e-05	7.12466	JPH4	5.0903	0.55662	1.2606e-17	22.6915	NONO	4.91104	0.776963	8.52965e-07	9.961	PRMT8	4.30342	2.75173	0.000278293	8.67936	SUSD2	2.40373	3.41123	5.92425e-06	10.6382	LOC118150124	1.91121	0.467603	7.92416e-06	8.85491	EPB41L3
97	1.5528	3.02898e-12	12.9769	PTGS1	4.3838	0.630857	6.49567e-06	7.96674	INPPL1	3.40734	0.199241	0.000491986	6.2709	GNAZ	5.3633	1.28557	7.18127e-12	13.9477	TAFA1	5.54145	0.592662	0.000141039	7.09982	SLC41A3	4.52521	3.05981	3.12858e-16	22.6467	DIAPH3	3.30972	0.883436	6.65794e-07	9.95227	ARHGAP22	3.51932	1.78837	0.000181002	8.65073	HSPA12B	2.7758	0.604718	4.41087e-08	10.6182	KMT5A	4.06926	1.30952	1.91411e-06	8.85184	GRM4
98	1.08122	1.78125e-19	12.9499	ARHGEF6	4.81113	0.436718	4.12401e-05	7.94608	CPLX2	6.17211	0.217102	0.00107845	6.26629	NDFIP1	6.04592	1.24718	1.45563e-15	13.9266	MOGAT1	3.3364	0.246352	1.23375e-07	7.08984	KCNAB2	5.41212	2.67553	1.67965e-26	22.6358	ARHGAP15	4.03934	0.584177	6.62849e-08	9.94513	MAOB	5.24449	1.88511	0.000267927	8.63851	CPED1	3.75648	1.10473	1.8343e-08	10.5598	CDH12	5.25591	0.781547	3.73769e-05	8.8428	TTC9B
99	1.35457	8.58487e-17	12.94	TNFAIP8L3	4.47747	1.03871	2.94726e-05	7.92739	TLR7	2.65824	1.21711	6.3849e-05	6.26294	ADGRG2	2.90995	1.05057	2.61849e-12	13.9141	LONRF1	4.55988	2.56014	0.000306729	7.08173	LOC118145084	2.90039	1.58924	1.57441e-33	22.6197	CCDC85A	5.31952	0.400598	5.23584e-12	9.93343	TIMP2	5.70868	2.02118	0.000305391	8.63647	CPXM2	3.48681	1.46643	3.9246e-08	10.5179	LOC118148597	3.27977	0.622589	8.59383e-09	8.7796	SAMD4A
100	0.574938	1.30472e-15	12.9145	SMS	4.59268	0.389103	2.58672e-05	7.91812	CALM2	6.57384	0.250022	0.000212482	6.24795	PACSIN1	5.39369	2.02005	6.22309e-10	13.7483	NEK2	3.95602	0.418411	0.000212547	7.07351	CHST1	5.53934	1.52406	6.25586e-17	22.6111	IL1RAP	4.38254	0.520922	1.98638e-09	9.91676	STXBP5	5.13207	1.28525	0.000245181	8.63373	TLN1	4.16257	1.01925	1.01699e-11	10.5151	MEIS2	4.48451	1.18801	8.55902e-08	8.75024	LOC103788868
101	0.607764	1.442e-08	12.8832	PYGB	5.33482	0.389004	1.76435e-05	7.90201	RPL21	6.26627	0.25897	0.000429285	6.24417	CCDC9	5.27241	2.29418	2.64482e-09	13.7476	CARD18	3.31936	0.951888	1.43251e-06	7.0417	TWIST1	3.51739	4.52348	6.91129e-17	22.6082	LOC118145084	4.07445	0.563804	4.53587e-06	9.86637	NCOA7	5.2555	2.00378	0.00033376	8.61584	SLC6A12	3.51487	1.43953	9.70636e-13	10.5045	CNTN5	4.90859	1.14256	2.60859e-05	8.7399	ST6GAL2
102	1.66039	1.8361e-21	12.8689	SYTL5	3.9722	0.37145	4.52093e-08	7.89753	NEURL1	5.27574	0.752831	0.000888835	6.24057	LOC103789428	4.65418	0.764506	4.81263e-14	13.7464	ANXA11	5.16714	0.36971	1.90196e-05	7.03936	LOC103795748	4.87085	3.08544	5.40063e-21	22.5887	LOC108591638	2.37037	0.98121	5.56814e-07	9.85483	CPNE7	4.68356	1.07391	0.000180303	8.6062	ROR2	3.06016	0.694497	9.04298e-11	10.4867	RUNX1T1	4.97472	0.432136	3.40297e-06	8.68281	KCNK1
103	0.481354	2.49631e-19	12.8649	SNX10	5.00185	0.977977	4.61963e-05	7.8372	ABCA1	3.56431	0.262928	0.000450225	6.23957	GPR162	5.39272	1.55483	3.83855e-15	13.7229	PTPRU	4.61872	0.516049	4.37142e-05	7.03911	ZFAND6	4.99431	1.13251	1.43419e-17	22.5157	SNRPB	4.9686	1.1039	3.14918e-08	9.83803	SIK1	3.5717	1.16376	3.26409e-05	8.60239	ARAP3	2.73266	0.897418	1.12566e-12	10.4643	LIN28B	3.2931	1.21903	3.77763e-07	8.67642	LOC118148617
104	1.11299	3.6125e-10	12.8055	DUSP4	5.10517	0.729862	2.54777e-05	7.82724	MAP3K19	3.82705	0.200901	0.000731354	6.23334	GPI	5.80787	1.41978	1.35795e-22	13.7133	KIAA2012	3.45963	0.396945	6.17279e-06	7.03507	PIK3R2	3.99154	2.70417	3.81227e-38	22.3015	LOC118143608	4.2041	0.625221	9.50199e-07	9.82189	WDR17	4.3736	3.49372	0.000419839	8.55677	VSIG4	2.04241	1.51009	1.64039e-07	10.4364	CRHR1	3.18224	0.251969	3.96979e-06	8.66737	EVL
105	0.615539	3.10917e-09	12.7977	PRKCE	5.8033	0.706379	3.71555e-05	7.81296	F2R	4.21625	0.278643	0.00116228	6.22851	MBOAT7	5.54419	0.524285	2.15848e-09	13.6721	LANCL2	5.19218	0.493644	2.40177e-05	6.98232	FZD8	3.82385	0.868739	9.28136e-14	22.2806	SRSF6	5.04421	0.783937	4.1363e-06	9.82086	ARHGAP20	4.64336	1.28905	0.000195728	8.54609	TMEM176B	4.13708	0.641566	1.53934e-14	10.3886	INKA2	4.28042	0.938164	1.48426e-05	8.62889	LOC100894848
106	0.998296	4.80447e-19	12.7912	RAB26	5.03897	0.641719	2.4337e-05	7.80835	FZD8	3.91583	0.244084	0.000116637	6.21769	SCG2	5.44495	1.68184	5.80836e-18	13.6524	LOC103792719	3.17159	1.32396	4.81866e-05	6.95684	LOC118148977	4.44854	1.82923	5.16313e-32	22.2738	C1H22orf23	4.45133	0.540732	4.80279e-09	9.80091	GRIA3	5.57578	1.38632	0.000243155	8.52454	HEG1	4.07393	0.667135	1.65427e-11	10.3559	GABRA4	4.46174	0.878235	4.00522e-06	8.60871	FAM43A
107	1.37975	5.40887e-10	12.777	LOC103787296	4.2471	0.296265	2.17651e-05	7.79684	BEX3	6.34805	0.436315	0.000360518	6.21406	PRKCA	5.62651	0.51473	5.45723e-09	13.6501	CDK17	5.4141	0.209218	0.000123502	6.94759	BMERB1	5.64379	4.71762	1.75749e-19	22.1816	PPP1R3A	4.08425	0.358454	8.90165e-07	9.78676	MBNL1	5.00036	0.954791	7.23146e-05	8.48803	FRMD6	4.26175	2.12825	4.07328e-07	10.3512	HTR1F	3.36487	0.559037	5.88129e-07	8.60271	FRMPD4
108	0.533716	7.75759e-11	12.7488	PDHX	4.2829	0.596292	2.02407e-05	7.78712	GPRC5B	5.60955	0.350056	0.000437209	6.21075	PTK2B	5.75989	0.513424	5.2897e-18	13.6024	NDFIP2	5.22721	1.63678	7.47828e-05	6.93759	TMEM171	1.97542	1.75144	1.23727e-27	22.1282	LOC118142819	4.00712	0.754983	1.13708e-08	9.78177	GALNT14	3.92861	0.974102	0.000106021	8.4879	WTIP	3.34245	1.28648	7.57941e-08	10.2894	PTPRT	4.98318	2.13336	6.70435e-05	8.58994	RAB3B
109	0.611903	1.4749e-08	12.705	PMM1	5.09709	0.832774	5.97363e-07	7.78427	NOTCH3	2.98695	0.548807	0.000124416	6.19993	LEP	4.65389	0.500191	2.4276e-14	13.5989	RAB3C	5.62809	0.528674	0.0004898	6.92793	LOC103789714	4.70131	2.9203	6.19838e-30	22.117	VWA5A	3.41347	0.74485	7.90279e-14	9.76686	ELAVL4	5.527	0.927385	2.99996e-05	8.48085	CHRDL1	4.3659	0.630048	2.39208e-07	10.2651	NECAB3	4.11885	1.44696	2.01232e-05	8.54277	SDK2
110	0.519798	7.09178e-20	12.7025	LOC100392493	4.52859	0.83608	3.23404e-05	7.77097	PPARA	3.54367	0.223792	0.00130608	6.18515	PRKCZ	5.64313	2.30672	4.62104e-10	13.5712	COL24A1	3.92987	1.39232	8.69368e-05	6.92592	PLEKHG4B	2.66991	2.04539	1.84959e-17	22.0957	LOC118146340	4.18472	0.405061	5.77894e-13	9.70812	LOC100412839	5.3842	1.11741	6.96965e-05	8.47511	STARD13	4.37125	0.485157	2.68961e-09	10.2224	PID1	4.78403	1.14152	1.57031e-06	8.50561	GRIN3A
111	0.705009	2.16089e-16	12.6643	PCDH8	5.2986	0.265898	2.08774e-06	7.76578	ENO2	6.13038	0.170653	0.000893067	6.18342	PINK1	5.59096	1.55863	1.33038e-11	13.5608	ALOX15	4.19948	1.2972	4.81866e-05	6.91868	AKAIN1	3.01896	2.74146	9.03548e-33	22.0744	TLL1	4.04812	0.923183	6.18456e-07	9.69837	VSTM2B	4.56549	1.72429	0.000182478	8.45195	COL5A1	2.87156	0.863054	1.87814e-09	10.2092	CIDEA	3.14557	0.454297	1.00842e-06	8.49321	PCSK2
112	2.26824	3.9796e-17	12.6572	MORC1	2.97969	0.611547	1.318e-05	7.74598	NACC2	4.79396	1.35055	3.56629e-05	6.18326	LOC118148369	2.18177	0.890586	1.70107e-23	13.5353	MPPED1	5.44293	0.735981	0.000149848	6.91439	KCNIP2	4.85357	1.17304	3.37992e-25	22.058	FHOD3	4.63157	0.807036	6.99122e-08	9.67576	SORCS2	4.34344	1.68072	0.000194121	8.44404	C1QC	4.02981	0.558037	1.47737e-06	10.1803	STMN1	5.65762	1.62581	2.1305e-05	8.4729	LOC103788721
113	0.511194	4.64249e-11	12.6565	SH3BP5	5.12007	0.400438	1.20639e-07	7.74413	FXYD6	6.01331	0.244172	0.00173535	6.17975	ATP6V0B	6.00511	2.81914	4.80799e-09	13.5202	LOC103787543	1.85649	0.433551	0.0004898	6.90312	CAMK1	5.46612	3.51851	7.31968e-19	22.0562	LOC118147415	2.93164	0.77036	1.22787e-06	9.59009	STARD4	4.5314	0.755681	0.000120314	8.43386	IGFBP4	5.38904	0.829539	3.13295e-07	10.1781	PDZRN3	4.13632	0.311713	1.1985e-05	8.39983	TMOD2
114	1.48076	1.15341e-09	12.6404	PDZRN4	3.53533	0.309867	8.79556e-06	7.74013	LOC100392213	6.37204	0.25965	0.000217511	6.1491	ARL6IP4	5.95643	0.689212	5.36575e-16	13.5186	MMD	5.56438	0.932285	3.11685e-05	6.90286	NPY1R	4.49263	1.21155	5.35637e-26	21.9745	BBS5	4.02831	0.551341	7.34052e-09	9.57592	HOMER1	5.24698	1.80806	0.000326794	8.40656	GJA4	2.86289	0.449381	2.21636e-07	10.1514	MYO5A	5.34443	1.84772	4.4739e-06	8.38577	LOC103788544
115	1.80169	1.67821e-12	12.6192	LOC100385822	2.44562	0.655284	5.58371e-05	7.73425	NDRG2	6.52059	1.04019	0.000426987	6.12095	SPX	3.47677	2.40941	7.58206e-22	13.4986	MSC	3.33017	1.13347	3.63889e-05	6.89501	BCHE	3.26226	0.89353	8.69593e-27	21.9292	RAB23	4.59435	0.387058	2.05496e-06	9.567	CADM1	5.70682	1.79793	0.000327289	8.40275	RBMS3	4.62316	0.833008	1.63463e-09	10.1381	LOC100398501	3.90078	0.688937	1.04137e-08	8.37414	MPPED1
116	1.34214	1.44459e-16	12.6153	RAB3IP	4.44816	0.543848	8.27225e-05	7.72152	CSPG5	5.65861	0.154548	0.000358902	6.11347	RNF11	5.75155	1.59562	6.02189e-12	13.4156	DNAH5	3.31728	2.10145	0.0011885	6.83761	ETV4	1.83971	1.80413	1.59339e-41	21.9056	NPY1R	5.04082	0.525041	7.5128e-07	9.56508	GALNT9	5.02222	0.753774	9.76572e-06	8.39802	ZEB1	4.97513	0.276649	4.8691e-10	10.1149	METTL9	5.25707	0.416291	3.28285e-06	8.37407	ARPP19
117	1.06414	2.66297e-13	12.5786	RBM11	3.30582	0.882608	9.38186e-05	7.71716	CPT1A	3.64021	0.122893	0.000153525	6.1095	GABARAPL1	5.68833	0.804087	7.41612e-14	13.3697	PLK2	5.59694	0.881913	7.50851e-05	6.80904	GRM2	3.88124	1.2336	1.24099e-17	21.8644	LOC108588051	4.7166	2.00378	5.052e-09	9.55014	PIEZO2	3.58721	3.02175	0.00043133	8.39559	COL15A1	1.52194	1.02461	2.77065e-09	10.1069	LOC108589672	2.97342	0.7117	2.25273e-05	8.35798	ADSS2
118	0.536812	2.28876e-18	12.5041	GABRA2	5.50299	0.871969	7.66791e-05	7.71446	LOC103790084	3.74707	0.382165	0.00129008	6.0948	IDS	6.19467	0.716201	7.99249e-12	13.3104	DRP2	4.22273	0.428754	0.000569567	6.79428	PCP4	6.35209	0.830316	6.26877e-33	21.8413	KCTD13	4.82204	0.382248	6.56635e-07	9.54225	TMEM8B	5.07046	2.3968	0.000534137	8.3933	KANK2	4.13882	0.503739	2.01802e-12	10.0923	STARD10	4.35714	0.462397	5.88129e-07	8.34895	LRRC4C
119	0.732235	3.50202e-10	12.4735	RAPH1	4.67601	0.349253	2.51418e-05	7.68742	ALDOA	6.40107	0.276106	0.00082845	6.08928	SLC25A6	6.18211	0.709203	2.17135e-20	13.2472	LRRN2	4.93777	0.391058	2.9294e-05	6.77157	PLPPR2	5.3594	1.75	2.91154e-34	21.827	RPRM	3.92408	0.654999	2.66677e-09	9.50437	CAMK2D	5.23699	1.04475	5.66522e-06	8.38518	P2RY13	2.62039	1.23301	1.9076e-08	10.0911	PLA2G4A	3.15013	0.904157	3.16885e-05	8.3216	ST3GAL1
120	0.756251	3.86007e-10	12.4564	ACVR1	4.43943	1.01196	8.90273e-06	7.67692	USHBP1	2.8595	0.44845	0.00015674	6.07213	ASPHD1	4.17751	1.11706	1.40424e-15	13.2177	BHLHE40	5.12091	0.283563	6.60402e-05	6.75398	LDOC1	5.07777	2.13077	3.42879e-20	21.7701	LOC108594147	3.92875	2.42603	1.11222e-05	9.47947	SLC17A8	2.298	3.76105	0.000557424	8.34742	LOC103788791	2.87279	0.761364	2.27186e-09	10.0906	FARP1	4.66747	0.541126	9.90905e-06	8.31756	TACC1
121	0.545233	1.5687e-16	12.4436	LGI1	4.90883	0.277491	8.00432e-06	7.67494	RTN1	6.31414	0.279418	0.00161819	6.06334	GIT1	5.32511	1.61979	9.11883e-16	13.179	LOC103788385	3.44037	0.486912	8.12615e-05	6.7279	CALB2	4.88746	0.82622	1.13055e-24	21.7467	FAM110B	4.67509	0.466549	8.57171e-06	9.46061	RAP1GDS1	5.37263	1.61493	9.69407e-05	8.34644	CASQ2	3.11367	0.459242	6.157e-13	10.0431	MAL2	5.1341	1.12604	1.46869e-05	8.29344	HCN3
122	1.23271	4.19311e-11	12.433	MPPED2	4.49462	0.527421	4.24215e-05	7.67296	ALDH6A1	4.62854	0.19605	0.000454841	6.05699	ATP6V1A	5.72637	1.3481	1.50937e-20	13.123	ADRA1D	4.85432	1.80112	0.000196905	6.71332	INSM1	2.24966	2.64621	2.99913e-20	21.7055	LOC103792661	3.05417	0.929756	9.45125e-11	9.43597	BCL11B	5.00527	1.25027	2.61475e-05	8.34	RELN	4.48784	0.879378	1.75228e-08	10.0342	CLGN	3.13548	0.73693	1.56412e-05	8.27398	PPP2R1B
123	0.647087	2.19998e-18	12.3701	PGBD5	5.33028	0.314204	5.58371e-05	7.67091	MAPK8IP1	5.50364	0.268815	0.00106193	6.04408	NCKAP1	5.82966	1.44181	2.2304e-14	13.0929	CPNE8	3.94766	0.246252	0.000609483	6.65152	SHISA4	5.60574	1.24796	2.72872e-18	21.6959	LOC100415299	3.9525	1.44955	2.91028e-06	9.4331	TMEM200A	3.98452	1.60294	0.000419839	8.31891	ITIH5	4.24106	0.51232	4.51799e-10	10.0258	HACE1	4.51506	0.295858	2.27032e-06	8.25988	KIF21A
124	3.80347	1.06188e-06	12.3123	IL12A	1.47632	0.727951	3.67383e-05	7.65458	MYO10	5.03221	0.181477	5.8488e-05	6.03706	SCD5	5.34985	1.85181	7.69885e-17	13.0556	KL	3.19634	1.17472	0.000182044	6.6413	LOC103791520	4.34413	1.91249	1.63171e-21	21.658	GRM2	4.52433	0.912769	1.2348e-07	9.35734	NT5DC2	3.40599	2.6572	0.000273895	8.27635	CD5L	1.99453	0.396448	9.14672e-08	10.0244	PAK1	5.28662	2.16988	0.000107172	8.24338	GADL1
125	1.39576	1.61514e-11	12.2802	SEMA5B	4.5978	1.085	5.9639e-05	7.63792	ANGPTL4	2.54419	1.17926	0.000113565	6.02311	LOC103791790	2.53244	0.936073	3.04363e-22	13.0491	CAMK1G	4.58259	0.404367	0.000677095	6.61892	HPCAL4	5.782	1.0212	6.53204e-20	21.6195	BANF1	5.08654	1.16112	4.0853e-06	9.35234	COL26A1	3.69935	1.97827	0.000327154	8.2632	GPC3	3.79311	0.804667	8.58992e-08	10.0173	MYRIP	4.66914	1.4154	4.79077e-06	8.22398	GBGT1
126	0.733842	1.52421e-11	12.2689	LOC100389879	3.75436	0.656777	2.72012e-06	7.63689	HIPK2	5.23474	0.969234	0.000579637	6.02174	FGF22	1.91816	0.863397	1.26432e-20	13.0264	SPHKAP	5.36704	0.172817	0.00013956	6.61089	ARF3	5.88451	2.58847	3.33054e-16	21.5275	TYMS	4.33202	0.848592	3.38559e-07	9.33602	ANO3	5.13934	3.78256	0.000599164	8.24255	SLC22A2	3.48121	0.373811	2.01802e-12	9.98649	FGFR1OP2	4.9111	0.685414	2.48197e-05	8.21876	KLF7
127	0.439354	1.40672e-11	12.2331	GDE1	5.25369	0.357921	3.73016e-05	7.62418	CTNND2	5.77685	0.526938	0.00176802	6.02054	NPAS1	4.30112	1.12615	4.08066e-12	13.0037	ERICH3	4.5317	0.377239	0.000725559	6.60573	ENC1	6.30035	2.86839	3.42952e-26	21.504	LOC118154598	3.6248	1.05161	3.99004e-08	9.33053	KCNN2	4.67194	2.32817	0.000433466	8.24196	NIBAN1	2.44544	0.982075	1.95824e-09	9.94164	HIVEP1	3.86993	0.645752	1.77703e-05	8.13986	CACNB4
128	0.264348	4.19156e-12	12.1817	DNAJB6	5.48666	0.319087	2.07976e-05	7.6107	MTCH1	6.34635	0.347332	0.000424456	5.99902	LOC100414591	5.84846	1.13269	8.55811e-19	12.9933	AKAP5	5.02101	1.60069	0.000302334	6.57425	VWA5A	2.62969	3.54764	2.41794e-17	21.4737	LOC118147295	3.52032	1.68855	1.35277e-05	9.32425	EGLN3	3.99746	2.08146	0.000450201	8.24167	BGN	3.53359	0.555798	8.49219e-08	9.90725	ABLIM2	4.67964	0.618361	3.55091e-07	8.12286	FBXO32
129	0.736052	1.29198e-13	12.1501	TBPL1	4.92394	0.312127	2.20136e-05	7.58157	CHN1	6.36824	0.501387	0.000121336	5.98373	PDGFRA	3.78151	0.465052	8.61926e-15	12.9209	EXOC1	4.65378	1.89679	0.000508463	6.572	LOC118146697	1.83333	1.4468	1.64166e-17	21.418	PRR7	4.74192	1.03748	3.50778e-06	9.324	PDGFC	3.79543	2.23662	0.000252153	8.22969	ITGA8	3.2159	0.422525	7.90539e-09	9.90614	MAPK6	4.63383	0.403455	2.9091e-06	8.10383	FBXW7
130	0.783983	7.22239e-17	12.1354	KLHL2	5.43133	0.538218	1.71931e-05	7.56309	KREMEN1	3.69421	0.163622	0.000754785	5.97998	RNF157	5.03015	0.667526	3.12334e-12	12.8949	STXBP5	5.22461	2.26244	0.00123588	6.57109	DBH	1.56711	2.52452	1.91752e-27	21.4047	C1QL2	4.81968	0.531969	2.17034e-06	9.30238	TENM3	5.10089	0.642219	1.28896e-05	8.22403	NACC2	4.81665	0.30461	4.08011e-08	9.87559	YLPM1	4.72168	0.438554	1.44921e-07	8.08296	PCLO
131	1.1498	2.44049e-15	12.0971	MMP17	4.31623	0.909227	7.9803e-05	7.55526	LOC103789428	4.75253	0.165557	0.00106193	5.97595	FKBP8	5.6127	0.849767	3.26018e-10	12.8663	ACTR3B	5.08481	0.286624	0.00024866	6.52987	LOC118151478	5.2938	1.96432	2.83726e-27	21.3917	LOC103792514	4.53661	2.11168	3.37045e-06	9.28158	LOC108593938	2.57968	2.8894	0.000401835	8.21199	COL4A5	2.37043	0.581226	5.29674e-09	9.84907	ARG2	3.64062	0.342683	7.09181e-09	8.06367	NGEF
132	1.01779	3.80752e-16	12.0087	LAMB1	3.98353	0.569064	4.05563e-05	7.5452	LOC118146307	3.98119	0.270187	0.00131848	5.97363	CTXN1	5.93979	2.31952	1.50245e-11	12.7717	LOC118146191	2.0133	0.355569	0.00015847	6.49944	CHGB	6.09343	0.901337	5.08417e-19	21.241	KBTBD4	4.06673	1.26176	1.81426e-06	9.27473	PLPP4	3.66464	3.63726	0.000572819	8.20214	LOC118148772	2.20227	0.604129	3.07863e-09	9.822	TENM4	4.74212	0.806997	1.99985e-05	8.0485	ETV1
133	1.94264	2.35812e-16	11.9927	LOC118152799	2.75368	0.667877	3.41454e-05	7.54026	AIFM3	4.89667	0.189036	0.000389656	5.95303	RAB6B	5.71849	0.605377	2.56903e-21	12.7489	CDH13	5.06244	1.3722	5.9843e-05	6.49737	LOC118152797	3.0598	0.961517	5.9428e-33	21.2404	MFSD4A	5.17311	0.527919	1.9188e-07	9.2569	GPD2	5.07859	0.630267	1.6524e-05	8.19611	FOXN3	4.75962	1.2379	4.84415e-06	9.80657	HECW1	4.64961	0.668523	8.48877e-07	8.02604	COBL
134	2.8045	5.16633e-08	11.9879	LOC118149216	2.12732	0.245876	6.78448e-05	7.52034	TSC22D1	6.08454	0.198947	0.00164587	5.94414	BSCL2	5.72846	1.23075	5.61432e-11	12.7478	PALMD	3.72795	0.63628	0.000143612	6.49509	CDK18	3.68573	1.36763	7.81093e-17	21.235	ANKRA2	3.98379	0.685566	4.09802e-07	9.2424	ARID5B	4.42929	0.58958	1.28896e-05	8.19187	SDC2	4.53689	0.491711	8.60595e-07	9.79742	PDP1	5.46656	1.8279	4.72745e-05	8.015	C15H3orf56
135	1.15406	3.91292e-13	11.9847	LOC100896535	3.09359	0.452319	7.12978e-05	7.51969	CAMK2N1	6.49966	0.305887	0.00164792	5.93296	CCDC85B	6.08841	0.438469	4.04917e-11	12.7332	IRF2BPL	4.79179	0.785854	0.000212673	6.46484	CA10	5.0835	1.18871	1.21112e-27	21.1488	LOC100391363	4.2259	0.725747	3.44095e-07	9.22418	SLC8A1	5.77619	1.88643	0.000505794	8.16856	NID1	3.87306	0.307717	3.55691e-09	9.79355	NRCAM	5.54512	0.990907	3.86642e-06	7.98931	ASXL3
136	1.37118	1.74435e-17	11.9016	LRRC10B	3.7128	0.946218	1.33337e-06	7.51235	TRIP10	2.391	0.200345	0.00102399	5.92879	GNB1	5.879	1.09573	1.28048e-09	12.7219	CEBPA	4.21511	0.613584	0.000346533	6.46152	C9H12orf45	4.94556	3.2939	8.55634e-20	21.046	LOC118142898	3.35812	0.436178	2.85824e-07	9.20787	LMO3	5.4128	1.02129	0.000264685	8.15574	ESAM	4.33901	0.427662	6.33305e-09	9.79324	SCRN1	5.13025	2.07778	0.000182128	7.97344	KRT17
137	0.495287	6.17205e-15	11.8638	ACSL4	4.86355	1.07579	2.20136e-05	7.51102	DMRTA2	2.70816	0.817137	0.00046168	5.90434	LOC100389624	2.92825	0.884355	1.08254e-14	12.7021	RPRML	4.7702	0.342815	0.000321886	6.45271	FAM131A	5.74602	1.03833	1.02032e-14	20.9981	CENPV	5.02279	0.647769	1.03212e-09	9.18709	AKAP12	4.56393	1.26319	0.000177011	8.1456	ACSF2	3.31452	0.402327	1.0304e-07	9.7846	DYNC1LI1	4.89527	1.08393	0.000156763	7.96889	SPRY1
138	0.862913	4.58369e-10	11.855	SPR	3.95261	0.482724	1.20639e-07	7.50487	ANTXR1	3.98354	0.255604	0.00187592	5.88543	PGAM1	6.05242	2.26261	3.14454e-10	12.6668	F11	1.46644	0.266304	0.00116234	6.42828	LOC100399426	5.99725	0.920392	9.0011e-15	20.9895	GFOD2	4.69723	0.759818	1.65822e-06	9.17144	HDAC9	4.64493	3.94563	0.000628812	8.13229	CCL24	4.41768	0.537511	4.76187e-07	9.78004	NUDT4	5.47144	0.610485	6.59565e-10	7.95649	ELAVL4
139	0.497896	7.64373e-10	11.8528	BCKDHB	4.26315	0.520155	1.20646e-05	7.47131	WSCD1	4.45579	0.319937	0.00128387	5.88307	NAT8L	5.4583	1.13272	4.4047e-13	12.6581	IQCA1	3.98451	0.260074	0.00141311	6.42583	PNMA1	6.10803	0.899654	9.55795e-29	20.9708	PYCR2	4.8509	1.34938	1.09709e-06	9.169	LOC103794900	3.07474	2.81449	0.000492758	8.11593	JAML	2.22467	0.37432	1.91009e-07	9.77237	RAI1	4.63913	1.1428	1.06894e-05	7.93654	PTCHD4
140	0.749326	1.60706e-19	11.8453	GABRA5	5.32939	0.430429	5.59012e-05	7.45904	RPLP2	6.37846	0.203403	0.00178995	5.86865	PPP2R1A	5.7585	0.592995	6.15203e-15	12.6081	HACE1	4.56572	0.891908	1.61384e-05	6.40067	LOXL1	4.22224	1.82738	1.64792e-22	20.9647	CNTN3	4.67934	0.709271	1.7712e-08	9.16229	LONRF1	4.34588	2.03167	0.000360882	8.10266	PEAR1	2.60981	1.19663	3.56854e-08	9.75755	ADRB1	3.45177	0.408471	2.80485e-08	7.91427	FAM169A
141	0.865044	4.82335e-11	11.8414	CCDC28A	4.42292	0.652225	0.000113972	7.44907	ATP1A2	6.13473	0.184896	0.000259352	5.8568	ACTR1A	5.26262	0.873073	6.05391e-20	12.5876	SLC46A3	3.33377	0.658745	5.48183e-05	6.38636	HOMER3	4.77554	0.648278	2.82726e-27	20.9619	LOC103794040	4.588	0.572886	8.3249e-07	9.13454	ETS2	5.06633	1.26989	0.000155628	8.09969	CHST3	3.37932	0.840403	2.48828e-06	9.74717	LOC100404965	4.89613	0.618057	1.55189e-07	7.90325	VGF
142	0.473675	7.28368e-10	11.8143	TSPAN17	4.53823	0.623335	5.5645e-05	7.43662	FGFR2	5.42441	0.323992	0.00237159	5.84887	GAPDH	6.17637	0.66046	9.09329e-16	12.5832	TRPC1	4.22389	0.232872	0.000402856	6.38034	DDRGK1	5.30901	1.13218	3.70019e-18	20.9405	KCNK12	4.41629	0.611739	7.27229e-08	9.12711	GABRB2	5.24372	1.03421	0.000139708	8.09209	RANBP3L	4.26519	0.529277	2.00163e-08	9.71175	LRRC4C	5.35126	0.37403	1.61093e-07	7.8681	PHF24
143	0.720594	2.80729e-10	11.7722	PRKCA	5.80639	0.400968	5.4885e-05	7.43224	RPS15	6.30908	0.202382	0.000396685	5.81829	SULT4A1	5.8983	1.03706	9.61511e-13	12.5516	ZNF189	4.59039	0.28975	0.000738452	6.38023	ARL6IP5	5.44256	2.68682	1.37291e-25	20.9181	LOC103792246	2.89402	0.658704	1.87621e-10	9.12065	SGPP2	4.33316	0.387692	0.000297505	8.08998	EIF4EBP2	5.07173	0.618712	9.88362e-10	9.6782	MAF	4.13277	0.698158	4.72209e-05	7.85914	NKAIN2
144	1.88124	2.21357e-16	11.7512	LOC118152797	3.36779	0.436205	4.12401e-05	7.42943	SLC27A1	4.02253	0.465988	0.00055735	5.81109	VXN	5.58324	0.87995	9.38994e-08	12.5322	CYLD	4.82584	0.27564	0.000306729	6.34121	LOC108590166	5.77271	1.20643	1.50075e-20	20.8667	MBD4	3.70366	2.23338	1.75306e-05	9.10399	LOC118150120	1.70671	1.25339	0.000244994	8.0826	TMEM51	3.28883	0.793786	9.09005e-09	9.66835	ZDBF2	3.81376	0.551464	2.38854e-05	7.83392	MARCKSL1
145	0.664715	4.80856e-14	11.744	LOC100896298	4.99414	0.757536	4.31329e-05	7.41533	ARHGAP31	3.48757	0.224385	0.00187592	5.80332	NPDC1	6.0125	0.612735	6.21857e-09	12.5312	ABHD17C	4.40995	0.837879	0.000475132	6.33898	CCDC85A	4.84575	2.80869	2.3253e-19	20.8591	LOC108593149	2.71215	0.425707	3.08824e-07	9.0923	NAP1L2	5.546	1.06479	0.000244994	8.07017	FILIP1L	3.51033	1.36426	8.22412e-06	9.65936	DEGS2	3.69414	0.948991	1.85205e-05	7.81151	NXPH2
146	2.26496	1.75725e-10	11.6895	LOC118146946	2.41617	0.756313	3.59311e-05	7.39481	LRP4	4.51602	0.219934	0.000617303	5.79772	NEFL	5.84175	0.473935	6.21857e-09	12.518	IRS2	5.35751	0.373476	0.000738452	6.3334	PAM	5.49657	1.37573	1.48542e-17	20.8445	HEBP1	4.89331	0.754734	5.98551e-07	9.08931	SEZ6	5.4202	1.30607	0.00027217	8.03717	PRKD3	3.11976	0.803789	3.51169e-08	9.65731	LOC100894848	4.5931	1.72622	7.26142e-05	7.80717	ADAMTS16
147	0.661946	1.76202e-13	11.6787	PIK3R3	4.16655	0.647514	0.00016322	7.38182	BCAN	5.43106	0.252544	0.00173515	5.79765	ENO1	6.16498	1.35041	8.69291e-14	12.5034	NDST3	4.92753	1.29826	0.000320138	6.32535	SLA	2.84748	0.70918	4.20799e-20	20.8279	NOP58	4.85821	0.31756	3.63167e-06	9.07435	GOT2	5.18008	1.36009	0.000210729	8.03046	WIF1	4.89404	1.27402	3.33787e-08	9.64917	CNTN6	3.05047	0.443311	6.76096e-05	7.79811	R3HDM2
148	1.65164	1.28952e-11	11.6326	WEE2	2.78509	0.241756	3.21861e-05	7.37943	HSPA8	6.21367	0.213231	0.000754785	5.79316	LOC100394345	5.65982	1.43943	5.08045e-13	12.4931	RASL11A	4.25129	0.476843	0.00217678	6.32003	PKIG	5.7463	3.02586	3.65347e-17	20.8064	CLSPN	2.38986	1.05279	1.68001e-06	9.06919	ANO4	3.9398	1.50926	0.000416813	8.02542	ABCB1	3.66438	0.629972	3.08853e-09	9.64277	RIMBP2	4.51688	0.413349	1.24477e-05	7.79334	SCRN1
149	1.33953	2.82576e-11	11.5673	LOC118148300	2.81875	0.755034	3.21017e-06	7.37665	LEPR	3.25528	0.311484	0.00211411	5.78645	TUBB2A	6.32902	0.70722	2.1017e-09	12.4629	FRY	5.41684	0.772243	0.000614041	6.2954	HES5	3.78299	2.29902	4.16637e-32	20.779	DCLK3	3.70402	0.406118	1.02883e-07	9.06096	NCBP1	4.34343	3.31329	0.000557634	8.00482	ADGRG6	2.29783	0.455663	5.7311e-07	9.63426	REPS2	4.64054	0.672244	4.82835e-06	7.78272	FARP1
150	2.03767	5.14575e-07	11.5532	LOC108588548	2.69706	0.900929	6.56683e-05	7.36736	GLI3	3.92094	0.236937	0.00294007	5.78523	YWHAB	6.10374	0.756059	7.21914e-17	12.4485	GALNT18	4.99179	1.40917	0.000372296	6.28	VWA5B1	2.44026	1.13385	1.10028e-17	20.7376	GREB1L	4.03876	0.742802	2.53778e-08	9.05565	RASSF5	3.91185	3.40471	0.000662691	7.99945	COL1A1	3.10797	0.831513	5.57727e-07	9.62018	DGKA	2.96967	0.827449	4.34657e-05	7.76722	LOC100391596
151	0.829601	1.96493e-14	11.5357	LOC100393645	4.07083	0.505392	2.5028e-05	7.3629	RGS12	4.16345	0.219089	0.00130029	5.7833	BEX2	6.23347	1.45871	1.50937e-20	12.43	MASP1	3.6247	1.93376	0.000833224	6.25184	HEMGN	1.21285	0.792143	1.47292e-18	20.5915	RPE	4.46229	1.09843	7.09068e-08	9.05316	PTCHD4	3.50556	0.855304	0.000398325	7.99914	PTBP1	4.18572	0.771564	6.87165e-09	9.61198	LRRTM3	5.01091	0.840578	8.0034e-06	7.7649	CRTAC1
152	0.372388	4.3675e-15	11.5335	UBLCP1	4.81109	0.609802	0.000120855	7.35581	SLC2A1	5.24507	0.250277	0.000856925	5.77972	LOC108590166	5.75666	2.68266	1.61122e-08	12.4092	HTR1A	2.71638	0.538595	0.000381985	6.24279	MYOM2	3.22331	1.95294	3.8933e-19	20.5611	EFNB3	4.4831	0.403367	1.75982e-07	9.04531	LOC100393688	5.62191	0.66948	0.000338084	7.99145	ATP10A	3.94333	2.04659	1.26794e-06	9.59469	LOC118152341	2.43668	0.86733	3.12217e-06	7.75987	CHML
153	0.665578	1.4128e-14	11.5249	TMEFF2	5.34221	0.487462	9.52818e-05	7.35168	NR2F1	5.97456	1.35525	0.00220086	5.77521	MC4R	1.68335	1.20548	2.35157e-09	12.399	PRAG1	4.33565	0.18297	0.000248098	6.24136	RUNDC3A	5.81203	0.630993	4.89384e-16	20.5258	RAB28	4.84568	1.6431	3.59541e-07	9.03123	BVES	2.87829	1.2242	0.000387377	7.98848	ANXA5	4.51473	1.85788	1.11914e-06	9.59317	OVOL2	2.17201	0.475374	0.000178117	7.74921	PHYHIPL
154	1.02689	2.83026e-10	11.5198	IGF2BP2	3.24752	1.02684	1.34093e-05	7.35141	SALL1	2.09878	0.246917	0.00211712	5.75773	LOC100410607	6.1689	1.32811	7.43803e-15	12.3967	LOC103792514	4.1389	0.348657	0.000441765	6.22581	GPR27	4.35346	2.30957	5.92593e-24	20.5065	CCDC69	2.57888	0.643723	7.8226e-08	9.02048	SH2D5	4.35521	1.77329	0.000618963	7.98442	SERPING1	3.77675	1.74145	1.21312e-07	9.58777	LOC100400472	2.62554	1.36292	0.000180919	7.74919	KLHL13
155	0.691527	5.50007e-11	11.4522	LOC118152743	4.03938	0.992318	6.5575e-07	7.33374	ADAMTS19	2.57256	0.635979	0.000133489	5.75612	CA4	4.59845	0.546472	5.16924e-11	12.3182	FGFR1OP2	5.01994	0.803767	9.9086e-05	6.20715	GIPC2	4.19782	1.4651	5.22247e-27	20.503	KIRREL3	5.21604	1.20079	8.41957e-06	9.0089	DCBLD1	4.7238	0.779344	1.62585e-05	7.98002	WNT7A	3.53789	0.494876	4.95381e-07	9.57875	HS6ST1	4.45068	2.48472	0.00019685	7.74863	LOC103789680
156	0.508105	2.21757e-08	11.4271	CYP51A1	4.78278	0.756955	3.76124e-05	7.3209	HEPACAM	4.91072	0.431756	0.00024183	5.75081	LAPTM5	5.17804	0.694655	3.35259e-11	12.2435	DUSP22	4.04193	0.816255	0.000141589	6.20177	DUOX1	2.172	1.01108	1.4534e-17	20.4747	SNX15	4.19203	0.700585	1.16501e-09	8.9971	SPHKAP	5.26421	1.45613	0.000182478	7.97628	ABCG2	3.256	1.18423	3.97663e-07	9.56937	SGMS2	2.53286	1.00635	9.53533e-07	7.73738	LOC118146447
157	2.32288	1.12939e-07	11.4035	FAM3B	2.72694	0.433621	9.02711e-05	7.31437	PALM	5.17807	0.217209	0.00108656	5.74524	KCNF1	5.62292	0.661159	1.31617e-12	12.2295	HOMER1	5.31634	1.22042	0.000199808	6.16397	LOC108593149	1.8347	3.02721	3.43879e-16	20.4698	GLP1R	3.66684	0.86129	4.11139e-09	8.96553	RARB	3.48297	2.03963	0.00056808	7.95005	CA5B	3.01845	0.64724	6.67522e-08	9.54108	TAMALIN	4.7206	0.447181	9.4853e-05	7.73703	MYO5A
158	1.45427	4.97108e-18	11.3815	PKP2	4.28597	0.535224	9.38186e-05	7.31409	TNK2	5.52468	0.363394	0.000405439	5.74215	MMD	5.35842	0.398988	1.4041e-12	12.2261	HSPA12A	5.47447	1.10954	0.000329938	6.13326	LOC100395398	1.66918	1.63649	3.46264e-19	20.4045	NHSL2	4.1263	0.568562	1.22787e-06	8.96388	PEX5L	5.55788	2.69931	0.000662217	7.94972	MYH11	4.04995	0.633057	1.09333e-10	9.5333	LOC103789957	3.07223	1.11413	0.000133109	7.73159	FGFR1
159	0.405081	6.96613e-15	11.3777	TOMM70	4.97939	0.315314	6.2446e-05	7.29796	TSPAN7	6.299	0.298283	0.00177884	5.72104	DEAF1	5.21341	1.00222	2.66798e-18	12.1578	NCAPG2	3.63821	0.373234	0.000299181	6.11809	FJX1	4.23115	1.55991	1.77945e-14	20.3935	CDK18	4.25996	1.01644	7.19138e-10	8.94564	PCDH11X	4.55783	1.45687	0.000497454	7.94377	CTSS	3.61252	0.547481	7.21786e-09	9.53225	CTNND1	4.14672	0.455686	4.50314e-05	7.72673	RABGAP1L
160	0.689442	8.94908e-08	11.3738	NDP	4.26777	0.316844	0.000104073	7.29129	CDK16	4.8246	0.186294	0.00268518	5.71478	LOC103790377	5.72593	1.24319	9.386e-16	12.1565	DYDC2	3.7351	0.277451	0.000170505	6.11421	LZTS3	5.06155	0.979695	3.34718e-20	20.3194	LOC100390841	3.96058	1.40217	9.50199e-07	8.94401	FEZF2	5.13406	0.591004	2.47074e-06	7.93548	DERA	3.33574	0.971439	7.15836e-09	9.52207	HCN3	3.30195	1.97191	8.17892e-05	7.69869	SLC17A8
161	0.38417	1.85125e-08	11.351	LOC100406069	5.42111	0.276265	3.42144e-05	7.28239	YWHAH	6.31061	0.172658	0.000935153	5.70945	AP2A2	5.50649	0.48853	5.3949e-12	12.147	GOPC	4.64048	0.387071	5.07302e-05	6.1098	KCNK12	3.95088	3.44984	2.39159e-15	20.3111	SLC27A6	1.98047	0.576002	1.35709e-05	8.9182	CHL1	5.20165	2.69437	0.000783792	7.9192	PRELP	4.60237	0.509744	8.73894e-09	9.48854	SHANK2	4.68429	0.616223	2.80485e-08	7.68973	DBF4B
162	0.280618	8.78752e-15	11.3455	LEPROTL1	4.84328	0.214622	1.4229e-06	7.28001	CTXN1	5.9046	0.268579	0.0012435	5.70676	FKBP1A	5.7821	0.767151	3.84061e-18	12.1442	RTN4RL2	4.71879	0.904923	0.000143762	6.1026	FAM117A	2.74399	1.22351	2.34131e-17	20.2731	ERLIN1	3.84219	3.9959	8.24821e-05	8.90947	SULT1E1	1.63805	1.12737	0.000187769	7.91645	BACH1	3.38743	0.547245	6.01332e-10	9.48152	ARL4C	5.09665	1.30902	8.97945e-06	7.67836	ARHGAP23
163	0.394632	2.20084e-15	11.3425	AAGAB	4.43651	0.420656	4.80041e-05	7.27831	RPS8	6.41033	0.272297	0.00286911	5.70295	BASP1	6.23294	0.632727	5.81768e-12	12.1064	PIP4K2C	4.35607	0.306165	0.00133562	6.06711	PTMS	5.8968	1.62969	5.98617e-37	20.2316	FLRT3	4.78934	0.913707	1.56558e-09	8.86669	MLIP	3.30385	1.44213	0.000387377	7.91464	UTRN	4.50686	0.813393	1.20316e-07	9.47508	PTGFRN	3.81758	2.20526	0.000178259	7.67024	LOC103792110
164	0.752869	1.86433e-16	11.3417	RASGRP1	5.19496	0.349051	7.47473e-05	7.27747	ITM2B	6.3342	0.272854	0.00108437	5.69159	PPFIA3	4.94823	3.69611	8.46192e-07	12.0939	LOC118146436	1.34765	0.226142	0.000143612	6.04813	CAMKV	5.80904	0.971505	1.1724e-16	20.2148	AHCYL2	5.01396	0.751232	5.3264e-06	8.86297	R3HDM1	5.29679	1.01827	0.000444755	7.91431	IGFBP5	5.32803	0.859938	1.04427e-08	9.45862	INPP4B	4.5379	0.428728	8.86605e-06	7.64745	SEPTIN11
165	0.397709	1.26824e-11	11.339	BCL2L13	4.66288	0.858556	5.39597e-05	7.27358	LOC103792211	2.61581	0.179589	0.00138559	5.68975	APBB1	5.80093	0.741815	3.40801e-11	12.0718	TAMALIN	4.78011	0.393981	0.000616879	6.04478	LHX2	4.91024	1.01028	2.50823e-19	20.1993	PTPN2	4.23771	0.472436	1.16674e-07	8.85	FRY	5.26851	0.932709	0.000143341	7.91058	ACKR3	3.24524	1.31107	4.64711e-08	9.44995	LSP1	2.19566	0.385709	1.62763e-06	7.62584	EFR3A
166	0.396229	4.27173e-12	11.2341	CCDC25	4.81859	0.814261	8.85207e-05	7.26358	EMX2	4.29857	0.304496	0.000496285	5.68687	UNC13A	5.4651	0.996823	1.79162e-08	12.0325	CCDC112	4.09909	1.67876	0.000738452	6.02769	LOC118147215	2.07295	0.973316	7.88315e-23	20.1252	USP27X	4.36101	1.95059	6.71944e-06	8.84545	PTH2R	2.30176	1.73212	0.000565248	7.89736	TINAGL1	3.38031	0.793296	1.77862e-06	9.44887	LRRC75A	3.47359	0.398554	2.10558e-05	7.61939	PEG3
167	0.576094	2.67427e-12	11.2193	MFSD6	4.63115	0.52193	0.000102038	7.26054	BMPR1B	4.52762	0.235372	0.00106193	5.6825	LOC118147373	5.40938	0.696096	1.17666e-10	11.968	PRKAR2B	4.93722	0.519698	0.00161402	6.01858	LOC118149341	4.49507	1.625	4.76508e-20	20.119	LOC118146270	4.06843	0.8986	4.30738e-06	8.82562	LOC100894848	4.65267	2.60885	0.000599164	7.8872	BMP5	3.06956	0.721838	3.48798e-07	9.44709	ZDHHC22	4.32599	0.436157	2.04306e-05	7.60084	PLCL2
168	0.459499	3.06291e-11	11.214	CPNE6	5.63944	0.691505	2.58131e-05	7.25436	GPSM2	3.33228	0.261563	0.0012435	5.67637	VSNL1	6.2687	0.636399	6.49409e-20	11.9545	ATP2B4	5.27863	1.02701	0.000540231	6.01513	RFLNA	2.40846	3.98808	1.86535e-12	20.0616	LOC118147729	2.63845	0.727273	6.63055e-09	8.80516	CAMK4	4.78569	0.759	2.66032e-06	7.8761	SOX6	4.3567	0.626077	8.94085e-13	9.43486	GUCY1A1	4.4689	0.554576	1.73038e-06	7.57172	CSGALNACT1
169	0.751373	7.97559e-13	11.1859	UBASH3B	4.06671	0.401628	5.26111e-05	7.25094	CPE	6.44234	0.197622	0.00142539	5.67252	GNAO1	5.81286	1.31972	5.78369e-16	11.91	GPR88	3.52449	1.79016	0.000774077	6.00273	SLC47A1	2.96466	1.42911	5.6846e-24	20.0615	SLC16A2	4.84962	0.781837	5.63756e-07	8.76419	NEFH	5.23785	1.23816	0.000263853	7.87499	KLF2	4.2182	0.609029	6.60568e-07	9.42456	LOC108592828	4.27932	0.587356	1.59447e-06	7.53943	FLRT1
170	0.407427	3.76906e-15	11.1791	SNCA	5.85753	0.792689	7.48609e-05	7.23981	ERBB4	5.07648	0.241846	0.000443595	5.66237	PITPNM1	5.00916	0.968572	1.06422e-13	11.8917	SYT17	4.93811	0.506746	0.00193592	5.99136	LOC103793389	4.45412	1.77591	1.36451e-26	20.0452	KCTD4	4.7768	1.51946	7.53018e-08	8.76294	VWC2L	3.34703	1.13664	0.000323017	7.86806	LOC100401067	3.36779	1.02701	4.5155e-08	9.39204	MGAT4C	4.81069	0.502026	1.44201e-05	7.52319	GLCCI1
171	0.332596	3.02898e-12	11.1665	DUSP3	4.94582	0.242623	1.71931e-05	7.23847	TPI1	6.18128	0.40375	0.0023789	5.64724	CHGB	6.12395	1.06006	5.39003e-10	11.886	RHBDL3	3.89476	0.967271	0.00108382	5.98915	EFNB3	3.8684	0.894753	2.3069e-17	20.0293	FJX1	4.558	1.01152	1.18807e-06	8.75657	KCNH7	4.44159	0.758382	1.25735e-06	7.86705	PLXDC1	3.69674	0.767676	3.24255e-07	9.38833	GPR137C	4.38005	0.880985	3.22314e-05	7.51367	GRID2
172	0.4597	8.63018e-11	11.1567	THOP1	4.82455	1.09958	9.77028e-05	7.23828	HAPLN1	2.80198	0.30743	0.00367594	5.64589	YWHAZ	6.23908	1.90249	5.49006e-11	11.8326	SLC18A3	2.5373	0.270372	0.00144175	5.95855	ASPH	5.38549	2.09832	3.99301e-25	19.9772	ARHGAP28	3.45611	0.964509	2.21062e-06	8.71783	ASTN2	4.74042	2.70221	0.000769111	7.86602	KDR	4.29565	1.27303	7.23904e-07	9.38163	GRM8	4.44416	1.36261	3.37983e-05	7.50239	FAM102B
173	0.411684	6.50415e-14	11.1508	DENR	4.92101	0.590518	0.000120855	7.23515	MT3	6.72937	0.367322	0.0012435	5.64054	NSMF	6.11378	1.17571	1.0055e-13	11.8193	BCL11B	5.16038	0.209431	0.000633481	5.95264	CALY	5.9814	1.29732	2.98977e-34	19.9766	SYT17	5.14536	0.27684	9.80587e-06	8.71652	SORL1	5.44751	1.99505	0.000497454	7.86538	ANO1	2.59231	1.96607	3.32481e-06	9.37045	LOC100894355	1.86932	0.877017	9.86752e-06	7.48712	LOC108589672
174	2.50683	5.02835e-07	11.1365	LOC100412393	2.45098	0.963468	0.000223222	7.22929	CYTB	5.37265	0.801115	0.00055735	5.62908	TNNT1	3.58137	0.43868	9.26594e-13	11.8012	C11H11orf87	5.44289	0.34303	0.00152332	5.92706	PTPRZ1	5.50285	1.3634	1.50588e-21	19.9402	GLRA3	4.30204	0.297477	5.40536e-07	8.68591	LOC100388088	5.58149	2.10067	0.00053357	7.85395	TFPI2	2.47589	0.732847	7.16948e-09	9.36413	NECAB1	5.45626	0.50045	0.000177487	7.46725	STMN1
175	1.24992	1.27943e-14	11.1311	TOP2A	2.24321	1.39968	0.000104073	7.22139	LOC100394691	2.17498	0.29499	8.5779e-05	5.62557	CAMTA2	4.95681	0.816455	6.2967e-12	11.8001	CADPS2	5.16209	0.502078	0.00106673	5.90421	DDN	5.44756	1.50094	8.57439e-13	19.9265	EXOSC5	3.72551	2.18164	4.45871e-06	8.68586	CD8B	1.95021	1.11137	0.000455146	7.84589	SPARC	5.93587	0.332347	5.91815e-08	9.33726	NDEL1	5.0064	0.460529	1.83636e-07	7.46206	ELAVL2
176	0.856487	9.77643e-13	11.0965	FAR2	4.11419	0.82069	3.35876e-05	7.21386	VWF	4.43412	0.237465	0.00206387	5.61993	GNG3	5.92708	0.598231	6.57328e-14	11.7979	ACVR1	4.34041	0.628338	0.000467376	5.88937	TP53I11	4.13262	0.862972	6.6368e-21	19.9052	GNAL	5.13216	1.39038	2.57117e-06	8.68425	PLXDC2	4.33721	1.56426	0.000182478	7.83466	PGF	2.21691	0.383605	1.03416e-10	9.3204	MACIR	4.27585	1.07858	1.79395e-05	7.43092	PHLDB3
177	1.23284	2.48414e-17	11.056	LOXL1	4.4356	0.890862	7.9803e-05	7.21144	MYORG	3.55539	0.486322	0.000491805	5.61647	GPR17	3.5399	0.556197	1.59229e-13	11.7707	ETS2	5.05581	0.196075	0.000865759	5.87831	ROGDI	5.7208	1.90283	4.64789e-17	19.8726	SIAH3	3.10754	0.453137	9.92583e-09	8.66143	KCNJ3	5.24453	0.32536	9.66059e-05	7.83224	BAZ1B	4.60004	0.503879	8.78528e-07	9.27387	LOC103793637	5.64677	0.287436	3.79034e-05	7.41339	SEPTIN8
178	0.832482	1.33547e-09	11.0466	TMEM35A	4.68644	0.470653	0.000266992	7.21084	HDAC5	5.08518	0.299228	0.00269786	5.60546	ATP6V0C	6.2281	0.848035	6.10224e-16	11.7662	EFCAB5	3.99261	1.14967	0.000343242	5.86828	ADAMTS1	2.16	2.77815	5.18644e-18	19.8678	AKNAD1	2.75961	0.732999	6.7434e-07	8.64997	SMC2	3.80648	1.6235	0.000713712	7.82492	LGALS1	4.9606	0.716438	6.02528e-09	9.25991	COBL	4.67999	0.813443	0.000114154	7.39104	CXXC4
179	0.46278	1.96493e-14	11.0276	C22H19orf12	4.28339	0.729176	0.000129325	7.20681	KCNJ10	4.85781	1.03677	0.000437209	5.59787	LOC103791087	2.80903	0.736359	2.7287e-08	11.7506	SKIL	4.39775	0.618559	0.000945826	5.86462	GPD1	4.98865	1.25981	4.76077e-14	19.8509	LOC100896815	4.54628	0.782301	4.80279e-09	8.63557	TSHZ3	4.07652	1.45193	0.000228001	7.82176	EDN1	2.54614	3.03034	1.77127e-05	9.22127	TEX29	1.19202	1.09989	1.98683e-05	7.37039	RAI14
180	1.03596	1.54674e-10	11.0187	PRSS23	3.71841	0.288718	9.20232e-05	7.19408	ENO1	6.1879	0.190121	0.00243307	5.59369	CAPNS1	5.86413	1.15332	1.29735e-14	11.6317	GMCL1	4.40539	0.131117	0.000628784	5.85838	EID1	5.69772	1.30942	2.62587e-19	19.8388	FRAT1	3.57257	1.37807	7.15863e-06	8.60747	CDH7	3.18542	2.79765	0.000599164	7.81786	TNFRSF11B	1.97175	1.42261	4.91004e-08	9.20285	FAM20A	2.35375	0.280431	8.49049e-06	7.36779	INPP4A
181	0.379953	2.57491e-13	11.0081	NDN	5.71611	0.328763	6.70445e-05	7.18511	RTN4	6.34583	0.271072	0.0012435	5.58895	CADM3	5.46224	0.637461	9.70996e-13	11.6291	SEPTIN6	4.43438	0.829271	0.000512122	5.84687	LOC100387594	2.30949	0.702779	3.28351e-28	19.8285	RCBTB2	3.81639	0.600716	4.58292e-07	8.5846	SPON1	4.50099	1.0201	0.000235343	7.81596	ALPL	3.67651	0.582924	2.62797e-08	9.19718	NXPH1	4.35906	0.445595	3.72918e-05	7.36126	WWP1
182	0.878725	2.82576e-11	10.9499	SLC40A1	3.38997	0.711696	0.000143686	7.17127	PREX2	4.74939	0.251394	0.00154491	5.58341	CHCHD10	6.2453	0.320974	6.89545e-12	11.6216	MBOAT7	5.57097	0.93782	0.000680179	5.83891	FILIP1	3.75286	0.935469	2.19395e-16	19.8062	MKRN2	3.8822	0.848858	4.04277e-06	8.55942	CDH6	3.56315	1.89404	0.000582489	7.80832	LOC103795977	4.53605	2.21041	2.09635e-05	9.18129	KLF5	3.02755	0.4173	1.05265e-06	7.35494	FXYD6
183	1.03806	2.19806e-07	10.9484	GRIK4	4.24649	0.8251	6.8869e-05	7.17108	PRDM16	3.16029	0.488184	0.000298716	5.5778	GLRX	4.87676	0.475244	4.33943e-14	11.5666	PTPRK	4.62457	0.822594	0.000570428	5.80689	PLSCR1	3.24301	1.0584	6.62662e-35	19.7946	KLHL23	4.80056	0.47079	3.50615e-06	8.52605	PPP1R9A	5.13074	1.62911	0.000113236	7.80255	CLEC4A	1.3351	0.587152	1.31228e-09	9.1466	PBX1	5.28175	1.62703	0.000170331	7.35339	LOC103792662
184	0.490379	9.86423e-11	10.9207	ACTR3	5.33746	1.38712	7.69774e-05	7.16039	VEPH1	2.6136	0.168126	0.000361755	5.57503	GOT1	5.60496	0.649156	4.8368e-17	11.5606	CRYM	5.89292	0.190864	0.00137494	5.78707	ATP6V1E1	6.05015	0.979189	1.64424e-25	19.7834	EIF4E3	4.63019	1.04667	1.67939e-06	8.5101	ITGA11	2.83606	1.26546	0.000297505	7.80025	SWAP70	4.25792	0.506151	2.55293e-09	9.14263	TTC9	4.41707	0.377347	5.88077e-06	7.34113	PID1
185	0.717435	2.81247e-10	10.9039	SMARCA1	5.2	0.636687	6.12964e-06	7.14928	ZFP36L1	4.43841	0.306679	0.00283797	5.56402	MTCH1	6.33849	0.942714	4.17025e-08	11.5467	LOC103789375	4.11952	0.483403	0.00112749	5.78238	MFSD4A	4.87165	0.922624	2.77499e-21	19.7633	CEP70	3.96716	1.21374	3.50778e-06	8.50856	RACGAP1	2.75945	2.06844	0.000599975	7.79194	LOC100400251	4.35813	1.56223	7.99493e-07	9.14248	ACKR2	2.08989	0.594165	1.00808e-05	7.33421	TBC1D8
186	0.580592	3.55175e-16	10.8823	FKBP1B	5.71229	0.562761	0.000124485	7.14477	PDLIM5	4.5433	1.04061	0.000244913	5.56389	PRSS12	3.51795	1.52528	3.6121e-18	11.5065	SYTL5	3.88838	0.48993	0.000112354	5.78061	CNIH2	5.36514	0.840899	2.35672e-29	19.6771	FNTB	4.27984	1.19828	2.63224e-06	8.50559	TLE2	2.68555	1.96971	0.00056808	7.78488	HSPG2	3.4862	0.480822	2.25233e-08	9.11157	CDKL5	5.06442	0.843664	0.00013362	7.30588	DLC1
187	0.738637	5.85183e-13	10.861	NUMBL	4.63492	0.760573	6.94083e-05	7.14366	CHADL	3.82444	0.276145	0.00379729	5.55689	SUB1	6.13909	0.624708	4.712e-12	11.4991	LOC118152832	5.25117	1.07742	0.000770859	5.75897	LOC118143652	3.42548	1.61636	3.74615e-25	19.6765	LOC118151091	4.55231	0.580226	2.44105e-05	8.49229	SEC23A	4.67145	2.94188	0.000760619	7.78254	COL3A1	3.18221	0.477186	3.10774e-08	9.10653	GAD1	5.13871	0.363739	0.000144625	7.30361	ZNF483
188	1.20168	2.42508e-07	10.8446	UNC5C	4.89209	0.398423	3.42144e-05	7.12426	MXI1	5.11441	0.207586	0.00258713	5.55202	CDC34	5.19323	0.655253	4.58469e-13	11.4791	EFL1	3.59357	0.978793	0.00150448	5.74779	TMEM204	2.37962	1.34301	1.03248e-14	19.6484	ZSCAN31	3.65882	0.859483	1.5771e-06	8.48561	ZNF467	3.27699	2.14678	0.000850359	7.75187	MUSTN1	3.9715	1.40572	2.23125e-06	9.09693	STYK1	3.37825	0.99716	0.000106243	7.30272	SMIM43
189	1.1241	1.7218e-07	10.818	LOC100406240	4.15074	0.409144	0.000123123	7.12107	SELENOW	6.47298	0.288015	0.00225489	5.53462	ITM2B	6.29552	2.21228	2.51135e-08	11.4561	LOC118146764	1.35059	0.454498	0.0025995	5.74717	GABRD	5.3211	1.16313	5.73652e-20	19.5973	ACTA1	4.25691	0.60005	1.13178e-06	8.47471	ARL4C	5.12997	2.50338	0.00074249	7.75075	MDK	3.63072	0.463546	4.63846e-10	9.03081	FAM169A	4.2854	0.386988	3.7291e-06	7.29981	SLC4A10
190	0.409074	1.16278e-16	10.8083	RASGEF1A	5.12527	0.476023	0.00015076	7.11423	GPM6B	6.34118	0.316452	0.00328805	5.51329	SLC17A7	6.23324	2.77297	2.01777e-07	11.4527	AFP	1.62257	1.53396	0.00114268	5.74591	BHMT	1.6538	1.64229	1.59234e-19	19.5947	LOC118152179	3.22176	0.623218	1.33505e-06	8.46747	FAM81A	5.06792	0.579701	2.89484e-05	7.74605	TOB2	3.98623	0.683602	7.60112e-10	9.02982	GPR176	3.99682	0.869099	8.35039e-06	7.24987	SLC35F3
191	0.544769	1.64789e-11	10.7992	NRIP3	5.86528	0.573567	8.01666e-05	7.1116	MSI2	5.06979	0.838008	0.00073391	5.5094	BHLHE23	2.11548	0.565037	3.86683e-14	11.4342	UNC5A	5.13409	0.443426	0.00171791	5.73898	GNAL	4.86766	1.08545	1.02059e-30	19.5906	TUBA8	5.14897	1.41004	4.27822e-06	8.45497	LOC118151343	2.25925	2.56525	0.000565248	7.73414	C2	3.09114	0.869984	1.33031e-07	9.02074	PDGFB	3.11509	0.47705	1.27973e-05	7.23165	TPRN
192	0.312095	1.6094e-11	10.7955	ATP6V1C1	5.39455	0.584451	9.02711e-05	7.1096	GPR75	4.81167	0.141755	0.0014618	5.50858	SPTAN1	5.77154	0.560657	2.30051e-10	11.4269	CACNB1	4.77217	0.598792	0.00116234	5.73325	SEC14L2	4.4296	0.981828	3.51626e-25	19.5752	ZNF23	3.67822	0.714509	6.13236e-06	8.42303	GREM2	3.82019	0.64439	0.000244994	7.73046	NFIC	4.54362	0.474983	4.27541e-06	9.00976	RPS6KA3	4.38484	0.711876	3.24597e-05	7.2307	SORCS3
193	0.53937	3.94927e-17	10.786	ELAVL2	5.33559	0.353937	5.4885e-05	7.09984	RPL9	6.2361	0.268213	0.000893067	5.50797	AP2B1	5.48898	0.909425	1.31601e-09	11.4055	NOCT	4.35315	0.515804	0.00116234	5.72245	NTNG2	3.68485	1.2102	4.52931e-18	19.5487	C9H12orf45	5.32197	1.40313	2.20982e-05	8.4097	SPATA6	2.68141	1.42438	0.000387377	7.72452	ACVRL1	3.54653	0.741638	4.77361e-08	9.007	BBC3	3.2382	0.487506	0.000144318	7.22979	TENM3
194	0.705859	7.84812e-12	10.7698	PDK3	3.33259	0.656996	0.00012495	7.09899	GPC5	5.17654	0.234458	0.00294007	5.49987	TUBB4B	6.01898	1.11857	8.08566e-10	11.3401	CD163L1	3.40264	1.43589	0.00179758	5.70193	LOC103790534	1.81832	0.637781	1.44501e-23	19.5096	GOLM1	4.73843	2.22484	3.31002e-05	8.40572	C5H17orf67	2.11422	1.58208	0.000250629	7.72092	LPAR6	2.20702	0.516581	2.45628e-06	8.98943	SESN1	4.55539	0.367748	1.99688e-05	7.22975	FAM126B
195	1.2419	1.32071e-10	10.7208	HPGD	3.34139	0.441877	0.000144105	7.08753	COX8A	6.51847	0.221372	0.00205036	5.49652	C1QTNF4	5.15722	1.53938	3.55689e-08	11.3131	KLRD1	2.56603	0.851628	0.000402884	5.70043	TG	1.81552	0.800546	6.14378e-14	19.4587	FAM133B	4.57725	1.16119	4.53672e-05	8.399	EPM2A	3.56139	1.0018	0.000336611	7.71706	AKAP12	4.79176	0.889845	1.01769e-09	8.96545	HTR1B	2.54848	0.883391	0.000154003	7.22049	MDGA2
196	0.616311	1.36975e-14	10.711	NETO2	4.56323	0.587662	4.85032e-06	7.0754	PAQR6	4.74733	0.175952	0.000415937	5.48372	ATL1	5.55422	1.49021	1.19182e-12	11.3069	TMEM255B	4.24423	0.347501	0.00325162	5.6899	CBX6	5.7799	1.46053	1.321e-27	19.4182	OLFM3	5.27833	0.756462	3.404e-06	8.39565	SRGAP1	3.53844	2.8457	0.000834527	7.71204	FOXC1	3.95164	1.96483	6.22296e-06	8.94937	IGSF9B	2.73478	0.264532	0.000106359	7.20435	SRPK2
197	1.01711	5.20835e-17	10.6971	NEUROD1	4.61055	0.758967	0.000374563	7.07536	TUBB2B	5.66917	0.311281	0.00358222	5.47727	TMEM130	6.1523	0.626944	1.36473e-08	11.3034	FCHO2	4.04229	0.54463	0.00108382	5.6847	MAD2L2	3.99984	1.74419	2.62335e-18	19.4148	YES1	3.51942	0.918699	1.11792e-05	8.38412	CNTN4	4.91922	0.551731	0.000105868	7.70635	RAB30	4.04175	1.79836	5.53887e-06	8.93833	LOC118146894	2.46405	1.12418	0.000144625	7.17476	MAPK13
198	1.06622	7.83227e-12	10.6877	KCNMB2	4.07417	0.63961	7.69738e-06	7.07372	CCND1	4.58169	0.338817	0.000406774	5.46665	GRIA1	5.56209	2.22695	4.641e-08	11.2971	LOC100402421	3.89995	1.15257	0.00210518	5.68083	TRPC6	2.86892	1.44427	2.00361e-26	19.3741	PLSCR4	3.8086	0.396762	5.9868e-07	8.36936	BTBD8	4.98578	2.77395	0.000659626	7.69923	MAP3K7CL	2.53108	0.590288	2.83931e-07	8.92569	STAT5B	3.75668	1.3194	0.000190848	7.16115	MKX
199	1.58931	8.48627e-10	10.6863	HS3ST4	4.87373	0.281993	6.84367e-05	7.06497	NUDC	5.99142	0.307854	0.00368317	5.45812	MAP2	6.20399	0.405049	2.22322e-10	11.2584	BTBD1	5.26142	0.243107	0.00132198	5.675	CINP	5.15963	0.618019	2.50799e-17	19.3697	TFDP1	4.41536	0.534322	2.45924e-06	8.36788	HAPLN4	5.41674	0.669481	0.000187769	7.69687	MTMR10	4.8005	0.207938	1.01769e-09	8.9235	MSL1	4.78775	0.192066	0.000113423	7.15695	BNIP3L
[truncated: 6 more columns]

## Sheet: 3. Mouse
region	CA3 pyr					CA L.Mol					CA1 pyr					DG Mol					DG Gr					DG Po					SUB					CA3 Orien & Rad					CA1 Orien & Rad					FC
info	foldchange	pval	score	gene	MeanExpression	foldchange	pval	score	gene	MeanExpression	foldchange	pval	score	gene	MeanExpression	foldchange	pval	score	gene	MeanExpression	foldchange	pval	score	gene	MeanExpression	foldchange	pval	score	gene	MeanExpression	foldchange	pval	score	gene	MeanExpression	foldchange	pval	score	gene	MeanExpression	foldchange	pval	score	gene	MeanExpression	foldchange	pval	score	gene
0	2.04655	4.08503e-29	23.2673	Homer3	5.22893	0.700343	3.13432e-21	15.0996	Cxcl14	5.67092	1.33608	3.74703e-16	20.4622	Plk2	5.58685	3.33924	8.6967e-28	16.0886	Dsp	4.06818	4.34415	3.0968e-49	24.3149	Dsp	4.6768	4.21135	2.77937e-08	16.7422	Igfbpl1	4.31279	4.48329	1.27096e-13	31.2486	Nts	5.27719	0.579186	1.22091e-09	12.3645	Trnp1	5.80172	2.02685	5.35795e-18	13.3182	Pou3f1	5.29959	1.12273	7.48182e-36	17.147	Meig1
1	3.61404	8.43637e-37	21.9554	Prss35	4.05148	0.974402	5.10324e-19	14.465	Vtn	5.09158	2.98501	1.53861e-26	19.6917	Lefty1	5.41031	2.6604	9.16849e-21	14.206	C1ql2	5.25771	1.65224	4.63406e-43	24.3038	Jun	5.28532	3.2632	4.03207e-06	16.2186	Nmb	4.8615	2.20544	4.38294e-21	25.5771	Sgcz	4.48125	2.11788	1.75107e-11	11.2926	Gtsf1	2.93878	3.10854	4.4779e-15	12.7231	6330420H09Rik	3.35813	1.15674	2.49681e-11	16.1314	Krit1
2	2.09319	3.17082e-27	21.5925	Nectin3	4.88618	1.29818	3.31268e-16	13.841	Cldn5	4.75998	2.38522	2.00552e-22	19.4867	Cpne8	4.74087	2.65078	6.29239e-24	14.0961	Tdo2	3.54516	3.04189	5.92391e-46	23.8127	Prox1	5.17285	1.16154	3.45151e-11	13.8905	Synpr	5.79601	2.75022	1.82877e-09	25.2585	Tshz2	5.25473	1.09825	9.47386e-08	10.6822	Bok	5.8074	1.95448	1.15584e-11	12.1064	Fibcd1	5.01969	1.15455	6.17718e-07	15.6671	Msh6
3	3.52061	4.74516e-29	20.7226	Cldn22	4.18373	0.975259	1.39291e-16	12.7235	Pltp	5.09909	2.63023	4.65769e-31	19.3845	Pou3f1	5.6738	2.15562	7.85449e-22	14.0961	Prox1	4.6262	3.46114	1.30375e-49	23.6992	C1ql2	5.75371	1.31192	3.54119e-08	13.8068	Gm17750	4.58235	1.31624	3.12659e-09	23.8822	Lxn	5.58296	1.31825	7.35154e-08	10.0537	Nectin3	4.42553	1.48035	1.64767e-11	11.4191	Mpped1	5.31545	1.51583	6.88188e-06	15.6258	Usp6nl
4	1.72501	4.08503e-29	19.7772	Ccnd2	5.48164	1.41073	1.17779e-11	12.5626	Lcat	4.3449	1.61771	3.70638e-24	19.0428	Rasl11b	5.43448	1.95257	1.4129e-21	13.6699	Bambi	4.01769	1.79186	8.32704e-29	23.3717	Tubgcp2	5.35964	1.81868	4.03001e-13	13.5831	Rasl11a	4.05585	3.06675	5.07684e-12	23.2726	Nxph3	4.59709	2.48446	1.03907e-07	9.94623	Prss35	3.40999	1.05854	2.37288e-15	11.3641	Epop	4.0544	1.40582	9.39435e-06	14.9576	Gpbp1l1
5	1.03438	2.13362e-24	19.5964	Slc25a22	5.43208	0.774538	4.55517e-12	12.4227	Bcan	5.7947	4.58072	9.9453e-18	18.771	6330420H09Rik	4.22896	1.54206	7.30067e-15	13.3479	Fam163b	5.24016	2.0647	2.95607e-33	22.8535	Fam163b	5.56436	1.6609	3.11053e-17	12.5013	Kctd4	4.87205	4.61938	1.26596e-05	22.1263	Mirt1	3.74328	1.02451	1.76915e-08	9.417	Ccnd2	5.06054	1.12297	4.4779e-15	11.207	Zfpm1	3.73159	0.859476	0.000163124	14.7613	Pcca
6	2.34599	1.04568e-36	19.5891	Rerg	4.26588	0.797453	4.30225e-19	12.3566	Hepacam	4.87947	1.45482	4.11998e-19	18.3119	Zdhhc2	5.13742	1.82474	6.8022e-18	12.8057	Prox1os	4.19961	1.38914	4.70881e-37	22.8478	Pitpnm2	5.19656	2.92162	1.85324e-09	11.5535	Dsp	3.92325	2.36262	4.67792e-06	20.3842	Fezf2	5.0498	2.05072	1.16044e-06	8.92526	Tmem215	3.38606	0.830974	1.0541e-13	11.0858	Pex5l	5.31979	1.16573	7.61525e-10	14.2065	Prune2
7	3.41813	2.47768e-25	19.3201	Mndal	3.12257	0.702579	2.1435e-12	12.3546	Gpr37l1	6.09247	2.50666	2.38324e-20	18.2654	Fibcd1	5.36153	0.917897	1.03648e-16	12.163	Calb1	5.56937	2.68531	1.45818e-37	22.372	Prox1os	4.72792	1.63686	2.73228e-17	11.5023	Grm2	4.14881	4.49911	2.4977e-05	20.2811	Ly6g6e	3.94789	1.79752	3.64644e-07	8.92503	Nkd2	3.22787	0.727891	1.11844e-12	10.7994	Egr1	5.65292	0.491245	5.01576e-13	14.149	Gad1
8	1.10146	2.96245e-22	19.1059	2010111I01Rik	4.81785	1.42151	4.88735e-13	12.3127	Oaf	4.26789	1.90899	5.91364e-18	18.0585	Wfs1	5.36359	1.2321	9.49309e-18	11.9531	Cxcl12	4.56146	1.37391	8.85867e-25	22.108	Dgat2	5.62278	0.825229	9.07504e-05	10.4891	Tubb2b	5.5442	1.48815	4.8444e-19	19.4573	Slc5a5	4.51434	1.12041	1.10026e-06	8.70906	Homer3	4.67067	2.00585	2.03808e-11	10.7083	Lefty1	4.80492	0.819842	1.59198e-26	13.7636	Fhad1
9	2.2312	3.19581e-23	18.4076	Socs2	4.66488	2.21373	2.9944e-12	12.2655	Ndnf	3.62746	1.08297	2.68529e-20	17.987	Galnt9	5.32849	2.42065	7.7009e-17	11.793	Htra4	2.73278	1.37687	2.83448e-22	22.0146	Gm13889	5.4606	1.58386	2.11373e-08	10.4785	Crlf1	4.83685	2.08235	3.93573e-07	18.7388	Amn	4.62101	2.24383	1.97618e-06	8.69832	Cldn22	3.44639	1.32966	1.06285e-09	10.5827	Wfs1	5.00463	2.78578	0.0122446	13.4241	Spp1
10	1.18614	1.30276e-25	18.403	Tspan17	5.30249	0.952076	4.88735e-13	12.2588	Epas1	5.36074	1.88202	2.0307e-19	17.8186	Rasd1	5.13187	1.94101	2.42127e-15	11.637	Grm2	4.27818	1.9634	1.90417e-26	21.8409	Dgkh	5.2862	1.94358	4.84282e-06	10.4504	Capn3	4.04836	1.92648	1.488e-08	17.8001	Tmtc4	3.93137	1.12682	3.50885e-07	8.45447	Lsm11	3.934	0.938083	2.22051e-13	10.5093	Nr4a1	5.02718	0.832183	0.000664063	13.3711	Pcp4l1
11	1.30927	7.60048e-28	18.195	Bok	5.92436	1.64529	3.43388e-14	12.2253	Acta2	4.2715	1.21081	1.21078e-19	17.7102	Tmem158	5.30034	1.80163	1.1907e-13	11.5961	Capn3	3.89405	2.12165	7.6607e-38	21.8077	Stxbp6	5.37757	1.69577	1.31036e-10	10.4265	Smoc2	4.07105	1.67909	6.56579e-10	17.7629	1110032F04Rik	3.98874	0.621465	2.1376e-07	8.41852	Elavl2	5.38964	1.43655	2.05981e-11	9.9813	Gm2115	4.44441	0.712324	2.49534e-25	13.2029	Pacrg
12	1.78897	5.3663e-25	18.1103	Grik4	4.76149	0.948382	1.28094e-14	12.0228	Tmem119	4.14926	1.44294	2.01151e-20	17.4593	Matn2	4.92027	2.07063	9.70938e-16	11.4293	Plk5	4.19571	2.6001	1.45069e-35	21.4545	Capn3	4.38134	1.83295	3.63468e-07	10.2809	Mcm6	3.94746	1.77103	7.33349e-07	17.4209	Kcnab3	4.58527	0.719595	1.37162e-05	8.33968	Nnat	6.02198	0.878518	5.69538e-10	9.78382	Zdhhc2	4.78075	1.1422	3.04321e-06	12.9843	Pfkfb2
13	1.20817	5.27427e-17	17.8651	Myh14	4.98528	0.602425	2.9944e-12	11.6272	Atp1b2	5.62625	2.45885	7.40866e-29	17.2845	Ankrd63	3.69361	1.17921	2.63996e-11	11.3645	Tubgcp2	4.98002	1.75749	5.60002e-29	21.2524	Rasl10a	5.77369	1.28983	1.1801e-05	10.2761	Bhlhe22	5.20272	1.93557	2.67313e-05	16.8014	Nr4a2	5.08358	0.536681	1.39313e-06	8.25315	Ap2a2	5.26687	0.701535	3.50274e-11	9.70994	Bcr	4.39358	0.34334	1.12111e-07	12.9136	Znhit2
14	1.78825	9.47897e-29	17.6529	Lsm11	4.32423	1.34892	1.75109e-09	11.5988	Id3	5.66489	2.04551	4.03228e-25	17.0618	Tmem200a	4.24046	1.24895	9.23854e-14	11.3589	Pcdh8	4.6873	3.21835	1.45818e-37	21.2475	Plk5	4.90005	1.06714	2.69201e-05	10.233	Trp53i11	4.74792	1.64643	1.34069e-06	16.6587	Lrrtm3	4.65427	1.02647	2.46457e-07	8.09888	Cpne4	4.74937	0.496123	4.28574e-10	9.64724	Rprml	5.93492	0.899576	0.0162259	12.7731	Emb
15	1.81632	7.60048e-28	17.5959	Cpne4	5.22485	1.14032	2.16437e-10	11.5255	Crip1	5.03998	2.10735	4.36985e-25	17.0349	Gm2115	4.85791	0.696321	2.58626e-10	10.9988	Kbtbd11	5.11271	2.79674	4.17949e-40	20.9796	Grm2	4.80392	1.9609	0.000114415	10.1837	Sox11	4.15235	2.2861	0.000239666	16.6439	Ldb2	4.87469	0.905818	2.46457e-07	8.0316	Frzb	3.7131	0.748453	1.03553e-09	9.6102	Arc	5.29129	1.14655	4.19716e-06	12.5667	Stxbp3
16	0.815055	1.77938e-14	16.7551	Ogfrl1	5.73714	1.2333	4.88735e-13	11.5112	Ctsh	3.62237	0.800415	1.33099e-14	16.9375	Fam49a	5.35811	1.23034	9.82878e-12	10.9658	Dgkh	4.8324	2.65599	1.52146e-26	20.5333	Plekha2	4.59017	2.54876	0.000137815	10.069	Cyp26b1	3.75652	2.6681	2.56464e-05	16.555	Tekt5	4.36961	0.797816	3.86223e-06	7.98507	Nrip3	5.25296	1.25897	1.15584e-11	9.57373	Spink8	5.68804	0.415457	1.5396e-14	12.4321	Kif2a
17	1.13595	5.3663e-25	16.6169	Il34	4.82138	0.955911	1.17779e-11	11.4881	Igfbp7	5.04109	3.23067	1.08978e-15	16.9033	Gm34466	4.31171	1.09266	2.74593e-11	10.8958	Jun	4.93868	3.01993	2.58655e-24	20.1784	Trpc6	4.334	2.01059	3.80606e-06	9.89981	Prox1	4.60705	1.93945	5.07391e-06	16.4313	Cbwd1	4.42664	0.518468	7.03956e-05	7.97331	Bsn	5.59553	1.05368	8.41815e-08	9.52941	Homer2	4.63922	1.21143	1.30448e-05	12.06	Hcn1
18	0.832769	1.44413e-19	16.5167	Crls1	4.94489	0.823394	3.51534e-10	11.4643	Ly6c1	5.55266	1.71171	2.05526e-20	16.6122	Hunk	4.32166	0.857833	4.44332e-11	10.8757	Dgat2	5.30236	1.86655	3.2321e-24	19.9706	Cebpd	5.34253	1.48539	1.5554e-09	9.63834	Cdh9	3.90218	1.77008	1.14549e-07	16.2288	Adgrl2	4.51083	0.317191	1.39313e-06	7.96931	Lztr1	5.25129	1.6918	2.75377e-11	9.37852	Gpr161	3.36682	0.845989	2.25053e-06	11.5955	Peak1
19	1.6088	2.47446e-18	16.4989	Ak4	4.627	0.94039	1.50089e-12	11.2169	Fcrls	4.07026	2.85307	5.44471e-20	16.3958	Gpr161	4.06677	1.03662	1.3919e-09	10.7646	Pitpnm2	4.97818	3.00034	8.06838e-33	19.8052	Vwa3b	3.89479	1.22087	7.75819e-05	9.63759	Nwd2	4.33498	2.16005	0.000903714	16.1494	Etv1	5.69917	0.668008	3.82633e-06	7.90517	Necab2	5.19253	1.92973	4.05463e-09	9.24372	Efcab6	3.32313	0.501368	3.04321e-06	11.1616	Vstm2a
20	2.93541	1.50106e-18	16.4089	Popdc3	3.48482	1.1523	8.15401e-10	11.2077	Myl9	4.76425	0.483327	4.56147e-19	16.1298	Nat14	5.60955	2.05383	2.51577e-14	10.7221	Ntf3	3.59508	2.04928	6.67718e-34	19.8037	Napepld	4.05873	1.79617	5.29666e-05	9.55046	Neurod1	4.41202	1.19649	2.39478e-07	15.403	Kcnf1	4.55308	0.361021	6.78093e-07	7.87136	Msmo1	4.96618	1.55025	6.94278e-11	9.14657	Ankrd63	3.15086	0.383453	7.45973e-11	11.1268	Ptprd
21	2.06289	2.86718e-27	16.4045	Rem2	4.50323	1.24318	6.12994e-12	11.0541	Podxl	3.5299	1.41748	2.01151e-20	16.0656	Nr4a1	5.32434	1.09612	7.50625e-12	10.6169	Slc39a6	4.664	2.18954	4.00336e-27	19.7713	Dock10	4.98152	0.845012	4.46146e-05	9.51076	Clstn2	5.18319	3.17019	0.000208696	15.1788	Coro6	3.81025	1.33108	1.10644e-05	7.8012	Socs2	4.1293	0.57417	1.8317e-07	9.0813	Itpka	5.99256	0.934918	0.000674072	11.101	Hs3st1
22	2.05162	4.15293e-25	16.3905	Rasl11a	4.13462	0.693581	4.20003e-11	11.0523	Mlc1	5.56167	1.20367	1.53259e-21	16.021	Plpp6	4.94685	1.30118	4.60555e-13	10.572	Stxbp6	4.8695	1.92331	6.47155e-28	19.5006	Cxcl12	4.98828	1.71364	4.84282e-06	9.49902	Sema5a	4.61686	2.42241	5.58623e-05	14.8114	Syt2	4.53099	0.580224	2.46457e-07	7.75291	Sv2b	5.46932	2.0623	1.11083e-08	9.05686	Wnt2	2.97767	0.41078	3.30685e-05	10.7944	Kcmf1
23	1.11515	1.02901e-26	16.3691	Nptx1	5.57398	1.02275	2.9944e-12	11.0329	Rgs5	4.24258	1.12675	1.6202e-18	15.9644	Sept6	5.12401	1.54482	9.1633e-13	10.4808	Crlf1	4.75784	2.77505	1.67376e-26	19.4842	Bambi	4.52061	1.00474	4.93352e-05	9.23258	Zfx	3.51454	1.36624	6.81914e-08	14.7853	Shb	3.93155	0.667562	1.74771e-05	7.72513	Myh14	4.65963	1.0143	1.99133e-11	8.97361	Ptpru	3.88227	0.473011	5.07885e-07	10.5185	Ssx2ip
24	2.65363	9.27167e-25	16.3688	Tmem215	3.71976	0.78039	2.14814e-12	11.0004	Aldh1l1	4.93421	4.03066	7.13233e-12	15.9282	Wnt11	2.01393	1.02422	7.50625e-12	10.2888	Sipa1l2	4.51755	1.72195	2.43323e-36	19.4514	Tiam2	4.59407	1.53442	3.65619e-08	9.13504	Tmem114	3.43412	1.7895	0.00011165	14.4972	Grm8	4.20173	0.422259	7.80516e-06	7.64266	Arhgdig	5.83276	0.586682	4.96282e-07	8.75873	Prkcb	5.96729	0.771559	0.0535402	10.4198	Fut9
25	1.84238	2.30142e-20	15.9536	Kcnk4	3.81952	1.38741	7.4425e-14	10.999	Igf2	4.35748	1.36811	1.87705e-14	15.8726	Pex5l	5.65332	1.10613	1.99899e-09	10.0058	Tiam1	4.44767	3.58998	6.22172e-22	19.2586	C630031E19Rik	2.34468	3.1139	0.000855043	9.11106	Mafa	3.43938	2.36831	1.37905e-09	14.3238	Lrrc38	2.47415	0.273275	2.84637e-05	7.63646	Dgcr6	5.52763	0.770192	1.02344e-07	8.74058	Tmem158	5.0272	0.586603	0.0147612	10.3957	Fam120a
26	2.94656	1.58039e-17	15.8279	Twist2	2.87492	0.8954	1.66701e-11	10.9664	Csf1r	5.02565	1.81085	6.79199e-27	15.8433	Spink8	6.03115	1.13211	9.43158e-08	9.88556	Btbd3	5.48254	1.19315	1.55693e-29	19.1929	Stk32c	5.1588	0.947592	4.84282e-06	8.97457	Banp	4.83768	2.45084	4.31466e-07	14.1865	Ldoc1	2.6543	0.698401	5.40686e-06	7.62361	Hapln4	4.75879	0.42506	3.76608e-10	8.68543	Serpini1	5.35246	0.753355	0.0122718	10.3851	Epb41l3
27	2.25177	2.24445e-23	15.6892	Tnfaip8l3	3.67758	1.10857	4.55517e-12	10.8502	Txnip	4.07035	1.67869	2.30339e-21	15.6405	Dusp6	4.6199	0.644378	4.212e-09	9.76544	Pkig	5.72667	2.02099	2.21755e-27	19.115	Cebpb	5.11615	0.600444	0.000436309	8.93031	Rgs10	5.41217	1.46262	4.31618e-07	14.1462	Tshz3	3.35949	1.80961	5.40686e-06	7.59237	A330070K13Rik	2.80616	0.682403	4.62846e-08	8.63633	3110035E14Rik	5.30236	1.29064	0.00491289	10.1728	Nagpa
28	2.56876	6.60598e-23	15.6659	Ccbe1	3.73552	1.57132	6.4877e-09	10.8462	Aqp4	5.11093	0.923591	8.68904e-15	15.5977	Kctd1	4.81258	1.62282	5.73199e-10	9.73651	Plekha2	3.95776	2.09824	1.26475e-23	18.9625	Tmem108	4.7525	1.45316	1.1801e-05	8.87272	Gm11837	2.88538	1.938	2.64534e-06	14.1449	Acrbp	3.26665	0.450746	5.95812e-05	7.52241	Stmn2	6.3213	0.593648	1.952e-08	8.56935	Sez6	5.4142	1.31966	0.0679735	9.89574	Fastkd2
29	2.06549	1.77264e-17	15.4893	Trhde	4.46285	0.805276	5.63776e-10	10.8233	H2-D1	4.70186	1.30068	1.31991e-26	15.5102	Igfbp4	5.53415	0.646546	2.77293e-11	9.69375	Rasgrf2	4.64585	1.66473	5.1031e-25	18.8929	Bhlhe22	5.39055	0.343361	0.000234984	8.85493	Enc1	6.04537	0.901585	5.08513e-13	14.1115	Zmat4	4.2196	0.601684	4.62384e-05	7.49242	Smim18	4.46754	0.86408	3.17228e-09	8.43682	Igfbp4	5.26315	1.0025	0.00101256	9.87491	Zfp692
30	0.659285	1.89263e-21	15.3596	Cabp1	5.78488	0.994778	1.50089e-12	10.7923	Rlbp1	4.1546	3.57299	1.14263e-14	15.4827	Stac	3.3305	1.99893	1.11499e-08	9.62018	C1ql3	4.98175	1.10533	1.97778e-28	18.8867	Rilpl1	5.28689	1.90932	0.0001197	8.77728	Tnfaip8l3	3.53873	1.87909	1.7511e-17	13.8656	Pou3f1	5.29778	0.471347	6.54204e-05	7.48457	Ogfrl1	5.52964	0.682489	6.62894e-07	8.39486	Cox10	4.43972	1.05772	0.00265529	9.82946	Neat1
31	0.818724	6.34046e-17	15.3165	Cdk14	5.36136	0.817691	1.50089e-12	10.7791	Phgdh	5.23806	1.03446	2.64695e-18	15.3281	Plcl2	4.72468	1.35674	5.73199e-10	9.60061	Dock10	4.46776	2.72142	2.45848e-27	18.8791	C1ql3	5.42895	0.38475	9.07504e-05	8.71043	H3f3a	5.62413	0.580725	0.00299072	13.4305	Ckmt1	6.02398	0.976281	1.02084e-06	7.44687	Vasn	3.0931	1.23202	9.24078e-08	8.39018	Man1a	4.21507	0.720739	0.0549558	9.82262	Tnik
32	0.688145	1.96415e-13	15.3034	Sh3gl2	5.86236	1.41157	2.01805e-11	10.7457	Bgn	3.63964	2.60514	2.56221e-12	15.3021	Galntl6	5.02919	0.978773	7.50625e-12	9.58843	Shisa9	4.37961	2.86812	1.16354e-25	18.8682	Slc26a10	3.77718	2.25059	5.95116e-05	8.64003	C1ql2	5.08276	1.90811	4.69981e-07	12.9174	Tuft1	2.69038	1.38912	1.28917e-05	7.44664	Gm27040	2.88561	0.62594	2.27778e-06	8.38674	Git1	5.63694	0.824074	0.00156111	9.79553	Cep68
33	0.853965	1.90096e-15	15.1761	Adam11	5.34915	0.691057	4.16034e-11	10.7413	C1qb	5.18141	3.86277	2.1631e-12	15.1531	Gm10754	3.06418	1.82252	7.31441e-09	9.48795	Npnt	3.58767	0.784664	1.57153e-24	18.8304	Ccdc28b	4.9625	2.92451	0.00118621	8.56704	Npw	2.67482	2.1608	8.38328e-06	12.8511	Grp	4.35323	0.476924	0.00023115	7.44553	Chgb	6.22729	1.88851	7.62047e-08	8.32776	Depdc7	2.97221	0.788896	0.0109639	9.78274	Numa1
34	2.81338	1.33945e-19	15.0197	Slc9a4	3.09371	1.35857	4.83605e-09	10.7126	Id1	4.5187	0.627536	2.05001e-24	15.0817	Gm45837	5.57849	2.05133	9.66133e-11	9.4836	Lct	3.97368	2.0858	8.75883e-17	18.7918	Lrrtm4	5.57046	0.601566	0.000253932	8.51404	Fxyd6	5.43983	1.33093	2.27367e-09	12.799	Chrna4	3.94243	0.88118	1.70006e-05	7.31723	Ak4	4.19078	0.547335	2.79286e-10	8.24308	Sbk1	4.25633	1.19979	0.00221045	9.7099	Rps6ka1
35	1.79485	1.88632e-19	14.8888	Lpl	4.24785	1.87085	4.88681e-11	10.616	Edn3	2.79688	1.1467	6.15274e-19	15.06	Egr4	5.08751	0.940979	1.34801e-10	9.32213	Rasl10a	5.2667	2.43539	2.48339e-33	18.7245	Acot5	4.29572	2.62759	0.00020599	8.50408	Tdo2	3.62678	4.11411	0.00373233	12.6046	Rxfp1	4.01822	1.16895	2.68836e-06	7.26833	Npy2r	3.88353	0.324421	8.78572e-08	8.12465	Gabra1	5.59686	0.763817	0.0321353	9.60043	Ubfd1
36	0.860242	2.65595e-22	14.8805	Prkca	5.50777	1.43071	5.82182e-10	10.5859	Serpinf1	4.08026	0.833203	1.02397e-22	15.0406	Sez6	5.56298	0.684308	2.88077e-09	9.28804	Mapk3	5.37517	1.31023	5.6901e-27	18.6776	Calb1	5.8132	0.522722	9.07504e-05	8.4513	Emg1	5.09658	1.71111	0.000812949	12.6045	Brinp3	4.30668	0.47375	0.000186942	7.21094	Nptxr	5.83047	1.00414	3.82805e-07	8.10062	Ccnd1	4.22676	1.22631	0.0294831	9.4835	Pcolce2
37	2.01641	4.02551e-15	14.8456	Mgat4c	4.28194	0.949832	5.66737e-09	10.5831	Ly6a	5.15741	1.5674	1.435e-23	14.959	Mchr1	3.93794	0.595559	2.10998e-10	9.17489	AI593442	5.03518	3.06947	1.88506e-32	18.6682	Ntf3	4.20958	1.07767	6.98056e-05	8.35507	Cebpd	4.89118	1.76209	0.000336631	12.5282	Hcn1	5.0517	0.888496	2.84637e-05	7.18466	Ankrd29	4.19156	0.996029	7.71126e-07	8.08558	Abracl	4.97032	1.27454	0.0459957	9.37107	Il1rapl1
38	0.384744	6.88925e-25	14.7956	Atp6v1h	5.4078	2.2071	1.07441e-09	10.5621	Myh11	3.3036	1.01214	3.5837e-13	14.9469	Junb	5.61662	0.893062	5.80548e-09	9.16794	Synpr	5.58896	2.12387	1.15741e-36	18.4971	Crlf1	5.11581	0.615826	3.16933e-10	8.35475	Elk1	4.71053	1.8763	4.76353e-05	12.5036	Cdh6	3.56095	0.574376	3.68278e-05	7.17211	Rab15	5.35444	0.373573	5.38704e-06	8.06534	Map4	5.97197	1.71707	0.0125828	9.3331	4933406I18Rik
39	0.656787	4.2008e-23	14.7888	Gm42742	5.41248	1.472	3.34218e-10	10.5559	Padi2	3.81399	0.927653	1.53861e-26	14.8754	Khdrbs3	5.5347	1.0882	3.0004e-10	9.13696	Foxo1	4.33782	2.24312	1.09537e-28	18.4733	Adamtsl2	3.99087	0.648562	5.36294e-05	8.29832	Thrsp	5.17378	0.770513	0.0013907	12.1965	Rit2	5.37284	0.67422	0.000138056	7.12821	Cabp7	5.4608	0.56141	1.35562e-09	8.04545	Ociad2	5.72762	2.42698	0.0625956	9.27599	Stk36
40	0.662042	3.2192e-14	14.6863	Nptxr	5.94145	0.600027	2.72424e-10	10.5229	Cspg5	5.67079	1.09401	6.97752e-20	14.8749	Tlnrd1	4.08065	1.02463	4.07319e-09	9.11928	Bhlhe22	4.9938	3.72578	1.93452e-23	18.4185	Tdo2	4.19057	3.18861	0.00298039	8.298	Mex3a	2.50457	1.85635	0.000672226	12.0952	Grik1	3.98273	0.159901	1.74771e-05	7.12737	Tprgl	5.75788	1.83694	6.04982e-07	8.01996	Gm34466	3.4688	0.615301	0.107739	9.25162	Reep1
41	1.09691	3.74129e-21	14.6573	Ak5	5.56422	2.13782	1.01679e-09	10.512	Des	2.54923	0.610486	2.01151e-20	14.7752	Stum	5.4892	0.539339	1.3002e-08	9.08731	Sgsm2	4.60564	1.63912	1.41386e-20	18.2871	Bbc3	4.01951	1.18465	2.46034e-05	8.26858	Stxbp6	4.83839	0.527469	0.000412857	11.8349	Efhd2	5.86088	1.25674	1.10644e-05	7.11357	Rerg	3.61928	0.389138	1.0163e-06	7.94497	B3gat1	5.0293	1.13414	0.0556209	9.244	Nupr1
42	0.673362	6.32992e-17	14.648	Pgm2l1	5.56228	0.835126	2.28645e-09	10.5028	Slc2a1	5.24005	1.98596	1.0112e-17	14.5554	Ccdc88c	3.70416	1.09676	3.98045e-09	9.07669	Lhfpl2	3.75759	1.76941	1.12787e-28	18.2044	Marcksl1	5.75279	0.934162	1.08774e-05	8.24971	Rnf182	4.30753	0.82935	0.00382176	11.8324	Gabra1	5.95025	0.361654	5.95812e-05	7.04013	Snrnp25	4.89839	0.250167	1.13294e-07	7.83617	Dlgap4	5.59026	1.15203	0.0604175	9.22972	Jakmip2
43	1.22536	3.78248e-13	14.4904	Kcnq5	5.09974	1.49875	1.15275e-12	10.4218	Icam2	2.67377	1.00556	4.62308e-14	14.4942	Scn3b	5.48761	1.51523	1.05501e-09	9.05564	Sema5a	4.43526	1.74448	1.03863e-31	18.1618	Slc29a4	4.3569	0.958436	4.84282e-06	8.24903	Phex	2.90072	1.28122	5.81052e-05	11.4934	Slc17a6	5.0098	0.720383	0.000107324	6.98891	Tspan17	5.02309	1.00313	4.62846e-08	7.82696	Fam212a	3.66563	0.576723	7.23084e-14	9.1516	Erf
44	0.840905	9.68665e-18	14.4418	Dock9	5.13372	0.593287	1.50089e-12	10.4114	Mfge8	5.56968	1.56725	1.59662e-14	14.4113	Car7	4.41975	0.984192	7.90137e-09	8.94755	Lcat	4.08326	1.07009	2.2247e-19	18.1474	Pkia	5.43523	0.601718	3.88047e-05	8.04034	Mapk3	5.34468	2.38516	0.00280164	11.3441	Gm13306	3.65478	1.31937	1.95306e-05	6.95492	Kit	3.83808	1.07835	2.0743e-08	7.78767	Tmem200a	3.65117	0.550971	2.76866e-10	9.10032	Scd1
45	1.08996	6.07015e-21	14.4261	Nrip3	5.42391	2.09034	2.48197e-10	10.3878	Crispld2	2.45241	1.28082	8.57843e-12	14.3976	Arhgap12	5.18099	1.62869	4.16751e-09	8.92492	Mcm6	3.75955	1.10497	3.92168e-23	18.1323	Pde1b	5.34257	1.84716	0.000709536	7.98938	Spata13	3.30037	0.598607	0.00332307	11.3131	Haghl	5.6125	0.389029	0.000368744	6.93115	Syn2	6.05537	0.414925	1.28179e-07	7.78602	Gm45837	5.44641	1.22789	0.0974734	9.07541	Slc35f1
46	1.84041	1.24176e-16	14.4086	Tuba8	3.9472	1.30935	1.17779e-11	10.3595	Acvrl1	3.45292	0.747184	1.73009e-14	14.342	Rprml	6.09113	0.862811	7.90137e-09	8.73936	Elk1	4.84201	3.71369	1.93006e-21	18.072	Htra4	3.47772	1.06653	7.11966e-05	7.94874	Fam163b	4.98244	1.47304	0.000909811	11.2551	Satb1	4.81149	0.933638	2.72735e-06	6.93046	Klk8	4.37682	0.431255	1.02344e-07	7.76416	Ifitm10	5.0994	0.723476	0.00127306	8.85653	Ezr
47	1.9495	1.05549e-21	14.3936	Npy2r	4.34579	0.856407	1.66701e-11	10.3586	Itgb5	4.24079	3.17714	1.90243e-12	14.3375	Efcab6	4.07254	1.36248	1.18486e-10	8.73619	Kcng1	3.3706	1.31848	4.00336e-27	18.0344	Cnih3	5.09634	0.972196	6.31414e-06	7.90662	Pcdh20	4.69607	1.28172	7.33349e-07	11.2523	Nrtn	3.83692	0.604279	2.30185e-06	6.89009	Kcnc2	4.74191	0.43004	7.14285e-06	7.65725	Snph	5.36992	0.389081	0.0109639	8.58536	Cpsf3
48	0.535193	4.56385e-14	14.3326	Amph	5.6304	0.717789	4.80269e-11	10.3534	Cd63	5.74769	1.05095	2.52142e-14	14.1552	3110035E14Rik	5.53117	1.78213	1.88983e-08	8.73555	Slc26a10	3.12973	1.48377	5.50154e-30	18.033	Slc39a6	4.90351	0.470433	1.57735e-05	7.90222	Pkig	5.63481	0.722989	0.000824679	11.1351	Lrrc4c	4.96068	0.919434	0.00011306	6.83163	Hs3st4	4.88023	1.6255	5.62786e-07	7.62361	Tnfaip3	1.96311	0.77269	9.26672e-07	8.56044	Gpr83
49	1.30989	7.09875e-15	14.2242	Raver2	4.2297	0.395558	1.28219e-11	10.318	Ctsd	6.06965	1.55247	1.8144e-23	14.1437	Pkp2	4.38423	1.51791	1.15747e-08	8.65047	Cemip	3.35605	2.31052	2.0673e-28	17.9177	Gpc4	3.89287	1.54177	7.51063e-05	7.88225	Bambi	3.82122	3.35833	0.00356024	11.0905	Vwc2l	3.10986	0.78857	1.76215e-06	6.81408	Neurod6	5.37225	0.688566	3.88725e-06	7.61863	Cadps2	4.65142	0.650276	0.00966379	8.55075	Smarcad1
50	1.47109	9.77996e-24	14.1649	Neurod6	5.786	0.709047	3.83138e-11	10.2515	C1qa	5.30943	1.6672	5.7627e-12	14.1421	Abracl	5.38629	0.923508	5.93779e-08	8.64087	Nt5dc2	4.50291	1.74064	3.40254e-22	17.907	Shisa9	4.84941	0.576468	0.000858136	7.81597	Vstm2a	5.01601	0.954186	6.56579e-10	11.0883	Them6	4.40448	0.411076	0.000264675	6.81353	Sh3gl2	5.6954	1.97575	6.66072e-07	7.60153	Stac	2.42227	1.28125	0.168886	8.49483	Erbb4
51	0.48752	7.09042e-17	14.1244	Tmem9	5.40178	0.708986	5.46981e-09	10.2401	Htra1	5.90826	0.617946	4.6943e-13	14.0871	B3gat1	5.17113	0.702935	5.93779e-08	8.63823	Pde1b	5.09325	2.65324	2.61747e-22	17.6006	Mcm6	4.384	0.362197	0.000644667	7.69802	Lmo4	5.92387	0.52781	1.39586e-05	11.0529	Camk2g	5.13923	0.193906	0.000432224	6.76222	Rnf187	6.10296	1.10386	2.75694e-07	7.58114	Crhbp	4.11135	0.679477	0.025374	8.46881	Stradb
52	0.512157	9.77996e-24	14.0613	Hspa4l	5.01436	0.916203	4.19977e-11	10.2175	Laptm5	4.27342	1.15866	1.4425e-12	13.9866	Arl15	4.77279	0.607018	1.44987e-08	8.6272	Igsf5	6.25201	0.58252	8.09977e-25	17.5073	Pagr1a	5.17515	0.833367	6.07385e-05	7.69023	Bbc3	3.55836	1.44324	0.00372965	10.9062	Ptprt	4.69441	0.8299	0.000110581	6.7328	Sipa1	3.63501	1.86657	1.96692e-06	7.5809	Akr1c18	2.70685	0.696191	0.0568042	8.41312	Ubxn2a
53	0.982083	1.68428e-21	14.058	Spock1	5.35625	2.02543	1.73331e-09	10.1989	Mustn1	2.73878	1.13651	1.71804e-18	13.9799	Nrip1	4.06113	1.42895	1.50742e-09	8.43002	Parvg	2.42013	1.00496	1.22294e-18	17.4743	Ehd3	5.17297	1.71492	0.000415795	7.61273	C1ql3	4.86576	0.85727	0.00146554	10.8347	Ier5	5.07304	1.089	8.85709e-05	6.72027	Tuba8	3.5058	1.03721	4.39055e-08	7.52316	Sema3a	2.68562	0.728844	0.00014167	8.39875	Sec24a
54	0.618528	3.24767e-13	13.8869	Epdr1	5.76985	1.19721	1.03142e-09	10.1736	Vim	4.84366	0.980831	1.0217e-16	13.9081	Arc	5.43552	1.21711	2.01888e-07	8.2701	Slc29a4	4.03375	3.46656	6.02955e-23	17.3465	Igfbpl1	3.70333	1.12059	0.000855043	7.61208	Ptpro	4.27197	1.4359	0.00188253	10.8078	Etv5	4.86427	0.451284	0.000216669	6.67484	Cabp1	5.66142	0.818334	7.62047e-08	7.5174	Adgrl2	3.84348	0.471275	0.00947037	8.36329	Zmynd8
55	1.33635	1.6784e-17	13.8302	Ankrd29	4.45534	1.79559	8.68135e-11	10.1623	Prrx1	2.68889	1.72771	5.94856e-13	13.897	Chrm3	4.90328	1.24723	1.46254e-08	8.17284	Neurod1	4.01333	1.68377	9.44339e-17	17.3222	Tiam1	4.8039	0.498452	0.000337299	7.56597	Khdrbs1	4.8932	0.9407	0.000632243	10.8058	Caln1	4.93271	0.686129	0.000121099	6.66086	Spock1	5.18153	1.90569	2.70015e-06	7.49417	Gm41031	2.96008	0.92445	0.0941428	8.32153	Zdhhc21
56	1.08057	2.65655e-17	13.6783	Mpp3	4.75054	1.05934	2.9944e-12	10.1524	Tm4sf1	3.96189	0.747541	4.86241e-13	13.8088	Vstm2l	5.47914	0.681937	2.94249e-08	8.17266	Nek6	4.62108	2.72897	6.41223e-20	17.263	Gtsf2	4.83907	0.744575	0.000353251	7.51193	Slc35f1	4.30813	0.648017	1.57238e-06	10.7987	Tmsb10	6.26427	0.948274	0.000107324	6.60724	Grik4	4.25604	0.978125	1.71925e-07	7.47671	Cd34	4.20999	1.07035	0.0984109	8.3104	Tmem229b
57	3.34832	8.0669e-13	13.6383	Iyd	3.54533	0.929873	3.96738e-11	10.1518	Fam20a	3.75329	1.49478	1.9103e-16	13.7998	Sh3rf1	4.16522	0.934717	2.80613e-08	8.13195	Cebpd	4.76558	2.42855	1.00177e-23	17.2127	Sema5a	4.99839	0.836711	0.00019035	7.48232	Jun	4.80921	0.549884	0.00150514	10.7916	Tubb3	5.8928	0.281604	0.000216669	6.59566	Cplx1	6.10855	1.29336	1.2252e-06	7.46656	BC030500	3.07049	1.36237	0.152639	8.21431	Cdh18
58	0.722517	2.54666e-12	13.6369	Rabgap1l	5.15901	0.952018	3.31922e-09	10.1252	S1pr1	4.91455	0.969655	2.4235e-14	13.7885	Prkcg	5.81643	0.613569	1.2836e-09	8.10193	Slc9a3r1	4.43589	1.70996	8.72736e-24	17.1994	Pcdh8	4.97218	1.12824	0.000395444	7.48045	Marcksl1	5.39367	0.838022	1.84569e-05	10.7482	Olfm2	4.65213	0.951281	0.00043839	6.58947	Myo5b	4.92425	1.3382	1.67864e-06	7.43207	Glt8d2	3.06483	0.500967	0.00333549	8.18484	Eci1
59	0.997249	1.96509e-16	13.6009	Dock4	5.11895	1.66246	1.44652e-12	10.1227	Ebf1	2.50016	1.19832	3.5678e-12	13.7756	Fam189a1	4.88633	0.777598	3.21933e-09	8.09359	Cdc42ep4	4.31682	1.48846	5.04619e-19	17.1275	Ippk	4.57199	1.766	0.00244913	7.32997	Gm11681	3.047	0.668508	0.000141996	10.7391	Kcnip4	5.76301	0.617506	7.30669e-05	6.58114	Gm45716	4.35666	0.539668	5.47251e-06	7.42374	Pantr1	6.17423	0.746115	5.0614e-06	8.10415	Lamb1
60	0.864501	4.23903e-19	13.5951	Clstn2	5.16609	0.989829	2.9944e-12	10.1188	Tmem204	3.43748	0.570292	8.07533e-15	13.7645	Dgkz	5.54868	0.83377	4.40978e-06	8.07352	Adcy1	6.01663	0.809391	3.22258e-19	17.0929	Hist3h2a	5.16177	3.01531	0.0035721	7.3245	Htra4	3.18935	0.568214	0.00250335	10.6712	Nap1l5	6.0084	0.351746	1.16044e-06	6.51479	Fbxo2	5.3858	0.925294	1.79791e-07	7.34594	Meis2	3.78797	0.930573	0.100141	8.06444	Stat1
61	1.9172	1.33868e-12	13.5314	Slit2	4.06056	0.946278	4.39635e-10	10.1098	Slc38a3	4.61208	1.08525	7.92703e-16	13.6613	Rab8b	4.42808	1.21503	9.34091e-08	8.0043	Pdzd2	3.73943	2.21215	1.26191e-23	17.0654	Epor	3.29771	1.30448	0.00251706	7.30811	Rgs12	4.33109	1.30874	1.0267e-06	10.5879	Sox8	3.66939	1.70534	0.000234339	6.50467	Gm26644	2.42038	0.709154	4.89903e-07	7.3361	Matn2	4.46719	2.42641	0.202419	8.04017	0610040J01Rik
62	2.23101	1.0131e-19	13.5229	Tbata	3.73525	0.933095	5.71934e-12	10.0813	Tns1	3.87696	2.0331	2.26097e-12	13.6417	Man1a	4.7078	1.94575	1.86412e-07	7.98655	Scgn	2.95946	1.24752	6.59603e-14	17.0576	Ehd1	5.10587	1.27205	0.00213694	7.2453	Cpne9	4.32837	1.38532	0.00585244	10.5586	Parm1	4.61967	0.335665	0.000285676	6.47734	B3gat3	5.21991	0.246701	3.67671e-06	7.2336	Ttc9b	6.11745	0.625064	0.0960909	7.97441	Fam98c
63	0.855689	2.38332e-13	13.495	Rab3ip	4.94648	0.989252	1.00502e-10	10.0739	Wfdc1	3.9696	1.64348	4.3046e-17	13.6412	Cd34	4.61927	0.650354	2.78652e-07	7.97838	1810041L15Rik	4.30562	1.10071	6.2469e-23	17.0275	Slc30a3	5.25149	0.73431	0.00020599	7.11538	Epha7	5.2648	0.811431	7.11263e-05	10.5443	Cyb561	4.59851	1.35744	0.000107324	6.46767	Vit	2.50756	0.579943	1.20683e-06	7.21526	Cds1	4.85135	0.905804	0.0155038	7.95221	Fam124a
64	0.918509	1.05549e-21	13.4497	Hapln4	4.88589	1.80224	3.94128e-10	10.0732	Lrp4	2.95232	0.679301	5.11498e-15	13.6311	Ppm1e	5.82301	0.695389	2.51721e-07	7.95867	Gabrd	4.69993	1.22499	1.17565e-20	17.0068	Orai2	5.26705	1.01126	0.000855043	6.9895	Emx2	3.26322	1.94683	0.00345053	10.5358	Prss12	4.12321	0.608511	0.000592312	6.39451	Iqsec3	4.45818	0.651501	1.04815e-07	7.21498	Pradc1	4.16441	0.853165	0.00522588	7.91394	Zc3h6
65	0.445994	1.04424e-15	13.4444	Syn1	5.60677	1.83772	1.54015e-10	10.0483	Tgfbi	2.49517	0.677729	8.45556e-19	13.6116	Fam212b	4.83612	1.19735	3.36679e-09	7.93918	Tspan18	3.9844	2.92789	9.22348e-30	16.9459	Lct	4.50899	1.82129	0.00416735	6.97042	Gdf10	3.31234	1.42494	5.81052e-05	10.4564	Nog	3.20796	0.232266	5.89752e-05	6.363	Mrps6	4.87637	0.700791	2.78758e-06	7.17166	Tmem119	3.99764	1.31587	0.12897	7.81485	Zfp868
66	2.13151	1.46357e-19	13.4298	Tmem114	3.74031	1.15968	2.43739e-10	10.0459	Flt1	4.29385	0.837131	7.80994e-19	13.5865	Bcl11a	5.22442	0.92305	3.76254e-07	7.93565	Lrtm2	4.23734	4.20994	4.22848e-15	16.8917	Il20rb	3.21139	0.323908	0.00333273	6.96193	Ube2e1	5.20855	1.97463	0.00250335	10.2493	Fgf11	3.50499	0.177876	0.000170618	6.34091	Tubb4b	5.99463	0.837636	3.19362e-07	7.16977	Kcnh7	4.26674	0.311059	0.000769547	7.78361	Abhd16a
67	0.698444	8.00132e-13	13.4207	Snn	5.44641	0.62794	2.1435e-12	9.99578	Csrp1	5.96147	0.735964	8.07533e-15	13.5599	Gmpr	5.27488	1.26878	7.90137e-09	7.93522	Kctd4	4.57246	2.12293	3.38664e-24	16.7944	Neurod1	4.55034	0.555311	0.000337299	6.93144	Exosc8	4.07738	1.38209	0.000693219	10.1865	Stac2	4.39332	1.17219	0.000198878	6.27718	Htr7	2.72697	1.24947	4.97749e-07	7.16619	Inhbb	2.14375	0.831991	0.129933	7.78071	Tmem167b
68	2.19014	3.53326e-23	13.3863	Slc9a2	3.24219	1.92662	1.03876e-09	9.96877	Pf4	2.63707	2.04468	9.0457e-12	13.5062	Fam212a	4.30087	1.50429	1.89469e-07	7.92736	Gm10605	3.00796	1.43534	5.14223e-16	16.7689	Il1rap	4.72698	0.84196	0.000116056	6.83288	Prkcd	5.24097	2.7924	0.000881687	10.1728	Gm2164	3.04045	1.06917	8.76263e-05	6.24535	Rem2	3.90831	0.482768	1.49607e-05	7.16099	Vstm2l	5.31475	2.56808	0.220159	7.73692	Gcnt4
69	1.45962	2.07231e-22	13.3031	Pkp2	4.32719	1.06184	1.20612e-11	9.94783	Scara3	3.69189	1.99783	6.97893e-11	13.415	Kcnh7	4.98209	0.613053	3.02148e-08	7.86811	Nrep	4.75506	2.04327	1.59175e-15	16.7432	Rfx3	5.07674	1.02355	0.00134327	6.78008	Pcdh8	4.58353	2.40345	0.00422024	10.168	Nov	5.11069	0.406286	1.98386e-05	6.24093	Pigs	4.47481	1.96373	6.62662e-06	7.15307	Lrmp	1.49728	0.999329	0.0732895	7.70871	Lmf2
70	1.02351	1.75155e-13	13.2714	Carmil2	4.86045	1.3065	2.72424e-10	9.93501	Lyz2	3.59686	1.62417	1.20359e-15	13.3899	Mpped1	5.40468	0.616943	4.6389e-07	7.85538	Pgbd5	5.0988	1.97529	8.96063e-20	16.7238	Fam19a2	5.13118	0.470853	0.00250283	6.77833	Gm20604	4.40328	2.29474	0.00366402	10.1266	Cdkl4	3.80412	1.17041	0.000157328	6.20891	Catsperz	2.73824	0.578846	1.20241e-05	7.11823	Dab2ip	4.56426	1.06003	0.210334	7.69206	Dmxl1
71	1.37712	5.10628e-15	13.2674	Fstl5	4.00756	1.69288	7.30124e-11	9.91162	Tie1	2.73448	1.55706	2.79985e-11	13.3856	Tbc1d1	3.93551	1.85988	5.79355e-07	7.83749	Vwa3b	3.21267	1.6893	5.07936e-14	16.6354	Nt5dc2	4.97581	0.356319	0.00231975	6.77694	Gng2	5.56779	0.888621	6.66672e-08	10.0742	Gls2	3.62183	0.288762	0.00117246	6.09047	Arhgef4	5.50709	0.468837	1.2252e-06	7.07069	Lmo1	5.30282	1.40599	0.0862111	7.63589	Msx1
72	0.481837	4.82612e-16	13.222	B3gat3	5.30626	1.07617	3.18738e-09	9.885	Slco1c1	4.42033	0.773976	1.39142e-11	13.3334	Adgrb3	5.55624	0.893861	6.13602e-08	7.79747	Smad3	3.96764	2.30822	2.99983e-16	16.561	Pdzd2	4.40687	1.30015	0.000395444	6.74259	Acot5	3.64963	1.40774	0.00250335	10.0664	Tns1	4.234	0.317023	0.00138175	6.07618	Synj1	5.73148	0.610176	1.33446e-05	7.05027	Plk2	5.13635	0.872919	0.050996	7.63586	Mthfr
73	1.37513	4.35066e-16	13.2133	Rnf182	4.54674	2.44712	6.4877e-09	9.87191	Mrc1	2.27259	1.14461	6.50406e-11	13.3188	Kcnab1	5.50624	0.502627	9.43158e-08	7.78862	Limd2	5.55583	1.30934	6.70397e-24	16.5535	Elk1	5.11843	2.39279	0.00771761	6.67145	Ube2c	2.49036	0.77692	0.0056067	10.0186	Rell2	5.36685	1.4262	0.00035137	6.07007	Shisa2	2.17505	0.581072	1.81357e-06	7.0145	Nptx2	4.05418	0.327199	3.32852e-06	7.61176	Tigd2
74	0.837371	9.34351e-16	13.1547	Rab15	5.51031	1.00407	4.55517e-12	9.86268	Tcn2	4.18877	0.680685	1.258e-16	13.2787	Chrm1	5.43945	1.18482	7.04128e-06	7.69063	Npy1r	3.96043	1.24175	1.38385e-31	16.5487	Lrtm2	4.43326	0.401929	0.0042916	6.66474	Vps35	5.35773	1.43383	0.000797091	10.0056	Samd5	3.98025	0.299899	0.000252597	6.02865	Smarcd3	5.10174	0.712494	1.90314e-07	6.99282	Hcn1	4.32006	0.513441	0.142895	7.60247	Map7d2
75	0.750049	2.74295e-14	13.1526	Cnrip1	5.35876	0.667952	3.6332e-09	9.82144	Id2	5.60906	0.718496	2.79721e-12	13.2638	Slc24a3	5.58467	1.29437	3.97684e-07	7.66177	Islr	2.9842	2.85269	2.84793e-17	16.5027	Gm16933	2.66512	0.349818	0.00417664	6.62962	Phyhipl	5.31875	1.04913	1.39069e-05	10.0049	Kcnt1	4.14061	0.571491	0.000614024	6.02496	Nefh	4.43992	1.0699	5.22036e-07	6.98374	H2-T23	2.51606	0.661435	0.137818	7.57754	Lasp1
76	0.813986	1.90096e-15	13.1423	Pip4k2c	4.97825	0.407119	4.44738e-11	9.78426	Cd81	6.17965	3.08831	3.02504e-12	13.2412	Wnt2	3.58199	0.395357	5.14505e-06	7.63792	Cplx2	5.74841	1.49431	6.87424e-21	16.3088	Sipa1l2	4.80765	0.729466	0.00118065	6.61801	Bok	5.58915	0.546094	0.000208696	9.98967	Pianp	5.03366	0.407199	3.54362e-05	6.01217	Slc32a1	5.03785	1.38534	7.82808e-07	6.98087	Thbs4	3.26533	1.08536	0.265098	7.57371	Asic2
77	1.01067	3.26911e-16	13.1067	Gm45716	4.59096	0.76385	4.83605e-09	9.76428	C1qc	4.98527	0.72766	2.49473e-14	13.2285	Ifitm10	5.28323	1.62775	1.46692e-06	7.59602	Wnk4	2.21764	0.927021	1.93607e-17	16.2088	Pip5k1b	5.18678	0.805244	0.0011339	6.5548	Rab40b	4.73588	1.35562	0.00114018	9.98883	Bend5	3.75359	0.950391	0.000191697	6.01203	Trhde	3.79294	0.346325	3.44327e-05	6.87357	Tspan13	5.95409	0.313343	4.51818e-05	7.57197	Cdc5l
78	0.641943	8.51049e-13	13.1067	Ly6e	5.84136	0.792487	4.55517e-12	9.74576	Rhoc	3.97128	2.21855	3.58701e-15	13.1987	Ndst4	3.97556	0.562113	7.97536e-07	7.57472	Pkia	5.12008	1.0022	6.38497e-19	16.1402	Pgbd5	5.33774	0.84049	0.00123657	6.55408	Slc39a6	4.53524	1.19742	0.00146554	9.93743	Phf1	3.85417	0.717716	0.00043839	5.99456	Pck2	3.78114	0.549694	8.66075e-06	6.87193	Galnt9	4.99787	0.757673	0.00122011	7.56571	Gpr45
79	1.64628	2.48933e-18	13.1005	Klk8	4.80412	2.05497	2.75058e-09	9.69839	Nid1	2.09227	0.936829	3.67417e-14	13.1723	Cadps2	4.80482	0.792131	1.44732e-07	7.54439	Rab40b	4.70003	1.03036	2.40893e-16	16.0509	Dusp14	5.08354	2.20612	0.00822869	6.52767	Pdlim3	2.40994	5.06817	0.0124558	9.92735	Gm11730	3.82311	1.6713	0.00143626	5.98157	Gm12718	2.53425	0.501791	0.000127125	6.85703	Sptbn2	5.85251	0.925143	0.21785	7.56052	Retreg1
80	2.79532	1.93565e-13	13.0997	Gm29483	2.38673	1.00599	9.31071e-11	9.69072	P2ry12	4.24698	0.627052	1.78473e-13	13.1151	Ripor1	4.91184	1.92398	2.65505e-06	7.54229	Il1r1	2.75816	1.53442	2.88658e-18	16.0457	Rab40b	5.15931	1.99768	0.00396689	6.51252	Plk5	4.22094	1.43139	0.00214562	9.76634	Bhlhe40	5.0448	0.794805	0.000449745	5.97136	Syce2	3.88378	0.585085	8.51113e-05	6.8056	Cdk5r2	5.71709	0.866051	9.45314e-08	7.53945	Gm2115
81	1.51247	1.59196e-15	13.0989	B3gat2	3.93872	1.19372	1.23632e-10	9.67516	Adgre5	3.44146	1.45905	2.16839e-12	13.0763	Nudt17	4.01654	1.40521	1.89469e-07	7.53168	Scnn1a	2.24074	0.845906	7.39641e-19	16.0442	Kbtbd11	5.20546	0.573988	0.000295291	6.49646	Cd9	4.71554	1.17771	0.000105805	9.72278	Rbms1	3.59119	0.707679	0.00134828	5.96209	Cib2	4.68262	0.766438	6.45499e-06	6.7554	Rasl11b	4.90686	1.39314	0.117642	7.51948	Arhgef19
82	1.14818	7.09476e-19	13.0985	Me1	4.74167	2.2738	1.98311e-08	9.64702	Inmt	2.53021	0.660594	8.82387e-13	13.0731	Pycr2	4.76093	0.832234	3.50107e-07	7.52148	Igfbp5	4.45192	1.26534	4.86693e-21	15.988	Synpr	5.82034	0.518754	0.003194	6.42424	Npy	6.02524	0.496548	0.00702168	9.6468	Sncb	6.24849	0.9238	0.000187951	5.9382	Mettl27	2.64964	1.09512	5.15278e-06	6.73128	Doc2b	3.86459	0.332757	1.89805e-09	7.51115	Fam107a
83	1.29142	1.5183e-19	13.0798	Golm1	4.48707	1.15101	4.86415e-10	9.64454	Nde1	3.82252	1.56816	9.10236e-17	13.0625	Ptpru	4.22089	1.05306	2.49854e-07	7.50548	Galns	2.98556	1.39866	9.63683e-14	15.9251	Ahcyl2	5.22968	1.47036	0.00242386	6.40437	Prdm5	3.11193	2.05551	0.00681783	9.64026	Tox	4.10533	0.282065	0.00098771	5.93153	Hpcal4	5.8258	1.14085	1.20309e-05	6.72994	Cpne8	3.97709	1.4434	0.0748284	7.48098	Zfhx3
84	0.58267	2.38332e-13	13.0544	Bsn	5.62871	0.875946	4.18027e-09	9.58704	Sdc4	4.94381	1.56401	1.67618e-15	13.0226	Sema3e	4.63142	1.31604	7.97536e-07	7.50507	Adamtsl2	3.43019	0.786747	3.46232e-15	15.845	Ubald2	4.89149	2.61504	0.0139085	6.38903	Upp1	3.33597	0.812217	0.00574716	9.60573	Nacad	4.39994	0.782083	0.00039533	5.91483	Stac2	3.96998	0.773567	1.53936e-05	6.68945	Tyro3	4.87518	1.22319	0.110532	7.45205	Dlx1as
85	0.397917	4.25288e-13	13.0358	Rnf14	5.51866	0.764838	9.13753e-10	9.58501	Pon2	4.62336	1.65924	7.92131e-19	12.898	Doc2b	4.20929	0.937029	1.64251e-07	7.48797	Marcksl1	5.23602	1.42199	1.33622e-16	15.7866	Ppfia2	5.44253	1.02463	0.00626644	6.37229	Cxadr	3.26027	0.458199	0.000252322	9.59376	Meg3	6.17597	1.23547	0.00039533	5.89148	Nphs1	1.69319	1.7915	3.06255e-05	6.68321	Htr5b	2.36565	0.302592	4.38647e-05	7.43715	Acap3
86	2.00735	3.07032e-15	12.949	Slc26a4	4.27033	1.30632	2.16437e-10	9.5526	Itga1	2.89548	0.882773	3.44285e-12	12.8905	Cnksr2	5.57071	0.673473	2.38011e-07	7.4875	Kcnc4	5.00502	3.52449	1.03873e-15	15.7527	C2cd4a	2.98031	0.94252	0.00130591	6.36058	Elf1	2.80884	0.562766	3.61285e-06	9.50532	Tdrd3	3.51399	0.256804	0.000282403	5.8783	Fbxo44	5.43665	0.224794	2.88969e-06	6.66431	Bex1	5.72413	1.09199	0.0821164	7.37108	Rras
87	0.887949	1.94457e-19	12.9441	Sv2b	5.65298	0.7323	8.15401e-10	9.54297	Fxyd1	5.23579	0.970659	8.01009e-13	12.8821	Fkbp1b	5.16328	0.620551	1.89469e-07	7.46385	Orai2	4.89254	0.993316	1.02622e-14	15.6815	Fam3c	4.92818	1.02871	0.00566714	6.35916	Mcm7	3.2122	2.12458	0.00260503	9.5033	Ndst3	3.8101	0.151587	0.0011447	5.87405	Atp6v1c1	5.86868	0.533789	8.56714e-06	6.60806	Gng4	4.02865	0.875849	0.0114694	7.28519	Hspb8
88	0.730359	6.1764e-12	12.9221	Dnajc6	5.28031	0.938729	1.17779e-11	9.4981	Gm28035	3.19952	0.906411	8.18199e-12	12.8814	Grin2a	5.60285	1.06481	2.11882e-06	7.46011	Hhatl	3.73997	1.67077	4.62684e-14	15.6104	Rras2	4.31999	1.24949	0.00822869	6.34886	Cthrc1	3.65241	0.620432	7.20773e-05	9.47666	Tbr1	4.31065	0.157479	0.000191697	5.85771	Kif1a	5.87147	1.12944	1.71492e-05	6.60635	Nov	4.21042	0.680408	0.00351229	7.28452	Slc46a1
89	0.489294	7.55095e-13	12.8976	Pgk1	5.66498	1.29114	1.74298e-10	9.47285	Ptprb	3.61733	1.16074	9.4443e-11	12.8539	Cntnap2	5.44917	0.599314	8.02729e-07	7.45885	Smim3	3.86589	1.03729	1.55974e-29	15.5906	Med27	4.88873	0.507913	0.00244026	6.34553	Tfam	4.29082	0.901666	0.00408714	9.4503	Fgf9	4.28421	1.24189	0.00108134	5.85286	Ptgs2	3.27541	0.4697	8.08398e-06	6.58827	Shisa7	4.36406	0.472999	0.049358	7.23081	Prkar2a
90	0.668047	2.87381e-17	12.8971	Stx1a	5.26144	1.27315	4.88735e-13	9.47212	Vcan	2.74428	2.57284	1.33454e-14	12.8417	Fgf16	2.05579	0.793956	2.94249e-08	7.37252	Kcng2	4.50524	1.06143	5.80861e-21	15.525	Nrep	5.0325	0.763772	0.00396349	6.3336	Il1rap	4.33938	1.41453	2.97304e-06	9.41394	Vrk2	2.22395	0.345076	0.00249923	5.8424	Slc17a7	6.06864	1.22928	2.4628e-05	6.57954	Htr1a	3.26282	1.18628	0.140785	7.22215	Suox
91	0.901854	6.86397e-19	12.8053	Slc2a6	4.20742	0.814887	2.85827e-09	9.46196	Prodh	4.48261	0.973797	1.4579e-12	12.7792	Kcnd2	5.56275	0.88301	1.25558e-07	7.36383	Nrip2	3.76523	1.23772	2.5426e-16	15.5242	Fam84a	4.8144	2.33034	0.0104196	6.33061	Tgif1	2.09455	1.65615	0.00260503	9.31106	Cntn6	3.3632	1.91967	0.00124502	5.81632	Iyd	2.7386	0.308901	8.10057e-06	6.57899	Car11	5.14723	0.630443	0.0175329	7.2198	Zfp46
92	1.51389	5.33633e-13	12.7935	Tgfb2	4.32752	0.7912	7.53913e-11	9.45816	Btbd17	4.45494	2.08716	1.77136e-12	12.7723	Htr1a	3.77871	0.632292	6.24269e-07	7.35719	Stk32c	4.81153	2.13988	1.21755e-24	15.4866	Kctd4	5.11058	1.76902	0.00791276	6.32451	Glra3	2.84392	1.10497	0.000301384	9.28958	Tmem44	3.92681	0.380682	0.000546951	5.78548	Acsl4	4.45371	0.159558	5.12631e-05	6.57133	Gabbr1	5.92891	0.329376	2.12141e-06	7.20669	Cygb
93	0.454711	2.88433e-13	12.7913	Flot1	5.33975	0.884678	2.48896e-09	9.44188	H2-K1	4.31244	0.628951	2.14389e-14	12.7585	Foxg1	5.16815	0.879933	7.72894e-08	7.3291	Ablim3	3.58314	1.81547	5.30334e-24	15.4763	Pxdc1	3.68672	0.958955	0.000853305	6.29277	Cidea	3.8962	1.05765	0.00261474	9.25152	Stam2	3.66377	0.433096	0.00167104	5.73157	Dnajc6	5.10155	1.28416	1.46071e-05	6.53136	Gm19410	2.66719	0.462265	0.0264642	7.19346	Jmjd1c
94	0.791808	4.51274e-20	12.7657	Elavl2	5.48737	1.29303	2.25904e-10	9.39028	Bcam	3.16178	1.40781	1.11327e-18	12.6913	Neurod6	5.74666	1.42895	5.8098e-07	7.32053	Trpc6	3.37087	1.19479	3.9276e-22	15.4632	Prr7	4.99154	0.731255	0.00778428	6.27812	Slc7a14	4.82543	1.21318	0.00150514	9.19289	Sox5	3.89538	0.431414	0.000704022	5.72585	Gusb	3.7824	0.766826	8.10057e-06	6.40331	Papss2	3.21745	0.202053	2.60882e-07	7.15916	Mgst3
95	2.53132	4.28861e-13	12.7609	Gm20751	2.11463	1.21212	7.27274e-10	9.36141	Entpd1	2.92944	0.919594	2.45054e-15	12.6783	Bcr	4.52793	2.54332	1.07154e-05	7.26853	Il20rb	2.29547	1.92618	1.69961e-18	15.4004	Jph1	4.37723	2.01968	0.0142241	6.22313	Gm32647	3.86186	1.57684	0.00361967	9.17994	Plekha7	3.4317	1.23165	0.00139141	5.72197	3300002A11Rik	3.13055	0.769784	4.71563e-06	6.38507	Ar	3.37811	1.87483	0.154844	7.1515	3110001I22Rik
96	1.07218	1.17483e-17	12.7152	Pwwp2b	4.12512	0.710469	1.6232e-08	9.36055	Acsbg1	5.42298	0.727191	1.12158e-15	12.6692	Cacnb1	4.86156	1.50361	2.33734e-06	7.2641	Igsf3	3.04158	1.37157	7.18562e-20	15.3848	Vps37b	4.45682	0.733692	0.000116056	6.19449	Prdm8	4.5686	2.42176	0.00949475	9.17731	6430573F11Rik	3.76278	0.404915	0.00151528	5.72058	Pgm2l1	5.40079	0.443592	0.000175075	6.29378	Atp2b1	6.00387	1.39285	0.120873	7.01464	A230006K03Rik
97	0.818385	2.54666e-12	12.6858	Asph	5.23331	0.991947	1.4391e-09	9.35183	Siglech	3.81234	3.63643	9.78234e-11	12.6347	4921539H07Rik	3.81876	0.793906	1.20171e-07	7.25003	Syt17	4.44941	1.56694	9.15518e-20	15.3789	Syt17	4.92662	0.378413	0.00165595	6.19258	March7	4.03517	0.51702	0.00107782	9.16118	Sec14l1	5.36339	0.937977	0.00123049	5.71389	Cpne7	5.04785	0.883114	3.11822e-05	6.28336	1190002N15Rik	3.62718	0.706085	0.213659	6.98854	Ccnd3
98	0.754963	3.62257e-12	12.6744	Dmxl2	5.15788	0.928769	4.55517e-12	9.33445	AI464131	3.75867	0.921842	2.5498e-11	12.5913	Grin2b	5.55471	1.50642	2.25524e-06	7.23494	Prdm5	3.08263	2.70356	7.62694e-15	15.3582	Ptchd4	3.92951	0.641716	0.00771761	6.19137	Rab30	4.02875	0.854352	0.00490552	9.13597	Kcnip1	4.42854	0.3083	0.00225311	5.69645	Nefl	5.97707	0.588982	4.82898e-05	6.26626	Sept6	4.79109	0.938266	0.119517	6.95643	Mtfmt
99	0.641471	7.24147e-11	12.6611	Pclo	5.42192	2.05621	1.20482e-08	9.31823	Lrrc32	2.00372	0.970075	1.6202e-18	12.5912	Wscd2	4.32835	0.420329	1.12856e-06	7.23004	Csdc2	4.81341	1.93216	1.1418e-28	15.3481	Tspan18	4.43462	1.41612	0.0099027	6.18072	Cks1b	3.26071	0.454933	0.00811424	9.1295	Dclk1	5.96213	0.377643	0.000183192	5.66668	Hdac4	4.30146	0.358776	4.1402e-05	6.23182	Slc24a3	5.36125	0.879505	0.210334	6.95244	Cables1
100	2.05318	4.36938e-14	12.6145	Catsperz	3.24056	1.39047	1.48951e-09	9.29073	Stab1	3.26331	0.920448	7.62415e-17	12.5575	Gabra5	5.61925	1.25486	6.2597e-06	7.21141	Jph1	3.96621	0.929657	5.09814e-16	15.1555	Limd2	5.82126	0.449485	0.00598146	6.12449	Ccdc28b	4.77058	1.45261	0.00760896	9.12808	Thrb	4.34134	0.667305	0.0017841	5.65552	Cnr1	4.91224	0.860829	6.55297e-06	6.22256	Klk8	4.31999	0.257486	1.50062e-07	6.88869	Thap11
101	0.692981	4.72252e-12	12.5979	Dync1i1	5.36054	0.730031	1.47603e-09	9.23546	Cmtm5	5.65431	1.60166	2.30624e-09	12.5507	Sorcs3	4.89909	0.743128	1.43941e-05	7.20952	Gng7	4.74536	1.58675	1.33619e-12	15.1505	Ccdc85a	5.05841	0.933799	0.00265237	6.11561	Spsb1	3.68824	1.47947	0.000881687	9.11776	Tox2	3.72798	0.231682	0.000220181	5.64797	Agap3	5.51015	1.80967	0.000127125	6.21185	Alox12b	2.10802	1.4599	0.214001	6.87432	Zkscan2
102	0.585241	8.20647e-13	12.5272	Brinp1	5.59292	0.974284	1.39621e-08	9.20635	Plxnb1	4.64324	0.625248	1.48234e-12	12.5224	Sec14l1	5.40604	1.10071	6.1859e-06	7.20028	Rfx3	4.49467	0.980861	5.38098e-16	15.1397	Krt10	5.03266	0.545228	0.0136595	6.11252	Hist3h2ba	5.34911	3.04437	0.00448001	9.08002	Stac	3.18888	0.439536	0.00277014	5.60541	Ly6e	5.7212	0.289123	1.20309e-05	6.21093	Adcy2	4.88772	2.20038	0.261213	6.85254	Pard3b
103	1.0089	1.14234e-15	12.4577	Aqp11	4.2782	1.41778	6.64289e-09	9.20424	Tgm2	3.14558	2.4175	3.78485e-10	12.5171	Hs6st3	4.79758	0.723892	8.65408e-07	7.19616	Slco1c1	4.20377	1.79116	1.90622e-13	15.1309	Lyst	4.52599	0.62921	0.00334188	6.07795	Pvt1	3.71614	1.75518	0.00557709	9.07964	Gm13205	4.51235	0.636732	0.0017841	5.60373	Ostf1	4.31195	1.59709	6.89271e-05	6.19702	Chrna5	2.0994	1.09365	0.286451	6.84936	Zc3h4
104	1.48893	1.12067e-11	12.4301	Hs3st4	5.22101	0.536865	7.21312e-08	9.14568	Scg3	5.8596	0.670451	6.90762e-15	12.4857	Lrrn2	5.46419	0.604349	9.90594e-07	7.1828	Il11ra1	4.74337	2.61518	7.75373e-18	15.1222	Vwa3a	3.04543	1.16346	0.0105061	6.06842	Inpp4b	3.57686	0.984105	6.59019e-06	9.07667	Trank1	3.88569	0.217334	0.00255045	5.60364	Ywhag	6.07441	0.404649	3.19803e-05	6.1823	Kctd1	4.49212	0.946598	0.237416	6.81811	Tbl1x
105	0.755997	1.58039e-17	12.4099	Prkcg	5.6836	1.06447	2.53786e-09	9.13735	Lamb2	4.38835	1.90361	2.51845e-11	12.4618	Iqgap2	4.90967	0.479582	1.97074e-07	7.17238	Tspan33	3.89441	1.51873	8.88905e-22	15.0763	Kcng2	4.95286	1.30948	0.00265237	6.06596	Gtsf2	4.0131	0.563068	6.44036e-06	9.03804	Galnt9	5.03285	0.500862	0.00074125	5.59492	Plch2	4.66391	0.565369	2.85024e-05	6.16794	Dkk3	5.70757	1.89952	0.30104	6.80653	Rhbdd1
106	2.59836	2.69787e-14	12.3997	AC129186.1	3.1874	1.3986	1.07441e-09	9.08979	Notch3	2.94872	0.988495	1.91109e-13	12.4528	Dock4	5.11352	2.21359	9.67082e-06	7.16795	C2cd4a	2.25693	0.744664	2.88658e-18	15.0401	Pnck	5.3107	0.371906	0.00771761	6.05582	Luc7l3	4.88062	0.927543	0.00949475	9.03031	Serpini1	5.70869	0.244557	0.00172751	5.5923	Tagln3	6.07492	0.616462	5.93701e-05	6.16299	Pou3f3	4.5208	1.03808	0.168886	6.79333	Zfp597
107	0.69363	1.79277e-12	12.3151	Hddc2	4.65172	1.0545	6.86152e-08	9.08213	Gja1	5.54706	2.10831	9.20423e-12	12.3989	BC030500	3.55622	0.623947	8.29005e-06	7.15932	Ehd1	4.72	2.1665	3.83799e-22	15.0098	C2cd4b	3.86881	0.743535	0.00714855	6.03828	Galnt14	3.95053	1.37119	0.00716978	9.00755	Adgra1	5.06578	1.24739	0.00139141	5.57946	Gm3636	2.22352	0.548529	0.000160801	6.13818	Junb	5.32871	0.510481	0.20655	6.78057	Copb2
108	0.741934	1.9825e-13	12.2711	Ccdc28a	4.68026	1.02584	2.07347e-08	9.07769	Cx3cr1	3.79367	0.542061	1.07914e-10	12.371	Fam49b	5.27072	1.12403	9.33612e-07	7.14766	Pdyn	3.7888	0.662789	1.41167e-19	14.9903	Anxa6	5.15583	1.28298	0.00413612	6.031	Plekha2	3.79516	0.488924	0.00154862	8.96762	Nipal3	4.66726	0.392855	0.00281699	5.57154	Arhgef17	5.00166	0.417347	1.79546e-05	6.10111	C1qc	4.77084	0.581688	0.178286	6.73364	Arhgap5
109	0.994954	4.7107e-14	12.2447	Kcnv1	4.2204	0.731083	6.27692e-09	9.04158	Trem2	4.34281	0.552387	2.12258e-16	12.3338	Sprn	5.18868	0.68728	8.03654e-07	7.14296	Cnih3	4.70582	1.13906	2.34749e-14	14.9783	Map3k4	4.29039	0.470631	0.00777035	6.02912	Hnrnpa3	4.92606	0.707081	0.00428697	8.96201	Asic2	4.98481	0.294403	0.00120065	5.54811	Cep170b	4.89399	0.400223	0.000164469	6.05623	Celf5	4.76857	1.23285	0.319798	6.6911	Cox6a2
110	1.17755	8.20647e-13	12.2259	Hes1	4.3698	0.575626	8.70266e-08	9.02542	Ntsr2	5.97205	0.887885	7.13399e-10	12.3042	Actr3b	5.62024	0.755946	8.71964e-06	7.09605	Wnt7b	4.1561	0.895196	3.09714e-15	14.908	Bloc1s4	4.84186	0.906069	0.0057528	6.02716	Ndp	3.41699	0.906675	0.000523291	8.95881	Trib2	4.25016	0.231962	0.0017841	5.51485	Atp6ap2	5.77883	0.255393	0.000223588	6.04982	Camkv	6.02938	0.27607	2.33302e-08	6.68194	Npy
111	0.588799	1.45237e-10	12.2147	Gls	5.4853	1.27277	1.20484e-09	9.01542	Col11a2	3.13471	0.965661	1.67326e-10	12.2936	Lmo1	5.61135	0.596556	4.1599e-07	7.07771	Trp53i11	4.42082	2.1869	4.19721e-15	14.8035	Mkx	3.61793	0.901093	0.00919394	6.02175	C130071C03Rik	3.92905	2.41562	0.00307992	8.95716	Gpr161	3.92027	0.468223	0.00053749	5.51099	Slc15a2	3.71834	0.244834	3.05715e-05	6.03085	Fabp3	5.68487	0.254377	0.118322	6.68166	Sept3
112	0.854845	2.47545e-21	12.1824	Tigar	3.72639	1.05121	5.2156e-08	9.0006	Slc39a12	4.3114	0.800385	3.03096e-16	12.2295	Egr1	5.69798	0.356434	2.09844e-05	7.06474	Pnmal2	5.76232	1.14475	2.1387e-18	14.7797	Cbfb	3.96084	1.39647	0.0111529	6.01387	Sema3c	3.7849	1.57486	0.0118329	8.95241	Cntn4	4.49289	1.17375	0.00120791	5.50212	Jak3	1.95084	0.782992	3.57158e-05	6.02868	Fosb	2.92665	1.26743	0.235259	6.68036	Ogfod3
113	0.520487	4.21978e-12	12.1668	Snx10	5.27305	1.80597	2.54287e-08	8.98199	Cp	3.14011	1.54561	2.87795e-12	12.2173	Sertm1	4.57542	0.972829	4.19051e-07	7.04639	Napepld	3.40644	0.833429	3.83799e-22	14.7006	2010300C02Rik	5.85961	1.13972	0.00392036	5.98344	L3hypdh	2.48239	0.778519	0.000557533	8.9472	Arap2	4.58331	0.223434	0.00207213	5.48354	Tmem160	6.08767	2.09423	0.000281767	6.02465	Grem1	1.98	3.60007	0.354845	6.67965	Zfp459
114	1.15595	1.06308e-12	12.1647	Fam19a1	5.23485	0.706026	3.39167e-09	8.97732	Elovl5	4.29248	0.722527	4.92556e-11	12.2102	Homer1	5.11821	2.69704	4.05747e-05	7.02339	Pla2g2f	1.76848	2.31446	1.91862e-16	14.6997	Hpdl	4.02259	1.58401	0.0117252	5.97611	Aard	2.62082	0.337361	0.00238892	8.9389	Rnf14	5.49706	0.56286	6.84244e-05	5.47461	Kcnmb4os2	3.23005	1.37865	8.86571e-05	6.02347	Egfl6	1.87016	0.404932	0.183189	6.66184	P4hb
115	1.82528	9.28774e-12	12.1631	Neto1	4.05887	0.90465	2.29909e-08	8.97608	Fcgrt	3.99027	1.43495	4.11844e-14	12.1908	Adra2c	3.98735	0.906644	1.29828e-06	7.01667	Btg1	3.90756	1.04086	2.53272e-15	14.6996	Rasgrf2	4.88957	1.08129	0.0027192	5.95575	Zbtb49	2.46856	0.186868	0.000348463	8.92577	Aco2	5.75618	0.631295	0.00075968	5.4694	Me1	4.43094	0.543714	0.000366079	6.00063	Ddn	6.03448	2.23443	0.265098	6.60225	Slc13a4
116	0.880114	1.24793e-10	12.1536	Ap3s1	4.95573	1.05837	1.36534e-08	8.96826	Ppp1r3g	3.6985	1.58425	4.48532e-12	12.1598	Dyrk3	4.12184	0.651701	1.59158e-05	7.00482	Lin7c	4.73951	1.59291	2.26257e-13	14.6482	Arhgap20	4.48888	0.57071	0.00600157	5.94183	Rab3b	4.92279	2.18374	0.00866724	8.90173	Skap1	3.17675	0.133932	0.00141581	5.45738	Prelid1	5.76473	0.681037	5.62565e-05	5.99162	Nr4a2	4.21758	1.17989	0.152921	6.60184	Lenep
117	1.13094	1.02026e-10	12.077	Ostf1	4.60817	0.787184	1.48739e-07	8.94369	Pla2g7	5.95824	0.537165	2.16535e-10	12.1366	Trim2	5.79938	0.96617	2.48718e-06	6.99752	Spsb1	3.67599	1.8322	5.75303e-13	14.6445	Zfpm2	4.64754	0.310304	0.0155583	5.9203	Ubl3	5.51701	1.05568	0.00268145	8.85674	Sulf2	4.9178	0.236336	0.00376074	5.42123	Rnf11	5.57215	0.227801	0.000369569	5.97095	6330403K07Rik	5.95328	0.982152	0.183189	6.59409	Spef1
118	0.650718	7.70347e-15	12.0169	Nrn1	5.81585	1.03127	4.33866e-09	8.94367	Vwa1	4.31717	1.13086	4.99206e-11	12.1107	Creg2	4.42806	1.69857	3.41787e-06	6.97833	Gm42865	1.991	1.17986	2.35474e-15	14.6182	Nek6	4.92884	0.435715	0.0040828	5.91844	Sesn1	4.68042	1.38865	0.00384876	8.85456	Ank1	4.09001	0.879241	0.00185033	5.39484	B3gat2	3.56546	0.712734	5.3092e-05	5.95466	Car7	3.89609	0.583403	0.227436	6.54173	Rora
119	0.580384	1.01775e-13	11.9986	Pfkl	5.53996	1.01643	6.41524e-08	8.94336	Id4	5.40551	0.715285	1.66668e-12	12.0656	Bag5	4.98762	0.800313	4.51481e-06	6.96637	Gfra1	3.65743	0.725313	3.09714e-15	14.5991	Gpd1	5.10301	0.941362	0.00312677	5.9106	Tmem108	4.0738	1.31322	0.00831709	8.83973	Dpy19l1	4.65803	0.277293	0.0017841	5.38408	Syngr1	5.53395	0.235374	8.68428e-05	5.94302	Nat14	5.4555	1.91113	0.329678	6.53813	Sgcz
120	1.54991	1.34351e-15	11.9951	Rgs11	3.75277	0.695706	1.39621e-08	8.92723	Serpine2	5.54009	0.935591	1.12077e-10	12.0536	Lmo3	5.37334	1.26807	3.50107e-07	6.96102	Smoc2	3.75181	2.59687	4.14633e-15	14.5671	Prdm5	3.73319	0.413038	0.00413612	5.88978	Slc6a1	5.30799	0.912354	0.00324172	8.72611	Etl4	4.74653	0.53104	0.00134828	5.34773	Igsf21	4.3634	0.420774	0.000132547	5.9338	Rasgrp1	5.86683	0.267464	0.0273071	6.49347	Tmem11
121	0.417756	2.78846e-13	11.9863	Cmas	5.39186	1.58403	1.45302e-08	8.92285	Gja4	2.65381	1.18267	9.9453e-18	12.0432	Bcl11b	4.99006	1.41878	3.3314e-06	6.89086	Pdlim3	1.91017	0.929507	1.49292e-13	14.564	Pkig	5.90398	0.851965	0.00678842	5.88641	Fam183b	4.23592	0.670068	0.00432869	8.69078	Gnai1	5.13597	0.334014	9.24842e-05	5.3248	Khdrbs3	5.17055	0.547614	4.61126e-05	5.91535	Rasal1	4.2852	0.755122	0.290863	6.48196	Copg2
122	1.32171	1.23802e-19	11.9724	Gm34006	3.23493	0.716275	4.81339e-08	8.9184	Fgfr3	5.13038	0.89356	1.27154e-13	12.0401	Agfg2	4.36148	1.14989	1.09272e-05	6.82141	Slc38a5	2.95652	1.2151	2.60071e-19	14.5379	Epha7	5.53788	0.524087	0.00697952	5.88548	Rph3a	5.27734	1.3474	0.00243611	8.68379	1190002N15Rik	3.97327	0.253334	0.00440654	5.29905	Mrpl48	5.29148	0.974157	7.70145e-05	5.91025	Itgam	2.66049	0.295179	0.00106232	6.45534	Rb1cc1
123	2.14403	5.43395e-14	11.9086	Sebox	3.15266	1.65076	2.53336e-09	8.91251	Hspa12b	2.49885	1.76986	3.44285e-12	12.0321	Cfap100	3.67368	0.234724	3.41787e-06	6.79863	Camk2b	5.96559	1.11011	2.087e-14	14.4743	Aagab	4.57431	0.872586	0.00645155	5.87183	Gm45871	3.20946	1.91933	0.00228533	8.68142	Gm26660	1.94406	0.429254	0.00259612	5.26931	Asph	4.99765	0.515852	0.000203972	5.89366	Tmsb10	6.15116	0.40828	0.000796997	6.4456	Slc32a1
124	1.81652	4.81852e-12	11.8678	Thsd7b	3.39487	1.26271	4.79809e-08	8.8741	Hspb8	3.67681	1.09626	5.00115e-12	12.0193	Akap5	3.93846	0.566953	1.30491e-06	6.79812	Hes5	3.98844	0.921564	5.29319e-18	14.3872	Mapk3	5.52249	2.01107	0.0108936	5.86262	Chst9	2.49587	0.694219	0.000631448	8.67991	Dip2a	4.00155	0.183931	0.0040669	5.26828	Tubb5	6.03806	1.14002	6.56215e-05	5.86987	Rassf4	1.78541	0.633069	0.164355	6.44018	Cep170
125	0.670163	3.19237e-11	11.8613	Klhl2	5.64592	0.910011	7.78524e-08	8.85791	Timp3	4.85507	1.06248	6.92404e-10	11.9353	Foxp1	4.67466	0.93866	7.04128e-06	6.79232	Elk3	2.90545	2.11496	3.09619e-17	14.3529	Cenpp	3.15686	0.873984	0.0103303	5.85692	Gm10282	5.04271	0.768312	0.00283713	8.67014	Ppm1l	4.62669	0.474265	0.00356782	5.26459	Lynx1	5.1439	0.748779	5.76135e-05	5.85012	Hunk	3.73322	0.622137	0.115694	6.39523	Pdia4
126	0.594495	1.9027e-12	11.8574	Ap3m2	4.88807	0.796344	1.1299e-08	8.83394	Mgp	5.01423	0.658081	5.25298e-10	11.8878	Car11	5.36388	1.52503	2.02875e-05	6.77695	Kif26b	3.13068	0.683736	1.92608e-16	14.3326	Ahi1	5.45918	1.63883	0.0113256	5.85149	Prox1os	4.14276	0.797973	0.00442925	8.61793	Nrsn2	5.29896	0.375953	0.00329845	5.24449	Uhmk1	4.86355	0.432286	0.000181797	5.83392	Samd4b	4.04127	1.71249	0.209973	6.38583	Slc8a1
127	0.584898	6.92338e-14	11.8258	Kcnmb4	5.12922	1.00264	9.48677e-10	8.82603	Dio2	3.89213	0.832244	1.14263e-14	11.8864	Bahd1	4.05401	0.531071	4.49821e-05	6.75851	Kcnk1	5.10378	3.98933	4.77687e-12	14.3312	Lnp1	2.62108	0.372215	0.00521555	5.84369	0610009B22Rik	4.79996	0.304795	0.00287936	8.60847	Pnkd	5.525	0.741648	0.00204792	5.21879	Tgfb2	3.86433	0.25955	0.000104257	5.82894	C1qtnf4	5.92597	0.955721	0.135004	6.35887	Fam43a
128	2.28149	2.94828e-16	11.8074	A330070K13Rik	3.05626	0.993789	1.58369e-09	8.8062	Sorbs3	3.28222	0.504709	5.15528e-14	11.8737	Twf2	4.82929	1.37609	1.63843e-05	6.69453	Gpc4	3.32983	0.782033	5.98224e-19	14.3016	Plekhj1	4.86153	0.778538	0.00734053	5.82458	Cc2d2a	3.50848	0.545195	0.000634106	8.60801	Ralgapb	4.33691	0.254953	0.00422679	5.21423	Ap1s1	5.79303	0.612824	0.000122509	5.82077	Plpp6	4.5817	0.721596	0.0441945	6.35579	Sgcd
129	0.495826	3.26911e-16	11.7955	Srxn1	4.97117	0.927757	3.29182e-10	8.80498	Grin2c	4.19837	0.936886	2.51845e-11	11.8669	St6galnac5	5.46404	0.465186	1.63843e-05	6.66929	Xpr1	4.60897	0.94279	1.75927e-12	14.2831	Cdk4	5.00253	0.905026	0.0099027	5.82255	Satb1	4.42232	1.4901	0.00760896	8.60545	Fosl2	4.00272	1.38116	0.00349522	5.20537	Gm12976	1.84422	0.359572	0.000570322	5.81817	Kcnab2	5.78309	0.606781	0.0281615	6.34886	Thoc2
130	2.01383	2.93957e-11	11.765	Ptgs2	3.72332	0.760169	2.34584e-10	8.79649	1190005I06Rik	4.50926	1.26159	6.02304e-12	11.8509	Ankrd33b	3.94627	0.607687	7.80791e-06	6.62167	Slc8a2	4.85965	0.958572	4.47316e-14	14.2659	Rapgefl1	5.00373	0.853926	0.00815219	5.82181	Tubgcp2	4.80824	0.685841	3.89981e-11	8.59187	Epop	3.85898	0.177396	0.0017841	5.19755	Sept8	5.52237	0.237554	7.43044e-05	5.81507	Ube2ql1	5.67577	1.31389	0.262669	6.33143	Sorbs3
131	1.87284	9.48354e-18	11.7452	Smoc2	4.12026	2.04432	2.54287e-08	8.77647	2200002D01Rik	1.69451	4.28206	8.56631e-09	11.8403	B230110G15Rik	2.93848	1.31132	1.54063e-05	6.60027	Hpdl	3.4159	2.07114	6.99478e-12	14.2397	Lingo2	4.99073	0.931204	0.00436725	5.81552	Slc29a4	3.8911	0.463884	0.000219084	8.57642	Msra	5.34888	0.705213	0.00167104	5.17297	Oma1	2.70126	0.399551	1.75197e-05	5.80989	Plcl2	4.33317	1.38132	0.333003	6.23233	Pcdh15
132	1.63091	1.74874e-18	11.6745	Kctd4	4.79592	1.41273	1.33485e-08	8.76636	Slc6a13	3.44724	0.432962	3.22397e-13	11.8168	Ndel1	4.95381	0.872068	2.26302e-06	6.58486	Tmem108	3.99911	1.32748	1.33468e-12	14.1979	Ccdc71l	4.34503	1.27925	0.00822869	5.80726	Mpp7	2.31048	0.369833	1.88672e-06	8.51874	Cdk10	4.4158	0.174167	0.00342519	5.16299	Wsb2	5.6427	0.505263	0.00069375	5.80897	Itpr1	5.36727	0.223773	0.084906	6.23014	Bag6
133	0.867053	1.37624e-10	11.6685	Nav3	5.04992	1.14775	1.03932e-09	8.76306	Plcd4	3.48934	2.15974	8.7213e-11	11.813	Glt8d2	3.5542	1.24707	7.55124e-06	6.58063	Icam4	2.68556	0.674747	2.51911e-12	14.1941	Rogdi	6.02586	1.76551	0.0129915	5.78093	Drd2	2.92509	0.765833	5.50318e-05	8.51758	Dzip1	3.82021	0.176148	0.00458841	5.15588	Ndn	5.98712	0.45355	0.000110547	5.79959	Scn3b	5.14506	0.811034	0.226138	6.21958	Desi2
134	1.20595	3.29139e-12	11.6632	Nwd2	4.28371	0.912125	1.00437e-08	8.7604	Selplg	4.18352	1.10428	1.15932e-16	11.7975	Far2	3.52794	0.253092	5.5213e-05	6.54246	Atp1a1	5.93541	0.701617	8.68116e-14	14.1889	Impdh2	4.88755	0.948994	0.00748861	5.77969	Spin2c	3.20719	0.543853	0.000289967	8.51704	Pvalb	5.78634	0.208921	0.00491773	5.15078	Atp6v0e2	6.00238	0.691409	3.19803e-05	5.78443	Adra2c	3.53552	0.231865	0.0035264	6.19064	Macc1
135	2.02097	3.96385e-13	11.639	Tyr	3.09454	1.09135	3.18167e-08	8.73488	Ppp1r3c	4.36255	1.02615	6.90762e-15	11.7723	St8sia5	4.42166	0.607799	6.16031e-06	6.54168	Il1rap	4.21729	0.823952	2.46368e-12	14.1851	Ssbp2	5.04068	0.795976	0.0101393	5.77687	Hopx	5.11072	1.36942	0.00332307	8.51671	Kcnh7	4.6592	0.427198	0.00245515	5.14736	Ccdc74a	4.17248	1.12641	0.000150316	5.75782	Htr1b	3.01797	0.254071	2.68103e-05	6.17943	Mgat2
136	1.19155	6.56422e-19	11.6307	Sema3e	4.40202	0.904045	2.94776e-08	8.71528	F3	4.22715	0.908858	6.90762e-15	11.7119	Serpina3n	4.63627	1.84101	5.85557e-05	6.54137	Atf3	2.14739	1.05522	3.53686e-14	14.1604	Pqlc1	4.50391	0.215753	0.00333273	5.77516	G3bp2	5.39442	1.22327	0.000387901	8.51335	Gtf2ird1	3.25274	1.107	0.00331368	5.13149	Adamts9	2.77044	0.410643	0.000341992	5.75368	Pole4	4.80979	0.684958	0.0853745	6.16132	Cyp2d22
137	0.464824	7.6563e-10	11.5432	Synj1	5.81928	1.38286	5.0992e-08	8.70657	Msx1	3.76866	1.03979	9.78149e-10	11.6547	Brd9	5.09678	0.679339	3.40068e-06	6.53432	Paqr9	4.35045	2.04067	2.88694e-16	14.1112	Robo3	3.81443	0.886549	0.00611447	5.76264	Lhfpl2	3.66027	0.243707	2.87379e-11	8.51324	Hgs	4.58672	0.300719	0.00559406	5.1116	Snap91	5.55715	0.861943	4.03454e-05	5.74868	Satb2	2.88893	1.20858	0.381473	6.15317	Tmem64
138	1.17127	1.00641e-12	11.5331	Sipa1	3.83174	0.814245	5.83512e-09	8.69582	Cbs	3.78877	1.03787	8.7213e-11	11.6074	Nell1	4.84789	0.340676	2.89108e-05	6.51389	Rogdi	5.81804	2.36723	1.52263e-15	14.0824	Npnt	3.91694	0.853284	0.0135257	5.76224	Rab23	3.51182	2.30253	0.00564391	8.49352	Lipc	1.6327	0.331867	0.00262786	5.10994	Kcnmb4	4.97671	0.631621	5.93701e-05	5.74303	P2ry12	4.01747	1.28611	0.261213	6.11471	Akap10
139	0.515182	1.07084e-11	11.5116	Cisd3	5.15443	0.662266	7.9945e-11	8.69148	Slc9a3r1	4.46589	2.82016	2.39428e-10	11.6019	Htr5b	2.94549	0.946548	1.04218e-05	6.50857	Plpp4	3.12272	0.918078	8.67153e-14	14.0429	Nfyc	4.41522	0.306929	0.00308523	5.74488	Tmeff2	5.06305	0.746886	3.09102e-05	8.48625	Gucy1a1	3.66214	0.874156	0.00274635	5.10589	Sstr3	3.04228	0.772781	0.000125622	5.70857	Rasd1	4.44661	1.21989	0.165784	6.10798	Relb
140	0.567296	8.20647e-13	11.5032	Chst2	5.22474	0.815242	4.23898e-10	8.68989	Tagln2	3.84779	0.717029	1.758e-09	11.5817	Actr2	5.49316	1.61916	3.3836e-05	6.49554	Fam84b	3.00906	0.647905	1.36333e-15	14.0295	Apex1	5.0055	0.69098	0.00683898	5.74069	Zfp280d	3.79622	0.49206	0.00264128	8.45255	Dzank1	5.05055	0.5448	0.00265958	5.09485	Il34	4.46348	0.205744	0.000262739	5.6931	Gaa	5.80733	1.03689	0.351751	6.10588	Elavl4
141	1.44906	1.25869e-10	11.491	Enox2	3.5651	0.654279	1.94608e-08	8.68819	Rgcc	4.91117	2.55302	6.50406e-11	11.5401	D430036J16Rik	2.49048	1.20082	4.29169e-06	6.48499	Acvr1c	2.73337	2.19941	7.86609e-14	14.026	Maml2	4.63377	0.377224	0.0157739	5.73694	Hmgn1	5.43115	0.375043	0.00115644	8.42452	Rnf41	4.71506	1.24837	0.0017841	5.09162	Slc9a2	2.70759	0.414161	0.000110547	5.68764	Extl1	4.0282	0.951116	0.324524	6.10124	Sh3d19
142	2.47367	2.86956e-11	11.4788	AI115009	2.88113	1.37296	1.0404e-08	8.67568	Ggt5	2.23638	0.708495	1.86509e-10	11.5323	Wasl	5.21389	0.648421	6.52847e-05	6.46596	Thrsp	5.15131	0.713779	3.06459e-19	14.0058	Rfxap	4.85087	0.25913	0.00397446	5.71824	Slc25a33	4.93968	0.917013	0.000344627	8.41052	Ttc9	4.09912	0.205056	0.0017841	5.08787	Nagk	4.8838	0.353803	5.12631e-05	5.68501	C1qb	4.97239	0.450969	0.0342847	6.09362	Wdr54
143	2.35389	2.30215e-11	11.4385	Nkd2	3.53578	1.60807	4.9487e-09	8.67525	Ndufa4l2	2.65968	0.898331	3.3145e-10	11.4558	Exoc6b	4.90733	1.8417	6.14262e-05	6.43993	Gm35339	1.75345	1.86285	1.00155e-13	13.979	Cblb	3.93164	0.490054	0.0139006	5.63987	Cdh2	4.59366	0.453923	0.000252322	8.39987	Cog1	4.40323	0.725156	0.00159019	5.08642	Gm11549	3.702	0.442178	0.000169828	5.66917	Tmem8b	3.95371	1.33752	0.337913	6.06447	Wdsub1
144	0.606423	1.32496e-11	11.4205	Dlat	5.13382	1.08396	1.59915e-09	8.67367	Slc22a8	3.20795	1.00662	1.09308e-10	11.4549	Efna3	4.86829	0.992611	1.73219e-05	6.42952	Cebpb	4.48095	0.949773	5.26153e-12	13.9653	Sesn1	4.98338	0.646677	0.00566714	5.63401	Sec23ip	3.97876	2.648	0.0110264	8.39538	Ndst4	4.36665	0.835506	0.00329845	5.0799	Tnfaip8l1	3.183	0.357567	0.000133138	5.66604	Jade2	4.10405	0.292458	0.256862	6.04456	Csde1
145	0.524557	7.71476e-10	11.35	Bnip3	5.34828	1.40797	2.45583e-09	8.63802	Srarp	2.47254	1.05037	1.85186e-09	11.4081	Asap2	4.39948	0.260985	4.66887e-05	6.42532	Chd3	5.40391	0.970339	1.79467e-13	13.95	Ets2	4.71162	0.315023	0.0119384	5.60945	Matr3	5.63497	1.51868	0.0011922	8.33307	Gm3294	3.06543	0.492253	0.00153366	5.07952	Ak5	5.19526	0.288095	0.000141254	5.66186	Nudt9	5.13176	0.334864	0.0245413	6.04118	Lman2l
146	1.649	1.34351e-15	11.3373	Il16	3.85784	0.52949	1.96351e-07	8.62633	Gnai2	5.64379	0.734771	1.96271e-14	11.3859	Lypla2	5.35781	1.2196	9.67082e-06	6.41159	Acot5	3.55627	1.97602	9.51713e-11	13.9365	Adarb2	4.68007	0.336688	0.00351656	5.58786	Znhit3	4.89493	0.940674	0.000347761	8.32444	Pde1a	5.24962	0.246812	0.0052435	5.0704	Rabgef1	5.58957	1.75157	0.000243763	5.65911	4921539H07Rik	2.71328	0.578909	0.00108965	6.04116	Mtus1
147	0.953343	2.49329e-12	11.3123	Shisa6	5.01453	1.12958	2.51663e-09	8.61929	Pglyrp1	3.69738	1.056	1.60165e-16	11.3797	Pde1a	5.27646	0.415248	2.92808e-05	6.4031	Ncald	6.03371	0.521214	2.1387e-18	13.9051	Nabp2	5.22289	1.9604	0.022139	5.58506	Cks2	2.97972	0.813943	0.000154655	8.31658	Pradc1	4.30259	0.463355	0.00229213	5.04466	Cgref1	4.04925	0.756573	6.68151e-05	5.65452	Mchr1	3.44635	0.351021	0.123572	6.04082	Trnp1
148	1.51062	5.00038e-12	11.3078	Akap13	3.79534	1.47086	1.13539e-07	8.59881	Itih5	3.85198	0.857555	3.34634e-14	11.3759	Ociad2	5.91178	0.327905	2.77476e-05	6.38857	Mef2d	5.21231	1.54509	4.62684e-14	13.9002	Npy1r	4.18075	0.613739	0.0133766	5.58252	Dzip3	4.27921	0.967639	0.0137963	8.30309	Hlf	5.21932	0.16314	0.00438043	5.0407	Apbb1	5.9434	0.971721	7.74837e-05	5.62121	6430571L13Rik	1.93811	0.762793	0.400287	6.0213	Faf1
149	1.95994	7.68014e-12	11.2962	Gm27040	3.20321	1.13323	2.41782e-08	8.578	Tpm2	3.68211	1.13888	3.92862e-09	11.3329	Cacnb2	5.02728	1.90381	8.68289e-05	6.37945	Gpnmb	2.34271	1.88412	2.94621e-17	13.8863	Pdyn	4.25286	1.07367	0.0103303	5.5502	Gm37988	3.47112	1.21243	5.78808e-05	8.30208	Crybb3	2.50387	0.553167	0.0029316	5.03786	Nptx1	5.23226	0.673885	0.00045356	5.61146	Shank1	5.42077	1.15475	0.326185	6.01336	Wls
150	1.09336	2.54666e-12	11.272	Nr4a3	4.64589	1.16805	8.81551e-08	8.56186	Sox9	4.19817	0.793338	4.0745e-09	11.3196	Itpka	6.12895	0.65745	2.14365e-05	6.3755	Foxk1	3.44601	1.70372	2.02568e-21	13.8857	Rflnb	3.87283	0.929765	0.00701304	5.51533	Fam19a2	4.51729	0.576531	0.00769709	8.30139	Twf2	4.90104	0.320525	0.00461003	5.0325	Gng3	6.09094	0.350786	0.00055982	5.58132	Dgkz	5.41234	0.736988	0.163682	5.98659	Rnf168
151	0.792726	1.57809e-12	11.267	Stim2	4.94341	0.601164	2.29909e-08	8.56085	S100b	6.16405	1.80252	1.85733e-17	11.2681	Tbata	3.47736	0.279902	5.7524e-05	6.37192	Mmd2	5.46382	0.41288	3.53686e-14	13.8675	Sumo3	5.44947	1.15662	0.0240147	5.50169	Sox4	3.97346	0.645361	0.00244013	8.27704	Pou6f1	4.17793	0.681752	0.00222133	5.01465	Golm1	4.12118	0.576869	0.000373532	5.58066	Fam189a1	4.50251	0.841828	0.347108	5.96139	Abca5
152	1.29854	7.35053e-17	11.2347	Hebp2	2.84757	1.59222	1.28231e-08	8.55711	Mecom	2.1948	0.508597	3.04277e-14	11.2569	Rae1	4.67079	0.728246	7.20827e-05	6.35046	Fam84a	4.4999	0.924281	6.12206e-14	13.8645	Cnot8	4.72332	0.380413	0.0117252	5.49922	Tmem106b	4.87573	1.0807	0.00731295	8.26792	Esrrg	3.82567	1.22799	0.00429741	4.98922	Cdc45	2.1224	0.616085	0.000677143	5.57633	Mal2	5.14458	0.46717	0.329997	5.95334	Atf4
153	1.41331	3.62845e-12	11.2208	Tnfaip8l1	3.51869	1.62685	2.63247e-08	8.55214	Dapp1	2.53663	1.35971	4.0352e-09	11.2408	Epha6	5.34977	0.577791	2.62109e-05	6.34734	Slc30a3	4.92745	0.855662	5.12097e-16	13.8629	Lgi1	5.21902	0.516672	0.0149906	5.49826	Ak2	4.23064	1.23965	0.00235918	8.25929	Gabra3	3.97264	0.223257	0.00340698	4.98137	Syn1	5.47127	0.243236	0.000152459	5.57301	Tmem191c	5.34548	2.0071	0.359177	5.93093	Mfng
154	0.582099	2.75229e-11	11.2158	Mgat4b	4.70559	0.935415	3.01828e-08	8.54309	Cd38	3.6033	0.857841	1.62203e-08	11.234	Pole4	5.08667	0.805934	7.54448e-05	6.34168	Gm17750	4.22574	2.21299	1.60506e-16	13.7959	Kif26b	3.5406	1.99178	0.0181692	5.49675	Cd109	2.67805	1.04666	4.24546e-06	8.2508	Myo1h	2.18035	1.20063	0.00456394	4.97109	Zbtb8b	1.95895	1.04567	0.000216507	5.54743	Egr2	2.75538	0.33932	0.142369	5.89082	Map2k4
155	1.55927	4.85791e-12	11.2093	Frat2	3.67858	0.925674	5.60963e-08	8.53437	Wasf2	3.6285	0.73483	9.0457e-12	11.2018	Grasp	4.90354	0.924969	1.55257e-05	6.34032	Cyth4	3.21122	1.14219	9.32234e-12	13.7889	Auts2	5.54092	1.06547	0.0142713	5.47967	Rfx3	4.50969	0.858002	1.57778e-09	8.23724	Creb3l2	2.86569	0.576092	0.00369324	4.96482	3632451O06Rik	3.77447	0.787195	5.08439e-05	5.54739	Dlx1	2.73788	0.364745	0.0958802	5.88732	Nr3c1
156	0.498526	6.56924e-12	11.1777	Mmd	5.85724	0.849213	1.50818e-09	8.52865	Tjp2	3.76418	2.23868	9.74698e-12	11.1591	Gm28175	2.77559	0.363729	3.93041e-06	6.33797	Id2	5.42008	2.09543	1.19193e-17	13.7836	Cemip	3.70316	0.498051	0.00452366	5.46976	Gm14325	4.17209	0.187747	0.000991134	8.22856	Pfkm	5.82736	0.430875	0.00507383	4.93958	Bcat1	4.51128	0.729745	0.000267771	5.51514	Myl4	4.21109	0.210341	0.0380951	5.83047	Mdp1
157	0.354593	7.55095e-13	11.1329	Mapk10	5.66348	1.23617	5.51217e-10	8.51447	Rcsd1	2.61702	0.907879	2.39978e-12	11.1476	Kdm4b	4.49762	0.498495	2.21786e-05	6.32966	2010300C02Rik	5.65137	0.966227	3.61793e-12	13.7471	Hspb11	4.63255	0.251547	0.0142713	5.45742	Cfl2	4.96107	0.849706	0.00811254	8.19351	Cacng3	4.79398	0.532349	0.00158007	4.92972	Top1mt	3.31521	0.350939	0.000770642	5.50565	Rasgef1a	5.56701	0.98731	0.351751	5.81202	Unc5c
158	0.359828	1.01225e-12	11.1118	Pfkp	5.44926	0.891701	2.06373e-08	8.49986	Adgrf5	4.01869	0.878852	8.37638e-09	11.1184	Kcnq3	5.22036	0.827608	1.57083e-05	6.30258	Cacna1h	3.99223	0.705635	4.14535e-11	13.737	Sri	5.2998	0.792619	0.00975346	5.45509	Rasl10a	5.20206	0.747084	0.0087282	8.18952	Atp9b	4.40375	0.214278	0.0040669	4.92476	Atp6v1h	5.30474	0.809239	0.000128793	5.48058	Efnb2	3.04717	1.23813	0.288525	5.78893	Ass1
159	0.740083	1.63944e-17	11.1048	Khdrbs3	5.41822	1.05575	2.39014e-09	8.49098	Pdzrn3	3.33009	0.893016	2.09615e-10	11.1029	Kcnn2	4.61925	0.766766	1.07918e-05	6.29299	Pik3cb	3.75119	1.0087	4.89698e-15	13.7193	Rnf19a	4.26853	1.1048	0.0168847	5.45177	Cfap69	2.88367	0.943203	1.64626e-05	8.16853	Mpped1	5.02736	0.391053	0.00667555	4.91801	Hmgcs1	5.38814	0.456072	0.000103697	5.4614	Rab27b	3.84945	0.827369	0.370053	5.73783	Crebzf
160	0.726118	2.71321e-14	11.0992	Bcl11a	5.15558	1.18306	6.94221e-09	8.49077	Phkg1	3.3927	1.05267	8.48364e-12	11.0754	Fam19a1	5.17081	0.745621	1.70613e-05	6.29057	Fgfrl1	3.46327	2.09613	1.02922e-17	13.7156	Icam4	3.18098	0.432914	0.00771761	5.45071	Hif1a	4.36931	0.267484	0.00972204	8.16792	Uqcrc1	6.07225	0.278041	0.00617848	4.901	Ube2ql1	5.70454	0.155089	0.000417907	5.4421	Apbb1	5.93627	2.18662	0.417147	5.72341	Ccdc113
161	0.809588	1.39418e-10	10.9951	Rnf112	5.50887	0.976851	1.06286e-07	8.48656	Lgi4	3.9786	0.779747	4.53386e-11	11.0531	Arhgap39	4.83986	0.315163	7.61009e-05	6.27505	Tef	5.08103	1.75343	1.29551e-18	13.6781	Slc16a11	3.76269	0.62385	0.00822869	5.44225	Bdnf	4.94629	0.98708	8.38328e-06	8.14952	Vstm5	3.09834	1.70205	0.00793137	4.89966	Rln1	1.8743	0.476642	0.000106792	5.43539	Jcad	3.86752	0.929243	0.192814	5.70417	Srgn
162	1.62298	2.78846e-13	10.9857	Fgf10	3.01581	1.02035	4.36559e-09	8.48611	Naprt	3.03782	1.11333	2.15156e-12	11.0342	Nr4a2	4.48347	0.414934	4.26317e-05	6.26134	Elmo2	5.16682	2.62974	1.75852e-14	13.6511	Fam84b	3.60873	0.618225	0.0122834	5.44056	Mex3c	4.11149	0.357047	0.000625268	8.09986	Bdh1	4.59946	0.688315	0.00277014	4.89895	Myo16	3.31654	0.639803	3.95184e-05	5.41573	Pir	2.73838	1.95907	0.400287	5.68597	Kcnj12
163	1.71744	2.61174e-15	10.959	Cdh9	3.99214	0.688389	9.40289e-07	8.47895	Tprkb	5.04185	0.531859	9.0457e-12	11.0307	Pdlim7	5.38625	0.672054	4.16999e-06	6.25511	2810459M11Rik	3.24713	0.898141	5.26798e-16	13.6245	Slc7a14	4.90347	0.729275	0.018113	5.4322	Mbtd1	3.75123	1.37504	0.00507386	8.09924	Ebf4	3.10631	0.19676	0.00277014	4.89734	Vbp1	4.99542	0.115817	0.000388153	5.41197	Abhd12	5.8345	1.29185	0.361268	5.68514	Eya1
164	0.748877	3.05559e-12	10.948	Tmem25	4.37145	1.1908	4.65857e-08	8.4766	Cav1	3.44857	1.66987	8.31314e-12	11.0051	Egfem1	4.40102	1.21577	2.75894e-05	6.22505	Gch1	2.31147	1.53268	6.2438e-15	13.6174	Smad3	4.35911	0.836581	0.00615514	5.42973	Efna2	3.15742	1.32996	0.00207759	8.07548	Wnt10a	3.41815	1.46199	0.00577749	4.89623	Popdc3	2.64361	0.380767	0.00017993	5.37756	Sst	6.28819	2.81576	0.446274	5.67937	Nupl1
165	0.566546	3.87384e-10	10.9435	Cadm3	5.41949	0.633049	3.84434e-09	8.47254	Apod	6.12407	1.57972	1.23289e-10	10.9786	Mis18a	3.9057	1.33258	6.48989e-05	6.21264	Kirrel2	2.01142	2.08624	4.25294e-22	13.5392	Smoc2	4.25078	1.35213	0.0149906	5.41382	Rwdd3	3.4553	1.18715	0.00196353	8.02652	Cxxc4	3.3654	0.217139	0.00356782	4.8887	Psmb10	5.48375	0.670043	0.000135365	5.37728	Gabra3	3.56785	0.405188	0.326185	5.67483	Copz1
166	0.703609	2.544e-11	10.9193	Cpne6	6.07612	1.6525	6.27692e-09	8.47219	Vav1	2.15159	0.982786	9.03712e-13	10.9782	Thrb	3.98449	0.549074	0.000156818	6.20403	Mkl2	5.23305	0.938399	2.04291e-17	13.5288	Trub1	4.06977	0.539948	0.0101909	5.40693	Zfp639	3.94471	1.50321	0.00141234	7.99331	Cbln2	3.45548	0.367694	0.00212877	4.84341	Fxyd7	5.57641	0.482465	0.000140107	5.36452	Ell2	3.68019	1.05286	0.351751	5.66938	Gm32916
167	0.392361	4.28052e-10	10.9048	Napb	5.74373	1.79143	2.60365e-08	8.47128	Col1a1	2.38514	1.26014	2.51845e-11	10.9388	Bend5	3.63155	0.814866	0.000109976	6.20147	Ccdc85a	4.5813	0.743427	2.63868e-15	13.4977	Mkl2	5.35365	0.787851	0.0124433	5.39672	Eml4	3.69207	0.724419	0.0114453	7.97286	Stt3b	4.65255	0.202206	0.00405902	4.84149	Stau2	4.97643	0.704278	0.00012983	5.36204	Zfp462	3.23646	1.12699	0.400633	5.65468	Usp36
168	1.53534	2.08815e-13	10.9014	Bhlha9	3.13995	0.355762	2.53793e-08	8.46832	Lamp1	6.10078	1.43151	3.62661e-11	10.8969	1190002N15Rik	3.96063	0.345871	1.70613e-05	6.19473	Atp1b2	5.46685	0.684051	6.40925e-16	13.4431	Bcar1	5.19795	0.366369	0.0189057	5.39397	Snrpb2	4.94233	0.888429	0.00731729	7.96136	Grid2	4.20796	0.658831	0.00363843	4.82111	Gpr83	3.46833	2.16574	0.000967284	5.35258	B230110G15Rik	1.83278	0.509729	0.386773	5.64192	Ptcd2
169	0.429381	3.212e-13	10.8947	Dtnbp1	5.6649	0.568757	1.73331e-09	8.44431	Rab31	4.57655	1.91382	7.19745e-11	10.8431	Htr1b	3.48662	1.21254	2.42113e-05	6.18248	Ptchd4	3.03679	0.746174	1.34744e-15	13.4336	Ccdc106	4.82619	0.521196	0.00227331	5.39031	Cdh8	4.31378	1.15391	0.0148097	7.96117	Cds1	5.26173	0.413648	0.00926165	4.81572	Psd3	5.28932	0.559285	0.000259343	5.34358	Dzip1	3.65871	0.272242	0.00906726	5.64015	Msra
170	1.41106	4.41323e-09	10.8858	Myo5b	5.1967	0.766576	8.19728e-08	8.43172	Adgrg1	4.42491	1.34207	3.92366e-12	10.82	Ar	3.72375	1.26432	5.71677e-05	6.17937	Fam117a	2.40636	1.49913	9.64868e-13	13.4292	Cys1	4.38414	1.28955	0.0213484	5.3853	Vav3	3.6109	0.619507	0.0111037	7.95585	Hspa4l	5.11026	0.225669	0.0107148	4.80885	Acot7	6.1194	0.208297	0.00039586	5.34178	Trim37	5.0913	0.514953	0.351751	5.62781	Gtpbp6
171	0.610571	2.40099e-10	10.8848	Cadps	5.47397	1.58841	2.54287e-08	8.41486	Col5a2	2.02213	1.17652	2.35364e-10	10.8141	Fhl2	4.9482	0.917117	1.09272e-05	6.17678	Pxdc1	3.1477	1.91007	4.50019e-13	13.3855	Cntnap5a	4.36616	0.534134	0.0119384	5.37992	Pagr1b	4.25189	0.838899	6.95103e-07	7.95018	Epb41	3.33978	0.344368	0.00259612	4.79058	Oprl1	3.82783	0.525346	0.0003382	5.33681	Tlnrd1	3.73359	0.668716	0.206611	5.62508	Ankrd39
172	1.28389	3.6937e-15	10.8099	Islr2	4.51091	1.86084	3.5434e-08	8.40339	AC091463.1	2.55801	1.11569	1.88102e-08	10.8094	Mal2	5.45456	0.32616	0.000122824	6.16357	H3f3a	5.57443	0.918081	8.08563e-17	13.3854	Fbxl6	4.1836	0.350188	0.00966197	5.37974	Wdr61	4.82806	0.604835	0.0105598	7.93138	Esrra	4.66576	1.85411	0.0101689	4.77338	Aunip	1.87737	0.938431	0.000341831	5.33137	Ccdc88c	3.07677	0.938309	0.418707	5.61645	Diras1
173	0.79492	2.11413e-09	10.7265	Rapgef2	4.88602	1.16669	2.06373e-08	8.38608	Tek	3.25728	1.60271	1.66668e-12	10.7876	Rara	3.19983	0.550621	4.66887e-05	6.14709	Rilpl1	4.94309	1.71436	2.88091e-19	13.3733	Mycl	3.87635	0.436	0.0156775	5.37044	Gm21992	4.43554	1.39547	0.0183376	7.90153	Slc35f1	4.7499	0.610297	0.00509394	4.77315	Gpr26	3.83952	0.757985	0.000362197	5.3293	Hapln1	3.15423	0.347358	0.378362	5.61169	Epb41l1
174	1.46605	3.69765e-13	10.716	Ccdc3	3.90874	0.612425	6.48849e-07	8.38392	Pttg1ip	4.42971	0.630311	4.12184e-09	10.7725	Nudt9	5.34406	0.803222	1.59158e-05	6.13585	Cyp4f14	2.79108	1.10761	1.58538e-11	13.3687	Lin7c	5.02158	1.17227	0.0213484	5.36245	Zfpm2	4.282	0.281147	0.00615347	7.87507	Got1	5.8154	1.0175	0.00646829	4.75535	Crabp1	2.97243	0.23238	0.000439374	5.31866	Nap1l5	5.77248	1.08739	0.383556	5.6049	Gstt1
175	1.15009	2.94669e-09	10.7016	Car4	4.87573	0.88345	8.27201e-10	8.38066	Mtus1	3.57475	0.654382	2.20703e-14	10.7547	2010300C02Rik	5.74828	1.12601	5.95589e-05	6.12294	Rflnb	3.52286	3.25867	1.0705e-12	13.3658	Mylk3	2.59734	0.438088	0.0202395	5.34878	Mzt1	5.11191	0.409078	4.74406e-07	7.86635	Dab1	5.10391	0.831565	0.00364502	4.74694	A330041J22Rik	2.97541	0.313814	0.0012367	5.31386	Camta2	5.81697	0.550748	0.295285	5.60027	Chd6
176	0.802874	1.74606e-09	10.6945	Fgfr1op2	4.95726	0.621353	4.83605e-09	8.35824	Itgb1	4.10933	0.904962	4.97939e-12	10.75	Gm2464	4.03662	0.237212	8.27993e-05	6.11212	Ech1	5.05244	0.850181	3.26238e-18	13.343	Kcnj4	4.85632	1.2175	0.0149906	5.34867	Rflnb	3.61986	1.92798	0.00469079	7.84112	Sebox	3.11933	0.355751	0.00154991	4.73164	Ociad2	5.60439	0.520721	0.000775592	5.3025	Kcnab1	5.11912	0.66818	0.357301	5.58754	Usp33
177	1.59439	2.57268e-12	10.6882	Thsd4	3.86053	1.17424	8.27776e-10	8.35623	Sod3	2.96593	1.5174	9.27456e-12	10.7037	Dnah9	3.62265	0.878007	3.10635e-05	6.06799	Celrr	2.786	0.626236	2.0775e-12	13.3288	Hist3h2ba	5.38057	0.557938	0.00611447	5.34477	Ak5	5.24889	0.612467	1.06315e-06	7.84109	Rims4	3.88615	1.11283	0.00599736	4.70207	Osr1	2.21355	0.338258	0.000213322	5.29117	Ifi27	5.00524	0.200653	0.000279962	5.58669	Nt5dc3
178	0.519002	7.83536e-10	10.6787	Aak1	5.53099	1.21143	7.08861e-08	8.34627	Serpinh1	3.57041	0.547138	2.23852e-10	10.6895	Gabrb3	5.48426	0.915284	8.82101e-05	6.06019	Tunar	3.4312	0.418092	4.19721e-15	13.3181	Fam104a	5.37206	1.1113	0.0205377	5.34444	Entpd2	3.51315	0.471551	0.00178377	7.8375	Cspg5	5.61335	0.26653	0.00869078	4.69821	Bnip3	5.19162	0.283106	0.00029582	5.28959	Stum	5.28594	0.940604	0.429301	5.5863	Hdac9
179	1.13058	2.75634e-16	10.6779	Prdm8	4.78841	1.34484	2.75058e-09	8.34311	Cdh19	2.62813	0.971381	2.93163e-09	10.6826	Ext1	4.76624	1.09753	9.72637e-05	6.03754	Wnt9a	2.89344	0.737548	1.82694e-14	13.3105	Spg21	4.56846	0.725231	0.0150579	5.34268	Rpp30	4.16353	1.20544	0.0110336	7.83577	Snx25	4.38523	0.786828	0.00423278	4.69663	Fam26e	3.01359	0.355625	0.00057818	5.26388	Mturn	4.31065	1.8107	0.459495	5.55522	Neurl2
180	1.37284	1.62265e-10	10.6389	Parp8	3.77881	0.596911	9.45765e-07	8.33752	Prdx6	6.26103	1.19837	3.6735e-12	10.6639	Hcn1	4.61936	0.830148	9.72637e-05	6.02687	Amer3	3.7321	3.15423	7.98223e-12	13.2929	Gm42865	2.78109	0.921322	0.0201356	5.34264	Nt5dc2	4.53329	0.836355	0.0088884	7.80104	Ggact	3.92731	0.568047	0.00507383	4.69594	Akr1b10	3.50772	0.692356	0.000324239	5.25767	Trib1	3.6187	0.391388	0.438794	5.54986	Paics
181	0.516242	9.22508e-09	10.6295	Syn2	6.1295	1.39288	1.74653e-08	8.33519	Ltbr	2.79364	0.59598	1.66668e-12	10.6599	Rab3c	5.26703	0.48963	8.54004e-05	6.01909	Gss	4.03073	0.947308	9.41287e-19	13.273	Gba2	4.54141	0.385145	0.0152928	5.32793	Impdh2	4.70508	1.2188	0.00469079	7.79346	Trib1	3.99659	0.883891	0.0104127	4.69333	Fstl5	3.71846	0.43151	0.00193264	5.25392	Psd	5.89219	1.51453	0.34991	5.53369	Alkal1
182	1.47733	6.7605e-13	10.5993	Mcub	3.40449	1.54249	2.50964e-08	8.32609	Tmem51	2.34809	1.39467	2.3361e-14	10.6555	C230057M02Rik	3.20983	0.42729	4.47662e-05	6.01089	Gprin1	4.67399	1.40657	6.05014e-15	13.2649	Zswim4	3.3286	0.688999	0.0213484	5.30682	Rcbtb2	3.92855	1.30196	0.00299072	7.75966	Adamtsl5	2.73515	0.242719	0.0052435	4.693	Dtnbp1	5.55204	0.510895	0.000628253	5.24694	Arhgap12	4.70444	1.37382	0.394072	5.52107	Gm19412
183	1.23403	1.01758e-14	10.5824	Runx1t1	3.7068	1.17155	8.1447e-08	8.32599	Eng	3.49778	0.734199	7.46287e-10	10.6446	Fam43b	4.33659	0.932045	8.67793e-05	6.00843	Vav3	3.35138	1.41886	5.34622e-13	13.254	Sh3gl1	4.51077	0.697209	0.0181692	5.30062	Ostf1	4.3649	1.83524	0.00996892	7.75554	Gm28928	3.57826	1.07999	0.0100938	4.67784	Hebp2	2.73421	0.684342	0.00100866	5.23881	Sorcs3	4.33324	0.758776	0.429301	5.49303	Ankrd12
184	0.366496	5.16241e-11	10.5339	Hk1	5.39693	1.06859	5.96294e-07	8.3051	Gfap	5.57607	0.933284	6.6681e-09	10.6283	Cox10	4.59434	0.408121	5.24748e-05	5.96053	Bcan	5.56693	0.986332	3.95698e-12	13.2491	Cenpv	5.33276	0.282358	0.00333273	5.29776	Gap43	5.73645	0.636545	0.000252322	7.73643	Dkk3	5.78208	0.465055	0.00599736	4.66991	Eps8	3.6867	0.579282	0.000556129	5.2367	Laptm5	4.06671	0.581371	0.39934	5.47006	Ppp1r12a
185	1.48163	3.25266e-13	10.5273	Lhx9	3.34708	0.481367	1.22983e-08	8.30406	Slc6a1	5.33615	2.19189	1.66836e-10	10.5895	Has3	2.09263	0.727669	3.9227e-05	5.9509	Pak6	3.54059	1.60273	5.98398e-14	13.1945	Cacna1h	4.46776	0.778086	0.0255979	5.29607	Lhx2	4.61343	0.377885	2.14355e-07	7.7275	Fos	4.56558	0.334033	0.00869078	4.66195	Map3k10	4.65784	0.564146	0.000242393	5.2273	Ldb2	3.70932	0.418976	0.134978	5.45222	Cyp51
186	0.473014	4.59752e-09	10.5268	Snap91	5.66033	1.08612	1.03142e-09	8.3036	BC028528	2.8338	1.41597	3.46955e-10	10.5724	Zfp804a	4.09695	0.41997	7.61009e-05	5.95022	Sesn1	4.65571	0.911479	2.25152e-13	13.1738	Hebp1	5.2078	0.34411	0.00413612	5.28265	Cpne6	5.86435	0.849841	0.000178168	7.72377	Cyp2b13	3.23761	0.589523	0.00255045	4.65533	Paqr6	2.98432	0.563264	0.000231914	5.223	Camk1g	3.79648	0.665159	0.05024	5.42368	Oaf
187	1.23777	3.49423e-13	10.4666	Kcnmb4os2	3.62907	0.716424	4.5556e-07	8.28048	Atp1a2	6.54042	0.49209	2.95328e-11	10.5525	Gm21949	5.61987	0.480874	8.08856e-05	5.94785	Dusp14	4.74346	1.21459	2.68322e-12	13.1592	Cttnbp2	5.18104	0.446764	0.0160157	5.28258	Pnck	5.14133	0.615277	5.94932e-05	7.72	Pitpnm3	3.70248	0.474818	0.00356782	4.64972	G0s2	3.96082	0.7565	0.000797762	5.21682	Pde2a	3.85339	0.852046	0.296122	5.39249	Igfbp2
188	0.833147	2.54666e-12	10.433	Rwdd2a	4.33897	0.78127	2.33498e-07	8.27623	Gjb6	5.01149	0.501177	4.37009e-10	10.5494	Trio	4.9807	1.27412	0.000123357	5.94633	Dact1	2.70423	1.34621	3.83799e-22	13.1567	Prdm8	4.92174	0.661556	0.00513443	5.25774	Pcgf6	3.21207	0.716058	0.0158433	7.71016	Pde4a	4.81884	0.147177	0.00577749	4.64709	Dynll2	5.91369	0.584778	8.51113e-05	5.20664	Cckbr	3.42414	0.418666	0.209607	5.37619	Med1
189	0.584341	2.87392e-09	10.4286	Gm21949	5.67721	1.35186	9.48677e-10	8.2747	Mrvi1	2.38459	0.662841	1.82246e-12	10.524	Ypel1	4.1255	0.635403	0.000199966	5.94372	Mfap3l	3.71929	0.962906	1.16488e-12	13.1514	Nedd4l	5.20179	0.357717	0.00836517	5.25105	Immp1l	4.89101	0.366672	0.00377255	7.70183	Atf4	5.40242	0.185158	0.0100938	4.64526	Ap2s1	6.29996	0.160042	0.000339823	5.19814	Nudt3	5.81605	1.28154	0.503575	5.37243	Rrn3
190	0.63409	7.87267e-10	10.4238	Anxa7	5.03744	0.731768	4.25523e-09	8.26001	Ldlr	3.47637	0.575654	3.12231e-08	10.517	Tspan13	6.09679	0.842006	7.69162e-05	5.93882	Hspb8	3.4227	1.51406	4.3364e-15	13.1296	Lrrc3b	3.53923	0.630783	0.0253312	5.24615	Cdk4	4.83117	0.865442	0.00260503	7.69094	Fam219a	4.13409	1.02101	0.0079589	4.64211	Rasl11a	3.52165	0.342882	0.000603863	5.19053	Arnt2	4.70721	0.333625	0.249774	5.3698	Avpi1
191	0.867488	4.02802e-11	10.3892	Zfp652os	3.75162	1.45004	2.72576e-09	8.25355	Col18a1	2.44211	0.541125	2.89455e-12	10.5144	Lrrtm1	5.23707	0.730404	5.11686e-05	5.92612	Cbfa2t3	3.44668	1.47646	8.11678e-17	13.1167	Nrip2	4.12736	0.473334	0.00255103	5.23924	Id4	5.08496	1.57593	0.00209345	7.66087	Parvg	2.57723	0.285228	0.00507383	4.63873	Mfn1	4.00607	0.676537	0.000155525	5.17288	Gimap6	2.51812	0.683158	0.363397	5.36424	Il6st
192	1.13124	3.22402e-13	10.3799	Flrt3	4.09213	1.19459	8.29465e-09	8.24292	Stom	2.89111	2.74271	6.02188e-09	10.4908	Chrna5	2.7292	0.719317	7.54448e-05	5.92217	Vps37b	4.05633	0.72945	7.62694e-15	13.1133	Camkk1	5.68833	0.422427	0.0157739	5.23877	Csdc2	4.82925	0.734282	0.00820905	7.65649	Wwox	4.06041	0.305539	0.0141383	4.6371	Ywhah	6.35592	0.429133	0.00142105	5.1672	Hivep2	5.43191	3.55077	0.49679	5.34692	Asgr1
193	0.960973	3.04095e-12	10.3682	Fhl2	4.81486	1.13012	9.38255e-08	8.24053	Adgrl4	3.52599	1.08914	1.39589e-10	10.4826	Sept9	4.18375	0.90028	3.04707e-05	5.92155	Vegfa	3.2488	0.903535	4.14421e-16	13.1014	Gng7	4.84453	0.787615	0.0113256	5.23299	Dgkh	4.58611	1.37584	0.00304856	7.64051	Psrc1	2.90037	0.327118	0.0107445	4.6329	Epdr1	5.59294	0.656574	0.000434989	5.16593	Dlx1as	3.58432	0.634147	0.459103	5.32966	Tpp1
194	1.26403	2.55447e-10	10.3482	Clmp	3.93	1.65538	1.44123e-07	8.23294	Pdgfd	2.72955	0.712959	9.71556e-12	10.4419	Rab11fip3	4.35896	0.793856	6.52847e-05	5.8867	Csf1	3.31653	0.71311	1.12207e-15	13.0946	H1fx	5.1642	0.3354	0.0258284	5.22361	Psme1	4.96345	1.37065	0.0185825	7.62579	Scn1a	4.31673	0.206926	0.0101689	4.6226	Ptprn	5.73418	0.911529	0.000442725	5.16464	Rspo3	3.00593	0.241463	0.0216636	5.30082	Arrb1
195	0.566491	2.34494e-12	10.3236	Lrrn2	5.39963	1.25638	2.06373e-08	8.22879	Atp13a5	2.60469	0.808478	5.72223e-10	10.4207	Numbl	4.87108	0.720803	2.10274e-05	5.88599	Tiam2	3.97936	0.859224	2.18477e-13	13.0915	Ica1l	4.55379	0.426956	0.0142484	5.2235	Kmt2c	4.31298	1.02572	0.00605296	7.59565	Ankrd33b	3.85088	0.111453	0.00663028	4.6095	Arf3	5.94886	0.267533	0.000720894	5.16192	Gatad1	4.59998	1.94372	0.472354	5.28148	Lsr
196	0.521316	2.94957e-10	10.315	Trnp1	5.75823	2.05569	2.61238e-07	8.20513	Gjb2	2.80131	1.13629	4.51669e-14	10.4037	Ripor2	3.84339	0.639398	8.60804e-05	5.87345	Id4	5.17159	1.73486	2.52595e-15	13.0768	Sox11	3.94603	1.15521	0.0207927	5.22064	Dcx	3.0923	0.534357	0.0151987	7.5944	Kcnip3	4.74433	0.387743	0.00486467	4.58409	Pusl1	4.00745	0.76268	0.00056392	5.16127	Cplx3	3.42783	1.21203	0.506102	5.27916	Tdrd3
197	0.700957	2.94542e-10	10.2719	Rps6kl1	4.53927	1.28956	3.7266e-08	8.20149	Tinagl1	3.02742	0.755484	7.86493e-10	10.3986	Ccng2	4.48636	1.27974	6.03627e-05	5.87324	Stra6	2.06629	1.22668	1.61782e-12	13.0752	Cyp7b1	4.4397	1.84451	0.0181692	5.21754	Ntf3	3.53385	1.15619	0.0206319	7.58636	Cadps2	4.99546	0.145901	0.0101908	4.58342	Pfkm	5.7943	0.43883	0.000628253	5.14542	Ntm	5.37769	0.687206	0.268958	5.26646	Polr1e
198	1.3602	1.75307e-10	10.2429	Cpne7	5.29741	1.04026	1.56064e-09	8.19907	Fn1	3.67814	3.37719	2.74838e-08	10.3484	Gm2164	3.22953	0.409741	0.000133087	5.87249	Bcar1	5.02791	0.972914	8.17324e-14	13.057	Ap1s2	4.8529	0.384062	0.0239181	5.20943	Svbp	4.92315	0.456311	0.0128768	7.56638	Arpp21	5.18544	0.194336	0.0126785	4.5826	Syt1	6.1721	0.1233	0.000681502	5.14467	Gm49373	5.67734	0.710406	0.404123	5.2557	Ccdc90b
199	1.16445	6.52437e-12	10.2259	Lats2	4.17335	2.14606	1.27559e-07	8.19732	Tbx18	1.60462	0.734651	1.50837e-10	10.3247	Pip4k2c	4.92913	0.518447	3.7912e-05	5.86995	Jam2	3.74732	1.14236	5.27015e-16	13.0031	Taf5l	3.72276	1.15448	0.0167336	5.2079	Plppr1	2.46077	0.886572	0.00671212	7.56513	Mad1l1	3.70497	0.195726	0.00964109	4.58202	Iscu	5.64201	0.457019	0.00043177	5.13842	Csf1r	4.75435	0.545822	0.417937	5.24339	Pde4a
[truncated: 6 more columns]
