# Supplementary material for: Evolutionary convergence and divergence of hippocampal cytoarchitecture between rodents and primates revealed by single-cell spatial transcriptomics
Source: Natl Sci Rev. 2026 Jan 2;13(5):nwaf595. doi: 10.1093/nsr/nwaf595 (PMC12949517; doi:10.1093/nsr/nwaf595)
Supplement: nwaf595_Supplemental_Files [file nwaf595_supplemental_files.zip › TableS3_Cell_type_marker_genes.xlsx]

## Sheet: Description
Table S3. Marker genes for various cell types found in the hippocampus of macaque, marmoset, and mouse.
Description
1. Marker gene list of 51 cell types in macaque.
2. Marker gene list of 47 cell types in marmoset.
3. Marker gene list of 47 cell types in mouse.

## Sheet: macaque
Cell type	Marker gene	P value	Adjusted P value	Average log2(Fold change)
Glu CA1-1	RYR3	0	0	1.54832
Glu CA1-1	MAN1A1	0	0	1.54583
Glu CA1-1	PRSS12	0	0	1.36484
Glu CA1-1	MAPK10	0	0	1.33598
Glu CA1-1	KCNN2	0	0	1.29851
Glu CA1-1	PEX5L	0	0	1.18647
Glu CA1-1	TRIM36	0	0	1.14727
Glu CA1-1	PTPRG	0	0	1.10155
Glu CA1-1	FAM19A1	0	0	1.08199
Glu CA1-1	ATP2B1	0	0	1.04466
Glu CA1-1	MYO16	0	0	1.00068
Glu CA1-1	COL11A1	0	0	0.979219
Glu CA1-1	FBXW7	0	0	0.976419
Glu CA1-1	TRPC4	0	0	0.964169
Glu CA1-1	CADPS2	0	0	0.946161
Glu CA1-1	ETV1	0	0	0.940937
Glu CA1-1	LMO4	0	0	0.932442
Glu CA1-1	XYLT1	0	0	0.929346
Glu CA1-1	PLK2	0	0	0.896439
Glu CA1-1	HS6ST3	0	0	0.889931
Glu CA1-1	CDC40	0	0	0.872063
Glu CA1-1	CCBE1	0	0	0.86755
Glu CA1-1	LMO1	0	0	0.863102
Glu CA1-1	RAPGEF5	0	0	0.859142
Glu CA1-1	PRKCA	0	0	0.856973
Glu CA1-1	TEAD1	0	0	0.834956
Glu CA1-1	FOCAD	0	0	0.825073
Glu CA1-1	MAP4K3	0	0	0.823343
Glu CA1-1	KLHL3	0	0	0.822172
Glu CA1-1	CCSER1	0	0	0.796849
Glu CA1-1	PLPPR4	0	0	0.794496
Glu CA1-1	LANCL2	0	0	0.790608
Glu CA1-1	GRIA2	0	0	0.779564
Glu CA1-1	ARGLU1	0	0	0.772675
Glu CA1-1	CAMK2A	0	0	0.769592
Glu CA1-1	PPP3CA	0	0	0.767995
Glu CA1-1	EPHA4	0	0	0.761897
Glu CA1-1	CA2	0	0	0.75351
Glu CA1-1	CDON	0	0	0.743517
Glu CA1-1	LARGE1	0	0	0.742896
Glu CA1-1	ARHGEF3	0	0	0.733719
Glu CA1-1	NDST3	0	0	0.730412
Glu CA1-1	OPCML	0	0	0.728852
Glu CA1-1	SLC12A3	0	0	0.724324
Glu CA1-1	TMEM2	0	0	0.717658
Glu CA1-1	SEZ6L	0	0	0.715448
Glu CA1-1	SPHKAP	0	0	0.714165
Glu CA1-1	PNO1	0	0	0.711153
Glu CA1-1	CACNA2D1	0	0	0.710105
Glu CA1-1	PPP4R4	0	0	0.707539
Glu CA1-1	RASGRP1	0	0	0.694131
Glu CA1-1	ZDHHC23	0	0	0.682259
Glu CA1-1	PLXDC2	0	0	0.680961
Glu CA1-1	NUP93	0	0	0.677802
Glu CA1-1	SORBS2	0	0	0.664389
Glu CA1-1	CRYBG1	0	0	0.660445
Glu CA1-1	EPHA5	0	0	0.656859
Glu CA1-1	ENSMFAG00000001740	0	0	0.654658
Glu CA1-1	CTTNBP2	0	0	0.64771
Glu CA1-1	SRSF5	0	0	0.645615
Glu CA1-1	PRKAG2	0	0	0.63852
Glu CA1-1	SH3RF1	0	0	0.635485
Glu CA1-1	SLC8A1	0	0	0.626905
Glu CA1-1	DOCK4	0	0	0.626673
Glu CA1-1	MPZL1	0	0	0.625359
Glu CA1-1	CAMK2D	0	0	0.620615
Glu CA1-1	GRIA1	0	0	0.618499
Glu CA1-1	PRKCB	0	0	0.616919
Glu CA1-1	TSPAN5	0	0	0.615661
Glu CA1-1	ARHGAP10	0	0	0.612481
Glu CA1-1	OVCH1	0	0	0.610167
Glu CA1-1	GRIA3	0	0	0.608313
Glu CA1-1	PKP2	0	0	0.605755
Glu CA1-1	ENSMFAG00000029641	0	0	0.605476
Glu CA1-1	ZEB2	0	0	0.603843
Glu CA1-1	NEK10	0	0	0.601027
Glu CA1-1	KITLG	0	0	0.593372
Glu CA1-1	PRKCG	0	0	0.575681
Glu CA1-1	RUNX1T1	0	0	0.571991
Glu CA1-1	ANKRD33B	0	0	0.570764
Glu CA1-1	RASAL1	0	0	0.569682
Glu CA1-1	CACNA1E	0	0	0.568487
Glu CA1-1	AGBL1	0	0	0.56368
Glu CA1-1	NELL2	0	0	0.531326
Glu CA1-1	GPC5	0	0	0.526907
Glu CA1-1	SNTG2	0	0	0.523171
Glu CA1-1	STXBP5L	0	0	0.520594
Glu CA1-1	DMD	0	0	0.51542
Glu CA1-1	RASL10A	0	0	0.509709
Glu CA1-1	TCF4	0	0	0.488831
Glu CA1-1	C8orf46	0	0	0.477311
Glu CA1-1	DAPK3	0	0	0.455322
Glu CA1-1	SYTL5	0	0	0.453991
Glu CA1-1	ASAH1	0	0	0.448184
Glu CA1-1	ITGA4	0	0	0.439151
Glu CA1-1	TYRO3	0	0	0.421039
Glu CA1-1	FREM2	0	0	0.401735
Glu CA1-1	MPPED1	0	0	0.392334
Glu CA1-1	LRP1B	7.24255e-306	1.48747e-301	0.4509
Glu CA1-1	AZIN2	1.81297e-305	3.72348e-301	0.375786
Glu CA1-1	SYNJ2	5.49047e-302	1.12763e-297	0.436692
Glu CA1-1	CREM	6.08375e-302	1.24948e-297	0.538741
Glu CA1-1	UCHL1	1.24447e-300	2.55589e-296	0.542128
Glu CA1-1	PIP4K2C	1.63068e-298	3.34909e-294	0.503182
Glu CA1-1	PDZD2	1.20412e-297	2.47302e-293	0.581355
Glu CA1-1	ABCC4	8.86894e-297	1.8215e-292	0.448806
Glu CA1-1	HSPH1	1.56508e-294	3.21437e-290	0.604009
Glu CA1-1	SV2B	1.19833e-293	2.46112e-289	0.514308
Glu CA1-1	SATB2	1.6496e-291	3.38795e-287	0.379482
Glu CA1-1	ARHGAP21	9.4818e-285	1.94737e-280	0.473723
Glu CA1-1	KSR2	1.09229e-283	2.24335e-279	0.58278
Glu CA1-1	LEPR	5.81716e-283	1.19473e-278	0.437782
Glu CA1-1	PFKFB3	7.24034e-283	1.48702e-278	0.467244
Glu CA1-1	SECISBP2L	3.24353e-282	6.66156e-278	0.594732
Glu CA1-1	RYR2	5.35477e-281	1.09976e-276	0.412431
Glu CA1-1	PALMD	1.49095e-279	3.0621e-275	0.487718
Glu CA1-1	DOCK9	4.27109e-278	8.77196e-274	0.529637
Glu CA1-1	ENSMFAG00000034279	4.86846e-277	9.99883e-273	0.608777
Glu CA1-1	PNISR	2.98057e-271	6.1215e-267	0.469547
Glu CA1-1	IQGAP2	4.52356e-271	9.29048e-267	0.475062
Glu CA1-1	PROS1	7.03508e-264	1.44486e-259	0.333036
Glu CA1-1	MMD	1.58178e-261	3.24865e-257	0.419846
Glu CA1-1	ADAM11	2.17526e-259	4.46754e-255	0.402962
Glu CA1-1	ENSMFAG00000031052	3.57109e-255	7.33431e-251	0.426053
Glu CA1-1	HERPUD1	3.64443e-251	7.48492e-247	0.405079
Glu CA1-1	CELF5	8.9897e-250	1.8463e-245	0.570152
Glu CA1-1	WASL	1.57628e-249	3.23737e-245	0.506577
Glu CA1-1	ACTN1	5.86501e-249	1.20456e-244	0.518888
Glu CA1-1	FRY	1.19759e-248	2.45961e-244	0.50004
Glu CA1-1	ARL6	1.85087e-247	3.80133e-243	0.576181
Glu CA1-1	NYAP2	4.53354e-247	9.31099e-243	0.539002
Glu CA1-1	SLK	1.20361e-246	2.47198e-242	0.530136
Glu CA1-1	TTC3	3.54939e-246	7.28973e-242	0.460051
Glu CA1-1	TFDP2	2.77807e-244	5.70561e-240	0.613496
Glu CA1-1	ADGRB3	2.75433e-240	5.65684e-236	0.364143
Glu CA1-1	CDH11	2.38539e-239	4.89912e-235	0.455925
Glu CA1-1	CYP46A1	2.60992e-239	5.36025e-235	0.507582
Glu CA1-1	CNKSR2	2.3436e-238	4.81328e-234	0.448912
Glu CA1-1	ENSMFAG00000036618	2.35989e-237	4.84674e-233	0.386771
Glu CA1-1	TMTC1	5.45776e-232	1.12091e-227	0.477847
Glu CA1-1	ITPR1	4.1499e-226	8.52307e-222	0.479066
Glu CA1-1	P4HA3	6.83922e-225	1.40464e-220	0.384556
Glu CA1-1	FAM13C	1.13221e-223	2.32533e-219	0.448948
Glu CA1-1	AFAP1	1.1884e-223	2.44074e-219	0.359784
Glu CA1-1	NECTIN3	2.58747e-223	5.31414e-219	0.373651
Glu CA1-1	C14orf132	4.26513e-222	8.75973e-218	0.499371
Glu CA1-1	PACS1	8.51767e-221	1.74936e-216	0.503525
Glu CA1-1	DCLK2	4.69386e-220	9.64024e-216	0.507601
Glu CA1-1	DCUN1D4	1.98476e-217	4.0763e-213	0.524405
Glu CA1-1	SLC6A7	2.69791e-216	5.54096e-212	0.366331
Glu CA1-1	SLC4A7	5.10833e-216	1.04915e-211	0.474911
Glu CA1-1	RBFOX1	6.70986e-215	1.37807e-210	0.325798
Glu CA1-1	SEC14L5	9.58414e-215	1.96839e-210	0.416028
Glu CA1-1	CDK17	4.25871e-212	8.74653e-208	0.471997
Glu CA1-1	RIPOR2	2.58767e-207	5.31456e-203	0.523668
Glu CA1-1	DAAM1	7.78803e-207	1.59951e-202	0.538898
Glu CA1-1	DMXL2	1.58381e-206	3.25282e-202	0.467533
Glu CA1-1	PRKDC	1.04294e-205	2.142e-201	0.500502
Glu CA1-1	FOXP1	1.08046e-205	2.21905e-201	0.486996
Glu CA1-1	CALN1	3.04142e-205	6.24647e-201	0.47055
Glu CA1-1	SSFA2	1.04318e-204	2.14248e-200	0.388562
Glu CA1-1	ITGA6	1.99671e-204	4.10083e-200	0.323257
Glu CA1-1	E2F3	5.1138e-202	1.05027e-197	0.300221
Glu CA1-1	SGK1	9.81143e-201	2.01507e-196	0.410554
Glu CA1-1	POLR3G	1.16384e-198	2.39029e-194	0.487423
Glu CA1-1	EVA1C	3.29516e-198	6.76759e-194	0.347981
Glu CA1-1	SNAP25	2.72308e-197	5.59267e-193	0.401106
Glu CA1-1	SLC24A3	8.71517e-197	1.78992e-192	0.398219
Glu CA1-1	GMCL1	3.17884e-196	6.52869e-192	0.446126
Glu CA1-1	ZFAND1	1.25746e-194	2.58256e-190	0.328549
Glu CA1-1	P2RX7	3.57994e-194	7.35247e-190	0.42774
Glu CA1-1	FAR1	1.59549e-192	3.27682e-188	0.467265
Glu CA1-1	CCPG1	5.32609e-191	1.09387e-186	0.480016
Glu CA1-1	C11orf80	1.14378e-187	2.3491e-183	0.504927
Glu CA1-1	ADCY2	1.72721e-185	3.54735e-181	0.429514
Glu CA1-1	ZNF462	1.1207e-184	2.30169e-180	0.405183
Glu CA1-1	CPNE8	1.3247e-184	2.72066e-180	0.323135
Glu CA1-1	VDAC3	1.6988e-182	3.48899e-178	0.475112
Glu CA1-1	RSRP1	3.58573e-181	7.36437e-177	0.431396
Glu CA1-1	NDUFS3	5.93158e-180	1.21823e-175	0.400734
Glu CA1-1	NOS1AP	8.06906e-178	1.65722e-173	0.407121
Glu CA1-1	TMA7	1.15411e-175	2.37031e-171	0.33672
Glu CA1-1	PHACTR1	4.26355e-175	8.75649e-171	0.317644
Glu CA1-1	PPP1R12A	1.69337e-173	3.47784e-169	0.442285
Glu CA1-1	SYNJ1	2.15194e-173	4.41966e-169	0.439335
Glu CA1-1	BAIAP2	1.20566e-172	2.47619e-168	0.368664
Glu CA1-1	CNIH3	3.02138e-172	6.20532e-168	0.34109
Glu CA1-1	ACVR1	1.05936e-171	2.17571e-167	0.386567
Glu CA1-1	ST6GALNAC5	2.4384e-171	5.008e-167	0.347145
Glu CA1-1	GPR37	1.55804e-170	3.19991e-166	0.310283
Glu CA1-1	SEPT9	3.29184e-170	6.76078e-166	0.281907
Glu CA1-1	OLFM3	4.16635e-169	8.55686e-165	0.32035
Glu CA1-1	HSPA12A	1.5591e-166	3.20208e-162	0.428442
Glu CA1-1	DNAJC10	3.17671e-165	6.52433e-161	0.370738
Glu CA1-1	C6orf62	2.98573e-164	6.1321e-160	0.390089
Glu CA1-1	PHTF2	9.19764e-164	1.88901e-159	0.484835
Glu CA1-1	EXOC1	1.97678e-163	4.0599e-159	0.391821
Glu CA1-1	DNM1	1.21556e-162	2.49651e-158	0.418973
Glu CA1-1	ROBO1	7.91834e-162	1.62627e-157	0.260553
Glu CA1-1	RYK	8.87163e-162	1.82205e-157	0.403973
Glu CA1-1	BCL2L2-PABPN1	1.10099e-160	2.26121e-156	0.407954
Glu CA1-1	STXBP5	1.84727e-160	3.79392e-156	0.389422
Glu CA1-1	TUB	2.12791e-159	4.3703e-155	0.380426
Glu CA1-1	HNRNPDL	2.44676e-159	5.02516e-155	0.394628
Glu CA1-1	CLK4	4.77092e-158	9.79851e-154	0.37554
Glu CA1-1	ANKS1B	2.31684e-156	4.75833e-152	0.276444
Glu CA1-1	SCN3B	5.61906e-156	1.15404e-151	0.38096
Glu CA1-1	MICAL2	4.66563e-154	9.58227e-150	0.416969
Glu CA1-1	CRIM1	4.13537e-153	8.49322e-149	0.38846
Glu CA1-1	MEIS3	1.82735e-152	3.75301e-148	0.356272
Glu CA1-1	COL4A2	6.13694e-152	1.2604e-147	0.345528
Glu CA1-1	HNRNPLL	3.15177e-151	6.4731e-147	0.399164
Glu CA1-1	ATP2B4	3.22283e-151	6.61905e-147	0.416728
Glu CA1-1	ENSMFAG00000027932	1.19338e-150	2.45096e-146	0.38534
Glu CA1-1	PTPN4	3.27483e-150	6.72585e-146	0.425663
Glu CA1-1	OSBPL6	1.17149e-149	2.40601e-145	0.379123
Glu CA1-1	EPHA6	1.97943e-148	4.06536e-144	0.265334
Glu CA1-1	WASF1	1.2691e-147	2.60648e-143	0.413821
Glu CA1-1	SLC12A2	1.28592e-147	2.64102e-143	0.353707
Glu CA1-1	PTK2B	3.45516e-147	7.09621e-143	0.336962
Glu CA1-1	CALU	4.77898e-147	9.81506e-143	0.393741
Glu CA1-1	USP36	2.06706e-146	4.24533e-142	0.386378
Glu CA1-1	PDE2A	4.52136e-146	9.28598e-142	0.360811
Glu CA1-1	TTC14	3.34113e-143	6.86202e-139	0.418261
Glu CA1-1	ATG2B	4.11797e-142	8.45749e-138	0.396416
Glu CA1-1	ZNF215	8.28198e-142	1.70095e-137	0.317558
Glu CA1-1	ANKDD1A	5.62445e-141	1.15515e-136	0.332478
Glu CA1-1	HOMER1	6.00127e-141	1.23254e-136	0.424502
Glu CA1-1	PLEKHA5	7.17142e-140	1.47287e-135	0.335854
Glu CA1-1	KDM4C	6.44028e-139	1.32271e-134	0.394294
Glu CA1-1	PARP8	7.25419e-138	1.48986e-133	0.402921
Glu CA1-1	SYT17	8.05313e-138	1.65395e-133	0.312346
Glu CA1-1	ENSMFAG00000001832	2.36449e-137	4.85618e-133	0.386027
Glu CA1-1	ZNF189	4.2694e-137	8.7685e-133	0.328832
Glu CA1-1	SEC24D	4.87171e-137	1.00055e-132	0.306785
Glu CA1-1	ZMYND8	2.20075e-136	4.5199e-132	0.364525
Glu CA1-1	PTGER3	5.1675e-136	1.0613e-131	0.282269
Glu CA1-1	UFM1	1.16859e-135	2.40004e-131	0.300333
Glu CA1-1	FAM126A	3.86229e-135	7.93237e-131	0.314354
Glu CA1-1	KCND2	3.88089e-135	7.97058e-131	0.312793
Glu CA1-1	CDH10	5.82234e-135	1.19579e-130	0.391273
Glu CA1-1	CLK1	7.33466e-134	1.50639e-129	0.355894
Glu CA1-1	BCL11B	1.41746e-133	2.91119e-129	0.29236
Glu CA1-1	AP3S1	1.76471e-133	3.62436e-129	0.395749
Glu CA1-1	GIT2	3.71919e-132	7.63847e-128	0.373038
Glu CA1-1	OGFOD1	8.22604e-132	1.68946e-127	0.298577
Glu CA1-1	ATP6V0A1	1.1349e-131	2.33085e-127	0.377313
Glu CA1-1	MGEA5	3.65232e-131	7.50113e-127	0.376354
Glu CA1-1	MAN2A1	1.26174e-130	2.59137e-126	0.32426
Glu CA1-1	OCRL	1.3571e-130	2.78721e-126	0.265706
Glu CA1-1	KCNAB1	2.13449e-130	4.38381e-126	0.336974
Glu CA1-1	OGT	3.38363e-130	6.94931e-126	0.361757
Glu CA1-1	NPTXR	7.65307e-130	1.57179e-125	0.31064
Glu CA1-1	EDRF1	2.97388e-129	6.10775e-125	0.363647
Glu CA1-1	AK5	1.06098e-128	2.17904e-124	0.371839
Glu CA1-1	ZC2HC1A	5.85975e-127	1.20348e-122	0.382633
Glu CA1-1	MYH9	2.16479e-126	4.44604e-122	0.293955
Glu CA1-1	LMO7	4.1005e-126	8.42161e-122	0.329194
Glu CA1-1	CAMK1D	4.88941e-125	1.00419e-120	0.381959
Glu CA1-1	CADM1	5.3459e-124	1.09794e-119	0.313272
Glu CA1-1	DGKZ	1.58446e-123	3.25417e-119	0.313957
Glu CA1-1	ABI1	2.16102e-123	4.43831e-119	0.356767
Glu CA1-1	ZSWIM6	2.67078e-123	5.48525e-119	0.316179
Glu CA1-1	CNTNAP5	2.83566e-123	5.82389e-119	0.301535
Glu CA1-1	CALM2	1.47151e-122	3.02218e-118	0.36512
Glu CA1-1	MED8	5.04074e-122	1.03527e-117	0.284388
Glu CA1-1	ZBTB18	6.18653e-122	1.27059e-117	0.295862
Glu CA1-1	ENSMFAG00000030038	1.20095e-121	2.46652e-117	0.312754
Glu CA1-1	GSTA4	1.47279e-121	3.02482e-117	0.3385
Glu CA1-1	ANKRD10	1.58725e-121	3.2599e-117	0.366626
Glu CA1-1	CELF2	3.82517e-120	7.85613e-116	0.26492
Glu CA1-1	CADPS	1.20928e-118	2.48361e-114	0.278143
Glu CA1-1	RAVER2	1.46225e-118	3.00316e-114	0.292611
Glu CA1-1	RAPGEFL1	2.73718e-118	5.62162e-114	0.268466
Glu CA1-1	NT5DC3	7.82665e-118	1.60744e-113	0.355593
Glu CA1-1	ARPC1A	1.32737e-117	2.72615e-113	0.2953
Glu CA1-1	DYNC1I2	2.7113e-117	5.56848e-113	0.346012
Glu CA1-1	NPHP3	2.30634e-116	4.73676e-112	0.309318
Glu CA1-1	CKB	3.35123e-114	6.88276e-110	0.280891
Glu CA1-1	RAB3GAP2	4.97647e-114	1.02207e-109	0.367841
Glu CA1-1	KPNB1	1.35793e-113	2.78891e-109	0.41949
Glu CA1-1	SLC17A7	2.78544e-113	5.72075e-109	0.325386
Glu CA1-1	ENSMFAG00000039436	3.89814e-113	8.00599e-109	0.370301
Glu CA1-1	ARPC3	3.79868e-112	7.80173e-108	0.325602
Glu CA1-1	SERPINI1	9.32651e-112	1.91548e-107	0.27795
Glu CA1-1	MAP3K7	1.41404e-111	2.90415e-107	0.329837
Glu CA1-1	TBL1XR1	2.02933e-111	4.16784e-107	0.360307
Glu CA1-1	PTPRO	5.27531e-111	1.08344e-106	0.315561
Glu CA1-1	ESYT2	6.95165e-111	1.42773e-106	0.388047
Glu CA1-1	P4HTM	1.2048e-110	2.47441e-106	0.316168
Glu CA1-1	LRRFIP1	6.90667e-110	1.41849e-105	0.351378
Glu CA1-1	PCNX2	1.09145e-108	2.24161e-104	0.348944
Glu CA1-1	ZDHHC14	3.69523e-108	7.58927e-104	0.353938
Glu CA1-1	PHF14	2.90144e-105	5.95899e-101	0.35359
Glu CA1-1	STX6	4.69924e-105	9.65129e-101	0.337996
Glu CA1-1	SMARCA1	5.922e-105	1.21626e-100	0.334589
Glu CA1-1	SCN1A	2.76515e-104	5.67906e-100	0.292495
Glu CA1-1	ETNK1	4.67103e-104	9.59336e-100	0.298258
Glu CA1-1	NCS1	6.11027e-104	1.25493e-99	0.321352
Glu CA1-1	NIN	7.0844e-103	1.455e-98	0.319951
Glu CA1-1	ACVR1C	2.68242e-102	5.50916e-98	0.253035
Glu CA1-1	WWC3	8.24192e-102	1.69272e-97	0.303108
Glu CA1-1	TLE1	1.29294e-101	2.65545e-97	0.271761
Glu CA1-1	NEDD4L	1.31472e-101	2.70018e-97	0.331268
Glu CA1-1	IFRD1	1.29342e-100	2.65642e-96	0.2569
Glu CA1-1	KPNA1	2.30082e-100	4.72543e-96	0.330086
Glu CA1-1	ARHGEF7	2.95037e-100	6.05946e-96	0.388552
Glu CA1-1	WDR61	3.89857e-100	8.00688e-96	0.275684
Glu CA1-1	MTMR1	1.12633e-99	2.31326e-95	0.325618
Glu CA1-1	SCLT1	3.49485e-99	7.17772e-95	0.343589
Glu CA1-1	ANO3	1.37061e-98	2.81495e-94	0.274094
Glu CA1-1	ARL13B	3.7184e-98	7.63686e-94	0.300523
Glu CA1-1	EDEM3	7.86138e-98	1.61457e-93	0.373163
Glu CA1-1	SLC39A10	1.33e-97	2.73156e-93	0.355078
Glu CA1-1	TARBP1	1.99213e-97	4.09143e-93	0.309442
Glu CA1-1	CCDC173	2.22386e-97	4.56736e-93	0.317597
Glu CA1-1	TBC1D23	8.04103e-97	1.65147e-92	0.332515
Glu CA1-1	Nramp2	1.16465e-95	2.39195e-91	0.30782
Glu CA1-1	DTX3	1.67846e-95	3.44722e-91	0.260298
Glu CA1-1	SMARCAD1	2.40271e-95	4.93468e-91	0.31217
Glu CA1-1	UNC79	8.70154e-95	1.78712e-90	0.297027
Glu CA1-1	IPO8	9.2658e-95	1.90301e-90	0.303902
Glu CA1-1	GOLT1B	4.71111e-94	9.67567e-90	0.255153
Glu CA1-1	UNC80	4.30979e-93	8.85145e-89	0.300069
Glu CA1-1	MLLT3	6.48191e-92	1.33126e-87	0.326159
Glu CA1-1	SRRM4	1.84945e-90	3.79839e-86	0.281316
Glu CA1-1	ENSMFAG00000000745	2.27398e-90	4.6703e-86	0.267528
Glu CA1-1	PCSK2	2.35999e-88	4.84695e-84	0.277622
Glu CA1-1	MTPAP	8.8102e-88	1.80944e-83	0.295782
Glu CA1-1	GTF2I	1.13607e-87	2.33327e-83	0.265424
Glu CA1-1	FGFR1OP2	2.64534e-87	5.43299e-83	0.272101
Glu CA1-1	ENSMFAG00000031013	4.94178e-87	1.01494e-82	0.333246
Glu CA1-1	CEP126	7.40727e-87	1.52131e-82	0.32763
Glu CA1-1	BCL11A	2.80523e-85	5.76138e-81	0.28142
Glu CA1-1	DPY19L3	9.92341e-85	2.03807e-80	0.296932
Glu CA1-1	SLC9A5	1.27446e-84	2.61748e-80	0.251072
Glu CA1-1	USP53	5.92039e-84	1.21593e-79	0.252025
Glu CA1-1	SUSD4	4.09888e-83	8.41828e-79	0.30616
Glu CA1-1	PGBD5	1.62732e-82	3.3422e-78	0.28683
Glu CA1-1	SLC25A37	6.71596e-82	1.37932e-77	0.29167
Glu CA1-1	SRSF7	1.64551e-81	3.37955e-77	0.286353
Glu CA1-1	PSMB4	3.48109e-81	7.14947e-77	0.294903
Glu CA1-1	MPP6	4.71443e-81	9.6825e-77	0.297987
Glu CA1-1	MAP2	8.79385e-81	1.80608e-76	0.257395
Glu CA1-1	PRMT3	3.28488e-80	6.74649e-76	0.309687
Glu CA1-1	CAPZA2	4.26562e-79	8.76073e-75	0.288624
Glu CA1-1	VEZT	1.74641e-78	3.58678e-74	0.293982
Glu CA1-1	MCUR1	2.23717e-78	4.5947e-74	0.252075
Glu CA1-1	ENSMFAG00000031284	4.75518e-78	9.76618e-74	0.257924
Glu CA1-1	CCDC112	4.80328e-78	9.86499e-74	0.270953
Glu CA1-1	ZNF608	4.82023e-78	9.89979e-74	0.256177
Glu CA1-1	CEP70	1.47441e-77	3.02813e-73	0.287551
Glu CA1-1	TOPBP1	6.10453e-77	1.25375e-72	0.265141
Glu CA1-1	RNF2	8.56379e-77	1.75883e-72	0.255443
Glu CA1-1	SIPA1L3	3.4205e-76	7.02503e-72	0.263989
Glu CA1-1	HERC1	6.04971e-76	1.24249e-71	0.26539
Glu CA1-1	ENSMFAG00000003997	9.26493e-76	1.90283e-71	0.287881
Glu CA1-1	NOP58	2.16757e-74	4.45176e-70	0.290322
Glu CA1-1	SRSF11	2.51558e-74	5.16649e-70	0.268162
Glu CA1-1	GGT7	5.09872e-74	1.04717e-69	0.30767
Glu CA1-1	PRKCI	5.26886e-74	1.08212e-69	0.320685
Glu CA1-1	USP22	7.62483e-74	1.56599e-69	0.279546
Glu CA1-1	SLC4A8	1.29263e-73	2.6548e-69	0.291659
Glu CA1-1	PTPN1	8.39126e-72	1.7234e-67	0.297046
Glu CA1-1	KATNBL1	1.25954e-71	2.58684e-67	0.29199
Glu CA1-1	G2E3	1.97039e-71	4.04678e-67	0.25084
Glu CA1-1	TRAPPC8	1.96265e-70	4.03088e-66	0.258904
Glu CA1-1	GPR155	4.56522e-69	9.37606e-65	0.262603
Glu CA1-1	DYNC1I1	4.88938e-69	1.00418e-64	0.256629
Glu CA1-1	UHRF1BP1L	6.649e-69	1.36557e-64	0.298136
Glu CA1-1	GAPVD1	7.12555e-69	1.46344e-64	0.284936
Glu CA1-1	SPTAN1	1.15938e-68	2.38113e-64	0.260663
Glu CA1-1	NPTN	2.75741e-68	5.66317e-64	0.257962
Glu CA1-1	STX3	2.78221e-68	5.71411e-64	0.272521
Glu CA1-1	TMEM67	1.86416e-67	3.82862e-63	0.260497
Glu CA1-1	PGAP1	2.93283e-67	6.02344e-63	0.35063
Glu CA1-1	PRICKLE2	3.55904e-67	7.30955e-63	0.267294
Glu CA1-1	PKP4	3.49764e-66	7.18346e-62	0.254629
Glu CA1-1	UBE3A	1.20182e-65	2.46829e-61	0.305497
Glu CA1-1	ARPC2	1.53249e-65	3.14744e-61	0.261686
Glu CA1-1	FBXO9	2.89208e-65	5.93975e-61	0.297458
Glu CA1-1	SCN8A	1.98287e-64	4.07241e-60	0.264131
Glu CA1-1	RPL5	2.5898e-64	5.31893e-60	0.296374
Glu CA1-1	CELF1	1.12977e-63	2.32032e-59	0.289691
Glu CA1-1	PRPF38B	1.52089e-63	3.1236e-59	0.317526
Glu CA1-1	PTP4A2	1.77969e-63	3.65513e-59	0.29303
Glu CA1-1	DZANK1	1.0396e-62	2.13514e-58	0.265126
Glu CA1-1	ALS2	1.04739e-62	2.15112e-58	0.269052
Glu CA1-1	ACTR3B	1.51981e-62	3.12139e-58	0.258396
Glu CA1-1	TAF1D	7.56116e-62	1.55291e-57	0.28049
Glu CA1-1	IPO11	8.05576e-62	1.65449e-57	0.267744
Glu CA1-1	C2CD5	8.4147e-61	1.72821e-56	0.275977
Glu CA1-1	CMAS	5.95493e-60	1.22302e-55	0.251245
Glu CA1-1	EML4	6.05888e-60	1.24437e-55	0.280183
Glu CA1-1	ZFR	8.53281e-60	1.75247e-55	0.288529
Glu CA1-1	EIF4A2	8.17814e-59	1.67963e-54	0.263434
Glu CA1-1	SEPT2	9.41299e-59	1.93324e-54	0.278168
Glu CA1-1	STRN3	5.34727e-57	1.09822e-52	0.258567
Glu CA1-1	KLHL7	4.03221e-54	8.28136e-50	0.274382
Glu CA1-1	ANKRD11	4.40881e-53	9.05481e-49	0.281088
Glu CA1-1	ENSMFAG00000044866	1.34776e-52	2.76803e-48	0.259505
Glu CA1-1	USP33	3.16111e-52	6.49229e-48	0.252884
Glu CA1-1	MTF2	1.50476e-51	3.09049e-47	0.264253
Glu CA1-1	ENSMFAG00000031560	1.97147e-50	4.049e-46	0.269461
Glu CA1-1	ZRANB2	5.41075e-50	1.11126e-45	0.261287
Glu CA1-1	CCNT2	4.26294e-48	8.75522e-44	0.254886
Glu CA1-2	MAN1A1	0	0	1.99964
Glu CA1-2	RYR3	0	0	1.89832
Glu CA1-2	MAPK10	0	0	1.83989
Glu CA1-2	KCNN2	0	0	1.70712
Glu CA1-2	FAM19A1	0	0	1.64337
Glu CA1-2	PRKCA	0	0	1.61874
Glu CA1-2	EPHA5	0	0	1.56048
Glu CA1-2	PEX5L	0	0	1.53946
Glu CA1-2	HS6ST3	0	0	1.41825
Glu CA1-2	PRSS12	0	0	1.41515
Glu CA1-2	CADPS2	0	0	1.40113
Glu CA1-2	PLXDC2	0	0	1.39457
Glu CA1-2	CCBE1	0	0	1.31194
Glu CA1-2	NDST3	0	0	1.26462
Glu CA1-2	SH3RF1	0	0	1.264
Glu CA1-2	TRPC4	0	0	1.25704
Glu CA1-2	CCSER1	0	0	1.21368
Glu CA1-2	STXBP5L	0	0	1.21167
Glu CA1-2	MYO16	0	0	1.18316
Glu CA1-2	SLC24A3	0	0	1.17969
Glu CA1-2	XYLT1	0	0	1.16657
Glu CA1-2	OPCML	0	0	1.11877
Glu CA1-2	KCND2	0	0	1.10881
Glu CA1-2	CTTNBP2	0	0	1.10457
Glu CA1-2	GPC5	0	0	1.09603
Glu CA1-2	NR3C2	0	0	1.09038
Glu CA1-2	RAPGEF5	0	0	1.07347
Glu CA1-2	SLC8A1	0	0	1.07216
Glu CA1-2	TEAD1	0	0	1.06704
Glu CA1-2	LMO4	0	0	1.03284
Glu CA1-2	TRIM36	0	0	1.03182
Glu CA1-2	TSPAN5	0	0	1.02513
Glu CA1-2	CDC40	0	0	1.01412
Glu CA1-2	ARHGEF3	0	0	1.01275
Glu CA1-2	KSR2	0	0	1.00579
Glu CA1-2	ST6GALNAC5	0	0	0.974419
Glu CA1-2	KCNAB1	0	0	0.95914
Glu CA1-2	GRIA1	0	0	0.936796
Glu CA1-2	HOMER1	0	0	0.929909
Glu CA1-2	NUP93	0	0	0.926023
Glu CA1-2	ARHGAP10	0	0	0.914897
Glu CA1-2	TFDP2	0	0	0.905582
Glu CA1-2	PRICKLE2	0	0	0.899416
Glu CA1-2	SLC12A3	0	0	0.894102
Glu CA1-2	WASL	0	0	0.890058
Glu CA1-2	CA2	0	0	0.888215
Glu CA1-2	NELL2	0	0	0.881669
Glu CA1-2	LARGE1	0	0	0.880826
Glu CA1-2	COL11A1	0	0	0.878754
Glu CA1-2	NEDD4L	0	0	0.870838
Glu CA1-2	CNKSR2	0	0	0.863908
Glu CA1-2	PKP2	0	0	0.860709
Glu CA1-2	NYAP2	0	0	0.859913
Glu CA1-2	ZEB2	0	0	0.849609
Glu CA1-2	RASGRP1	0	0	0.846753
Glu CA1-2	PRKG1	0	0	0.839675
Glu CA1-2	EPHA6	0	0	0.839407
Glu CA1-2	CACNA2D1	0	0	0.830301
Glu CA1-2	PTPRG	0	0	0.826777
Glu CA1-2	TCF4	0	0	0.825356
Glu CA1-2	SPHKAP	0	0	0.822999
Glu CA1-2	ANKRD33B	0	0	0.809904
Glu CA1-2	ATP2B1	0	0	0.805581
Glu CA1-2	PPP3CA	0	0	0.805446
Glu CA1-2	CNTNAP5	0	0	0.801535
Glu CA1-2	DMD	0	0	0.796901
Glu CA1-2	CRYBG1	0	0	0.795975
Glu CA1-2	ADGRB3	0	0	0.792987
Glu CA1-2	CALN1	0	0	0.789612
Glu CA1-2	LMO1	0	0	0.785468
Glu CA1-2	MICAL2	0	0	0.781807
Glu CA1-2	PRKCB	0	0	0.779717
Glu CA1-2	PHACTR1	0	0	0.777875
Glu CA1-2	PACS1	0	0	0.777588
Glu CA1-2	SEZ6L	0	0	0.770068
Glu CA1-2	DAAM1	0	0	0.757514
Glu CA1-2	AGBL1	0	0	0.74891
Glu CA1-2	NECTIN3	0	0	0.737533
Glu CA1-2	GRIA3	0	0	0.735622
Glu CA1-2	KLHL3	0	0	0.732942
Glu CA1-2	PTPRO	0	0	0.731844
Glu CA1-2	DOCK4	0	0	0.729036
Glu CA1-2	LANCL2	0	0	0.728246
Glu CA1-2	MAP4K3	0	0	0.724295
Glu CA1-2	FOXP1	0	0	0.706397
Glu CA1-2	WIPF3	0	0	0.706311
Glu CA1-2	CAMK2A	0	0	0.704986
Glu CA1-2	PNO1	0	0	0.704816
Glu CA1-2	RIPOR2	0	0	0.704379
Glu CA1-2	ITPR1	0	0	0.69738
Glu CA1-2	AFF3	0	0	0.691222
Glu CA1-2	ERC1	0	0	0.681992
Glu CA1-2	MLLT3	0	0	0.680397
Glu CA1-2	EXT1	0	0	0.678326
Glu CA1-2	CACNA1E	0	0	0.678179
Glu CA1-2	CLECL1	0	0	0.677838
Glu CA1-2	EPHA4	0	0	0.676553
Glu CA1-2	FOCAD	0	0	0.672926
Glu CA1-2	FAT3	0	0	0.672131
Glu CA1-2	PALMD	0	0	0.670531
Glu CA1-2	RBFOX1	0	0	0.670468
Glu CA1-2	PCNX2	0	0	0.661463
Glu CA1-2	TMEM178B	0	0	0.65931
Glu CA1-2	DCLK2	0	0	0.659093
Glu CA1-2	SNTG2	0	0	0.658733
Glu CA1-2	GMCL1	0	0	0.657585
Glu CA1-2	SORBS2	0	0	0.653207
Glu CA1-2	GRIA2	0	0	0.651497
Glu CA1-2	ENSMFAG00000031052	0	0	0.65118
Glu CA1-2	ADCY2	0	0	0.650557
Glu CA1-2	DAB1	0	0	0.650465
Glu CA1-2	PDZD2	0	0	0.650044
Glu CA1-2	ETV1	0	0	0.649263
Glu CA1-2	CPNE8	0	0	0.647781
Glu CA1-2	CDON	0	0	0.645854
Glu CA1-2	SPECC1	0	0	0.644213
Glu CA1-2	PGAP1	0	0	0.638487
Glu CA1-2	ARGLU1	0	0	0.636812
Glu CA1-2	ARHGEF7	0	0	0.626773
Glu CA1-2	PLK2	0	0	0.623192
Glu CA1-2	SLAIN1	0	0	0.619497
Glu CA1-2	RNF150	0	0	0.619161
Glu CA1-2	COL4A2	0	0	0.615415
Glu CA1-2	SECISBP2L	0	0	0.614852
Glu CA1-2	RUNX1T1	0	0	0.614027
Glu CA1-2	MTUS2	0	0	0.60951
Glu CA1-2	NOS1AP	0	0	0.606132
Glu CA1-2	ZSWIM6	0	0	0.606127
Glu CA1-2	WASF1	0	0	0.604487
Glu CA1-2	PLPPR4	0	0	0.604139
Glu CA1-2	ABCC4	0	0	0.602536
Glu CA1-2	DTNB	0	0	0.601525
Glu CA1-2	SGK1	0	0	0.599761
Glu CA1-2	PPM1E	0	0	0.594417
Glu CA1-2	PRKAG2	0	0	0.593735
Glu CA1-2	NEK10	0	0	0.593385
Glu CA1-2	PDE4B	0	0	0.59292
Glu CA1-2	SMARCA1	0	0	0.590208
Glu CA1-2	SCN3B	0	0	0.589554
Glu CA1-2	CREM	0	0	0.583005
Glu CA1-2	ASAH1	0	0	0.56672
Glu CA1-2	GRIN2B	0	0	0.564765
Glu CA1-2	FAM13C	0	0	0.562988
Glu CA1-2	PRKCG	0	0	0.560689
Glu CA1-2	CDH11	0	0	0.554941
Glu CA1-2	GRM7	0	0	0.552126
Glu CA1-2	MEMO1	0	0	0.54976
Glu CA1-2	ENSMFAG00000036987	0	0	0.549221
Glu CA1-2	KITLG	0	0	0.546808
Glu CA1-2	C11orf80	0	0	0.546482
Glu CA1-2	LDB2	0	0	0.545325
Glu CA1-2	TPK1	0	0	0.543997
Glu CA1-2	KDM4C	0	0	0.542085
Glu CA1-2	SEMA3D	0	0	0.541766
Glu CA1-2	ZDHHC14	0	0	0.540317
Glu CA1-2	LHFPL6	0	0	0.536362
Glu CA1-2	FRY	0	0	0.534496
Glu CA1-2	FBXW7	0	0	0.532376
Glu CA1-2	EVA1C	0	0	0.52894
Glu CA1-2	PPP4R4	0	0	0.52775
Glu CA1-2	ZDHHC23	0	0	0.527248
Glu CA1-2	ZNF189	0	0	0.521246
Glu CA1-2	SV2B	0	0	0.515772
Glu CA1-2	PTPRN2	0	0	0.515485
Glu CA1-2	CYP46A1	0	0	0.513606
Glu CA1-2	ROBO1	0	0	0.511739
Glu CA1-2	DGKH	0	0	0.509833
Glu CA1-2	ST8SIA5	0	0	0.507242
Glu CA1-2	GIT2	0	0	0.506882
Glu CA1-2	SEC14L5	0	0	0.505475
Glu CA1-2	ST8SIA2	0	0	0.503096
Glu CA1-2	RASGRF1	0	0	0.500471
Glu CA1-2	ABI1	0	0	0.494293
Glu CA1-2	ANO4	0	0	0.491279
Glu CA1-2	ENSMFAG00000031304	0	0	0.491207
Glu CA1-2	KLHL4	0	0	0.489311
Glu CA1-2	SYTL5	0	0	0.482601
Glu CA1-2	ENSMFAG00000036618	0	0	0.480881
Glu CA1-2	ANKS1B	0	0	0.477455
Glu CA1-2	NPFFR2	0	0	0.47571
Glu CA1-2	PDE4D	0	0	0.47256
Glu CA1-2	DLG2	0	0	0.467753
Glu CA1-2	LMO7	0	0	0.467345
Glu CA1-2	ELMO2	0	0	0.465667
Glu CA1-2	BCL11B	0	0	0.465495
Glu CA1-2	AP3B2	0	0	0.46544
Glu CA1-2	CNIH3	0	0	0.464537
Glu CA1-2	RAD51C	0	0	0.451258
Glu CA1-2	ZNF462	0	0	0.445358
Glu CA1-2	SLC12A2	0	0	0.444178
Glu CA1-2	CELF2	0	0	0.443948
Glu CA1-2	SATB2	0	0	0.442293
Glu CA1-2	AZIN2	0	0	0.4329
Glu CA1-2	FAM126A	0	0	0.429289
Glu CA1-2	FIBCD1	0	0	0.427299
Glu CA1-2	TYRO3	0	0	0.41798
Glu CA1-2	ANXA4	0	0	0.417942
Glu CA1-2	CLMN	0	0	0.41521
Glu CA1-2	SYNJ2	0	0	0.406906
Glu CA1-2	RASAL1	0	0	0.399195
Glu CA1-2	C8orf46	0	0	0.397364
Glu CA1-2	RASL10A	0	0	0.3871
Glu CA1-2	FREM2	0	0	0.380657
Glu CA1-2	ENSMFAG00000044084	0	0	0.379591
Glu CA1-2	AFAP1	0	0	0.368134
Glu CA1-2	DAPK3	0	0	0.36473
Glu CA1-2	OCRL	0	0	0.34877
Glu CA1-2	MPPED1	0	0	0.32601
Glu CA1-2	ICK	0	0	0.311362
Glu CA1-2	HPCA	0	0	0.273064
Glu CA1-2	CDH4	7.1926e-307	1.47722e-302	0.356363
Glu CA1-2	OVCH1	1.55345e-305	3.19047e-301	0.414829
Glu CA1-2	ARPC1A	2.02228e-300	4.15336e-296	0.393256
Glu CA1-2	PTGER3	1.09581e-299	2.25057e-295	0.383702
Glu CA1-2	MEGF11	3.3882e-299	6.95869e-295	0.35664
Glu CA1-2	DOCK9	1.25676e-295	2.58113e-291	0.463923
Glu CA1-2	AP3S1	3.98614e-295	8.18674e-291	0.446423
Glu CA1-2	CERKL	9.73022e-295	1.99839e-290	0.316408
Glu CA1-2	SYT17	6.53102e-293	1.34134e-288	0.393216
Glu CA1-2	CAMK4	4.08702e-292	8.39393e-288	0.530179
Glu CA1-2	ENSMFAG00000030038	1.7629e-289	3.62064e-285	0.42306
Glu CA1-2	ENSMFAG00000034279	4.8741e-285	1.00104e-280	0.500146
Glu CA1-2	EXOC6B	6.54031e-284	1.34325e-279	0.595121
Glu CA1-2	MEGF9	8.82507e-282	1.81249e-277	0.549542
Glu CA1-2	ADCY8	1.25069e-281	2.56867e-277	0.453514
Glu CA1-2	PPP1R12A	3.94967e-281	8.11183e-277	0.490885
Glu CA1-2	SLC25A37	7.08727e-281	1.45558e-276	0.426893
Glu CA1-2	ESYT2	3.37616e-273	6.93395e-269	0.490647
Glu CA1-2	ENSMFAG00000001740	4.82334e-269	9.90617e-265	0.443446
Glu CA1-2	TRDMT1	7.11256e-268	1.46078e-263	0.317619
Glu CA1-2	P4HA3	4.74954e-264	9.7546e-260	0.328222
Glu CA1-2	ZNF215	6.18499e-263	1.27027e-258	0.35818
Glu CA1-2	CRIM1	2.86637e-261	5.88696e-257	0.411625
Glu CA1-2	ADAMTSL1	9.9303e-261	2.03949e-256	0.382092
Glu CA1-2	ANO3	2.77643e-260	5.70224e-256	0.444737
Glu CA1-2	RASAL2	6.49183e-258	1.33329e-253	0.47857
Glu CA1-2	KIF26B	1.16129e-257	2.38505e-253	0.43047
Glu CA1-2	CDK17	3.81492e-257	7.83509e-253	0.416032
Glu CA1-2	NTRK3	1.61083e-255	3.30833e-251	0.502224
Glu CA1-2	HTR4	5.67111e-255	1.16473e-250	0.463864
Glu CA1-2	TTC3	1.33528e-252	2.74239e-248	0.429846
Glu CA1-2	BCL11A	1.51904e-252	3.11981e-248	0.432403
Glu CA1-2	MMD	3.88703e-251	7.98318e-247	0.326326
Glu CA1-2	DCLK1	1.38631e-250	2.84719e-246	0.437891
Glu CA1-2	MPZL1	1.48554e-248	3.051e-244	0.431113
Glu CA1-2	SLC4A8	9.50138e-248	1.95139e-243	0.413926
Glu CA1-2	SEC24D	1.05804e-247	2.17301e-243	0.316282
Glu CA1-2	CDH10	1.55345e-245	3.19048e-241	0.516251
Glu CA1-2	CAP2	3.14163e-245	6.45229e-241	0.445797
Glu CA1-2	DCUN1D4	4.50821e-242	9.25897e-238	0.438269
Glu CA1-2	PCSK2	5.95085e-242	1.22219e-237	0.485209
Glu CA1-2	CALU	1.47675e-241	3.03295e-237	0.374985
Glu CA1-2	KLHL5	4.50879e-241	9.26015e-237	0.366915
Glu CA1-2	SPON1	3.54112e-240	7.27275e-236	0.344384
Glu CA1-2	CRYBG3	9.96919e-240	2.04747e-235	0.341746
Glu CA1-2	GRIK4	2.04285e-239	4.19561e-235	0.4194
Glu CA1-2	PTK2B	5.82353e-238	1.19604e-233	0.350608
Glu CA1-2	NIN	7.77154e-236	1.59612e-231	0.407692
Glu CA1-2	MPP6	5.40204e-234	1.10947e-229	0.424141
Glu CA1-2	UFM1	2.57802e-233	5.29474e-229	0.288671
Glu CA1-2	E2F3	2.58536e-233	5.30982e-229	0.262446
Glu CA1-2	USP46	5.31486e-233	1.09157e-228	0.380747
Glu CA1-2	ETNK1	3.29626e-231	6.76986e-227	0.336332
Glu CA1-2	TMEM2	1.12033e-230	2.30094e-226	0.399205
Glu CA1-2	DOK6	1.96541e-228	4.03656e-224	0.485351
Glu CA1-2	KALRN	6.02296e-228	1.23699e-223	0.36502
Glu CA1-2	ENSMFAG00000031560	2.41672e-227	4.96345e-223	0.466643
Glu CA1-2	MAN2A1	5.43563e-226	1.11637e-221	0.36669
Glu CA1-2	ZBTB18	6.60576e-226	1.35669e-221	0.330412
Glu CA1-2	CACNG8	6.96852e-225	1.4312e-220	0.466324
Glu CA1-2	ARL6	1.77097e-223	3.63722e-219	0.447193
Glu CA1-2	MBOAT2	5.77601e-221	1.18628e-216	0.431361
Glu CA1-2	PDE10A	9.77824e-221	2.00825e-216	0.454466
Glu CA1-2	PGM2L1	1.2504e-220	2.56808e-216	0.411668
Glu CA1-2	STX6	1.61338e-220	3.31355e-216	0.373741
Glu CA1-2	AAK1	4.38451e-220	9.0049e-216	0.394541
Glu CA1-2	RYK	7.09187e-220	1.45653e-215	0.360458
Glu CA1-2	ARPC5	1.38813e-219	2.85094e-215	0.270845
Glu CA1-2	NT5DC3	1.32986e-216	2.73127e-212	0.398821
Glu CA1-2	TMTC1	1.97295e-215	4.05205e-211	0.422168
Glu CA1-2	ADAM11	4.43375e-215	9.10604e-211	0.277703
Glu CA1-2	LRCH1	5.84653e-215	1.20076e-210	0.422458
Glu CA1-2	ARHGAP21	1.13695e-214	2.33507e-210	0.368227
Glu CA1-2	CMSS1	1.47118e-214	3.0215e-210	0.401044
Glu CA1-2	NPAS2	2.28843e-214	4.69998e-210	0.419382
Glu CA1-2	ENSMFAG00000029641	3.36165e-208	6.90416e-204	0.347456
Glu CA1-2	C14orf132	4.48635e-208	9.21407e-204	0.340035
Glu CA1-2	FAM212B	7.34486e-208	1.50849e-203	0.251764
Glu CA1-2	SLC6A7	2.68023e-207	5.50466e-203	0.269749
Glu CA1-2	FAM189A1	4.06558e-206	8.34988e-202	0.38951
Glu CA1-2	SRRM4	2.01961e-204	4.14787e-200	0.377368
Glu CA1-2	UCHL3	4.28344e-203	8.79732e-199	0.310554
Glu CA1-2	PLCB1	2.05599e-202	4.22258e-198	0.37406
Glu CA1-2	KIAA1671	4.08497e-201	8.3897e-197	0.295643
Glu CA1-2	BAIAP2	9.78933e-201	2.01053e-196	0.320273
Glu CA1-2	PHLDB2	3.05573e-200	6.27585e-196	0.264705
Glu CA1-2	LRP1B	1.17518e-199	2.41359e-195	0.42665
Glu CA1-2	EPHA7	2.9428e-199	6.04391e-195	0.351718
Glu CA1-2	ACTR3B	2.76713e-198	5.68313e-194	0.354805
Glu CA1-2	UBE2E2	3.07496e-198	6.31535e-194	0.446885
Glu CA1-2	AK5	3.90467e-198	8.01941e-194	0.437754
Glu CA1-2	TRPC5	5.55929e-198	1.14177e-193	0.393923
Glu CA1-2	CELF5	9.35699e-198	1.92174e-193	0.375276
Glu CA1-2	TMA7	1.18363e-197	2.43094e-193	0.251392
Glu CA1-2	SRGAP1	1.33263e-196	2.73696e-192	0.403435
Glu CA1-2	NFIB	1.61709e-196	3.32117e-192	0.388227
Glu CA1-2	ICA1L	8.53874e-196	1.75369e-191	0.384369
Glu CA1-2	SLC4A7	3.33723e-195	6.854e-191	0.330967
Glu CA1-2	DPP6	5.11956e-195	1.05146e-190	0.366063
Glu CA1-2	ZNF608	7.05008e-195	1.44794e-190	0.321878
Glu CA1-2	MTMR1	2.39552e-194	4.91992e-190	0.385525
Glu CA1-2	AP2B1	1.26849e-192	2.60522e-188	0.374637
Glu CA1-2	ZNF804B	1.90153e-192	3.90537e-188	0.317076
Glu CA1-2	SCLT1	1.49567e-191	3.07181e-187	0.402285
Glu CA1-2	SORT1	1.79906e-191	3.69491e-187	0.368739
Glu CA1-2	KIAA1211L	1.81234e-191	3.72219e-187	0.352301
Glu CA1-2	SCN8A	1.50027e-190	3.08126e-186	0.385984
Glu CA1-2	THRB	9.09868e-190	1.86869e-185	0.368113
Glu CA1-2	SCAI	2.44928e-187	5.03033e-183	0.400875
Glu CA1-2	TMEM178A	4.9745e-187	1.02166e-182	0.397255
Glu CA1-2	CAPZA2	2.98692e-186	6.13453e-182	0.345629
Glu CA1-2	ENSMFAG00000033742	3.38921e-185	6.96076e-181	0.333222
Glu CA1-2	LRGUK	1.20778e-182	2.48053e-178	0.295348
Glu CA1-2	UNC79	2.46409e-182	5.06074e-178	0.364781
Glu CA1-2	OGFOD1	5.83253e-182	1.19789e-177	0.278556
Glu CA1-2	FANK1	1.48726e-181	3.05454e-177	0.250401
Glu CA1-2	DGKI	3.05764e-180	6.27978e-176	0.430165
Glu CA1-2	ARL15	1.20315e-179	2.47103e-175	0.415674
Glu CA1-2	ZNF589	4.25055e-179	8.72978e-175	0.310395
Glu CA1-2	PRMT3	6.30074e-179	1.29405e-174	0.337844
Glu CA1-2	LAMC1	1.71706e-178	3.52651e-174	0.355196
Glu CA1-2	RSU1	1.1241e-176	2.30867e-172	0.349331
Glu CA1-2	ROCK2	1.60118e-176	3.28851e-172	0.402679
Glu CA1-2	PAPSS1	1.57237e-173	3.22933e-169	0.356026
Glu CA1-2	KCNJ3	1.78847e-173	3.67315e-169	0.399515
Glu CA1-2	ACVR1	1.26602e-172	2.60014e-168	0.311112
Glu CA1-2	EFR3B	3.13215e-172	6.43281e-168	0.338714
Glu CA1-2	MAN1A2	5.47126e-172	1.12369e-167	0.362973
Glu CA1-2	RIN2	2.03885e-171	4.18738e-167	0.253604
Glu CA1-2	RNF2	3.17766e-170	6.52627e-166	0.314053
Glu CA1-2	PHTF2	1.61511e-169	3.3171e-165	0.378705
Glu CA1-2	TMEM150C	1.36491e-168	2.80325e-164	0.285141
Glu CA1-2	CACNB2	1.4615e-168	3.00163e-164	0.36278
Glu CA1-2	CCDC173	1.79511e-167	3.68679e-163	0.31317
Glu CA1-2	UBE3A	2.43446e-167	4.9999e-163	0.375296
Glu CA1-2	FAM118B	2.7352e-167	5.61755e-163	0.276533
Glu CA1-2	GRIN2A	1.36841e-166	2.81044e-162	0.358584
Glu CA1-2	ZBTB1	1.69849e-165	3.48837e-161	0.289951
Glu CA1-2	DLG4	5.57125e-165	1.14422e-160	0.287049
Glu CA1-2	SH3RF3	1.36576e-164	2.80499e-160	0.341888
Glu CA1-2	ARID5B	1.7525e-164	3.59928e-160	0.329141
Glu CA1-2	AKAP13	2.69585e-164	5.53674e-160	0.284704
Glu CA1-2	RIPK2	9.02649e-164	1.85386e-159	0.26251
Glu CA1-2	PTPN9	1.49581e-163	3.0721e-159	0.296979
Glu CA1-2	CDC5L	5.80937e-163	1.19313e-158	0.297112
Glu CA1-2	LPP	7.71762e-163	1.58505e-158	0.283886
Glu CA1-2	ZC2HC1A	8.26204e-163	1.69686e-158	0.311749
Glu CA1-2	HSPA12A	8.5617e-163	1.7584e-158	0.352619
Glu CA1-2	SLK	1.29308e-162	2.65573e-158	0.324575
Glu CA1-2	SMARCAD1	4.13334e-161	8.48906e-157	0.303027
Glu CA1-2	DSCAM	8.69617e-161	1.78602e-156	0.334879
Glu CA1-2	CAMSAP2	1.60136e-160	3.28888e-156	0.365867
Glu CA1-2	RAVER2	1.66519e-160	3.41997e-156	0.270062
Glu CA1-2	NF2	2.26713e-160	4.65623e-156	0.294022
Glu CA1-2	POLR3G	3.17699e-160	6.5249e-156	0.324488
Glu CA1-2	USP53	7.07677e-159	1.45343e-154	0.283173
Glu CA1-2	CCPG1	1.34007e-158	2.75225e-154	0.317145
Glu CA1-2	SS18	5.73974e-158	1.17883e-153	0.286775
Glu CA1-2	ARPC2	6.71896e-156	1.37994e-151	0.299523
Glu CA1-2	DYNC1I1	1.03803e-155	2.13191e-151	0.358356
Glu CA1-2	RGS7BP	7.03384e-155	1.44461e-150	0.352292
Glu CA1-2	GAREM1	7.22607e-155	1.48409e-150	0.338676
Glu CA1-2	UNC80	9.16421e-155	1.88215e-150	0.317674
Glu CA1-2	HCN1	1.01329e-153	2.08109e-149	0.322873
Glu CA1-2	DNAJC10	1.91196e-153	3.92678e-149	0.259762
Glu CA1-2	TSGA10	2.22676e-153	4.57332e-149	0.317298
Glu CA1-2	HS6ST2	1.33196e-151	2.73559e-147	0.36599
Glu CA1-2	GALNT7	2.09478e-150	4.30226e-146	0.267796
Glu CA1-2	SVOP	5.36906e-150	1.1027e-145	0.349931
Glu CA1-2	PSD3	3.81352e-149	7.8322e-145	0.357133
Glu CA1-2	SUSD4	4.95135e-149	1.01691e-144	0.343633
Glu CA1-2	CCDC148	1.15785e-148	2.378e-144	0.335103
Glu CA1-2	BMT2	3.6269e-148	7.44893e-144	0.274003
Glu CA1-2	PGBD5	5.49548e-146	1.12866e-141	0.305942
Glu CA1-2	NUDT21	1.07875e-145	2.21553e-141	0.256278
Glu CA1-2	ASAP1	1.23009e-145	2.52636e-141	0.306801
Glu CA1-2	OLFM3	4.84408e-145	9.94878e-141	0.295809
Glu CA1-2	PIK3R3	1.97838e-144	4.06319e-140	0.256569
Glu CA1-2	LSAMP	7.66661e-144	1.57457e-139	0.287972
Glu CA1-2	ULK4	9.67411e-144	1.98687e-139	0.332012
Glu CA1-2	PTPN4	9.85629e-144	2.02429e-139	0.349837
Glu CA1-2	WWC3	1.40694e-143	2.88957e-139	0.274728
Glu CA1-2	MSH3	1.49686e-143	3.07425e-139	0.32673
Glu CA1-2	ENSMFAG00000003812	2.26424e-143	4.6503e-139	0.342185
Glu CA1-2	HNRNPLL	1.0363e-142	2.12836e-138	0.278842
Glu CA1-2	TTC39C	2.52413e-140	5.18406e-136	0.377325
Glu CA1-2	ACTR3	8.9745e-140	1.84318e-135	0.290565
Glu CA1-2	RAP1GDS1	4.75516e-139	9.76614e-135	0.309695
Glu CA1-2	TTC7B	5.70483e-139	1.17166e-134	0.317922
Glu CA1-2	CALM2	1.02227e-138	2.09954e-134	0.310948
Glu CA1-2	ADGRL3	1.0667e-138	2.19079e-134	0.333344
Glu CA1-2	RYR2	1.32238e-138	2.7159e-134	0.25835
Glu CA1-2	SIPA1L3	1.8109e-138	3.71923e-134	0.276337
Glu CA1-2	PARP8	5.22818e-137	1.07376e-132	0.358968
Glu CA1-2	DPY19L3	6.8558e-137	1.40804e-132	0.284815
Glu CA1-2	ATP2C1	3.73185e-136	7.66447e-132	0.330673
Glu CA1-2	SNCA	9.81145e-136	2.01508e-131	0.296921
Glu CA1-2	UHRF1BP1L	4.93188e-135	1.01291e-130	0.305618
Glu CA1-2	ARL13B	6.01524e-135	1.23541e-130	0.27754
Glu CA1-2	KCTD16	9.89114e-135	2.03144e-130	0.269034
Glu CA1-2	CDC14B	8.58601e-134	1.76339e-129	0.271347
Glu CA1-2	CALD1	1.01323e-133	2.08098e-129	0.307528
Glu CA1-2	KIAA1549	3.27774e-133	6.73183e-129	0.302503
Glu CA1-2	USP36	1.08069e-132	2.21953e-128	0.28283
Glu CA1-2	ENSMFAG00000043121	1.63082e-132	3.34938e-128	0.299658
Glu CA1-2	EXOC6	8.09891e-132	1.66335e-127	0.320592
Glu CA1-2	DSTN	1.63626e-130	3.36055e-126	0.301985
Glu CA1-2	CDKL5	2.52823e-129	5.19247e-125	0.267483
Glu CA1-2	AKTIP	4.03753e-129	8.29227e-125	0.257479
Glu CA1-2	PRKCI	4.79605e-129	9.85012e-125	0.287311
Glu CA1-2	AFF2	2.76953e-128	5.68807e-124	0.278946
Glu CA1-2	CSRNP3	4.49201e-128	9.22569e-124	0.33413
Glu CA1-2	EML1	5.38527e-128	1.10603e-123	0.265027
Glu CA1-2	TBC1D1	2.60191e-127	5.3438e-123	0.277385
Glu CA1-2	NDUFAF2	4.24334e-127	8.71498e-123	0.306122
Glu CA1-2	EDRF1	4.6691e-127	9.58939e-123	0.265655
Glu CA1-2	KLHL32	4.98376e-127	1.02356e-122	0.324418
Glu CA1-2	IQGAP2	2.17095e-125	4.45869e-121	0.273445
Glu CA1-2	TMEM135	1.24425e-124	2.55545e-120	0.285188
Glu CA1-2	MKL1	1.2817e-123	2.63236e-119	0.268938
Glu CA1-2	TBC1D23	3.38693e-123	6.95607e-119	0.276755
Glu CA1-2	DLG1	3.06615e-122	6.29726e-118	0.262949
Glu CA1-2	CEP126	6.27343e-121	1.28844e-116	0.27978
Glu CA1-2	ENSMFAG00000001832	3.10228e-120	6.37146e-116	0.265768
Glu CA1-2	P2RX7	7.97933e-120	1.63879e-115	0.273374
Glu CA1-2	TBC1D32	5.45083e-119	1.11949e-114	0.279479
Glu CA1-2	DLGAP2	9.77565e-119	2.00772e-114	0.300456
Glu CA1-2	GABRB3	1.84918e-117	3.79784e-113	0.299019
Glu CA1-2	SRGAP3	8.47884e-114	1.74139e-109	0.304653
Glu CA1-2	NAV1	1.1089e-113	2.27745e-109	0.256562
Glu CA1-2	IMMP2L	2.89064e-113	5.9368e-109	0.288679
Glu CA1-2	CSNK1G3	2.99685e-112	6.15493e-108	0.257726
Glu CA1-2	BCL2L13	1.20027e-111	2.4651e-107	0.268371
Glu CA1-2	PKP4	9.19494e-111	1.88846e-106	0.270543
Glu CA1-2	NDUFS3	1.52902e-110	3.1403e-106	0.257028
Glu CA1-2	STXBP5	5.43298e-110	1.11583e-105	0.271339
Glu CA1-2	IPO11	1.80173e-108	3.7004e-104	0.269191
Glu CA1-2	RAB3GAP2	4.6702e-108	9.59165e-104	0.254744
Glu CA1-2	CDK14	5.18029e-108	1.06393e-103	0.257179
Glu CA1-2	PAM	6.86627e-106	1.4102e-101	0.263826
Glu CA1-2	CRTC3	9.43177e-106	1.9371e-101	0.269213
Glu CA1-2	ENSMFAG00000039436	1.71334e-104	3.51886e-100	0.283375
Glu CA1-2	FMNL2	2.47348e-104	5.08004e-100	0.26984
Glu CA1-2	TENM4	2.05636e-103	4.22335e-99	0.258889
Glu CA1-2	ATP6V0A1	2.93416e-103	6.02617e-99	0.256318
Glu CA1-2	SORCS3	3.42423e-103	7.03268e-99	0.294615
Glu CA1-2	FRRS1L	1.03046e-102	2.11636e-98	0.269548
Glu CA1-2	ENOX1	5.35683e-102	1.10018e-97	0.263427
Glu CA1-2	NAV2	3.1946e-101	6.56106e-97	0.304046
Glu CA1-2	PRKDC	3.83851e-101	7.88353e-97	0.253481
Glu CA1-2	CAMK1D	1.48246e-99	3.04468e-95	0.302454
Glu CA1-2	TASP1	6.00155e-99	1.2326e-94	0.261662
Glu CA1-2	HSPH1	9.54171e-98	1.95968e-93	0.256998
Glu CA1-2	CELF1	2.6154e-97	5.3715e-93	0.251935
Glu CA1-2	TBC1D2B	5.60334e-97	1.15081e-92	0.250274
Glu CA1-2	ENSMFAG00000035366	4.14061e-96	8.50398e-92	0.26056
Glu CA1-2	VTI1A	2.13067e-90	4.37598e-86	0.28623
Glu CA1-2	COG5	3.29433e-90	6.76589e-86	0.259975
Glu CA1-2	OTUD7A	2.85175e-88	5.85691e-84	0.257003
Glu CA1-2	CPNE4	4.74141e-66	9.7379e-62	0.275569
Glu CA2/3-1	CPNE4	0	0	2.12791
Glu CA2/3-1	CACNA2D3	0	0	2.11283
Glu CA2/3-1	PRKCA	0	0	1.83721
Glu CA2/3-1	NELL1	0	0	1.74438
Glu CA2/3-1	SLC24A3	0	0	1.63266
Glu CA2/3-1	SHISA6	0	0	1.60005
Glu CA2/3-1	HS3ST4	0	0	1.58288
Glu CA2/3-1	RYR3	0	0	1.54258
Glu CA2/3-1	TRHDE	0	0	1.4579
Glu CA2/3-1	ERC1	0	0	1.45167
Glu CA2/3-1	DGKG	0	0	1.4014
Glu CA2/3-1	ZNF804A	0	0	1.35202
Glu CA2/3-1	CPNE8	0	0	1.35119
Glu CA2/3-1	CADPS2	0	0	1.29283
Glu CA2/3-1	MEGF9	0	0	1.27529
Glu CA2/3-1	ITGA8	0	0	1.21026
Glu CA2/3-1	MAMDC2	0	0	1.19642
Glu CA2/3-1	DOCK9	0	0	1.16417
Glu CA2/3-1	HHIP	0	0	1.16322
Glu CA2/3-1	LIMK2	0	0	1.13958
Glu CA2/3-1	WIPF3	0	0	1.13816
Glu CA2/3-1	ABCC4	0	0	1.0608
Glu CA2/3-1	NPFFR2	0	0	0.973902
Glu CA2/3-1	KSR1	0	0	0.896747
Glu CA2/3-1	ARHGEF28	0	0	0.869682
Glu CA2/3-1	RHBDL3	0	0	0.865949
Glu CA2/3-1	ADAMTS17	0	0	0.821704
Glu CA2/3-1	MEGF11	0	0	0.812455
Glu CA2/3-1	CLMN	0	0	0.806678
Glu CA2/3-1	GALNT3	0	0	0.803088
Glu CA2/3-1	SLC12A3	0	0	0.792947
Glu CA2/3-1	PCOLCE2	0	0	0.623159
Glu CA2/3-1	KCNN2	2.79736e-301	5.74523e-297	1.18967
Glu CA2/3-1	KHDRBS3	6.00199e-300	1.23269e-295	1.31147
Glu CA2/3-1	COL11A1	3.85821e-297	7.92399e-293	1.19619
Glu CA2/3-1	PRICKLE2	3.76053e-296	7.72337e-292	1.22884
Glu CA2/3-1	ROBO1	4.80492e-289	9.86835e-285	1.20295
Glu CA2/3-1	MATN2	4.40406e-287	9.04506e-283	0.91939
Glu CA2/3-1	TMEM178A	1.10681e-286	2.27316e-282	1.01676
Glu CA2/3-1	TEX15	1.08524e-285	2.22886e-281	0.637914
Glu CA2/3-1	CTTNBP2	5.53895e-285	1.13759e-280	1.17852
Glu CA2/3-1	ZNF385B	9.82569e-280	2.018e-275	1.26874
Glu CA2/3-1	ARHGEF3	1.89598e-275	3.89396e-271	1.14318
Glu CA2/3-1	NT5DC3	4.8256e-275	9.91082e-271	1.10518
Glu CA2/3-1	AFF2	1.37823e-271	2.83062e-267	1.10288
Glu CA2/3-1	ZDHHC23	9.82636e-270	2.01814e-265	0.712659
Glu CA2/3-1	COTL1	3.4914e-266	7.17063e-262	0.534652
Glu CA2/3-1	KSR2	5.05457e-262	1.03811e-257	1.12178
Glu CA2/3-1	GRIA1	3.29442e-259	6.76608e-255	0.993995
Glu CA2/3-1	SMARCA1	4.0579e-259	8.33412e-255	1.01575
Glu CA2/3-1	PHACTR2	1.06643e-258	2.19024e-254	0.995136
Glu CA2/3-1	SH3RF3	1.64317e-253	3.37474e-249	1.07257
Glu CA2/3-1	ARHGAP21	1.83261e-249	3.76381e-245	0.940193
Glu CA2/3-1	MAPK10	1.08418e-247	2.22668e-243	1.09592
Glu CA2/3-1	SLC47A1	2.05486e-245	4.22028e-241	0.872263
Glu CA2/3-1	LZTS1	6.25851e-244	1.28537e-239	0.524459
Glu CA2/3-1	NR3C2	2.3691e-241	4.86566e-237	1.14792
Glu CA2/3-1	RGS14	1.1848e-240	2.43334e-236	0.416563
Glu CA2/3-1	EPHA5	2.41164e-232	4.95303e-228	1.35868
Glu CA2/3-1	KCNQ5	9.00768e-229	1.85e-224	1.04817
Glu CA2/3-1	POPDC3	2.07549e-228	4.26265e-224	0.385893
Glu CA2/3-1	SOX5	8.46811e-227	1.73918e-222	1.00778
Glu CA2/3-1	FAM19A1	1.16639e-217	2.39554e-213	0.982916
Glu CA2/3-1	RAB26	8.09673e-216	1.66291e-211	0.545848
Glu CA2/3-1	NUP93	2.30431e-214	4.73259e-210	0.753208
Glu CA2/3-1	CBLN2	4.59537e-213	9.43797e-209	0.580969
Glu CA2/3-1	WNK1	2.07228e-212	4.25605e-208	0.895282
Glu CA2/3-1	ENSMFAG00000030038	2.38074e-212	4.88956e-208	0.756838
Glu CA2/3-1	SLC18B1	7.94394e-212	1.63153e-207	0.696014
Glu CA2/3-1	ARHGEF6	2.08546e-211	4.28311e-207	0.710566
Glu CA2/3-1	GMCL1	2.69418e-208	5.53332e-204	0.888501
Glu CA2/3-1	ENSMFAG00000040936	3.07757e-204	6.32071e-200	0.507243
Glu CA2/3-1	EPHA4	2.66153e-202	5.46626e-198	0.888446
Glu CA2/3-1	GRIK4	1.83513e-200	3.76899e-196	0.794277
Glu CA2/3-1	KCNG2	3.12978e-200	6.42794e-196	0.379251
Glu CA2/3-1	GYG1	4.31945e-200	8.87128e-196	0.43195
Glu CA2/3-1	KIAA1671	5.36368e-193	1.10159e-188	0.578473
Glu CA2/3-1	PTK2B	8.79695e-192	1.80672e-187	0.725312
Glu CA2/3-1	TRPC5	2.3556e-190	4.83793e-186	0.96469
Glu CA2/3-1	CALN1	3.45179e-189	7.08928e-185	0.986597
Glu CA2/3-1	KCNAB1	2.24743e-187	4.61577e-183	0.934671
Glu CA2/3-1	MYO1B	2.00415e-182	4.11613e-178	0.524679
Glu CA2/3-1	PODXL	1.18317e-180	2.42999e-176	0.429872
Glu CA2/3-1	PLAGL1	1.07009e-175	2.19775e-171	0.483083
Glu CA2/3-1	BAALC	1.44182e-171	2.96121e-167	0.670204
Glu CA2/3-1	FKBP5	2.09269e-171	4.29796e-167	0.645493
Glu CA2/3-1	NRIP3	5.18005e-171	1.06388e-166	0.419951
Glu CA2/3-1	STXBP5L	3.69935e-170	7.59773e-166	0.799314
Glu CA2/3-1	DAAM1	4.62339e-170	9.49553e-166	0.858138
Glu CA2/3-1	ATP2C1	1.58136e-169	3.24781e-165	0.865158
Glu CA2/3-1	CDC40	7.09134e-169	1.45642e-164	0.752071
Glu CA2/3-1	WHRN	1.33335e-168	2.73843e-164	0.408994
Glu CA2/3-1	C8orf46	3.57232e-168	7.33683e-164	0.561519
Glu CA2/3-1	SCN3B	4.27138e-168	8.77256e-164	0.715489
Glu CA2/3-1	PRKCE	1.87227e-167	3.84526e-163	0.869978
Glu CA2/3-1	PAPSS1	8.57394e-167	1.76092e-162	0.716882
Glu CA2/3-1	ITPR1	9.28813e-166	1.9076e-161	0.860947
Glu CA2/3-1	LHX2	9.0551e-164	1.85974e-159	0.516066
Glu CA2/3-1	CAMK2A	2.54311e-162	5.22303e-158	0.725564
Glu CA2/3-1	PTPDC1	9.04356e-162	1.85737e-157	0.569145
Glu CA2/3-1	SV2B	1.84383e-161	3.78686e-157	0.657529
Glu CA2/3-1	ENSMFAG00000003779	1.69403e-159	3.4792e-155	0.77324
Glu CA2/3-1	SPECC1	3.19008e-159	6.55178e-155	0.769687
Glu CA2/3-1	ELMO2	4.9522e-158	1.01708e-153	0.542861
Glu CA2/3-1	GALNT17	1.12621e-157	2.31301e-153	0.907274
Glu CA2/3-1	GREB1L	3.49592e-156	7.17992e-152	0.761225
Glu CA2/3-1	ENSMFAG00000000668	1.85387e-155	3.80748e-151	0.426867
Glu CA2/3-1	CYFIP1	2.96528e-155	6.0901e-151	0.478451
Glu CA2/3-1	ZNF189	6.4586e-155	1.32647e-150	0.598979
Glu CA2/3-1	SPHKAP	4.06848e-154	8.35584e-150	0.767718
Glu CA2/3-1	PTPRU	3.90551e-153	8.02114e-149	0.350871
Glu CA2/3-1	SLC4A8	8.21665e-151	1.68754e-146	0.685948
Glu CA2/3-1	FNIP2	1.75655e-150	3.6076e-146	0.830606
Glu CA2/3-1	SGK1	4.40138e-147	9.03956e-143	0.715332
Glu CA2/3-1	TPST1	7.50464e-147	1.5413e-142	0.684445
Glu CA2/3-1	ENSMFAG00000029641	9.692e-147	1.99054e-142	0.697557
Glu CA2/3-1	ZBTB20	3.95841e-146	8.12979e-142	0.653018
Glu CA2/3-1	PTPRD	1.69594e-145	3.48311e-141	0.835635
Glu CA2/3-1	FAT3	1.99623e-145	4.09986e-141	0.871326
Glu CA2/3-1	CRTAC1	4.68207e-145	9.61603e-141	0.540704
Glu CA2/3-1	KALRN	4.73993e-145	9.73487e-141	0.659713
Glu CA2/3-1	ROCK2	1.21725e-144	2.49999e-140	0.841628
Glu CA2/3-1	SNX25	1.40977e-144	2.89539e-140	0.855695
Glu CA2/3-1	SLC36A4	8.79328e-144	1.80596e-139	0.778273
Glu CA2/3-1	EXT1	3.05551e-142	6.2754e-138	0.856491
Glu CA2/3-1	SH3RF1	4.16028e-142	8.54439e-138	0.756168
Glu CA2/3-1	GPR155	6.87325e-142	1.41163e-137	0.706925
Glu CA2/3-1	CYFIP2	9.82086e-142	2.01701e-137	0.754917
Glu CA2/3-1	KCNT2	1.68274e-140	3.45601e-136	0.696045
Glu CA2/3-1	RBMS3	1.94233e-140	3.98915e-136	0.546882
Glu CA2/3-1	CNTNAP2	3.40325e-139	6.98959e-135	0.88805
Glu CA2/3-1	MCTP1	3.50429e-139	7.19712e-135	0.98148
Glu CA2/3-1	STX6	1.6976e-138	3.48654e-134	0.650165
Glu CA2/3-1	ENSMFAG00000042105	1.84931e-138	3.79812e-134	0.752537
Glu CA2/3-1	GRIP1	3.98977e-138	8.19418e-134	0.65569
Glu CA2/3-1	IQCJ-SCHIP1	8.38333e-138	1.72177e-133	0.761972
Glu CA2/3-1	AAK1	8.15381e-136	1.67463e-131	0.6791
Glu CA2/3-1	ATP10D	7.35013e-135	1.50957e-130	0.445249
Glu CA2/3-1	HTR4	6.11482e-132	1.25586e-127	0.635931
Glu CA2/3-1	RASGRP1	5.31281e-131	1.09115e-126	0.722799
Glu CA2/3-1	MICAL2	2.21798e-130	4.5553e-126	0.679238
Glu CA2/3-1	DCC	5.63749e-130	1.15783e-125	0.717025
Glu CA2/3-1	PALMD	8.92735e-130	1.8335e-125	0.552693
Glu CA2/3-1	COL25A1	2.05196e-129	4.21432e-125	0.746443
Glu CA2/3-1	DERA	1.09956e-128	2.25827e-124	0.374556
Glu CA2/3-1	CACNA1A	1.14807e-128	2.35791e-124	0.814542
Glu CA2/3-1	PTAR1	4.24085e-127	8.70986e-123	0.520702
Glu CA2/3-1	C3orf70	2.66341e-125	5.4701e-121	0.441503
Glu CA2/3-1	CAMK1D	4.47298e-125	9.18661e-121	0.712978
Glu CA2/3-1	ENSMFAG00000044084	2.12841e-124	4.37132e-120	0.444206
Glu CA2/3-1	AK5	2.16498e-124	4.44644e-120	0.797549
Glu CA2/3-1	RBFOX1	3.19272e-124	6.5572e-120	0.544929
Glu CA2/3-1	TTC39C	3.76732e-124	7.73733e-120	0.786316
Glu CA2/3-1	ICA1L	3.37162e-123	6.92462e-119	0.605264
Glu CA2/3-1	DTNB	4.44247e-123	9.12395e-119	0.748749
Glu CA2/3-1	INTS6L	8.69984e-123	1.78677e-118	0.439223
Glu CA2/3-1	RASA1	1.68249e-122	3.4555e-118	0.767928
Glu CA2/3-1	ASIC2	2.82492e-122	5.80182e-118	0.727297
Glu CA2/3-1	SLCO3A1	3.95946e-122	8.13194e-118	0.689947
Glu CA2/3-1	CDKL5	5.94284e-122	1.22054e-117	0.663226
Glu CA2/3-1	ANXA4	1.03626e-121	2.12827e-117	0.367884
Glu CA2/3-1	HS6ST2	1.50192e-121	3.08465e-117	0.730004
Glu CA2/3-1	FAM189A1	5.30779e-121	1.09011e-116	0.685723
Glu CA2/3-1	CAPZA2	4.92616e-119	1.01173e-114	0.61165
Glu CA2/3-1	PNO1	1.12106e-118	2.30244e-114	0.584704
Glu CA2/3-1	STXBP5	1.65743e-117	3.40404e-113	0.705557
Glu CA2/3-1	CDC5L	6.86274e-117	1.40947e-112	0.557134
Glu CA2/3-1	NELL2	6.97578e-117	1.43268e-112	0.614704
Glu CA2/3-1	ST18	7.28361e-117	1.49591e-112	1.31038
Glu CA2/3-1	NIN	2.07341e-115	4.25836e-111	0.647696
Glu CA2/3-1	NRP1	8.53908e-115	1.75376e-110	0.709789
Glu CA2/3-1	FOCAD	1.16393e-113	2.39048e-109	0.59608
Glu CA2/3-1	TSGA10	2.75152e-113	5.65107e-109	0.5561
Glu CA2/3-1	CDK8	8.75268e-113	1.79763e-108	0.738485
Glu CA2/3-1	B4GALNT3	1.29344e-111	2.65648e-107	0.453215
Glu CA2/3-1	TSPAN5	3.61236e-111	7.41907e-107	0.766169
Glu CA2/3-1	UBL3	3.65075e-110	7.49791e-106	0.487065
Glu CA2/3-1	GRIK1	5.14262e-110	1.05619e-105	0.616283
Glu CA2/3-1	PRKAG2	6.27547e-109	1.28886e-104	0.560033
Glu CA2/3-1	WASF1	7.09876e-109	1.45794e-104	0.630646
Glu CA2/3-1	ENSMFAG00000031052	2.24396e-107	4.60865e-103	0.444988
Glu CA2/3-1	SRSF5	5.41254e-106	1.11163e-101	0.588828
Glu CA2/3-1	AK4	7.86184e-105	1.61466e-100	0.411848
Glu CA2/3-1	SPOCK1	9.7017e-105	1.99253e-100	0.670423
Glu CA2/3-1	TBC1D2B	7.38404e-104	1.51653e-99	0.537877
Glu CA2/3-1	WASL	1.16983e-103	2.4026e-99	0.596435
Glu CA2/3-1	LAMC1	2.43032e-103	4.9914e-99	0.548403
Glu CA2/3-1	SRGAP3	3.12919e-102	6.42673e-98	0.609469
Glu CA2/3-1	CELF2	6.75989e-102	1.38835e-97	0.502095
Glu CA2/3-1	NRXN3	1.39467e-101	2.86438e-97	0.60531
Glu CA2/3-1	NKD2	1.26158e-100	2.59103e-96	0.322796
Glu CA2/3-1	CCSER1	3.68783e-100	7.57407e-96	0.549359
Glu CA2/3-1	CAMK4	4.54076e-100	9.32581e-96	0.716243
Glu CA2/3-1	ITGA4	2.6158e-99	5.37233e-95	0.537396
Glu CA2/3-1	TLDC1	3.1964e-99	6.56477e-95	0.369385
Glu CA2/3-1	KLHL2	8.9714e-98	1.84255e-93	0.565978
Glu CA2/3-1	MPZL1	2.68452e-97	5.51347e-93	0.544763
Glu CA2/3-1	RAD51C	1.08416e-96	2.22665e-92	0.347132
Glu CA2/3-1	USP45	1.66542e-96	3.42044e-92	0.418522
Glu CA2/3-1	NRG3	3.618e-96	7.43065e-92	0.506483
Glu CA2/3-1	DLGAP2	1.12912e-93	2.319e-89	0.639968
Glu CA2/3-1	PKP2	2.56248e-93	5.26281e-89	0.428948
Glu CA2/3-1	NCKAP1	2.52679e-91	5.18953e-87	0.575218
Glu CA2/3-1	ANKRD33B	4.17728e-91	8.5793e-87	0.509686
Glu CA2/3-1	CNKSR2	5.81142e-91	1.19355e-86	0.599149
Glu CA2/3-1	NOS1AP	2.5446e-90	5.2261e-86	0.52483
Glu CA2/3-1	CAMK2B	2.60958e-90	5.35955e-86	0.403333
Glu CA2/3-1	PPFIBP2	2.42408e-89	4.97858e-85	0.288535
Glu CA2/3-1	ENSMFAG00000036987	5.06717e-89	1.04069e-84	0.585788
Glu CA2/3-1	CASK	6.60447e-89	1.35643e-84	0.678618
Glu CA2/3-1	CDK14	6.75802e-89	1.38796e-84	0.623138
Glu CA2/3-1	BRINP2	8.59889e-89	1.76604e-84	0.499051
Glu CA2/3-1	MAP7	1.57432e-88	3.23333e-84	0.53246
Glu CA2/3-1	ITPK1	1.63111e-87	3.34998e-83	0.356443
Glu CA2/3-1	FEZF2	1.99739e-87	4.10225e-83	0.291206
Glu CA2/3-1	SGSM1	2.71102e-87	5.56789e-83	0.488076
Glu CA2/3-1	GRIA2	9.082e-87	1.86526e-82	0.438977
Glu CA2/3-1	FRYL	1.38094e-86	2.83616e-82	0.519204
Glu CA2/3-1	NETO1	1.54601e-86	3.1752e-82	0.768781
Glu CA2/3-1	MGAT5B	2.0141e-86	4.13656e-82	0.311734
Glu CA2/3-1	EEPD1	2.27511e-86	4.67261e-82	0.396136
Glu CA2/3-1	KCNJ6	3.17873e-86	6.52848e-82	0.587265
Glu CA2/3-1	HPCA	1.13632e-85	2.33377e-81	0.251271
Glu CA2/3-1	RIMS1	4.06977e-85	8.35849e-81	0.586075
Glu CA2/3-1	ABI1	1.60651e-84	3.29945e-80	0.517167
Glu CA2/3-1	ABHD12	2.37648e-84	4.88081e-80	0.434284
Glu CA2/3-1	CACNA1C	1.6262e-83	3.33989e-79	0.51022
Glu CA2/3-1	ARHGAP26	2.57384e-83	5.28614e-79	0.57844
Glu CA2/3-1	KIAA0930	8.05502e-83	1.65434e-78	0.472303
Glu CA2/3-1	PRSS12	8.9773e-83	1.84376e-78	0.427665
Glu CA2/3-1	CHGA	2.01736e-82	4.14325e-78	0.287519
Glu CA2/3-1	WWC3	2.24228e-82	4.60519e-78	0.413343
Glu CA2/3-1	NEK10	6.51696e-82	1.33845e-77	0.528405
Glu CA2/3-1	DMXL2	7.43594e-82	1.52719e-77	0.497723
Glu CA2/3-1	HNRNPLL	1.09237e-81	2.24351e-77	0.512204
Glu CA2/3-1	ALDH1L2	1.3118e-81	2.69418e-77	0.352159
Glu CA2/3-1	SLIT1	1.70167e-81	3.49489e-77	0.508714
Glu CA2/3-1	ENSMFAG00000035981	1.92934e-81	3.96249e-77	0.503189
Glu CA2/3-1	NCALD	5.96774e-81	1.22565e-76	0.425808
Glu CA2/3-1	DLGAP1	7.45808e-81	1.53174e-76	0.569353
Glu CA2/3-1	CSMD1	8.32022e-81	1.70881e-76	0.468244
Glu CA2/3-1	PPM1E	1.25379e-80	2.57504e-76	0.450869
Glu CA2/3-1	SEMA5B	1.31805e-80	2.70701e-76	0.349985
Glu CA2/3-1	SCN1A	2.11131e-80	4.3362e-76	0.485116
Glu CA2/3-1	MAP3K5	4.20617e-80	8.63864e-76	0.534486
Glu CA2/3-1	PCNX2	6.12269e-80	1.25748e-75	0.500611
Glu CA2/3-1	CDH7	9.26881e-80	1.90363e-75	0.340705
Glu CA2/3-1	GALNT18	1.0972e-79	2.25342e-75	0.562697
Glu CA2/3-1	LMO7	1.37189e-79	2.8176e-75	0.463707
Glu CA2/3-1	KANSL1L	7.79684e-78	1.60132e-73	0.556917
Glu CA2/3-1	DZIP1	6.96129e-77	1.42971e-72	0.473732
Glu CA2/3-1	PCSK1	1.48362e-76	3.04706e-72	0.342422
Glu CA2/3-1	HACD2	1.86727e-75	3.83499e-71	0.49553
Glu CA2/3-1	KLHL4	2.1787e-75	4.47461e-71	0.437561
Glu CA2/3-1	TRIM36	2.38765e-75	4.90375e-71	0.405652
Glu CA2/3-1	JDP2	2.88501e-75	5.92524e-71	0.262769
Glu CA2/3-1	COL4A2	4.76179e-75	9.77977e-71	0.437929
Glu CA2/3-1	TMEM178B	5.12309e-75	1.05218e-70	0.530093
Glu CA2/3-1	CEP70	6.74009e-75	1.38428e-70	0.460147
Glu CA2/3-1	ENSMFAG00000006760	1.17769e-74	2.41873e-70	0.543817
Glu CA2/3-1	PPP4R4	1.53935e-74	3.16152e-70	0.472741
Glu CA2/3-1	UNC5C	1.86601e-74	3.83242e-70	0.545251
Glu CA2/3-1	AJAP1	8.96442e-74	1.84111e-69	0.387122
Glu CA2/3-1	PDE4A	1.25663e-73	2.58087e-69	0.458797
Glu CA2/3-1	SLC24A2	1.26586e-73	2.59982e-69	0.582349
Glu CA2/3-1	KCTD17	1.65348e-73	3.39591e-69	0.329893
Glu CA2/3-1	ST7	1.98138e-73	4.06936e-69	0.572812
Glu CA2/3-1	GPM6B	2.4693e-73	5.07145e-69	0.51887
Glu CA2/3-1	SEC14L5	3.12359e-73	6.41522e-69	0.415855
Glu CA2/3-1	KIAA1211L	1.04894e-72	2.15431e-68	0.493771
Glu CA2/3-1	GRIK5	2.76158e-72	5.67173e-68	0.391903
Glu CA2/3-1	TNFRSF19	1.50032e-71	3.08135e-67	0.415903
Glu CA2/3-1	TNFAIP8L3	3.92308e-71	8.05722e-67	0.34607
Glu CA2/3-1	TIAM2	5.50089e-71	1.12977e-66	0.331705
Glu CA2/3-1	NF2	1.11504e-70	2.29006e-66	0.398531
Glu CA2/3-1	SLIT2	1.14692e-70	2.35555e-66	0.578477
Glu CA2/3-1	ST6GALNAC5	4.39301e-70	9.02237e-66	0.504384
Glu CA2/3-1	AGTPBP1	6.04815e-70	1.24217e-65	0.478642
Glu CA2/3-1	TANC1	1.94749e-69	3.99976e-65	0.473398
Glu CA2/3-1	SLC4A7	6.98527e-69	1.43464e-64	0.41049
Glu CA2/3-1	KIT	1.64073e-68	3.36973e-64	0.31609
Glu CA2/3-1	MAP2	1.64945e-68	3.38764e-64	0.399983
Glu CA2/3-1	PELI1	2.11319e-68	4.34007e-64	0.41297
Glu CA2/3-1	NFXL1	2.20155e-68	4.52155e-64	0.451187
Glu CA2/3-1	FRY	2.30899e-68	4.74221e-64	0.476138
Glu CA2/3-1	HSPA12A	2.73949e-67	5.62636e-63	0.456306
Glu CA2/3-1	ELAVL2	6.08909e-67	1.25058e-62	0.373704
Glu CA2/3-1	ANO5	1.54268e-66	3.16836e-62	0.522756
Glu CA2/3-1	NAV1	3.78675e-66	7.77723e-62	0.455239
Glu CA2/3-1	SLC8A1	5.5013e-66	1.12986e-61	0.452689
Glu CA2/3-1	PACS1	1.07942e-65	2.21692e-61	0.480696
Glu CA2/3-1	SORT1	2.28667e-65	4.69636e-61	0.460486
Glu CA2/3-1	ME3	3.66027e-65	7.51747e-61	0.374813
Glu CA2/3-1	FGD4	2.98395e-64	6.12843e-60	0.464295
Glu CA2/3-1	PTPN5	5.67724e-64	1.16599e-59	0.40367
Glu CA2/3-1	CACNB2	7.97294e-64	1.63748e-59	0.462039
Glu CA2/3-1	PGM2L1	1.32999e-63	2.73153e-59	0.41741
Glu CA2/3-1	ARPC1A	1.96974e-63	4.04544e-59	0.363561
Glu CA2/3-1	PDE4B	3.24782e-63	6.67038e-59	0.397127
Glu CA2/3-1	PGAP1	3.6321e-63	7.45961e-59	0.434964
Glu CA2/3-1	RGL1	4.04489e-63	8.30739e-59	0.462002
Glu CA2/3-1	XKR6	1.37181e-62	2.81743e-58	0.460653
Glu CA2/3-1	CACNG8	3.31143e-62	6.80102e-58	0.450923
Glu CA2/3-1	HSBP1L1	4.18315e-62	8.59136e-58	0.266076
Glu CA2/3-1	FAM213A	1.938e-61	3.98026e-57	0.335048
Glu CA2/3-1	GRIN2B	1.92672e-60	3.95709e-56	0.51582
Glu CA2/3-1	FOXP1	1.96054e-60	4.02656e-56	0.407998
Glu CA2/3-1	AP2B1	3.19783e-60	6.56771e-56	0.446734
Glu CA2/3-1	IRF2	8.46354e-60	1.73824e-55	0.281848
Glu CA2/3-1	RHEB	1.00234e-59	2.0586e-55	0.391854
Glu CA2/3-1	AMPH	3.73443e-59	7.66977e-55	0.408736
Glu CA2/3-1	UNC79	2.67347e-58	5.49077e-54	0.448868
Glu CA2/3-1	CDH4	3.65459e-58	7.5058e-54	0.427688
Glu CA2/3-1	ARPC2	9.92932e-58	2.03928e-53	0.41804
Glu CA2/3-1	SUSD4	2.26564e-57	4.65318e-53	0.441417
Glu CA2/3-1	CLMP	2.82472e-57	5.8014e-53	0.318497
Glu CA2/3-1	KLHL32	4.44605e-57	9.1313e-53	0.555151
Glu CA2/3-1	EMB	4.51105e-57	9.2648e-53	0.320794
Glu CA2/3-1	CSMD2	2.51072e-56	5.15652e-52	0.438306
Glu CA2/3-1	ST8SIA5	2.61855e-56	5.37797e-52	0.373559
Glu CA2/3-1	WDFY3	2.4546e-55	5.04127e-51	0.457333
Glu CA2/3-1	OCRL	3.66311e-55	7.5233e-51	0.296399
Glu CA2/3-1	ACTR3	5.55481e-55	1.14085e-50	0.345987
Glu CA2/3-1	GABRG3	6.48493e-55	1.33188e-50	0.480892
Glu CA2/3-1	SPNS2	8.79441e-55	1.8062e-50	0.281318
Glu CA2/3-1	AKTIP	1.34362e-54	2.75952e-50	0.309852
Glu CA2/3-1	ENSMFAG00000041092	1.51095e-54	3.1032e-50	0.307023
Glu CA2/3-1	CYP7B1	2.27384e-54	4.67001e-50	0.409647
Glu CA2/3-1	ENAH	4.00898e-54	8.23364e-50	0.419993
Glu CA2/3-1	SLC6A7	9.77044e-54	2.00665e-49	0.267579
Glu CA2/3-1	RAPGEF2	1.1963e-53	2.45697e-49	0.452868
Glu CA2/3-1	KCNAB2	1.65531e-53	3.39967e-49	0.355623
Glu CA2/3-1	NECTIN3	3.76062e-53	7.72356e-49	0.337364
Glu CA2/3-1	LMO4	6.38037e-53	1.3104e-48	0.347977
Glu CA2/3-1	ASAH1	4.49466e-52	9.23113e-48	0.291474
Glu CA2/3-1	NFASC	4.82373e-52	9.90698e-48	0.39047
Glu CA2/3-1	AFF1	4.84957e-52	9.96005e-48	0.300185
Glu CA2/3-1	SNCA	5.02783e-52	1.03262e-47	0.365638
Glu CA2/3-1	IPO11	1.18234e-51	2.42829e-47	0.440469
Glu CA2/3-1	LRCH1	1.68138e-51	3.45322e-47	0.428809
Glu CA2/3-1	FBXW7	2.25721e-51	4.63586e-47	0.31539
Glu CA2/3-1	SORL1	4.11728e-51	8.45606e-47	0.33414
Glu CA2/3-1	CACHD1	5.55653e-51	1.1412e-46	0.385177
Glu CA2/3-1	TMEM63C	8.76634e-51	1.80043e-46	0.275914
Glu CA2/3-1	DDX27	1.74869e-50	3.59146e-46	0.264216
Glu CA2/3-1	GABRB1	2.49652e-50	5.12735e-46	0.419571
Glu CA2/3-1	LMO1	2.89361e-50	5.94289e-46	0.272097
Glu CA2/3-1	DAB1	3.48224e-50	7.15182e-46	0.443147
Glu CA2/3-1	PLEKHA1	8.10914e-50	1.66546e-45	0.376239
Glu CA2/3-1	ATP2A2	1.02646e-49	2.10815e-45	0.358385
Glu CA2/3-1	ARNTL2	3.26274e-49	6.70102e-45	0.34631
Glu CA2/3-1	AP3B2	4.82299e-49	9.90545e-45	0.33307
Glu CA2/3-1	RAPGEF5	6.59353e-49	1.35418e-44	0.426534
Glu CA2/3-1	PHTF2	1.76937e-48	3.63393e-44	0.378167
Glu CA2/3-1	CEP120	2.88805e-48	5.93147e-44	0.273514
Glu CA2/3-1	TMTC1	5.60034e-48	1.1502e-43	0.37584
Glu CA2/3-1	OVCH1	1.05854e-47	2.17403e-43	0.324392
Glu CA2/3-1	CSRNP3	1.26576e-47	2.59962e-43	0.45821
Glu CA2/3-1	ATR	1.79842e-47	3.69359e-43	0.353139
Glu CA2/3-1	ENSMFAG00000035335	8.82718e-47	1.81293e-42	0.271644
Glu CA2/3-1	KCNMB4	1.23578e-46	2.53805e-42	0.376682
Glu CA2/3-1	ABHD3	1.36339e-46	2.80012e-42	0.352144
Glu CA2/3-1	STK4	1.37536e-46	2.82472e-42	0.279324
Glu CA2/3-1	VPS13A	2.23768e-46	4.59574e-42	0.344839
Glu CA2/3-1	GDPD1	7.21176e-46	1.48115e-41	0.333052
Glu CA2/3-1	STK38	2.49073e-45	5.11546e-41	0.328128
Glu CA2/3-1	ATRNL1	4.62845e-44	9.50591e-40	0.479866
Glu CA2/3-1	DGKH	5.1921e-44	1.06635e-39	0.32087
Glu CA2/3-1	C14orf132	8.62698e-44	1.77181e-39	0.31726
Glu CA2/3-1	PTPRN2	8.96213e-44	1.84064e-39	0.385923
Glu CA2/3-1	SLC17A7	9.2144e-44	1.89245e-39	0.304112
Glu CA2/3-1	UBE2E2	1.03273e-43	2.12102e-39	0.394792
Glu CA2/3-1	UNC13A	1.39672e-43	2.86858e-39	0.2979
Glu CA2/3-1	PDE4D	2.55133e-43	5.23993e-39	0.362039
Glu CA2/3-1	KIF1B	2.74164e-43	5.63079e-39	0.313061
Glu CA2/3-1	DSCAM	3.96736e-43	8.14816e-39	0.412569
Glu CA2/3-1	PGBD5	4.07112e-43	8.36126e-39	0.335293
Glu CA2/3-1	GFOD1	4.46181e-43	9.16367e-39	0.354685
Glu CA2/3-1	SEC14L1	1.2498e-42	2.56685e-38	0.261534
Glu CA2/3-1	SPAG16	9.07858e-42	1.86456e-37	0.410877
Glu CA2/3-1	CSNK1G1	9.40807e-42	1.93223e-37	0.34315
Glu CA2/3-1	PLXNA4	2.05434e-41	4.2192e-37	0.365002
Glu CA2/3-1	RASGRF1	3.0663e-41	6.29756e-37	0.27872
Glu CA2/3-1	ATG2B	3.70954e-41	7.61865e-37	0.341545
Glu CA2/3-1	FAM13C	6.25948e-41	1.28557e-36	0.27015
Glu CA2/3-1	GNAO1	7.9675e-41	1.63636e-36	0.368354
Glu CA2/3-1	DPY19L3	9.48944e-41	1.94894e-36	0.333469
Glu CA2/3-1	DCLK1	1.07965e-40	2.21738e-36	0.421078
Glu CA2/3-1	ENSMFAG00000043121	1.28376e-40	2.6366e-36	0.300465
Glu CA2/3-1	MMD	2.61139e-40	5.36328e-36	0.282532
Glu CA2/3-1	ACVR2A	5.66064e-40	1.16258e-35	0.306607
Glu CA2/3-1	CLASP1	8.5343e-40	1.75277e-35	0.341156
Glu CA2/3-1	ENSMFAG00000034513	1.16324e-39	2.38906e-35	0.327287
Glu CA2/3-1	UCHL1	1.38581e-39	2.84618e-35	0.315608
Glu CA2/3-1	GIT2	1.98604e-39	4.07893e-35	0.344509
Glu CA2/3-1	SEZ6L	1.98977e-39	4.08659e-35	0.341119
Glu CA2/3-1	MAP4K3	4.05754e-39	8.33337e-35	0.323882
Glu CA2/3-1	MKL1	1.12886e-38	2.31845e-34	0.298672
Glu CA2/3-1	KIAA1324	1.389e-38	2.85272e-34	0.254774
Glu CA2/3-1	RAP1GDS1	1.43216e-38	2.94137e-34	0.322908
Glu CA2/3-1	UBE3A	3.32482e-38	6.82851e-34	0.298302
Glu CA2/3-1	GRIA3	3.71757e-38	7.63515e-34	0.346496
Glu CA2/3-1	MYRIP	4.71436e-38	9.68234e-34	0.423892
Glu CA2/3-1	MED12L	5.18667e-38	1.06524e-33	0.337759
Glu CA2/3-1	GUCY1A2	5.77438e-38	1.18594e-33	0.397647
Glu CA2/3-1	ENSMFAG00000031459	7.37657e-38	1.515e-33	0.293367
Glu CA2/3-1	GABBR2	9.71877e-38	1.99604e-33	0.349066
Glu CA2/3-1	ARHGAP22	1.1689e-37	2.40069e-33	0.267661
Glu CA2/3-1	FAM120B	1.82472e-37	3.74761e-33	0.318084
Glu CA2/3-1	PTPN4	2.88606e-37	5.92738e-33	0.34228
Glu CA2/3-1	CLVS2	3.36296e-37	6.90684e-33	0.384225
Glu CA2/3-1	ENSMFAG00000034279	7.30353e-37	1.5e-32	0.313628
Glu CA2/3-1	SLC38A1	7.66082e-37	1.57338e-32	0.256718
Glu CA2/3-1	ABHD6	9.87655e-37	2.02845e-32	0.311326
Glu CA2/3-1	DGKZ	1.09793e-36	2.25494e-32	0.255352
Glu CA2/3-1	MSRA	1.35323e-36	2.77925e-32	0.404836
Glu CA2/3-1	NCOA1	2.9588e-36	6.07679e-32	0.344444
Glu CA2/3-1	CHN1	3.56703e-36	7.32596e-32	0.305184
Glu CA2/3-1	AHCTF1	4.25904e-36	8.74721e-32	0.312332
Glu CA2/3-1	KLHL3	4.76587e-36	9.78815e-32	0.254366
Glu CA2/3-1	DCLK2	1.97622e-35	4.05876e-31	0.292992
Glu CA2/3-1	HIVEP2	2.42763e-35	4.98586e-31	0.260538
Glu CA2/3-1	TTC7B	4.599e-35	9.44542e-31	0.299043
Glu CA2/3-1	PDK3	4.89908e-35	1.00617e-30	0.263914
Glu CA2/3-1	CHCHD6	5.51917e-35	1.13353e-30	0.282918
Glu CA2/3-1	PARP8	1.11024e-34	2.2802e-30	0.338069
Glu CA2/3-1	HECTD4	1.47428e-34	3.02788e-30	0.33255
Glu CA2/3-1	SCN2A	1.99879e-34	4.10512e-30	0.313366
Glu CA2/3-1	ZC2HC1A	2.84891e-34	5.8511e-30	0.308986
Glu CA2/3-1	RAD21L1	3.68411e-34	7.56642e-30	0.282416
Glu CA2/3-1	CTNNB1	5.98342e-34	1.22888e-29	0.300379
Glu CA2/3-1	DNAJC6	6.27206e-34	1.28816e-29	0.308932
Glu CA2/3-1	GGT7	7.09533e-34	1.45724e-29	0.308865
Glu CA2/3-1	OSBP2	1.31278e-33	2.69619e-29	0.295957
Glu CA2/3-1	GRM5	1.33494e-33	2.74171e-29	0.379354
Glu CA2/3-1	ABL2	3.10691e-33	6.38097e-29	0.285522
Glu CA2/3-1	SLC4A10	6.52872e-33	1.34087e-28	0.281652
Glu CA2/3-1	FAM13A	9.02802e-33	1.85417e-28	0.297643
Glu CA2/3-1	MYH10	1.05993e-32	2.17689e-28	0.315427
Glu CA2/3-1	CBLB	2.2464e-32	4.61366e-28	0.281643
Glu CA2/3-1	GPATCH2L	5.54807e-32	1.13946e-27	0.289047
Glu CA2/3-1	FAM98A	6.06492e-32	1.24561e-27	0.271706
Glu CA2/3-1	DLG2	6.31632e-32	1.29725e-27	0.257285
Glu CA2/3-1	CEP192	8.50993e-32	1.74777e-27	0.292041
Glu CA2/3-1	IGF1R	1.45184e-31	2.98179e-27	0.332834
Glu CA2/3-1	DYNC1I1	2.35351e-31	4.83364e-27	0.335714
Glu CA2/3-1	ALS2	2.44637e-31	5.02436e-27	0.287528
Glu CA2/3-1	SYNJ1	2.4826e-31	5.09877e-27	0.313372
Glu CA2/3-1	RPS6KC1	3.89126e-31	7.99187e-27	0.306453
Glu CA2/3-1	MPPED2	5.02047e-31	1.0311e-26	0.33972
Glu CA2/3-1	HERC3	5.36346e-31	1.10155e-26	0.275885
Glu CA2/3-1	FLNB	6.57511e-31	1.3504e-26	0.250553
Glu CA2/3-1	LARGE1	6.59053e-31	1.35356e-26	0.340493
Glu CA2/3-1	NEDD4L	1.10544e-30	2.27034e-26	0.292517
Glu CA2/3-1	TMTC4	1.57423e-30	3.23315e-26	0.256035
Glu CA2/3-1	ENSMFAG00000001832	2.06567e-30	4.24247e-26	0.277402
Glu CA2/3-1	TCERG1	2.06736e-30	4.24595e-26	0.272934
Glu CA2/3-1	CERS6	4.7946e-30	9.84714e-26	0.298007
Glu CA2/3-1	SHANK2	1.5023e-29	3.08543e-25	0.302058
Glu CA2/3-1	FRMPD4	2.78885e-29	5.72774e-25	0.375061
Glu CA2/3-1	BICDL1	3.18293e-29	6.53711e-25	0.277722
Glu CA2/3-1	DSCAML1	3.50231e-29	7.19305e-25	0.302014
Glu CA2/3-1	ENSMFAG00000036975	5.37588e-29	1.1041e-24	0.326643
Glu CA2/3-1	KIAA0368	6.59454e-29	1.35439e-24	0.277533
Glu CA2/3-1	B4GALT6	1.80321e-28	3.70344e-24	0.259224
Glu CA2/3-1	ENSMFAG00000040097	3.23895e-28	6.65217e-24	0.268395
Glu CA2/3-1	CRYBG3	4.2909e-28	8.81265e-24	0.293119
Glu CA2/3-1	MAGI2	1.38008e-27	2.8344e-23	0.25516
Glu CA2/3-1	IGSF11	1.28969e-26	2.64876e-22	0.27067
Glu CA2/3-1	TRPM7	1.57125e-26	3.22704e-22	0.282593
Glu CA2/3-1	ENSMFAG00000043149	3.11928e-26	6.40637e-22	0.274609
Glu CA2/3-1	L3MBTL4	3.66873e-26	7.53485e-22	0.277401
Glu CA2/3-1	C11orf80	1.83696e-25	3.77274e-21	0.25714
Glu CA2/3-1	TTC37	4.99702e-25	1.02629e-20	0.280833
Glu CA2/3-1	HECTD2	8.82417e-25	1.81231e-20	0.267168
Glu CA2/3-1	RANBP9	1.15301e-24	2.36806e-20	0.256391
Glu CA2/3-1	OPCML	4.39221e-24	9.02072e-20	0.475431
Glu CA2/3-1	LRRFIP1	2.21129e-23	4.54155e-19	0.275378
Glu CA2/3-1	GRM7	1.20992e-22	2.48492e-18	0.250546
Glu CA2/3-1	KCND3	1.51749e-22	3.11663e-18	0.254073
Glu CA2/3-1	SCN8A	6.45905e-22	1.32656e-17	0.274488
Glu CA2/3-1	ENSMFAG00000035366	1.33781e-21	2.74759e-17	0.252279
Glu CA2/3-1	SENP5	1.34173e-21	2.75565e-17	0.267176
Glu CA2/3-1	CLSTN2	1.62344e-19	3.33422e-15	0.262357
Glu CA2/3-1	DPYSL2	2.16495e-19	4.44638e-15	0.275018
Glu CA2/3-1	PEBP1	1.07548e-18	2.20882e-14	0.270421
Glu CA2/3-1	EXOC6B	7.72384e-18	1.58632e-13	0.257602
Glu CA3/4-1	TRPS1	0	0	1.92477
Glu CA3/4-1	TRHDE	0	0	1.83657
Glu CA3/4-1	UNC5C	0	0	1.83496
Glu CA3/4-1	OPCML	0	0	1.71852
Glu CA3/4-1	NECTIN3	0	0	1.69907
Glu CA3/4-1	FREM1	0	0	1.63692
Glu CA3/4-1	NETO1	0	0	1.62581
Glu CA3/4-1	EPHA6	0	0	1.56241
Glu CA3/4-1	SHISA6	0	0	1.54834
Glu CA3/4-1	KCNT2	0	0	1.48317
Glu CA3/4-1	CLSTN2	0	0	1.47658
Glu CA3/4-1	NRP1	0	0	1.4211
Glu CA3/4-1	CPNE4	0	0	1.41978
Glu CA3/4-1	TEAD1	0	0	1.41919
Glu CA3/4-1	EPHA4	0	0	1.39737
Glu CA3/4-1	PTPRG	0	0	1.39023
Glu CA3/4-1	AMPH	0	0	1.38591
Glu CA3/4-1	ROBO1	0	0	1.30647
Glu CA3/4-1	B4GALNT3	0	0	1.28903
Glu CA3/4-1	IQCJ-SCHIP1	0	0	1.26444
Glu CA3/4-1	LEPR	0	0	1.2577
Glu CA3/4-1	HS3ST4	0	0	1.25231
Glu CA3/4-1	PRKCE	0	0	1.23879
Glu CA3/4-1	DOCK4	0	0	1.19381
Glu CA3/4-1	DCC	0	0	1.17386
Glu CA3/4-1	FAM19A1	0	0	1.15282
Glu CA3/4-1	AFF2	0	0	1.1443
Glu CA3/4-1	RYR3	0	0	1.13018
Glu CA3/4-1	KHDRBS3	0	0	1.12737
Glu CA3/4-1	KIRREL3	0	0	1.1221
Glu CA3/4-1	GALNT17	0	0	1.11987
Glu CA3/4-1	SLC47A1	0	0	1.09404
Glu CA3/4-1	FAM13A	0	0	1.06948
Glu CA3/4-1	NPNT	0	0	1.06897
Glu CA3/4-1	ATR	0	0	1.03655
Glu CA3/4-1	TMTC1	0	0	1.02665
Glu CA3/4-1	IQGAP2	0	0	1.00474
Glu CA3/4-1	KCNN2	0	0	0.995752
Glu CA3/4-1	SLIT1	0	0	0.991214
Glu CA3/4-1	PRKCA	0	0	0.988967
Glu CA3/4-1	CDH12	0	0	0.984087
Glu CA3/4-1	MAPK10	0	0	0.977058
Glu CA3/4-1	EFR3A	0	0	0.953265
Glu CA3/4-1	NT5DC3	0	0	0.933885
Glu CA3/4-1	SIDT1	0	0	0.912394
Glu CA3/4-1	AFF3	0	0	0.906722
Glu CA3/4-1	VWA5A	0	0	0.879191
Glu CA3/4-1	AAK1	0	0	0.873522
Glu CA3/4-1	SH3GL2	0	0	0.867531
Glu CA3/4-1	ACVR1	0	0	0.867289
Glu CA3/4-1	GPM6B	0	0	0.866755
Glu CA3/4-1	CRYBG3	0	0	0.863987
Glu CA3/4-1	SYN2	0	0	0.862405
Glu CA3/4-1	GRIA1	0	0	0.851094
Glu CA3/4-1	NAALAD2	0	0	0.850523
Glu CA3/4-1	SGK1	0	0	0.838787
Glu CA3/4-1	ABI1	0	0	0.83449
Glu CA3/4-1	KCNQ5	0	0	0.828499
Glu CA3/4-1	MPPED2	0	0	0.820716
Glu CA3/4-1	CDK14	0	0	0.819378
Glu CA3/4-1	ZBTB20	0	0	0.818002
Glu CA3/4-1	NKAIN3	0	0	0.815349
Glu CA3/4-1	ENSMFAG00000006760	0	0	0.810333
Glu CA3/4-1	SNAP91	0	0	0.806403
Glu CA3/4-1	CADPS	0	0	0.798723
Glu CA3/4-1	HTR7	0	0	0.792456
Glu CA3/4-1	CELF4	0	0	0.782791
Glu CA3/4-1	MAP3K5	0	0	0.778005
Glu CA3/4-1	TANC1	0	0	0.776007
Glu CA3/4-1	CAMK1D	0	0	0.775553
Glu CA3/4-1	DCLK2	0	0	0.773873
Glu CA3/4-1	SCN3B	0	0	0.772791
Glu CA3/4-1	PIP4K2C	0	0	0.768808
Glu CA3/4-1	PDE4D	0	0	0.767997
Glu CA3/4-1	GABRA2	0	0	0.767031
Glu CA3/4-1	NAV3	0	0	0.76104
Glu CA3/4-1	OVCH1	0	0	0.755046
Glu CA3/4-1	KIT	0	0	0.753163
Glu CA3/4-1	TMEM178B	0	0	0.751711
Glu CA3/4-1	ACVR1C	0	0	0.74855
Glu CA3/4-1	GRIK5	0	0	0.737482
Glu CA3/4-1	NIN	0	0	0.732944
Glu CA3/4-1	MGEA5	0	0	0.731768
Glu CA3/4-1	CADPS2	0	0	0.727552
Glu CA3/4-1	CACNA2D3	0	0	0.72532
Glu CA3/4-1	SYNDIG1	0	0	0.719778
Glu CA3/4-1	SLCO3A1	0	0	0.719543
Glu CA3/4-1	LMO4	0	0	0.71937
Glu CA3/4-1	SPOCK1	0	0	0.71244
Glu CA3/4-1	DYNC1I1	0	0	0.706405
Glu CA3/4-1	NRXN3	0	0	0.697942
Glu CA3/4-1	RASGRP1	0	0	0.695386
Glu CA3/4-1	GALNT18	0	0	0.691803
Glu CA3/4-1	SLC44A5	0	0	0.685888
Glu CA3/4-1	PRICKLE1	0	0	0.684576
Glu CA3/4-1	WASF1	0	0	0.680878
Glu CA3/4-1	PGBD5	0	0	0.669121
Glu CA3/4-1	PKP2	0	0	0.66786
Glu CA3/4-1	PPP4R4	0	0	0.667432
Glu CA3/4-1	COL4A2	0	0	0.667134
Glu CA3/4-1	NELL2	0	0	0.665482
Glu CA3/4-1	CDH9	0	0	0.662345
Glu CA3/4-1	SLC24A3	0	0	0.662273
Glu CA3/4-1	MYO16	0	0	0.657214
Glu CA3/4-1	GLO1	0	0	0.651096
Glu CA3/4-1	RNF24	0	0	0.646171
Glu CA3/4-1	ABHD3	0	0	0.641147
Glu CA3/4-1	CHN2	0	0	0.638127
Glu CA3/4-1	ARHGEF6	0	0	0.635163
Glu CA3/4-1	MSRA	0	0	0.634539
Glu CA3/4-1	NEBL	0	0	0.634354
Glu CA3/4-1	NOS1AP	0	0	0.63073
Glu CA3/4-1	DOCK9	0	0	0.629949
Glu CA3/4-1	ARL6	0	0	0.62711
Glu CA3/4-1	AK5	0	0	0.625054
Glu CA3/4-1	PRKAG2	0	0	0.6245
Glu CA3/4-1	SULF2	0	0	0.624371
Glu CA3/4-1	ST6GALNAC5	0	0	0.616632
Glu CA3/4-1	ZMYND8	0	0	0.615665
Glu CA3/4-1	SV2B	0	0	0.614221
Glu CA3/4-1	ADAMTS3	0	0	0.613297
Glu CA3/4-1	CYB5R4	0	0	0.61176
Glu CA3/4-1	MFAP5	0	0	0.611659
Glu CA3/4-1	ENSMFAG00000029641	0	0	0.607745
Glu CA3/4-1	ARHGAP26	0	0	0.607503
Glu CA3/4-1	DMXL2	0	0	0.607102
Glu CA3/4-1	PLXNA4	0	0	0.606159
Glu CA3/4-1	FAM189A1	0	0	0.605278
Glu CA3/4-1	C4orf45	0	0	0.603763
Glu CA3/4-1	MAN1A1	0	0	0.603463
Glu CA3/4-1	TSPAN18	0	0	0.602878
Glu CA3/4-1	CAMK2A	0	0	0.601648
Glu CA3/4-1	ENSMFAG00000036975	0	0	0.600451
Glu CA3/4-1	TENM4	0	0	0.599512
Glu CA3/4-1	ELAVL2	0	0	0.598767
Glu CA3/4-1	CELF2	0	0	0.598683
Glu CA3/4-1	SLIT2	0	0	0.59747
Glu CA3/4-1	ARHGAP21	0	0	0.597232
Glu CA3/4-1	IQCJ	0	0	0.596991
Glu CA3/4-1	CFLAR	0	0	0.595762
Glu CA3/4-1	ROBO2	0	0	0.595379
Glu CA3/4-1	SEMA5B	0	0	0.594811
Glu CA3/4-1	TMEFF2	0	0	0.591505
Glu CA3/4-1	DPYD	0	0	0.578442
Glu CA3/4-1	BTBD9	0	0	0.575054
Glu CA3/4-1	FOCAD	0	0	0.574549
Glu CA3/4-1	CACNA1A	0	0	0.574303
Glu CA3/4-1	ENSMFAG00000039540	0	0	0.574286
Glu CA3/4-1	ATP2B1	0	0	0.571897
Glu CA3/4-1	DLGAP1	0	0	0.568017
Glu CA3/4-1	ZNF608	0	0	0.56543
Glu CA3/4-1	C11orf80	0	0	0.560946
Glu CA3/4-1	TMEM2	0	0	0.560111
Glu CA3/4-1	CNTNAP2	0	0	0.560089
Glu CA3/4-1	ABHD6	0	0	0.557889
Glu CA3/4-1	ITGBL1	0	0	0.557259
Glu CA3/4-1	XKR4	0	0	0.553568
Glu CA3/4-1	FAM184B	0	0	0.553475
Glu CA3/4-1	CBLN2	0	0	0.552698
Glu CA3/4-1	GRIK4	0	0	0.552284
Glu CA3/4-1	MAP4K3	0	0	0.546299
Glu CA3/4-1	SNTG1	0	0	0.545114
Glu CA3/4-1	CDK6	0	0	0.543251
Glu CA3/4-1	CDC40	0	0	0.540671
Glu CA3/4-1	NPTX1	0	0	0.537881
Glu CA3/4-1	ZEB2	0	0	0.537327
Glu CA3/4-1	NPFFR2	0	0	0.536916
Glu CA3/4-1	XYLT1	0	0	0.530797
Glu CA3/4-1	PCNX2	0	0	0.522409
Glu CA3/4-1	EVA1C	0	0	0.521755
Glu CA3/4-1	CCBE1	0	0	0.518328
Glu CA3/4-1	DNAH8	0	0	0.507657
Glu CA3/4-1	ENAH	0	0	0.504592
Glu CA3/4-1	SGSM1	0	0	0.504473
Glu CA3/4-1	FAM241A	0	0	0.504387
Glu CA3/4-1	PRR16	0	0	0.500241
Glu CA3/4-1	RAP1GAP2	0	0	0.497458
Glu CA3/4-1	KCTD6	0	0	0.495545
Glu CA3/4-1	ZFPM2	0	0	0.491913
Glu CA3/4-1	CEP83	0	0	0.490382
Glu CA3/4-1	PDE1A	0	0	0.488541
Glu CA3/4-1	DTNBP1	0	0	0.487771
Glu CA3/4-1	SLC36A4	0	0	0.486362
Glu CA3/4-1	BMPR1B	0	0	0.486266
Glu CA3/4-1	UGGT2	0	0	0.482159
Glu CA3/4-1	GPATCH2L	0	0	0.481636
Glu CA3/4-1	NPTXR	0	0	0.477511
Glu CA3/4-1	GPR155	0	0	0.476452
Glu CA3/4-1	LPL	0	0	0.475515
Glu CA3/4-1	DNAJC6	0	0	0.475275
Glu CA3/4-1	FAM19A2	0	0	0.47527
Glu CA3/4-1	NFKBIZ	0	0	0.472847
Glu CA3/4-1	ENSMFAG00000030038	0	0	0.471927
Glu CA3/4-1	SIPA1L3	0	0	0.471836
Glu CA3/4-1	ANKRD33B	0	0	0.468451
Glu CA3/4-1	MGAT4C	0	0	0.461214
Glu CA3/4-1	KLHL2	0	0	0.459946
Glu CA3/4-1	FARP2	0	0	0.457309
Glu CA3/4-1	NFXL1	0	0	0.456305
Glu CA3/4-1	RBFOX1	0	0	0.45589
Glu CA3/4-1	APBA2	0	0	0.453033
Glu CA3/4-1	NUMBL	0	0	0.451397
Glu CA3/4-1	SCN7A	0	0	0.451152
Glu CA3/4-1	ENSMFAG00000041149	0	0	0.44567
Glu CA3/4-1	KIAA0930	0	0	0.445067
Glu CA3/4-1	ARHGAP28	0	0	0.443403
Glu CA3/4-1	BRINP2	0	0	0.442191
Glu CA3/4-1	SOCS7	0	0	0.44036
Glu CA3/4-1	HS6ST3	0	0	0.440038
Glu CA3/4-1	FAM126A	0	0	0.439047
Glu CA3/4-1	RYR2	0	0	0.438925
Glu CA3/4-1	PALMD	0	0	0.437334
Glu CA3/4-1	ENSMFAG00000031734	0	0	0.434649
Glu CA3/4-1	SYNJ2	0	0	0.434289
Glu CA3/4-1	PRSS12	0	0	0.430814
Glu CA3/4-1	PPP1R14C	0	0	0.426133
Glu CA3/4-1	NRIP3	0	0	0.423213
Glu CA3/4-1	EMB	0	0	0.422474
Glu CA3/4-1	DPF3	0	0	0.420526
Glu CA3/4-1	RASAL1	0	0	0.415318
Glu CA3/4-1	FLNB	0	0	0.412175
Glu CA3/4-1	IL6R	0	0	0.409125
Glu CA3/4-1	SERPINB13	0	0	0.40887
Glu CA3/4-1	IFRD1	0	0	0.405847
Glu CA3/4-1	PTK2B	0	0	0.405813
Glu CA3/4-1	CRYL1	0	0	0.403458
Glu CA3/4-1	RSPO3	0	0	0.398581
Glu CA3/4-1	RAB26	0	0	0.398476
Glu CA3/4-1	AJAP1	0	0	0.395702
Glu CA3/4-1	MMD	0	0	0.386631
Glu CA3/4-1	BCLAF3	0	0	0.386258
Glu CA3/4-1	SFMBT2	0	0	0.385172
Glu CA3/4-1	SLC18B1	0	0	0.382306
Glu CA3/4-1	IQSEC3	0	0	0.377846
Glu CA3/4-1	SLC12A3	0	0	0.375866
Glu CA3/4-1	PFKFB3	0	0	0.374592
Glu CA3/4-1	AK4	0	0	0.366182
Glu CA3/4-1	COL4A1	0	0	0.344051
Glu CA3/4-1	SLC6A7	0	0	0.341736
Glu CA3/4-1	ZDHHC23	0	0	0.341533
Glu CA3/4-1	NIPAL3	0	0	0.33569
Glu CA3/4-1	WSCD2	0	0	0.334206
Glu CA3/4-1	OGFRL1	0	0	0.319919
Glu CA3/4-1	ECM1	0	0	0.313772
Glu CA3/4-1	HMGCS1	0	0	0.310762
Glu CA3/4-1	TESC	0	0	0.305277
Glu CA3/4-1	VASH1	0	0	0.303159
Glu CA3/4-1	SMPD3	0	0	0.272153
Glu CA3/4-1	DYSF	2.94564e-306	6.04975e-302	0.324109
Glu CA3/4-1	SLC24A2	8.03336e-306	1.64989e-301	0.483711
Glu CA3/4-1	SORCS2	1.93478e-305	3.97365e-301	0.329995
Glu CA3/4-1	ITM2B	3.17989e-303	6.53086e-299	0.420394
Glu CA3/4-1	RAPGEF2	1.86289e-302	3.826e-298	0.517311
Glu CA3/4-1	SEMA3E	1.60492e-301	3.29619e-297	0.356304
Glu CA3/4-1	TRIM36	3.88936e-301	7.98798e-297	0.312664
Glu CA3/4-1	DNM1	3.92017e-299	8.05124e-295	0.432806
Glu CA3/4-1	VWC2	4.91703e-299	1.00986e-294	0.316468
Glu CA3/4-1	ENSMFAG00000003931	1.86982e-298	3.84023e-294	0.606601
Glu CA3/4-1	SLC17A7	2.04138e-297	4.19258e-293	0.397428
Glu CA3/4-1	SEC14L5	3.44561e-295	7.07658e-291	0.35867
Glu CA3/4-1	DMD	6.2718e-294	1.2881e-289	0.507469
Glu CA3/4-1	C14orf132	4.80106e-292	9.86041e-288	0.382588
Glu CA3/4-1	SMARCA1	7.40133e-290	1.52008e-285	0.441393
Glu CA3/4-1	DGKZ	8.46509e-290	1.73856e-285	0.359528
Glu CA3/4-1	C9orf3	1.76404e-289	3.62298e-285	0.470996
Glu CA3/4-1	PLK2	6.87066e-289	1.4111e-284	0.348682
Glu CA3/4-1	ALDH3A2	2.4209e-288	4.97204e-284	0.356521
Glu CA3/4-1	FSTL5	5.81562e-288	1.19441e-283	0.285441
Glu CA3/4-1	KCNJ6	6.87543e-286	1.41208e-281	0.476865
Glu CA3/4-1	HACD1	1.77234e-285	3.64003e-281	0.31833
Glu CA3/4-1	CDC5L	1.04586e-284	2.14798e-280	0.37759
Glu CA3/4-1	PLEKHA1	1.28456e-283	2.63823e-279	0.432084
Glu CA3/4-1	SUSD4	1.68333e-283	3.45723e-279	0.465216
Glu CA3/4-1	CTNNAL1	4.50525e-282	9.25287e-278	0.436731
Glu CA3/4-1	MPP7	2.29787e-281	4.71937e-277	0.349716
Glu CA3/4-1	GRIA3	5.24464e-280	1.07714e-275	0.453637
Glu CA3/4-1	PTPN4	2.27472e-279	4.67181e-275	0.471348
Glu CA3/4-1	ENSMFAG00000040287	2.07423e-278	4.26005e-274	0.401468
Glu CA3/4-1	KLHL5	5.87401e-278	1.2064e-273	0.353036
Glu CA3/4-1	FRY	6.59252e-278	1.35397e-273	0.454694
Glu CA3/4-1	ANK3	1.44742e-277	2.97271e-273	0.410333
Glu CA3/4-1	MEGF11	3.57613e-273	7.34466e-269	0.302413
Glu CA3/4-1	UCHL1	7.23395e-273	1.48571e-268	0.403671
Glu CA3/4-1	LRRCC1	3.45614e-270	7.09822e-266	0.307324
Glu CA3/4-1	SRGAP3	2.4174e-269	4.96485e-265	0.474113
Glu CA3/4-1	CECR2	4.16157e-268	8.54704e-264	0.309082
Glu CA3/4-1	PSD3	4.71435e-266	9.68234e-262	0.454298
Glu CA3/4-1	RUNX2	5.80611e-264	1.19246e-259	0.365259
Glu CA3/4-1	SNAP25	1.06207e-263	2.18129e-259	0.385836
Glu CA3/4-1	RIMS1	3.04402e-263	6.2518e-259	0.464122
Glu CA3/4-1	CACNG8	3.74822e-263	7.6981e-259	0.385298
Glu CA3/4-1	SNCA	8.97613e-263	1.84352e-258	0.426117
Glu CA3/4-1	IGDCC3	4.44042e-262	9.11974e-258	0.26583
Glu CA3/4-1	LRCH2	5.54822e-262	1.13949e-257	0.414852
Glu CA3/4-1	OSBPL6	8.66265e-260	1.77914e-255	0.398072
Glu CA3/4-1	SRRM4	1.42497e-259	2.9266e-255	0.42159
Glu CA3/4-1	HOMER1	1.00538e-258	2.06486e-254	0.414254
Glu CA3/4-1	CALN1	3.01943e-256	6.20131e-252	0.465916
Glu CA3/4-1	R3HDM1	4.34492e-254	8.92359e-250	0.393081
Glu CA3/4-1	APLF	4.75176e-254	9.75917e-250	0.291536
Glu CA3/4-1	HSPA12A	5.66813e-253	1.16412e-248	0.432098
Glu CA3/4-1	SYN1	7.49299e-253	1.53891e-248	0.339827
Glu CA3/4-1	HMGCLL1	9.42458e-253	1.93562e-248	0.343659
Glu CA3/4-1	ENSMFAG00000034441	3.94001e-252	8.09199e-248	0.347415
Glu CA3/4-1	DDX27	2.01452e-251	4.13743e-247	0.278551
Glu CA3/4-1	CA10	9.038e-250	1.85623e-245	0.362871
Glu CA3/4-1	ZNF189	5.10977e-248	1.04944e-243	0.332853
Glu CA3/4-1	IPO11	7.70906e-248	1.58329e-243	0.403372
Glu CA3/4-1	NUP93	1.35211e-246	2.77696e-242	0.333271
Glu CA3/4-1	ENSMFAG00000044866	1.07891e-245	2.21586e-241	0.376418
Glu CA3/4-1	CD46	3.85807e-245	7.92371e-241	0.382616
Glu CA3/4-1	MTMR12	5.00571e-243	1.02807e-238	0.342279
Glu CA3/4-1	BCL11A	4.28316e-241	8.79676e-237	0.391786
Glu CA3/4-1	DGKG	5.94036e-240	1.22003e-235	0.485519
Glu CA3/4-1	PPFIA4	9.76924e-240	2.00641e-235	0.311663
Glu CA3/4-1	ZNF385B	2.0213e-239	4.15135e-235	0.305058
Glu CA3/4-1	ENSMFAG00000001832	7.89766e-239	1.62202e-234	0.337645
Glu CA3/4-1	GLS	1.79689e-237	3.69045e-233	0.41452
Glu CA3/4-1	SYNPR	3.26159e-237	6.69865e-233	0.302179
Glu CA3/4-1	RUNX1T1	1.69835e-236	3.48808e-232	0.399213
Glu CA3/4-1	PRKDC	4.91153e-236	1.00873e-231	0.401112
Glu CA3/4-1	CHST11	4.32493e-235	8.88253e-231	0.35519
Glu CA3/4-1	UNC13C	7.26331e-235	1.49174e-230	0.294228
Glu CA3/4-1	ARL15	2.80413e-234	5.75912e-230	0.442918
Glu CA3/4-1	MARK1	2.41879e-233	4.96771e-229	0.382201
Glu CA3/4-1	CNNM1	3.44467e-231	7.07467e-227	0.323853
Glu CA3/4-1	PRKCG	2.79021e-228	5.73054e-224	0.314809
Glu CA3/4-1	SRSF5	5.73068e-228	1.17697e-223	0.366679
Glu CA3/4-1	LARGE1	2.95517e-226	6.06933e-222	0.425871
Glu CA3/4-1	IGF2R	3.02824e-225	6.2194e-221	0.321795
Glu CA3/4-1	CSNK1G1	8.28254e-223	1.70107e-218	0.392669
Glu CA3/4-1	CREG2	4.35672e-222	8.94784e-218	0.265194
Glu CA3/4-1	ENSMFAG00000036987	6.24299e-222	1.28219e-217	0.376044
Glu CA3/4-1	NWD2	7.60142e-222	1.56118e-217	0.302868
Glu CA3/4-1	ZNF215	1.64509e-221	3.37869e-217	0.298257
Glu CA3/4-1	MAPK9	7.55955e-218	1.55258e-213	0.341293
Glu CA3/4-1	DPY19L3	8.13187e-218	1.67012e-213	0.339917
Glu CA3/4-1	UBE2E2	7.86777e-217	1.61588e-212	0.418044
Glu CA3/4-1	ENSMFAG00000033294	2.51505e-216	5.16541e-212	0.378199
Glu CA3/4-1	CCSER1	9.61143e-215	1.974e-210	0.33301
Glu CA3/4-1	OSBP2	3.05747e-214	6.27944e-210	0.350546
Glu CA3/4-1	ATP2B3	1.03737e-213	2.13055e-209	0.301771
Glu CA3/4-1	MTUS2	6.0484e-213	1.24222e-208	0.351418
Glu CA3/4-1	TNFAIP8L3	1.28126e-212	2.63145e-208	0.28487
Glu CA3/4-1	CAMK4	2.47087e-212	5.07467e-208	0.433443
Glu CA3/4-1	NCKAP1	9.47935e-212	1.94687e-207	0.385192
Glu CA3/4-1	FAM98A	9.51947e-212	1.95511e-207	0.288416
Glu CA3/4-1	SHTN1	9.98291e-210	2.05029e-205	0.335237
Glu CA3/4-1	CDH11	9.08428e-209	1.86573e-204	0.288177
Glu CA3/4-1	MCF2	4.76398e-208	9.78425e-204	0.259476
Glu CA3/4-1	KIAA0319	1.00069e-207	2.05523e-203	0.309716
Glu CA3/4-1	SPATS2L	1.09728e-207	2.25359e-203	0.33161
Glu CA3/4-1	LRCH1	3.92972e-207	8.07086e-203	0.355084
Glu CA3/4-1	STARD9	4.90668e-206	1.00773e-201	0.291099
Glu CA3/4-1	MCTP1	2.85501e-205	5.86362e-201	0.350784
Glu CA3/4-1	NMT2	6.221e-205	1.27767e-200	0.282399
Glu CA3/4-1	PTPRS	1.10067e-204	2.26056e-200	0.280026
Glu CA3/4-1	LEPROT	7.53186e-204	1.54689e-199	0.289519
Glu CA3/4-1	ENSMFAG00000044826	2.37138e-203	4.87033e-199	0.337363
Glu CA3/4-1	CACNA1C	2.95839e-203	6.07595e-199	0.345841
Glu CA3/4-1	SREBF2	2.9837e-202	6.12792e-198	0.319864
Glu CA3/4-1	CHN1	7.38594e-202	1.51692e-197	0.349261
Glu CA3/4-1	PHTF1	7.67426e-202	1.57614e-197	0.333116
Glu CA3/4-1	CAMK1	8.18148e-202	1.68031e-197	0.277946
Glu CA3/4-1	VPS13A	6.16725e-201	1.26663e-196	0.336457
Glu CA3/4-1	ENSMFAG00000034279	2.13828e-200	4.3916e-196	0.322429
Glu CA3/4-1	SYNJ1	3.36841e-200	6.91805e-196	0.353
Glu CA3/4-1	NUP85	1.59306e-199	3.27183e-195	0.257155
Glu CA3/4-1	PPP1R12A	1.13329e-198	2.32754e-194	0.36305
Glu CA3/4-1	APIP	3.59519e-198	7.3838e-194	0.264063
Glu CA3/4-1	EDRF1	6.91091e-196	1.41936e-191	0.305827
Glu CA3/4-1	GRK4	1.93004e-195	3.96392e-191	0.377438
Glu CA3/4-1	PARP8	6.00433e-195	1.23317e-190	0.377428
Glu CA3/4-1	ENSMFAG00000003353	6.05692e-195	1.24397e-190	0.309152
Glu CA3/4-1	PLPPR4	8.45859e-195	1.73723e-190	0.320917
Glu CA3/4-1	BAALC	1.56733e-194	3.21898e-190	0.27865
Glu CA3/4-1	POLR3G	2.12745e-192	4.36935e-188	0.328066
Glu CA3/4-1	HMGCR	9.35642e-192	1.92162e-187	0.274705
Glu CA3/4-1	SEPT2	1.2283e-191	2.52268e-187	0.34856
Glu CA3/4-1	ACER2	4.9919e-191	1.02524e-186	0.265604
Glu CA3/4-1	PTPN1	1.86275e-190	3.82571e-186	0.326896
Glu CA3/4-1	KSR1	5.47623e-188	1.12471e-183	0.262704
Glu CA3/4-1	TRAF3	6.11978e-187	1.25688e-182	0.314266
Glu CA3/4-1	RABEP1	1.22197e-186	2.50968e-182	0.377718
Glu CA3/4-1	FNIP2	5.80583e-186	1.1924e-181	0.336039
Glu CA3/4-1	KCNMB4	4.6177e-185	9.48383e-181	0.291912
Glu CA3/4-1	EFR3B	1.65567e-184	3.40041e-180	0.313176
Glu CA3/4-1	ZDHHC14	6.28628e-184	1.29108e-179	0.340005
Glu CA3/4-1	PIK3C3	7.39948e-184	1.51971e-179	0.319769
Glu CA3/4-1	AUH	7.95546e-184	1.63389e-179	0.331792
Glu CA3/4-1	ENSMFAG00000000891	1.04896e-182	2.15435e-178	0.357174
Glu CA3/4-1	MEGF9	4.87998e-182	1.00225e-177	0.344782
Glu CA3/4-1	ROCK2	9.3813e-182	1.92673e-177	0.392934
Glu CA3/4-1	IFT88	1.97398e-180	4.05415e-176	0.331706
Glu CA3/4-1	PCDH9	3.75618e-179	7.71443e-175	0.281722
Glu CA3/4-1	OPTN	5.36734e-177	1.10234e-172	0.263651
Glu CA3/4-1	TPST1	5.50654e-177	1.13093e-172	0.312347
Glu CA3/4-1	FRMPD4	1.59612e-176	3.27811e-172	0.3986
Glu CA3/4-1	PHLPP1	3.14751e-176	6.46435e-172	0.344893
Glu CA3/4-1	TMEM178A	2.05932e-175	4.22943e-171	0.270384
Glu CA3/4-1	PARVA	1.96256e-172	4.0307e-168	0.251004
Glu CA3/4-1	LRRC28	4.89469e-172	1.00527e-167	0.280929
Glu CA3/4-1	PDHX	4.68971e-171	9.63173e-167	0.287695
Glu CA3/4-1	DLGAP2	2.85541e-170	5.86444e-166	0.356678
Glu CA3/4-1	CORO2B	3.0693e-170	6.30372e-166	0.280654
Glu CA3/4-1	UNC79	4.85349e-170	9.96811e-166	0.34754
Glu CA3/4-1	GFOD1	1.53281e-169	3.14808e-165	0.301645
Glu CA3/4-1	KCNH1	1.80093e-169	3.69875e-165	0.304772
Glu CA3/4-1	FBXO28	1.74163e-168	3.57696e-164	0.269235
Glu CA3/4-1	ATP8A1	2.26645e-168	4.65483e-164	0.291227
Glu CA3/4-1	MCU	3.20346e-168	6.57927e-164	0.309165
Glu CA3/4-1	PKP4	5.58427e-168	1.1469e-163	0.311158
Glu CA3/4-1	PAK1	1.37448e-167	2.82291e-163	0.294289
Glu CA3/4-1	ERC1	2.96553e-167	6.0906e-163	0.427857
Glu CA3/4-1	ATP6V0A1	1.73931e-166	3.5722e-162	0.327496
Glu CA3/4-1	SENP5	8.08969e-166	1.66146e-161	0.334033
Glu CA3/4-1	CACNA1E	1.90265e-165	3.90767e-161	0.300605
Glu CA3/4-1	LNPK	6.22368e-165	1.27822e-160	0.262962
Glu CA3/4-1	FAM102B	4.28071e-164	8.79173e-160	0.298296
Glu CA3/4-1	MPDZ	4.29423e-164	8.81948e-160	0.296675
Glu CA3/4-1	CNKSR2	1.85684e-163	3.81357e-159	0.347525
Glu CA3/4-1	GABRB3	2.72692e-163	5.60054e-159	0.320251
Glu CA3/4-1	SRCIN1	2.08213e-161	4.27628e-157	0.260767
Glu CA3/4-1	SEC22A	1.57745e-160	3.23977e-156	0.289145
Glu CA3/4-1	PTPN14	5.57828e-160	1.14567e-155	0.251079
Glu CA3/4-1	CSMD3	1.01293e-159	2.08036e-155	0.2723
Glu CA3/4-1	CPSF6	2.04016e-159	4.19009e-155	0.260355
Glu CA3/4-1	GRM7	2.64098e-159	5.42404e-155	0.306836
Glu CA3/4-1	JAK2	6.58179e-158	1.35177e-153	0.264839
Glu CA3/4-1	MTPAP	1.19219e-157	2.44852e-153	0.267999
Glu CA3/4-1	WNK1	1.331e-157	2.73361e-153	0.289357
Glu CA3/4-1	ENSMFAG00000038761	6.92347e-157	1.42194e-152	0.314567
Glu CA3/4-1	ARHGAP22	4.51775e-156	9.27855e-152	0.257925
Glu CA3/4-1	IFT52	2.90957e-154	5.97567e-150	0.262918
Glu CA3/4-1	CEP70	9.56499e-154	1.96446e-149	0.265962
Glu CA3/4-1	KIAA0232	1.50866e-153	3.0985e-149	0.289633
Glu CA3/4-1	ZRANB3	2.63455e-153	5.41083e-149	0.296746
Glu CA3/4-1	KSR2	3.531e-153	7.25197e-149	0.333368
Glu CA3/4-1	MGAT5	4.09297e-153	8.40613e-149	0.303631
Glu CA3/4-1	PRICKLE2	2.03675e-152	4.18309e-148	0.319819
Glu CA3/4-1	ARHGEF11	2.34466e-152	4.81546e-148	0.292652
Glu CA3/4-1	GOPC	9.03584e-152	1.85578e-147	0.270443
Glu CA3/4-1	STK38	4.69945e-151	9.65174e-147	0.252666
Glu CA3/4-1	GRIN2B	6.80164e-151	1.39692e-146	0.350501
Glu CA3/4-1	SH3RF3	8.74778e-151	1.79662e-146	0.314399
Glu CA3/4-1	WAPL	1.08184e-150	2.22188e-146	0.253689
Glu CA3/4-1	CCSER2	1.29427e-150	2.65818e-146	0.265963
Glu CA3/4-1	HTR4	8.14317e-150	1.67244e-145	0.27512
Glu CA3/4-1	MPP6	1.71781e-149	3.52804e-145	0.292112
Glu CA3/4-1	GNAL	2.80518e-149	5.76128e-145	0.342898
Glu CA3/4-1	FHIT	9.84741e-148	2.02246e-143	0.290189
Glu CA3/4-1	MPZL1	8.24385e-147	1.69312e-142	0.265189
Glu CA3/4-1	KCNMA1	2.36905e-145	4.86555e-141	0.334565
Glu CA3/4-1	RYK	4.34927e-145	8.93253e-141	0.250971
Glu CA3/4-1	RAD21L1	6.55598e-145	1.34647e-140	0.255547
Glu CA3/4-1	FAM135B	7.80362e-145	1.60271e-140	0.274946
Glu CA3/4-1	GRID1	4.74784e-143	9.75112e-139	0.29312
Glu CA3/4-1	ABL2	8.51057e-142	1.7479e-137	0.270505
Glu CA3/4-1	MIB1	1.22974e-141	2.52564e-137	0.299932
Glu CA3/4-1	PTK2	3.18539e-141	6.54215e-137	0.310564
Glu CA3/4-1	SLC1A1	3.22526e-141	6.62404e-137	0.251511
Glu CA3/4-1	RSU1	3.38776e-141	6.95778e-137	0.271892
Glu CA3/4-1	VPS13C	8.28468e-141	1.70151e-136	0.252644
Glu CA3/4-1	SECISBP2L	2.68164e-140	5.50755e-136	0.268368
Glu CA3/4-1	DYNC1I2	2.52664e-138	5.18921e-134	0.265834
Glu CA3/4-1	SLC39A10	1.83764e-137	3.77414e-133	0.269654
Glu CA3/4-1	ITSN1	2.73864e-137	5.62461e-133	0.262258
Glu CA3/4-1	KIAA1211L	1.04845e-136	2.1533e-132	0.262781
Glu CA3/4-1	LRRFIP1	7.3172e-136	1.50281e-131	0.257142
Glu CA3/4-1	ENSMFAG00000002298	2.98159e-135	6.12359e-131	0.294615
Glu CA3/4-1	ENSMFAG00000033347	8.09052e-135	1.66163e-130	0.262693
Glu CA3/4-1	RFX7	8.72447e-135	1.79183e-130	0.287359
Glu CA3/4-1	SORT1	1.26819e-134	2.60461e-130	0.258037
Glu CA3/4-1	ARID1B	2.70889e-134	5.56351e-130	0.306465
Glu CA3/4-1	GUCY1A2	4.06458e-130	8.34782e-126	0.287139
Glu CA3/4-1	CSMD1	7.78653e-124	1.5992e-119	0.254548
Glu CA3/4-1	RUNDC3B	2.31362e-121	4.75172e-117	0.252953
Glu CA3/4-1	KLHDC10	1.56734e-120	3.21901e-116	0.285651
Glu CA3/4-1	MED27	1.77715e-118	3.64991e-114	0.256438
Glu CA3/4-1	GABBR2	1.40655e-116	2.88878e-112	0.263774
Glu CA3/4-1	EHBP1	1.46369e-114	3.00614e-110	0.278891
Glu CA3/4-1	KCND3	5.26258e-111	1.08083e-106	0.250022
Glu CA3/4-1	SUPT3H	1.8837e-110	3.86874e-106	0.258984
Glu CA3/4-1	ENSMFAG00000043149	1.1358e-109	2.33271e-105	0.272375
Glu CA3/4-1	SGIP1	1.71043e-109	3.51288e-105	0.264262
Glu CA3/4-1	CASK	5.05203e-109	1.03759e-104	0.279375
Glu CA3/4-1	MAPRE2	4.43671e-105	9.11211e-101	0.256921
Glu CA3/4-2	B4GALNT3	0	0	1.30713
Glu CA3/4-2	SHISA6	0	0	1.27625
Glu CA3/4-2	NRP1	0	0	1.23319
Glu CA3/4-2	FREM1	0	0	1.16403
Glu CA3/4-2	PTPRG	0	0	1.15627
Glu CA3/4-2	AMPH	0	0	1.13244
Glu CA3/4-2	EPHA4	0	0	1.12863
Glu CA3/4-2	RYR3	0	0	1.10843
Glu CA3/4-2	TRPS1	0	0	1.10712
Glu CA3/4-2	TMTC1	0	0	1.10541
Glu CA3/4-2	GRIA1	0	0	1.06368
Glu CA3/4-2	CPNE4	0	0	1.05619
Glu CA3/4-2	KCNT2	0	0	1.04589
Glu CA3/4-2	TEAD1	0	0	1.04431
Glu CA3/4-2	SLIT1	0	0	1.04427
Glu CA3/4-2	IQCJ-SCHIP1	0	0	1.03391
Glu CA3/4-2	NECTIN3	0	0	1.03045
Glu CA3/4-2	UNC5C	0	0	1.02275
Glu CA3/4-2	OPCML	0	0	1.01266
Glu CA3/4-2	OVCH1	0	0	0.970824
Glu CA3/4-2	SIDT1	0	0	0.953579
Glu CA3/4-2	NETO1	0	0	0.924532
Glu CA3/4-2	SGK1	0	0	0.922164
Glu CA3/4-2	ATR	0	0	0.880351
Glu CA3/4-2	KCNN2	0	0	0.874799
Glu CA3/4-2	PRKCE	0	0	0.870409
Glu CA3/4-2	MGEA5	0	0	0.854828
Glu CA3/4-2	DGKG	0	0	0.842758
Glu CA3/4-2	NAALAD2	0	0	0.841282
Glu CA3/4-2	NIN	0	0	0.821514
Glu CA3/4-2	KIAA0930	0	0	0.820314
Glu CA3/4-2	ENSMFAG00000036975	0	0	0.80864
Glu CA3/4-2	SULF2	0	0	0.788749
Glu CA3/4-2	SLC47A1	0	0	0.782253
Glu CA3/4-2	PRKCA	0	0	0.778648
Glu CA3/4-2	DOCK4	0	0	0.767288
Glu CA3/4-2	UCHL1	0	0	0.764436
Glu CA3/4-2	LEPR	0	0	0.752722
Glu CA3/4-2	PIP4K2C	0	0	0.73988
Glu CA3/4-2	AAK1	0	0	0.735112
Glu CA3/4-2	VWA5A	0	0	0.730276
Glu CA3/4-2	LMO4	0	0	0.72555
Glu CA3/4-2	HS3ST4	0	0	0.710124
Glu CA3/4-2	MFAP5	0	0	0.703451
Glu CA3/4-2	KIT	0	0	0.703077
Glu CA3/4-2	SRSF5	0	0	0.693359
Glu CA3/4-2	PRKAG2	0	0	0.692869
Glu CA3/4-2	EPHA6	0	0	0.68344
Glu CA3/4-2	HTR7	0	0	0.680593
Glu CA3/4-2	FAM13A	0	0	0.678986
Glu CA3/4-2	ZBTB20	0	0	0.678073
Glu CA3/4-2	CAMK2A	0	0	0.674679
Glu CA3/4-2	RASGRP1	0	0	0.67383
Glu CA3/4-2	TSPAN18	0	0	0.646711
Glu CA3/4-2	PFKFB3	0	0	0.626408
Glu CA3/4-2	GRIK5	0	0	0.608489
Glu CA3/4-2	TRHDE	0	0	0.604994
Glu CA3/4-2	ZDHHC23	0	0	0.603689
Glu CA3/4-2	ARHGEF6	0	0	0.59904
Glu CA3/4-2	RERG	0	0	0.586609
Glu CA3/4-2	SYNDIG1	0	0	0.565127
Glu CA3/4-2	LPL	0	0	0.555317
Glu CA3/4-2	ENSMFAG00000039540	0	0	0.530271
Glu CA3/4-2	RSPO3	0	0	0.520256
Glu CA3/4-2	CFLAR	0	0	0.498943
Glu CA3/4-2	RASAL1	0	0	0.497326
Glu CA3/4-2	NKD2	0	0	0.439457
Glu CA3/4-2	ECM1	0	0	0.438615
Glu CA3/4-2	SCN7A	0	0	0.434333
Glu CA3/4-2	KCTD6	0	0	0.398264
Glu CA3/4-2	BHMT2	0	0	0.355356
Glu CA3/4-2	RAB26	4.07121e-307	8.36144e-303	0.426885
Glu CA3/4-2	NT5DC3	2.6726e-305	5.48899e-301	0.679949
Glu CA3/4-2	FOCAD	7.41108e-304	1.52209e-299	0.663688
Glu CA3/4-2	ENSMFAG00000030038	1.0397e-303	2.13534e-299	0.575732
Glu CA3/4-2	COL4A2	1.39978e-302	2.87487e-298	0.580262
Glu CA3/4-2	ENSMFAG00000029641	8.50601e-295	1.74696e-290	0.680074
Glu CA3/4-2	CELF4	3.89985e-294	8.00951e-290	0.607648
Glu CA3/4-2	ABI1	9.20135e-287	1.88977e-282	0.66241
Glu CA3/4-2	IQGAP2	9.43923e-280	1.93863e-275	0.58511
Glu CA3/4-2	SLC6A7	1.08639e-278	2.23122e-274	0.499922
Glu CA3/4-2	ARHGAP21	2.18818e-278	4.49407e-274	0.629975
Glu CA3/4-2	NPTXR	1.0689e-277	2.19531e-273	0.552658
Glu CA3/4-2	DCC	2.80682e-277	5.76464e-273	0.661698
Glu CA3/4-2	DOCK9	7.87212e-277	1.61678e-272	0.656029
Glu CA3/4-2	KHDRBS3	7.46995e-275	1.53418e-270	0.629927
Glu CA3/4-2	AFF2	7.52492e-265	1.54547e-260	0.626079
Glu CA3/4-2	NPTX1	3.79309e-262	7.79025e-258	0.634235
Glu CA3/4-2	NRIP3	1.19614e-260	2.45664e-256	0.37054
Glu CA3/4-2	APBA2	1.90292e-255	3.90821e-251	0.563097
Glu CA3/4-2	C14orf132	3.77201e-255	7.74696e-251	0.571163
Glu CA3/4-2	KIRREL3	1.09887e-254	2.25685e-250	0.642181
Glu CA3/4-2	PGBD5	1.67682e-254	3.44384e-250	0.592926
Glu CA3/4-2	SV2B	1.98478e-245	4.07633e-241	0.57558
Glu CA3/4-2	DGKZ	1.64078e-243	3.36984e-239	0.506973
Glu CA3/4-2	GRIA3	1.99633e-242	4.10006e-238	0.62246
Glu CA3/4-2	SCN3B	4.76856e-242	9.79367e-238	0.583145
Glu CA3/4-2	ENSMFAG00000006760	6.3845e-241	1.31125e-236	0.69215
Glu CA3/4-2	CLK1	1.90939e-240	3.9215e-236	0.57192
Glu CA3/4-2	ACVR1C	1.36497e-234	2.80337e-230	0.473743
Glu CA3/4-2	ACVR1	1.72327e-231	3.53925e-227	0.574934
Glu CA3/4-2	GALNT17	3.13396e-230	6.43653e-226	0.617212
Glu CA3/4-2	IQCJ	1.87114e-226	3.84295e-222	0.436177
Glu CA3/4-2	CADPS	1.58292e-225	3.25099e-221	0.533625
Glu CA3/4-2	SEMA5B	1.28591e-224	2.64101e-220	0.405083
Glu CA3/4-2	SLC17A7	6.68855e-223	1.37369e-218	0.564186
Glu CA3/4-2	MAP3K5	2.20859e-222	4.536e-218	0.564193
Glu CA3/4-2	VASH1	2.80022e-222	5.75109e-218	0.393793
Glu CA3/4-2	PPP1R14C	1.30565e-221	2.68154e-217	0.466956
Glu CA3/4-2	TESC	1.80838e-220	3.71406e-216	0.354455
Glu CA3/4-2	MAPK10	2.34262e-220	4.81127e-216	0.428141
Glu CA3/4-2	TMEM2	5.86543e-218	1.20464e-213	0.542205
Glu CA3/4-2	ARHGAP28	1.49562e-217	3.0717e-213	0.344929
Glu CA3/4-2	NFKBIZ	4.48164e-217	9.2044e-213	0.393955
Glu CA3/4-2	SNTG2	2.76073e-216	5.66999e-212	1.09049
Glu CA3/4-2	CRYBG3	7.70233e-216	1.5819e-211	0.440739
Glu CA3/4-2	GRIA2	1.1651e-214	2.39288e-210	0.43743
Glu CA3/4-2	RSRP1	1.29522e-211	2.66012e-207	0.547295
Glu CA3/4-2	NUMBL	9.41632e-208	1.93392e-203	0.426032
Glu CA3/4-2	MGAT4C	9.63899e-207	1.97966e-202	0.383177
Glu CA3/4-2	CLSTN2	1.0339e-206	2.12343e-202	0.609548
Glu CA3/4-2	NKAIN3	2.3006e-206	4.72496e-202	0.46133
Glu CA3/4-2	SGSM1	1.42597e-205	2.92866e-201	0.543787
Glu CA3/4-2	MAP4K3	3.07018e-205	6.30554e-201	0.516507
Glu CA3/4-2	CHN2	4.4904e-205	9.22239e-201	0.507788
Glu CA3/4-2	KCNIP2	3.51399e-203	7.21703e-199	0.307059
Glu CA3/4-2	GPR155	8.83158e-201	1.81383e-196	0.5615
Glu CA3/4-2	CYFIP1	2.34215e-200	4.8103e-196	0.333841
Glu CA3/4-2	SNAP91	4.61027e-199	9.46857e-195	0.603905
Glu CA3/4-2	SLIT2	6.7144e-199	1.379e-194	0.558053
Glu CA3/4-2	ATP2B3	1.19384e-197	2.45191e-193	0.445457
Glu CA3/4-2	PTK2B	8.17205e-196	1.67838e-191	0.464645
Glu CA3/4-2	USP22	5.10254e-195	1.04796e-190	0.504989
Glu CA3/4-2	EFR3A	2.87245e-194	5.89943e-190	0.539477
Glu CA3/4-2	ROBO1	4.3454e-194	8.92459e-190	0.478146
Glu CA3/4-2	AFF3	4.73139e-194	9.71732e-190	0.575405
Glu CA3/4-2	SEMA3E	2.2848e-193	4.69253e-189	0.498525
Glu CA3/4-2	CELF2	1.33576e-192	2.74339e-188	0.464074
Glu CA3/4-2	SEPT2	2.59538e-192	5.33039e-188	0.516684
Glu CA3/4-2	PKP2	8.12741e-192	1.66921e-187	0.464717
Glu CA3/4-2	SYNJ2	1.77558e-190	3.64669e-186	0.401589
Glu CA3/4-2	DNM1	1.30996e-189	2.69039e-185	0.494561
Glu CA3/4-2	GPATCH2L	4.21962e-189	8.66625e-185	0.492217
Glu CA3/4-2	FLNB	4.57079e-187	9.38749e-183	0.448058
Glu CA3/4-2	PPP4R4	2.2573e-185	4.63604e-181	0.506887
Glu CA3/4-2	PLXNA4	7.82352e-185	1.6068e-180	0.541877
Glu CA3/4-2	C1QL2	6.13636e-183	1.26028e-178	0.287963
Glu CA3/4-2	PRSS12	3.08473e-182	6.33542e-178	0.369186
Glu CA3/4-2	GABRA2	1.04021e-180	2.13638e-176	0.536485
[truncated: 29,756 more rows]

## Sheet: marmoset
Cell type	Marker gene	P value	Adjusted P value	Average log2(Fold change)
Glu CA1-1	MAN1A1	0	0	2.236
Glu CA1-1	PIEZO2	0	0	1.85397
Glu CA1-1	PRSS12	0	0	1.70216
Glu CA1-1	ABI3BP	0	0	1.64418
Glu CA1-1	TAFA1	0	0	1.5515
Glu CA1-1	LOC100402421	0	0	1.54834
Glu CA1-1	RYR3	0	0	1.51854
Glu CA1-1	KCNN2	0	0	1.35963
Glu CA1-1	COL24A1	0	0	1.32668
Glu CA1-1	RAVER2	0	0	1.27441
Glu CA1-1	ADAMTS3	0	0	1.22757
Glu CA1-1	SLC24A3	0	0	1.19222
Glu CA1-1	CTXND1	0	0	1.18848
Glu CA1-1	CCBE1	0	0	1.10206
Glu CA1-1	LMO7	0	0	1.09519
Glu CA1-1	ARHGEF28	0	0	1.07374
Glu CA1-1	CACHD1	0	0	1.04372
Glu CA1-1	PPP4R4	0	0	1.0193
Glu CA1-1	PKP2	0	0	0.993752
Glu CA1-1	CRYM	0	0	0.985559
Glu CA1-1	GALNT3	0	0	0.944439
Glu CA1-1	DPY19L2	0	0	0.871912
Glu CA1-1	GREB1	0	0	0.87113
Glu CA1-1	CALB1	0	0	0.801354
Glu CA1-1	LOC118151628	0	0	0.716547
Glu CA1-1	THBS1	0	0	0.691972
Glu CA1-1	PROM1	0	0	0.638666
Glu CA1-1	FIBCD1	0	0	0.617719
Glu CA1-1	LOC103791087	0	0	0.558938
Glu CA1-1	MORC1	0	0	0.532827
Glu CA1-1	LOC108588028	0	0	0.47272
Glu CA1-1	SH3RF1	7.77598e-307	2.39259e-302	1.11073
Glu CA1-1	NFE2L3	3.34402e-305	1.02892e-300	0.511185
Glu CA1-1	PTPRU	6.80615e-300	2.09418e-295	0.502032
Glu CA1-1	NDST3	6.45147e-298	1.98505e-293	1.30763
Glu CA1-1	RAPGEF5	5.45058e-293	1.67709e-288	1.28724
Glu CA1-1	DOCK4	2.34317e-292	7.2097e-288	1.24901
Glu CA1-1	SPHKAP	4.21183e-280	1.29594e-275	1.05335
Glu CA1-1	GRIA1	1.6696e-277	5.13719e-273	1.18664
Glu CA1-1	ZBBX	1.83534e-269	5.64715e-265	0.572653
Glu CA1-1	STXBP5L	4.43686e-263	1.36518e-258	1.25731
Glu CA1-1	CDC40	1.4013e-262	4.31167e-258	1.16295
Glu CA1-1	NCAPG2	2.64351e-262	8.13381e-258	0.570019
Glu CA1-1	LOC100413948	2.622e-259	8.06765e-255	0.984604
Glu CA1-1	PLPPR4	1.46698e-257	4.51374e-253	0.973641
Glu CA1-1	ZEB2	7.22826e-256	2.22406e-251	1.10701
Glu CA1-1	FRY	1.17773e-250	3.62377e-246	1.12665
Glu CA1-1	ST6GALNAC5	7.04056e-248	2.16631e-243	1.29343
Glu CA1-1	TSPAN5	1.09011e-246	3.35416e-242	1.21574
Glu CA1-1	RASAL1	1.28337e-245	3.94879e-241	0.537656
Glu CA1-1	ATP2B1	1.17573e-239	3.61759e-235	0.981285
Glu CA1-1	KIAA2012	6.94458e-234	2.13678e-229	0.554513
Glu CA1-1	POU3F1	7.25328e-232	2.23176e-227	0.378618
Glu CA1-1	SLC7A2	3.50569e-227	1.07867e-222	0.600993
Glu CA1-1	PALMD	1.28431e-222	3.9517e-218	0.574473
Glu CA1-1	GMCL1	5.85136e-222	1.8004e-217	0.916525
Glu CA1-1	SEZ6L	5.00014e-217	1.53849e-212	1.04711
Glu CA1-1	TRPC4	2.12673e-212	6.54374e-208	0.715522
Glu CA1-1	CNKSR2	3.87581e-203	1.19255e-198	1.15051
Glu CA1-1	LONRF1	1.32384e-197	4.07332e-193	0.705276
Glu CA1-1	DNAH9	1.58453e-196	4.87543e-192	0.770399
Glu CA1-1	CFAP70	3.63459e-195	1.11833e-190	0.81047
Glu CA1-1	PTPRG	4.98784e-195	1.53471e-190	1.18726
Glu CA1-1	VXN	6.78981e-195	2.08916e-190	0.589239
Glu CA1-1	PLXDC2	1.76449e-192	5.42916e-188	0.969303
Glu CA1-1	ACVR1C	4.15195e-191	1.27751e-186	0.572375
Glu CA1-1	SPAG17	3.25828e-188	1.00254e-183	0.498588
Glu CA1-1	WIPF3	3.88415e-187	1.19512e-182	0.843475
Glu CA1-1	GRIA2	2.03815e-186	6.27119e-182	0.793127
Glu CA1-1	PLK2	2.49092e-185	7.66432e-181	0.62791
Glu CA1-1	SYTL5	1.41951e-184	4.36768e-180	0.519136
Glu CA1-1	NEDD4L	1.44413e-184	4.44344e-180	0.938292
Glu CA1-1	PCDH15	5.32244e-181	1.63766e-176	0.864747
Glu CA1-1	PPM1E	1.03484e-180	3.18409e-176	1.04254
Glu CA1-1	PEX5L	4.06552e-179	1.25092e-174	0.953937
Glu CA1-1	FAM126A	2.03612e-177	6.26495e-173	0.604181
Glu CA1-1	LOC103795936	3.82659e-175	1.1774e-170	0.957219
Glu CA1-1	CADPS2	2.59728e-171	7.99158e-167	0.926731
Glu CA1-1	SCN3B	5.80603e-169	1.78646e-164	0.739925
Glu CA1-1	LOC100895273	6.19496e-169	1.90613e-164	0.406143
Glu CA1-1	RAB8B	6.40457e-169	1.97062e-164	0.552234
Glu CA1-1	GRIA3	1.28299e-165	3.94762e-161	0.841426
Glu CA1-1	ERICH3	5.68043e-164	1.74781e-159	0.728353
Glu CA1-1	SPON1	4.10217e-163	1.2622e-158	0.526955
Glu CA1-1	CFAP44	1.80718e-162	5.56052e-158	0.433444
Glu CA1-1	FAM135B	2.90695e-162	8.9444e-158	0.88598
Glu CA1-1	TMEM200A	1.60128e-161	4.92699e-157	0.482504
Glu CA1-1	FOCAD	1.25734e-160	3.8687e-156	0.835673
Glu CA1-1	EPHA7	2.22408e-160	6.84328e-156	0.785871
Glu CA1-1	SHISA6	3.6477e-160	1.12236e-155	0.785741
Glu CA1-1	ROBO1	8.1416e-157	2.50509e-152	0.80166
Glu CA1-1	IQCA1	4.55884e-155	1.40271e-150	0.76295
Glu CA1-1	ATP8B1	8.26971e-154	2.54451e-149	0.515636
Glu CA1-1	LOC118144288	8.27633e-154	2.54654e-149	0.386151
Glu CA1-1	SLC35F3	7.7123e-153	2.373e-148	0.932596
Glu CA1-1	MET	2.19191e-152	6.74429e-148	0.587645
Glu CA1-1	CLMP	7.63451e-152	2.34906e-147	0.694949
Glu CA1-1	MYO16	7.64144e-152	2.35119e-147	0.647213
Glu CA1-1	PRKCG	4.72842e-151	1.45489e-146	0.472688
Glu CA1-1	PTPN13	1.04728e-149	3.22237e-145	0.619098
Glu CA1-1	ANO3	1.53016e-149	4.70814e-145	0.737065
Glu CA1-1	DCBLD1	6.08053e-144	1.87092e-139	0.4987
Glu CA1-1	VSTM2L	7.76606e-142	2.38954e-137	0.492056
Glu CA1-1	NIN	1.34037e-140	4.12418e-136	0.737551
Glu CA1-1	ENOX1	4.30459e-139	1.32448e-134	0.905551
Glu CA1-1	KLHL3	5.02926e-138	1.54745e-133	0.606134
Glu CA1-1	DAB1	1.09397e-137	3.36605e-133	0.820088
Glu CA1-1	ANXA11	8.87463e-137	2.73064e-132	0.467855
Glu CA1-1	PPP3CA	9.49201e-137	2.9206e-132	0.690614
Glu CA1-1	LRP1B	2.28061e-136	7.0172e-132	0.765662
Glu CA1-1	CAMK2A	1.80859e-135	5.56485e-131	0.638199
Glu CA1-1	CNTNAP5	6.17907e-135	1.90124e-130	0.926066
Glu CA1-1	SMARCA1	1.12335e-134	3.45643e-130	0.613339
Glu CA1-1	CHST9	2.76344e-134	8.50283e-130	0.56199
Glu CA1-1	EPHA6	1.38703e-132	4.26774e-128	0.703965
Glu CA1-1	TCF4	1.47047e-132	4.52448e-128	0.673266
Glu CA1-1	NUP93	2.60622e-131	8.01907e-127	0.531746
Glu CA1-1	NEK10	2.70597e-130	8.32599e-126	0.667161
Glu CA1-1	CELF2	3.74834e-130	1.15333e-125	0.647255
Glu CA1-1	PDGFC	4.55762e-130	1.40234e-125	0.614457
Glu CA1-1	PTPRZ1	1.81465e-129	5.58351e-125	0.486658
Glu CA1-1	MAPK10	2.99795e-129	9.22438e-125	0.893502
Glu CA1-1	STXBP5	3.57392e-127	1.09966e-122	0.730053
Glu CA1-1	PTPRO	2.95851e-126	9.10304e-122	0.68896
Glu CA1-1	PPFIBP1	4.49694e-124	1.38366e-119	0.453615
Glu CA1-1	IQGAP2	1.1851e-123	3.64644e-119	0.599779
Glu CA1-1	CALN1	7.26619e-123	2.23573e-118	0.71354
Glu CA1-1	LAMC1	4.35041e-122	1.33858e-117	0.492631
Glu CA1-1	DYSF	1.53031e-121	4.7086e-117	0.402782
Glu CA1-1	NEK5	1.53405e-121	4.72012e-117	0.419148
Glu CA1-1	CHST8	9.81559e-121	3.02016e-116	0.340929
Glu CA1-1	PGAP1	3.22782e-120	9.93166e-116	0.67778
Glu CA1-1	MMD	3.67383e-120	1.1304e-115	0.549798
Glu CA1-1	BCL11B	6.88165e-120	2.11741e-115	0.472515
Glu CA1-1	HACE1	7.26369e-120	2.23497e-115	0.573645
Glu CA1-1	SYNE1	1.43203e-119	4.40623e-115	0.714136
Glu CA1-1	TMEM181	1.14331e-117	3.51784e-113	0.680215
Glu CA1-1	RFC5	1.18474e-117	3.64532e-113	0.306542
Glu CA1-1	LOC118145773	1.64941e-117	5.07508e-113	0.815288
Glu CA1-1	SMC2	8.98301e-117	2.76398e-112	0.461189
Glu CA1-1	CACNA1E	1.10785e-116	3.40873e-112	0.652173
Glu CA1-1	NCKAP1	1.31483e-116	4.04559e-112	0.67963
Glu CA1-1	KLHL2	1.82499e-115	5.6153e-111	0.590514
Glu CA1-1	ZNF608	5.08203e-115	1.56369e-110	0.530869
Glu CA1-1	PELI1	6.8318e-115	2.10208e-110	0.526865
Glu CA1-1	ALCAM	4.37057e-114	1.34478e-109	0.542655
Glu CA1-1	CACNA2D1	8.99114e-114	2.76648e-109	0.698484
Glu CA1-1	PRKAG2	1.58577e-113	4.87926e-109	0.618867
Glu CA1-1	ANKDD1A	2.00025e-113	6.15458e-109	0.449235
Glu CA1-1	LOC103795080	2.67679e-113	8.23623e-109	0.573724
Glu CA1-1	NR3C2	4.90236e-113	1.50841e-108	0.748072
Glu CA1-1	SLC4A8	8.30705e-113	2.556e-108	0.554508
Glu CA1-1	NELL2	1.09313e-112	3.36346e-108	0.685957
Glu CA1-1	NRP1	8.4145e-112	2.58906e-107	0.537096
Glu CA1-1	FBXW7	9.79046e-112	3.01243e-107	0.638656
Glu CA1-1	ITPR1	1.18067e-111	3.63281e-107	0.606483
Glu CA1-1	KCNMB2	1.46833e-111	4.51789e-107	0.427904
Glu CA1-1	CLMN	2.2255e-111	6.84764e-107	0.381781
Glu CA1-1	TFDP2	6.23433e-111	1.91824e-106	0.708266
Glu CA1-1	ARHGAP21	2.47019e-110	7.60052e-106	0.626927
Glu CA1-1	BMP7	3.45012e-110	1.06157e-105	0.291503
Glu CA1-1	PRKCA	6.06723e-110	1.86683e-105	0.813625
Glu CA1-1	R3HDM1	8.57548e-110	2.63859e-105	0.682031
Glu CA1-1	OPCML	6.79597e-109	2.09105e-104	0.719469
Glu CA1-1	TTK	2.16571e-107	6.66368e-103	0.491118
Glu CA1-1	ESYT2	2.41411e-105	7.42797e-101	0.553221
Glu CA1-1	UFM1	3.66555e-105	1.12785e-100	0.454043
Glu CA1-1	DOCK9	4.37501e-105	1.34615e-100	0.548627
Glu CA1-1	LOC103792514	6.23128e-105	1.9173e-100	0.381201
Glu CA1-1	MAN2A1	8.98635e-105	2.76501e-100	0.610641
Glu CA1-1	CCDC112	7.58295e-104	2.3332e-99	0.489096
Glu CA1-1	RYR2	1.48853e-103	4.58006e-99	0.587592
Glu CA1-1	AK5	2.42359e-102	7.45716e-98	0.658001
Glu CA1-1	SLC1A6	6.53503e-102	2.01076e-97	0.408349
Glu CA1-1	TSGA10	1.35439e-101	4.16732e-97	0.617307
Glu CA1-1	NAALADL2	4.62868e-101	1.4242e-96	0.543184
Glu CA1-1	INTU	2.10253e-100	6.46927e-96	0.460366
Glu CA1-1	KSR2	3.87671e-100	1.19282e-95	0.67855
Glu CA1-1	KLHL8	4.74976e-100	1.46145e-95	0.556726
Glu CA1-1	ERI2	1.14582e-99	3.52557e-95	0.450254
Glu CA1-1	MLLT3	3.43583e-99	1.05717e-94	0.665975
Glu CA1-1	GTF2I	9.05354e-99	2.78568e-94	0.550205
Glu CA1-1	EXOC1	1.61042e-98	4.95511e-94	0.521413
Glu CA1-1	TASOR2	1.62963e-98	5.01421e-94	0.552567
Glu CA1-1	DPY19L3	5.02323e-98	1.5456e-93	0.472912
Glu CA1-1	LOC108590327	2.75517e-97	8.47737e-93	0.365624
Glu CA1-1	LOC100895838	2.84835e-97	8.7641e-93	0.31081
Glu CA1-1	SGK1	3.44189e-97	1.05903e-92	0.666446
Glu CA1-1	MAP2K1	5.51389e-97	1.69657e-92	0.524312
Glu CA1-1	ARPC2	7.09257e-97	2.18231e-92	0.442461
Glu CA1-1	RBFOX1	1.89996e-96	5.84599e-92	0.535087
Glu CA1-1	NPTXR	3.27448e-96	1.00752e-91	0.521773
Glu CA1-1	MTUS2	3.58593e-96	1.10335e-91	0.743681
Glu CA1-1	ACAD11	6.73945e-96	2.07366e-91	0.433577
Glu CA1-1	ZNF804A	6.7754e-96	2.08472e-91	0.733538
Glu CA1-1	ICAM5	9.97657e-95	3.06969e-90	0.369217
Glu CA1-1	RASGRP1	5.05112e-94	1.55418e-89	0.429417
Glu CA1-1	ACTR3B	2.00527e-93	6.17002e-89	0.469881
Glu CA1-1	CCSER1	5.87351e-93	1.80722e-88	0.690004
Glu CA1-1	DAAM1	1.36081e-92	4.18708e-88	0.553337
Glu CA1-1	PDE4B	2.33047e-92	7.17064e-88	0.592916
Glu CA1-1	HPCA	3.59587e-92	1.10641e-87	0.424959
Glu CA1-1	CDK17	4.77375e-90	1.46884e-85	0.532821
Glu CA1-1	LOC108589890	9.54569e-90	2.93711e-85	0.499056
Glu CA1-1	PTK2B	1.71068e-89	5.2636e-85	0.483214
Glu CA1-1	SLIT3	3.11697e-89	9.59061e-85	0.600257
Glu CA1-1	ARHGEF6	4.12039e-88	1.2678e-83	0.335726
Glu CA1-1	SUSD4	6.11744e-88	1.88228e-83	0.509256
Glu CA1-1	DPP6	9.09706e-88	2.79907e-83	0.595555
Glu CA1-1	PRKCB	9.14511e-88	2.81386e-83	0.543374
Glu CA1-1	SYNJ2	3.85365e-87	1.18573e-82	0.371137
Glu CA1-1	SPICE1	4.40408e-87	1.35509e-82	0.387503
Glu CA1-1	EID2B	3.46718e-86	1.06682e-81	0.540693
Glu CA1-1	PRKD1	1.65693e-85	5.09821e-81	0.743348
Glu CA1-1	CADM1	4.059e-85	1.24891e-80	0.527174
Glu CA1-1	TPM1	7.83948e-85	2.41213e-80	0.340992
Glu CA1-1	GABRB3	8.08815e-85	2.48864e-80	0.538168
Glu CA1-1	CFAP69	1.20309e-84	3.70179e-80	0.379583
Glu CA1-1	LOC103793239	3.17432e-84	9.76708e-80	0.293288
Glu CA1-1	CDH11	1.20351e-83	3.70308e-79	0.530957
Glu CA1-1	DNAI3	2.50838e-83	7.71805e-79	0.41039
Glu CA1-1	LOC118147825	3.74766e-83	1.15312e-78	0.453289
Glu CA1-1	GALNT18	8.55727e-83	2.63299e-78	0.527865
Glu CA1-1	SLC8A1	1.23519e-82	3.80055e-78	0.543918
Glu CA1-1	FAM13C	2.0907e-82	6.43287e-78	0.50045
Glu CA1-1	PLA2G12A	6.60894e-82	2.0335e-77	0.495191
Glu CA1-1	LOC118154766	1.50644e-81	4.63517e-77	0.439603
Glu CA1-1	CALD1	4.11134e-81	1.26502e-76	0.429218
Glu CA1-1	LANCL2	4.61701e-81	1.42061e-76	0.465655
Glu CA1-1	ARHGEF3	1.16739e-80	3.59195e-76	0.503809
Glu CA1-1	PTPDC1	1.30942e-80	4.02896e-76	0.334775
Glu CA1-1	ADCY2	2.24078e-80	6.89464e-76	0.578898
Glu CA1-1	HOMER1	3.16269e-80	9.73129e-76	0.71716
Glu CA1-1	LOC108588442	5.58167e-80	1.71743e-75	0.28116
Glu CA1-1	LOC118144907	6.72502e-80	2.06922e-75	0.346301
Glu CA1-1	EPS15	6.94254e-80	2.13615e-75	0.412922
Glu CA1-1	LOC118145077	1.61825e-79	4.9792e-75	0.363897
Glu CA1-1	LOC108592781	1.66904e-79	5.13548e-75	0.446743
Glu CA1-1	PRKAR2B	3.45195e-79	1.06213e-74	0.437337
Glu CA1-1	FKBP1B	5.10785e-79	1.57163e-74	0.31033
Glu CA1-1	RIOK1	6.31353e-79	1.94261e-74	0.301964
Glu CA1-1	KLHL5	1.6105e-78	4.95536e-74	0.422038
Glu CA1-1	CAMKV	2.63544e-78	8.10899e-74	0.35223
Glu CA1-1	DIAPH2	7.13436e-78	2.19517e-73	0.556034
Glu CA1-1	EPHA4	2.22857e-77	6.8571e-73	0.468265
Glu CA1-1	TRPM7	4.66996e-77	1.4369e-72	0.493578
Glu CA1-1	TANC1	1.47364e-76	4.53424e-72	0.395004
Glu CA1-1	HTR1E	2.2027e-76	6.7775e-72	0.585071
Glu CA1-1	PCDH19	3.57149e-76	1.09891e-71	0.360234
Glu CA1-1	WASF1	5.93339e-76	1.82565e-71	0.573408
Glu CA1-1	LOC100387916	6.71959e-76	2.06755e-71	0.460167
Glu CA1-1	FEZF2	8.75255e-76	2.69307e-71	0.275295
Glu CA1-1	PDE9A	1.92875e-75	5.93458e-71	0.290919
Glu CA1-1	ATR	2.09035e-74	6.4318e-70	0.373416
Glu CA1-1	E2F3	3.47936e-74	1.07057e-69	0.441771
Glu CA1-1	SLAIN1	3.87081e-74	1.19101e-69	0.409869
Glu CA1-1	LUC7L	1.28693e-73	3.95974e-69	0.431736
Glu CA1-1	ARHGEF25	1.54851e-73	4.76463e-69	0.263376
Glu CA1-1	DRP2	1.58624e-73	4.88071e-69	0.316997
Glu CA1-1	PKNOX1	9.46262e-73	2.91155e-68	0.319561
Glu CA1-1	GTPBP4	3.35959e-72	1.03371e-67	0.40241
Glu CA1-1	LOC103787243	7.56559e-72	2.32786e-67	0.355176
Glu CA1-1	ROCK2	3.13084e-71	9.63327e-67	0.507203
Glu CA1-1	RALGPS2	4.05228e-71	1.24685e-66	0.434846
Glu CA1-1	NBN	5.46737e-71	1.68226e-66	0.284748
Glu CA1-1	TBC1D1	7.18969e-71	2.21219e-66	0.415992
Glu CA1-1	FAR1	2.72962e-70	8.39876e-66	0.435208
Glu CA1-1	SMARCAD1	2.02218e-69	6.22206e-65	0.411911
Glu CA1-1	PRICKLE1	2.11907e-69	6.52015e-65	0.522277
Glu CA1-1	SLC39A11	2.29052e-69	7.04769e-65	0.341719
Glu CA1-1	CTTNBP2	3.21433e-69	9.89016e-65	0.428108
Glu CA1-1	FOXG1	1.03343e-68	3.17978e-64	0.437651
Glu CA1-1	TBC1D22A	2.73322e-68	8.40986e-64	0.435196
Glu CA1-1	EPHA3	3.1777e-68	9.77745e-64	0.389266
Glu CA1-1	ACVR1	3.79188e-68	1.16672e-63	0.385789
Glu CA1-1	TXNRD3	7.15989e-68	2.20303e-63	0.381842
Glu CA1-1	SCN8A	1.16208e-67	3.57561e-63	0.436982
Glu CA1-1	ARGLU1	2.23261e-67	6.86952e-63	0.468046
Glu CA1-1	GNAI1	5.74004e-67	1.76615e-62	0.403865
Glu CA1-1	GAREM1	1.1884e-66	3.65659e-62	0.407943
Glu CA1-1	ERC1	2.12961e-65	6.55261e-61	0.486007
Glu CA1-1	LRRIQ1	2.2603e-65	6.95473e-61	0.42521
Glu CA1-1	NBEA	3.76193e-65	1.15751e-60	0.445011
Glu CA1-1	CREM	1.03881e-64	3.19633e-60	0.417589
Glu CA1-1	GRAMD1B	1.30352e-64	4.01081e-60	0.417872
Glu CA1-1	ZSWIM6	9.38912e-64	2.88894e-59	0.390228
Glu CA1-1	ADAMTSL3	2.55403e-63	7.85849e-59	0.37626
Glu CA1-1	DCLK2	4.66477e-63	1.4353e-58	0.418959
Glu CA1-1	CATSPER2	5.6934e-63	1.7518e-58	0.420005
Glu CA1-1	EDRF1	7.28244e-63	2.24073e-58	0.362998
Glu CA1-1	LAMB3	1.75865e-62	5.41118e-58	0.408104
Glu CA1-1	STX2	1.85154e-62	5.69701e-58	0.343017
Glu CA1-1	SIPA1L3	4.0567e-62	1.24821e-57	0.381775
Glu CA1-1	RASA2	9.10556e-62	2.80169e-57	0.428627
Glu CA1-1	C9H12orf45	4.6028e-61	1.41624e-56	0.261593
Glu CA1-1	GALNT17	1.3766e-60	4.23567e-56	0.517369
Glu CA1-1	G2E3	1.64728e-60	5.06853e-56	0.344946
Glu CA1-1	NOP58	4.3976e-60	1.3531e-55	0.389034
Glu CA1-1	RALGAPA2	6.2153e-60	1.91239e-55	0.461968
Glu CA1-1	ZNF462	1.01291e-59	3.11664e-55	0.275737
Glu CA1-1	PTCD3	1.73524e-59	5.33916e-55	0.295436
Glu CA1-1	KCNAB1	2.16215e-59	6.65272e-55	0.444245
Glu CA1-1	ENAH	2.96631e-59	9.12704e-55	0.365681
Glu CA1-1	FER	3.33714e-59	1.0268e-54	0.492536
Glu CA1-1	MAP4K3	3.74865e-59	1.15342e-54	0.376729
Glu CA1-1	LRRC7	4.71859e-59	1.45186e-54	0.487031
Glu CA1-1	TBC1D32	6.2078e-59	1.91008e-54	0.453426
Glu CA1-1	RSRP1	8.37747e-59	2.57766e-54	0.372449
Glu CA1-1	STUM	8.39963e-59	2.58448e-54	0.354554
Glu CA1-1	SLCO3A1	1.6544e-58	5.09043e-54	0.372476
Glu CA1-1	MCUR1	2.01961e-58	6.21414e-54	0.308995
Glu CA1-1	ZNF804B	2.26592e-57	6.972e-53	0.405398
Glu CA1-1	XYLT1	4.08164e-57	1.25588e-52	0.451394
Glu CA1-1	ULK4	3.40189e-56	1.04673e-51	0.423785
Glu CA1-1	PDE1A	3.42417e-56	1.05358e-51	0.433526
Glu CA1-1	CHN2	6.01214e-56	1.84987e-51	0.399357
Glu CA1-1	CPD	2.06985e-55	6.36874e-51	0.415426
Glu CA1-1	SYT17	6.47056e-55	1.99093e-50	0.272682
Glu CA1-1	NEFM	7.37409e-55	2.26893e-50	0.396468
Glu CA1-1	PHTF1	1.66259e-54	5.11562e-50	0.361264
Glu CA1-1	CCPG1	2.68066e-54	8.24811e-50	0.374652
Glu CA1-1	CCDC148	3.41447e-54	1.0506e-49	0.360491
Glu CA1-1	TMEM150C	4.28188e-54	1.31749e-49	0.365316
Glu CA1-1	LOC103792108	2.91932e-53	8.98246e-49	0.353718
Glu CA1-1	PAM	5.14941e-53	1.58442e-48	0.317775
Glu CA1-1	SORBS2	5.63473e-53	1.73375e-48	0.361086
Glu CA1-1	WDFY3	8.42595e-53	2.59258e-48	0.462286
Glu CA1-1	PRKG1	1.10893e-52	3.41206e-48	0.435945
Glu CA1-1	ACTR3	1.27219e-52	3.9144e-48	0.29265
Glu CA1-1	VPS50	2.05304e-52	6.31699e-48	0.30237
Glu CA1-1	CEP126	2.1234e-52	6.53347e-48	0.374854
Glu CA1-1	MAP2	3.39773e-52	1.04545e-47	0.336886
Glu CA1-1	ZC3H12B	3.43445e-52	1.05675e-47	0.531846
Glu CA1-1	C11H11orf80	7.47392e-52	2.29965e-47	0.36215
Glu CA1-1	FRAS1	7.64912e-52	2.35356e-47	0.285039
Glu CA1-1	PKP4	1.03757e-51	3.19249e-47	0.389387
Glu CA1-1	TERF1	1.80379e-51	5.55009e-47	0.303159
Glu CA1-1	DPYD	2.2856e-51	7.03257e-47	0.45704
Glu CA1-1	MKKS	2.70956e-51	8.33704e-47	0.329032
Glu CA1-1	APBB2	9.91948e-51	3.05212e-46	0.437164
Glu CA1-1	AFF3	1.55504e-50	4.78471e-46	0.460696
Glu CA1-1	CCDC175	3.8774e-50	1.19304e-45	0.305136
Glu CA1-1	MECR	4.30071e-50	1.32329e-45	0.256865
Glu CA1-1	LOC103787440	1.0739e-49	3.3043e-45	0.332734
Glu CA1-1	CELF5	1.59243e-49	4.89976e-45	0.370256
Glu CA1-1	CRMP1	1.6724e-49	5.14581e-45	0.328189
Glu CA1-1	MOK	1.70712e-49	5.25264e-45	0.286233
Glu CA1-1	ABI1	2.84422e-49	8.75139e-45	0.315146
Glu CA1-1	GABRA3	3.39119e-49	1.04344e-44	0.344065
Glu CA1-1	CADPS	3.57911e-49	1.10126e-44	0.388761
Glu CA1-1	PDXDC1	6.66554e-49	2.05092e-44	0.262545
Glu CA1-1	WDR54	4.95282e-48	1.52393e-43	0.275317
Glu CA1-1	LOC118148974	6.76633e-48	2.08193e-43	0.300896
Glu CA1-1	ZDHHC14	6.93626e-48	2.13422e-43	0.387824
Glu CA1-1	ODF2L	1.11849e-47	3.4415e-43	0.271411
Glu CA1-1	WSB1	1.25604e-47	3.86472e-43	0.36166
Glu CA1-1	ADAM11	1.2994e-47	3.99812e-43	0.262338
Glu CA1-1	MTF2	1.75399e-47	5.39687e-43	0.348117
Glu CA1-1	ATP2C1	4.83579e-47	1.48792e-42	0.351436
Glu CA1-1	EFCAB5	6.59039e-47	2.0278e-42	0.279745
Glu CA1-1	ARL15	8.76914e-47	2.69818e-42	0.431764
Glu CA1-1	SRPK1	9.18592e-47	2.82642e-42	0.286839
Glu CA1-1	TMEM67	1.50944e-46	4.6444e-42	0.29903
Glu CA1-1	INTS10	1.59001e-46	4.89229e-42	0.337928
Glu CA1-1	PPIL4	2.59878e-46	7.99619e-42	0.292194
Glu CA1-1	LOC118151620	3.31711e-46	1.02064e-41	0.476159
Glu CA1-1	KHDRBS2	3.67572e-46	1.13098e-41	0.376643
Glu CA1-1	PIGN	4.02856e-46	1.23955e-41	0.268043
Glu CA1-1	WDR35	4.07322e-46	1.25329e-41	0.279474
Glu CA1-1	THY1	6.6331e-46	2.04094e-41	0.388472
Glu CA1-1	GRIN2B	6.95741e-46	2.14072e-41	0.408207
Glu CA1-1	ATP6V1H	6.97879e-46	2.1473e-41	0.292202
Glu CA1-1	ZBTB18	1.15534e-45	3.55486e-41	0.273951
Glu CA1-1	COG1	2.01099e-45	6.18761e-41	0.298306
Glu CA1-1	SPECC1	2.99021e-45	9.20057e-41	0.397605
Glu CA1-1	FCHO2	3.32201e-45	1.02215e-40	0.292197
Glu CA1-1	MPP6	3.64889e-45	1.12273e-40	0.336611
Glu CA1-1	PTAR1	4.31172e-45	1.32667e-40	0.30392
Glu CA1-1	CDH10	6.19675e-45	1.90668e-40	0.417496
Glu CA1-1	DIP2C	9.94174e-45	3.05897e-40	0.343042
Glu CA1-1	RIPOR2	1.5719e-44	4.83657e-40	0.260217
Glu CA1-1	ZNF277	1.6682e-44	5.13288e-40	0.331628
Glu CA1-1	GALNT7	1.76004e-44	5.41545e-40	0.267578
Glu CA1-1	DGKG	2.1535e-44	6.62609e-40	0.264152
Glu CA1-1	LOC118148433	2.54826e-44	7.84073e-40	0.379419
Glu CA1-1	CAP2	5.22286e-44	1.60702e-39	0.387183
Glu CA1-1	LOC103794147	7.25869e-44	2.23343e-39	0.297533
Glu CA1-1	TNR	1.07772e-43	3.31604e-39	0.352426
Glu CA1-1	TTC14	1.08956e-43	3.35246e-39	0.296579
Glu CA1-1	PSD3	1.569e-43	4.82766e-39	0.380671
Glu CA1-1	OGT	1.93698e-43	5.95989e-39	0.317882
Glu CA1-1	AP2B1	2.053e-43	6.31688e-39	0.291134
Glu CA1-1	ANKS1B	4.90857e-43	1.51032e-38	0.347733
Glu CA1-1	LOC103789375	6.44714e-43	1.98372e-38	0.334333
Glu CA1-1	ARL6	8.58985e-43	2.64301e-38	0.250805
Glu CA1-1	ZC2HC1A	9.64942e-43	2.96903e-38	0.265413
Glu CA1-1	GABRA2	9.93253e-43	3.05614e-38	0.296504
Glu CA1-1	GPD2	1.25417e-42	3.85895e-38	0.261346
Glu CA1-1	RASGRF1	1.37033e-42	4.21638e-38	0.325708
Glu CA1-1	RALYL	2.22751e-42	6.85383e-38	0.383318
Glu CA1-1	BBX	2.33649e-42	7.18915e-38	0.320643
Glu CA1-1	WASL	4.11162e-42	1.2651e-37	0.274842
Glu CA1-1	LOC100391515	4.25937e-42	1.31057e-37	0.359388
Glu CA1-1	TBCD	6.29038e-42	1.93549e-37	0.270751
Glu CA1-1	PTPRN2	7.37986e-42	2.27071e-37	0.511642
Glu CA1-1	MSH3	7.77792e-42	2.39319e-37	0.328209
Glu CA1-1	ZCCHC14	9.41138e-42	2.89579e-37	0.296646
Glu CA1-1	OGA	9.52213e-42	2.92986e-37	0.316943
Glu CA1-1	CLSTN2	1.74899e-41	5.38147e-37	0.38565
Glu CA1-1	LOC100390463	1.99359e-41	6.13407e-37	0.254144
Glu CA1-1	RUNX1T1	2.05639e-41	6.32732e-37	0.313054
Glu CA1-1	MINPP1	2.853e-41	8.77839e-37	0.283099
Glu CA1-1	BAIAP2	5.14666e-41	1.58357e-36	0.25262
Glu CA1-1	IPO11	7.21404e-41	2.21969e-36	0.336845
Glu CA1-1	MAP3K5	8.90041e-41	2.73857e-36	0.323679
Glu CA1-1	CDS1	1.78145e-40	5.48134e-36	0.309884
Glu CA1-1	SMPD3	6.85841e-40	2.11026e-35	0.259068
Glu CA1-1	REPS1	1.43137e-39	4.40418e-35	0.285378
Glu CA1-1	SUGP2	1.84941e-39	5.69045e-35	0.251534
Glu CA1-1	SYBU	2.77957e-39	8.55246e-35	0.279437
Glu CA1-1	CAMK2B	6.16561e-39	1.8971e-34	0.27238
Glu CA1-1	UBLCP1	1.55007e-38	4.7694e-34	0.305635
Glu CA1-1	BRINP1	1.6494e-38	5.07505e-34	0.32043
Glu CA1-1	PLEKHA5	1.86483e-38	5.7379e-34	0.305828
Glu CA1-1	LCA5	2.02484e-38	6.23023e-34	0.272907
Glu CA1-1	TET3	2.74437e-38	8.44415e-34	0.284248
Glu CA1-1	TRIM9	3.75812e-38	1.15634e-33	0.283375
Glu CA1-1	ANXA7	3.863e-38	1.18861e-33	0.26075
Glu CA1-1	RBM26	5.40143e-38	1.66197e-33	0.289955
Glu CA1-1	TASOR	5.64532e-38	1.73701e-33	0.293913
Glu CA1-1	ANKRD10	5.67813e-38	1.7471e-33	0.291148
Glu CA1-1	CRACDL	5.79676e-38	1.7836e-33	0.294028
Glu CA1-1	MTMR7	7.67429e-38	2.3613e-33	0.275673
Glu CA1-1	CAPZA2	8.57093e-38	2.63719e-33	0.256911
Glu CA1-1	MYCBP2	9.67771e-38	2.97773e-33	0.336998
Glu CA1-1	KCTD1	9.7791e-38	3.00893e-33	0.255393
Glu CA1-1	LOC100387543	1.01111e-37	3.11109e-33	0.319564
Glu CA1-1	RBMX	1.12378e-37	3.45777e-33	0.260707
Glu CA1-1	ANAPC7	1.39913e-37	4.30497e-33	0.252178
Glu CA1-1	HSPA12A	1.5351e-37	4.72336e-33	0.278679
Glu CA1-1	ITPRID2	1.77201e-37	5.45229e-33	0.259086
Glu CA1-1	AGK	2.04961e-37	6.30645e-33	0.309108
Glu CA1-1	LOC100407286	7.81997e-37	2.40613e-32	0.251158
Glu CA1-1	RPGRIP1L	9.39693e-37	2.89134e-32	0.287977
Glu CA1-1	PTPRK	1.48605e-36	4.57244e-32	0.268909
Glu CA1-1	UBR5	2.52708e-36	7.77558e-32	0.296733
Glu CA1-1	HNRNPDL	3.24173e-36	9.97447e-32	0.283358
Glu CA1-1	GRID1	1.04577e-35	3.21773e-31	0.339056
Glu CA1-1	FAR2	1.18739e-35	3.65348e-31	0.275392
Glu CA1-1	NAV3	1.3182e-35	4.05598e-31	0.371503
Glu CA1-1	TENM1	1.39126e-35	4.28076e-31	0.261519
Glu CA1-1	ADGRB3	1.40829e-35	4.33316e-31	0.30853
Glu CA1-1	CYFIP2	1.44803e-35	4.45544e-31	0.279471
Glu CA1-1	BCLAF1	2.07717e-35	6.39125e-31	0.300573
Glu CA1-1	DGKH	3.03987e-35	9.35338e-31	0.269362
Glu CA1-1	SLC30A3	4.73153e-35	1.45585e-30	0.285395
Glu CA1-1	CSNK1G1	1.61152e-34	4.95847e-30	0.293875
Glu CA1-1	SCLT1	2.24128e-34	6.89619e-30	0.335928
Glu CA1-1	NTNG1	3.01023e-34	9.26217e-30	0.311833
Glu CA1-1	SPTAN1	5.91154e-34	1.81892e-29	0.276189
Glu CA1-1	KALRN	8.19508e-34	2.52155e-29	0.303636
Glu CA1-1	CAMK1D	1.20513e-33	3.70807e-29	0.32838
Glu CA1-1	ANO4	3.0323e-33	9.3301e-29	0.280821
Glu CA1-1	TTC13	3.43483e-33	1.05686e-28	0.256112
Glu CA1-1	TAF2	3.50513e-33	1.07849e-28	0.271181
Glu CA1-1	UNC13A	5.20448e-33	1.60137e-28	0.296996
Glu CA1-1	ZFR	5.68348e-33	1.74875e-28	0.27552
Glu CA1-1	RELCH	9.053e-33	2.78552e-28	0.276373
Glu CA1-1	SFMBT2	1.11274e-32	3.42379e-28	0.255198
Glu CA1-1	KCTD16	1.43774e-32	4.42377e-28	0.314686
Glu CA1-1	LOC100395293	1.61151e-32	4.95847e-28	0.265401
Glu CA1-1	ADD2	2.20221e-32	6.77598e-28	0.25783
Glu CA1-1	DOK6	3.95389e-32	1.21657e-27	0.399828
Glu CA1-1	P2RX5	6.58397e-32	2.02582e-27	0.270602
Glu CA1-1	PCNX1	7.20199e-32	2.21598e-27	0.279376
Glu CA1-1	GRM5	8.35491e-32	2.57072e-27	0.294215
Glu CA1-1	LOC100386852	1.38989e-31	4.27657e-27	0.251881
Glu CA1-1	RBM5	1.71171e-31	5.26676e-27	0.257883
Glu CA1-1	VPS39	2.66705e-31	8.20625e-27	0.254426
Glu CA1-1	UNC5C	5.49469e-31	1.69066e-26	0.291793
Glu CA1-1	ACTR2	7.37241e-31	2.26842e-26	0.268812
Glu CA1-1	MEGF9	9.09175e-31	2.79744e-26	0.315382
Glu CA1-1	TRERF1	1.25899e-30	3.87378e-26	0.255747
Glu CA1-1	RNF150	2.06075e-30	6.34071e-26	0.256386
Glu CA1-1	MCCC2	2.09726e-30	6.45306e-26	0.292059
Glu CA1-1	ATP6V0A1	2.41759e-30	7.43868e-26	0.286586
Glu CA1-1	PTPN4	2.95272e-30	9.08524e-26	0.286153
Glu CA1-1	GPR155	3.04511e-30	9.36951e-26	0.256574
Glu CA1-1	GRIN2A	3.2905e-30	1.01245e-25	0.265493
Glu CA1-1	LOC103795741	3.36849e-30	1.03645e-25	0.310221
Glu CA1-1	CDK14	4.90005e-30	1.5077e-25	0.341955
Glu CA1-1	PTPN12	6.73896e-30	2.07351e-25	0.250506
Glu CA1-1	AKAP8L	1.51578e-29	4.66392e-25	0.254013
Glu CA1-1	MCF2L2	1.99794e-29	6.14745e-25	0.295322
Glu CA1-1	NTRK3	2.15031e-29	6.6163e-25	0.288203
Glu CA1-1	ANKRD44	2.20295e-29	6.77825e-25	0.26515
Glu CA1-1	DCLK1	2.59076e-29	7.9715e-25	0.266687
Glu CA1-1	ATXN10	3.33133e-29	1.02502e-24	0.276447
Glu CA1-1	UNC79	5.26932e-29	1.62132e-24	0.271034
Glu CA1-1	ADCY9	1.10944e-28	3.41363e-24	0.262744
Glu CA1-1	TMEM135	2.77495e-28	8.53826e-24	0.300785
Glu CA1-1	PDE3B	3.99879e-28	1.23039e-23	0.26762
Glu CA1-1	FAM81A	4.357e-28	1.3406e-23	0.261598
Glu CA1-1	KCNJ3	1.27701e-27	3.92924e-23	0.294805
Glu CA1-1	DMD	1.90565e-27	5.86348e-23	0.333677
Glu CA1-1	DLGAP1	2.14402e-27	6.59693e-23	0.348751
Glu CA1-1	ADGRL3	7.68691e-27	2.36518e-22	0.279239
Glu CA1-1	ME3	9.52098e-27	2.92951e-22	0.304647
Glu CA1-1	PDSS2	9.97243e-27	3.06842e-22	0.274092
Glu CA1-1	PREPL	1.17276e-26	3.60848e-22	0.264544
Glu CA1-1	EPHA5	1.45189e-26	4.46731e-22	0.32942
Glu CA1-1	UBR3	1.61503e-26	4.9693e-22	0.313757
Glu CA1-1	MBOAT2	7.20504e-26	2.21692e-21	0.262158
Glu CA1-1	LOC118146952	7.47236e-26	2.29917e-21	0.336936
Glu CA1-1	KIAA0825	6.89674e-25	2.12206e-20	0.281986
Glu CA1-1	MTA3	9.94963e-25	3.0614e-20	0.266008
Glu CA1-1	DLG2	2.26292e-24	6.96277e-20	0.274443
Glu CA1-1	SPIN4	2.44102e-24	7.51076e-20	0.300845
Glu CA1-1	DSCAML1	6.3755e-23	1.96168e-18	0.259623
Glu CA1-1	MYT1L	7.45165e-22	2.2928e-17	0.272621
Glu CA1-1	HCN1	8.67807e-22	2.67016e-17	0.299224
Glu CA1-1	MSRA	7.684e-21	2.36429e-16	0.251974
Glu CA1-1	WWOX	3.45298e-20	1.06245e-15	0.302413
Glu CA2/3-1	ST18	0	0	1.95196
Glu CA2/3-1	PDE5A	0	0	1.54419
Glu CA2/3-1	ARHGEF28	0	0	1.43929
Glu CA2/3-1	CDH4	0	0	1.2001
Glu CA2/3-1	KIT	0	0	0.887748
Glu CA2/3-1	RSPO3	0	0	0.829717
Glu CA2/3-1	ARHGAP36	0	0	0.82401
Glu CA2/3-1	IGFBP3	0	0	0.74277
Glu CA2/3-1	TRPC4	7.67764e-288	2.36233e-283	1.13578
Glu CA2/3-1	RYR3	3.37389e-287	1.03811e-282	1.9421
Glu CA2/3-1	SLC24A3	2.60241e-270	8.00736e-266	1.64667
Glu CA2/3-1	NOTCH2	8.77381e-260	2.69961e-255	0.951885
Glu CA2/3-1	ABI3BP	6.73543e-258	2.07243e-253	1.37596
Glu CA2/3-1	DGKG	4.30611e-250	1.32495e-245	1.49817
Glu CA2/3-1	SLIT2	5.39048e-235	1.6586e-230	1.4449
Glu CA2/3-1	GPC5	3.94231e-230	1.21301e-225	1.6996
Glu CA2/3-1	STAC	1.51254e-223	4.65392e-219	0.602229
Glu CA2/3-1	CHRM5	6.69426e-222	2.05976e-217	0.775534
Glu CA2/3-1	DAB1	1.50665e-203	4.6358e-199	1.52372
Glu CA2/3-1	MARCHF1	2.42473e-186	7.46066e-182	1.5959
Glu CA2/3-1	LOC103795936	6.6178e-179	2.03623e-174	1.36302
Glu CA2/3-1	SPHKAP	1.5133e-175	4.65628e-171	1.15565
Glu CA2/3-1	HS3ST4	1.05824e-169	3.2561e-165	1.13101
Glu CA2/3-1	FGFR1	1.24874e-169	3.84225e-165	0.813859
Glu CA2/3-1	SMARCA1	5.76793e-169	1.77473e-164	1.12271
Glu CA2/3-1	ETV1	1.37027e-166	4.21618e-162	0.855309
Glu CA2/3-1	PCDH8	3.00958e-164	9.26018e-160	0.587345
Glu CA2/3-1	RUNX1T1	7.45099e-162	2.29259e-157	1.30154
Glu CA2/3-1	CALN1	8.22027e-156	2.5293e-151	1.15469
Glu CA2/3-1	FRY	1.20101e-154	3.69539e-150	1.19804
Glu CA2/3-1	GRIA1	7.16219e-151	2.20373e-146	1.23322
Glu CA2/3-1	CALB2	5.00863e-149	1.54111e-144	0.508347
Glu CA2/3-1	DNAH9	2.11624e-148	6.51145e-144	1.20966
Glu CA2/3-1	SH3RF1	4.09677e-147	1.26054e-142	1.16681
Glu CA2/3-1	CNTN3	4.84081e-146	1.48947e-141	1.08395
Glu CA2/3-1	PTPRU	4.03186e-143	1.24056e-138	0.465626
Glu CA2/3-1	MEGF11	2.86733e-141	8.82248e-137	0.697624
Glu CA2/3-1	DOCK9	1.29709e-140	3.99101e-136	1.10649
Glu CA2/3-1	DOC2B	7.67293e-137	2.36088e-132	0.483111
Glu CA2/3-1	FOCAD	1.38795e-131	4.27059e-127	1.11459
Glu CA2/3-1	CSMD2	8.12387e-131	2.49963e-126	1.01894
Glu CA2/3-1	EFNA5	3.76071e-130	1.15713e-125	1.11631
Glu CA2/3-1	GDA	8.95546e-128	2.75551e-123	0.888158
Glu CA2/3-1	RAPGEF5	1.18043e-127	3.63206e-123	1.11773
Glu CA2/3-1	NR3C2	2.27637e-127	7.00415e-123	1.16596
Glu CA2/3-1	ATP1B1	4.33267e-127	1.33312e-122	0.891299
Glu CA2/3-1	SLC26A4	5.13973e-126	1.58144e-121	1.00922
Glu CA2/3-1	PDZD2	1.76353e-125	5.4262e-121	1.16669
Glu CA2/3-1	C13H18orf63	8.37364e-124	2.57649e-119	0.703368
Glu CA2/3-1	KCNN2	9.14105e-123	2.81261e-118	1.04448
Glu CA2/3-1	LOC103793239	1.3256e-122	4.07875e-118	0.484333
Glu CA2/3-1	NNAT	4.48889e-120	1.38119e-115	0.694432
Glu CA2/3-1	SLC8A1	8.73465e-118	2.68756e-113	1.01341
Glu CA2/3-1	AK5	1.85247e-117	5.69987e-113	1.0693
Glu CA2/3-1	TTC39B	5.41581e-117	1.66639e-112	0.744494
Glu CA2/3-1	GRK3	6.4237e-114	1.97651e-109	0.902136
Glu CA2/3-1	LOC103793609	9.54081e-114	2.93561e-109	0.553279
Glu CA2/3-1	TTC39C	1.39013e-113	4.27728e-109	0.863081
Glu CA2/3-1	PLS3	6.74438e-111	2.07518e-106	0.650637
Glu CA2/3-1	MEST	1.20406e-110	3.70478e-106	0.545616
Glu CA2/3-1	GALNT7	1.55957e-110	4.79864e-106	0.822835
Glu CA2/3-1	STXBP5	6.22695e-109	1.91597e-104	1.11594
Glu CA2/3-1	FEZF2	9.24379e-109	2.84422e-104	0.465832
Glu CA2/3-1	GREB1	3.16064e-108	9.72497e-104	0.596396
Glu CA2/3-1	B3GLCT	2.06614e-107	6.35731e-103	0.579194
Glu CA2/3-1	WSCD2	2.70193e-106	8.31358e-102	0.582831
Glu CA2/3-1	TIMP2	6.48684e-106	1.99594e-101	0.655378
Glu CA2/3-1	CCND3	1.29611e-105	3.988e-101	0.51501
Glu CA2/3-1	N4BP2	6.2889e-104	1.93503e-99	0.588625
Glu CA2/3-1	SYTL5	4.6467e-103	1.42974e-98	0.543161
Glu CA2/3-1	GMCL1	7.95791e-103	2.44857e-98	0.875701
Glu CA2/3-1	LOC100895838	1.16378e-102	3.58082e-98	0.513772
Glu CA2/3-1	ZCCHC12	7.46499e-102	2.2969e-97	0.634121
Glu CA2/3-1	ROR1	5.90426e-101	1.81668e-96	0.684963
Glu CA2/3-1	NELL2	5.49007e-100	1.68924e-95	0.901042
Glu CA2/3-1	RHBDL3	7.308e-100	2.2486e-95	0.614127
Glu CA2/3-1	GALNT3	1.51491e-99	4.66123e-95	0.530365
Glu CA2/3-1	CACNB2	9.04235e-98	2.78224e-93	0.907964
Glu CA2/3-1	FGF13	3.80312e-96	1.17018e-91	0.81521
Glu CA2/3-1	DOCK11	1.17169e-94	3.60518e-90	0.462937
Glu CA2/3-1	ZNF804A	6.37786e-93	1.9624e-88	0.847424
Glu CA2/3-1	EML5	7.21112e-93	2.21879e-88	0.969538
Glu CA2/3-1	PEG10	6.21899e-92	1.91352e-87	0.800476
Glu CA2/3-1	NBEA	6.37128e-91	1.96038e-86	0.794441
Glu CA2/3-1	NEFM	2.03109e-90	6.24945e-86	0.874496
Glu CA2/3-1	NEGR1	1.3735e-89	4.22614e-85	0.858747
Glu CA2/3-1	CADPS2	2.37147e-89	7.29678e-85	1.01535
Glu CA2/3-1	NTNG1	2.69059e-89	8.27867e-85	0.833581
Glu CA2/3-1	FAM126A	2.91055e-89	8.95546e-85	0.669027
Glu CA2/3-1	SHISA6	5.11745e-89	1.57459e-84	0.926473
Glu CA2/3-1	CNTNAP2	9.15835e-89	2.81793e-84	0.638202
Glu CA2/3-1	LOC100408486	1.48526e-88	4.57e-84	0.869726
Glu CA2/3-1	PPM1E	1.44689e-87	4.45195e-83	0.877573
Glu CA2/3-1	HRH1	9.00141e-87	2.76964e-82	0.490465
Glu CA2/3-1	CADM1	1.38602e-86	4.26466e-82	0.782087
Glu CA2/3-1	ANO4	2.24178e-85	6.89775e-81	0.771803
Glu CA2/3-1	RGS14	6.09914e-85	1.87664e-80	0.312285
Glu CA2/3-1	MIA2	1.06155e-84	3.26627e-80	0.655415
Glu CA2/3-1	ERICH3	3.95364e-83	1.21649e-78	0.805592
Glu CA2/3-1	NR2F2	5.18674e-82	1.59591e-77	0.400415
Glu CA2/3-1	IDS	2.37773e-80	7.31604e-76	0.625065
Glu CA2/3-1	SLC4A8	3.62065e-80	1.11404e-75	0.700233
Glu CA2/3-1	HMCN1	3.84876e-79	1.18423e-74	0.878734
Glu CA2/3-1	TNPO1	3.21099e-78	9.87991e-74	0.732697
Glu CA2/3-1	RYR2	4.99743e-78	1.53766e-73	0.71646
Glu CA2/3-1	PGAP1	1.19915e-75	3.68966e-71	0.778926
Glu CA2/3-1	SNCA	8.77675e-75	2.70052e-70	0.633853
Glu CA2/3-1	GLRA3	8.92616e-75	2.74649e-70	0.770624
Glu CA2/3-1	KCNT2	1.02851e-74	3.16462e-70	0.75257
Glu CA2/3-1	ZBTB20	2.59595e-74	7.98749e-70	0.797521
Glu CA2/3-1	MLLT3	4.90531e-74	1.50931e-69	0.774532
Glu CA2/3-1	DCBLD1	5.41671e-74	1.66667e-69	0.541419
Glu CA2/3-1	NEK10	4.98664e-73	1.53434e-68	0.666562
Glu CA2/3-1	PTK2B	7.79973e-73	2.3999e-68	0.630735
Glu CA2/3-1	GABRA2	9.5277e-72	2.93158e-67	0.726984
Glu CA2/3-1	SNRPN	1.28465e-71	3.95275e-67	0.565429
Glu CA2/3-1	HECTD2	2.99772e-71	9.22367e-67	0.814202
Glu CA2/3-1	SRGAP3	7.16077e-71	2.2033e-66	0.732282
Glu CA2/3-1	NRG1	1.77779e-70	5.47009e-66	0.85926
Glu CA2/3-1	CTTNBP2	1.93399e-70	5.9507e-66	0.783757
Glu CA2/3-1	LOC100390463	3.1982e-70	9.84056e-66	0.70622
Glu CA2/3-1	RAB3C	1.01664e-69	3.12809e-65	0.62665
Glu CA2/3-1	UFM1	1.81395e-69	5.58134e-65	0.528714
Glu CA2/3-1	ST6GALNAC5	1.55248e-68	4.77684e-64	0.728784
Glu CA2/3-1	FKBP14	7.83264e-68	2.41003e-63	0.439517
Glu CA2/3-1	STXBP5L	8.78441e-68	2.70287e-63	0.761948
Glu CA2/3-1	FAM155A	3.10889e-66	9.56574e-62	0.584485
Glu CA2/3-1	SLC4A10	3.89641e-66	1.19889e-61	0.707398
Glu CA2/3-1	VXN	8.15243e-66	2.50842e-61	0.462216
Glu CA2/3-1	TENM2	8.39181e-66	2.58207e-61	0.656525
Glu CA2/3-1	LMO3	2.72413e-65	8.38188e-61	0.549536
Glu CA2/3-1	CPD	4.2254e-63	1.30011e-58	0.659134
Glu CA2/3-1	FOSL2	5.46626e-63	1.68191e-58	0.384359
Glu CA2/3-1	CSNK1G1	7.34677e-63	2.26053e-58	0.661507
Glu CA2/3-1	AUTS2	7.47856e-63	2.30108e-58	0.688534
Glu CA2/3-1	PSD3	2.00609e-62	6.17254e-58	0.667385
Glu CA2/3-1	HYDIN	3.23381e-62	9.9501e-58	0.556811
Glu CA2/3-1	PDZRN4	1.5483e-61	4.76395e-57	0.681244
Glu CA2/3-1	MYO1B	1.67049e-61	5.13993e-57	0.499932
Glu CA2/3-1	LRP1B	2.72355e-61	8.3801e-57	0.557992
Glu CA2/3-1	PEX5L	3.54161e-60	1.08972e-55	0.683189
Glu CA2/3-1	NECTIN1	3.99883e-60	1.2304e-55	0.304101
Glu CA2/3-1	ERC1	4.8111e-60	1.48033e-55	0.697091
Glu CA2/3-1	CPNE4	5.44583e-60	1.67563e-55	0.819492
Glu CA2/3-1	PDE1A	1.28432e-59	3.95174e-55	0.715536
Glu CA2/3-1	ACVR2A	4.56873e-58	1.40575e-53	0.551197
Glu CA2/3-1	CFAP70	6.96168e-58	2.14204e-53	0.554547
Glu CA2/3-1	CDK17	1.36937e-57	4.21342e-53	0.583682
Glu CA2/3-1	SLC35F3	2.14803e-57	6.60928e-53	0.802252
Glu CA2/3-1	ZNF462	3.55384e-57	1.09348e-52	0.453544
Glu CA2/3-1	LMO7	3.71968e-57	1.14451e-52	0.535358
Glu CA2/3-1	DPP6	4.98103e-57	1.53261e-52	0.66158
Glu CA2/3-1	CEP89	9.95456e-57	3.06292e-52	0.31859
Glu CA2/3-1	KSR2	3.34203e-56	1.02831e-51	0.665699
Glu CA2/3-1	SEZ6	2.99303e-55	9.20924e-51	0.33516
Glu CA2/3-1	NEK5	4.06e-55	1.24922e-50	0.389624
Glu CA2/3-1	SLCO3A1	4.80292e-55	1.47781e-50	0.642352
Glu CA2/3-1	HAPLN4	5.76982e-55	1.77532e-50	0.400108
Glu CA2/3-1	PAK3	6.48605e-55	1.99569e-50	0.75479
Glu CA2/3-1	LOC118144907	3.59206e-54	1.10524e-49	0.443214
Glu CA2/3-1	SLIT3	6.23357e-54	1.91801e-49	0.566642
Glu CA2/3-1	DISP2	7.28142e-54	2.24042e-49	0.49478
Glu CA2/3-1	LOC103790647	8.57454e-54	2.6383e-49	0.581605
Glu CA2/3-1	ARHGEF3	4.59223e-53	1.41298e-48	0.630529
Glu CA2/3-1	PAPSS1	5.88308e-53	1.81016e-48	0.53149
Glu CA2/3-1	C6H2orf80	8.29852e-53	2.55337e-48	0.341176
Glu CA2/3-1	LCA5	1.05268e-52	3.23898e-48	0.51374
Glu CA2/3-1	CASK	1.4336e-52	4.41104e-48	0.738835
Glu CA2/3-1	TSGA10	1.66315e-52	5.11734e-48	0.648352
Glu CA2/3-1	ASAH1	1.69328e-52	5.21005e-48	0.413648
Glu CA2/3-1	NRSN1	2.98742e-52	9.192e-48	0.349372
Glu CA2/3-1	LONRF2	7.07722e-52	2.17759e-47	0.626295
Glu CA2/3-1	PCDH17	1.41539e-51	4.35502e-47	0.516867
Glu CA2/3-1	BACH2	2.16636e-51	6.66567e-47	0.746347
Glu CA2/3-1	PRKAR2A	5.69788e-51	1.75318e-46	0.510706
Glu CA2/3-1	PCP4	1.08576e-50	3.34079e-46	0.336306
Glu CA2/3-1	CACNA2D3	1.31667e-50	4.05127e-46	0.606859
Glu CA2/3-1	PTPDC1	2.07163e-50	6.37421e-46	0.361793
Glu CA2/3-1	TMX4	2.91108e-50	8.9571e-46	0.490241
Glu CA2/3-1	PHACTR2	3.06092e-50	9.41814e-46	0.60043
Glu CA2/3-1	SLC16A2	1.47672e-49	4.5437e-45	0.427185
Glu CA2/3-1	ADRA1A	1.55309e-49	4.7787e-45	0.340805
Glu CA2/3-1	GNG2	1.5613e-49	4.80395e-45	0.462188
Glu CA2/3-1	LRCH2	1.75689e-49	5.40579e-45	0.510398
Glu CA2/3-1	GREB1L	3.23311e-49	9.94796e-45	0.5235
Glu CA2/3-1	LRRN2	1.30657e-48	4.0202e-44	0.371211
Glu CA2/3-1	ARPP21	3.09486e-48	9.52256e-44	0.535815
Glu CA2/3-1	NPTXR	6.39958e-48	1.96909e-43	0.446983
Glu CA2/3-1	PRKACB	3.82254e-47	1.17616e-42	0.53038
Glu CA2/3-1	CDS2	4.14323e-47	1.27483e-42	0.490525
Glu CA2/3-1	CATSPER2	4.76095e-47	1.4649e-42	0.490853
Glu CA2/3-1	KIRREL3	1.89767e-46	5.83894e-42	0.497464
Glu CA2/3-1	DMXL2	4.07393e-46	1.25351e-41	0.544011
Glu CA2/3-1	PDE4B	6.67501e-46	2.05383e-41	0.561876
Glu CA2/3-1	PCNX1	1.18688e-45	3.65192e-41	0.549844
Glu CA2/3-1	GABRG1	4.53437e-45	1.39518e-40	0.322946
Glu CA2/3-1	SOX5	5.12822e-45	1.5779e-40	0.554076
Glu CA2/3-1	CPLANE1	5.88948e-45	1.81213e-40	0.578131
Glu CA2/3-1	BCLAF1	5.90043e-45	1.8155e-40	0.482992
Glu CA2/3-1	LRRC7	1.07961e-44	3.32186e-40	0.581177
Glu CA2/3-1	VRK1	2.80689e-44	8.63652e-40	0.38528
Glu CA2/3-1	PRKCA	3.49129e-44	1.07423e-39	0.69863
Glu CA2/3-1	SCLT1	9.52418e-44	2.93049e-39	0.538932
Glu CA2/3-1	DSEL	1.29744e-43	3.99208e-39	0.477029
Glu CA2/3-1	CACNA1C	1.69328e-43	5.21005e-39	0.672973
Glu CA2/3-1	SETX	2.7005e-43	8.30918e-39	0.434154
Glu CA2/3-1	PLXNC1	5.70204e-43	1.75446e-38	0.420652
Glu CA2/3-1	SEPTIN10	1.63444e-42	5.02902e-38	0.379387
Glu CA2/3-1	MAP2	2.5447e-42	7.82978e-38	0.410362
Glu CA2/3-1	GRIA2	5.75642e-42	1.77119e-37	0.448371
Glu CA2/3-1	FOXG1	5.83531e-42	1.79547e-37	0.433678
Glu CA2/3-1	RIPOR2	6.35933e-42	1.9567e-37	0.471669
Glu CA2/3-1	ZNRF2	7.16548e-42	2.20475e-37	0.399303
Glu CA2/3-1	MTMR7	2.0491e-41	6.30487e-37	0.447511
Glu CA2/3-1	NEBL	3.2615e-41	1.00353e-36	0.559988
Glu CA2/3-1	SETBP1	1.17697e-40	3.62141e-36	0.659122
Glu CA2/3-1	PARP8	1.91065e-40	5.87888e-36	0.407258
Glu CA2/3-1	NCAPD3	1.94439e-40	5.98269e-36	0.33928
Glu CA2/3-1	ENOX1	3.25234e-40	1.00071e-35	0.566513
Glu CA2/3-1	FAM81A	4.03647e-40	1.24198e-35	0.507811
Glu CA2/3-1	AMPH	4.08743e-40	1.25766e-35	0.511654
Glu CA2/3-1	LOC103796059	5.288e-40	1.62707e-35	0.423332
Glu CA2/3-1	ST8SIA3	6.52057e-40	2.00631e-35	0.379092
Glu CA2/3-1	ARHGAP21	1.25203e-39	3.85238e-35	0.49814
Glu CA2/3-1	CEP112	2.05332e-39	6.31785e-35	0.582299
Glu CA2/3-1	RCBTB1	2.67916e-39	8.2435e-35	0.344511
Glu CA2/3-1	PTPRO	4.91482e-39	1.51224e-34	0.419259
Glu CA2/3-1	PTK2	7.97008e-39	2.45231e-34	0.527414
Glu CA2/3-1	IRS2	1.57161e-38	4.83567e-34	0.373063
Glu CA2/3-1	DCLK2	1.96341e-38	6.04122e-34	0.42029
Glu CA2/3-1	CSMD3	2.56629e-38	7.89623e-34	0.599798
Glu CA2/3-1	LOC108589297	3.14981e-38	9.69165e-34	0.436696
Glu CA2/3-1	FOXP1	4.45721e-38	1.37144e-33	0.507703
Glu CA2/3-1	WIPF3	6.60567e-38	2.0325e-33	0.522865
Glu CA2/3-1	SARAF	7.63551e-38	2.34937e-33	0.47312
Glu CA2/3-1	NAB1	9.50589e-38	2.92487e-33	0.273378
Glu CA2/3-1	LOC100414591	9.52094e-38	2.9295e-33	0.303318
Glu CA2/3-1	SYNE1	1.28563e-37	3.95575e-33	0.467002
Glu CA2/3-1	CFAP69	1.30744e-37	4.02287e-33	0.372397
Glu CA2/3-1	LOC108590673	1.73562e-37	5.34034e-33	0.37279
Glu CA2/3-1	PDE9A	2.53575e-37	7.80223e-33	0.312769
Glu CA2/3-1	RALYL	2.59039e-37	7.97038e-33	0.569415
Glu CA2/3-1	KHDRBS2	2.832e-37	8.71378e-33	0.473596
Glu CA2/3-1	PTAR1	2.90532e-37	8.93939e-33	0.353006
Glu CA2/3-1	WDR17	6.12024e-37	1.88314e-32	0.441237
Glu CA2/3-1	TXNRD3	7.86108e-37	2.41878e-32	0.386494
Glu CA2/3-1	CNTN6	1.19446e-36	3.67523e-32	0.334246
Glu CA2/3-1	TIAM1	1.40767e-36	4.33126e-32	0.436701
Glu CA2/3-1	USP34	2.11856e-36	6.51861e-32	0.488061
Glu CA2/3-1	CLIP4	2.73864e-36	8.42652e-32	0.387333
Glu CA2/3-1	COPG2	3.29462e-36	1.01372e-31	0.419807
Glu CA2/3-1	TRMT11	8.67127e-36	2.66806e-31	0.380838
Glu CA2/3-1	BTRC	1.32611e-35	4.08031e-31	0.41966
Glu CA2/3-1	CRYM	1.33831e-35	4.11783e-31	0.456307
Glu CA2/3-1	SIPA1L1	2.31922e-35	7.136e-31	0.484645
Glu CA2/3-1	ST6GALNAC3	2.67985e-35	8.24563e-31	0.462751
Glu CA2/3-1	CHSY3	2.99232e-35	9.20707e-31	0.65781
Glu CA2/3-1	HCN1	4.26132e-35	1.31116e-30	0.547843
Glu CA2/3-1	PDYN	4.66212e-35	1.43449e-30	0.380531
Glu CA2/3-1	DNAI3	4.92172e-35	1.51437e-30	0.366035
Glu CA2/3-1	MCCC2	5.43188e-35	1.67133e-30	0.420112
Glu CA2/3-1	FNDC3B	5.51757e-35	1.6977e-30	0.436686
Glu CA2/3-1	WDFY3	6.52809e-35	2.00863e-30	0.518284
Glu CA2/3-1	CSRNP3	7.67791e-35	2.36242e-30	0.473028
Glu CA2/3-1	CDH8	1.27834e-34	3.93331e-30	0.405879
Glu CA2/3-1	SYNJ1	2.51459e-34	7.73714e-30	0.401729
Glu CA2/3-1	FNDC3A	2.52932e-34	7.78246e-30	0.464899
Glu CA2/3-1	GAP43	2.86165e-34	8.805e-30	0.331593
Glu CA2/3-1	DAPK1	4.47405e-34	1.37662e-29	0.393881
Glu CA2/3-1	SH3BGRL2	4.7214e-34	1.45273e-29	0.376227
Glu CA2/3-1	PIK3C3	7.42363e-34	2.28418e-29	0.363696
Glu CA2/3-1	AHCTF1	8.91766e-34	2.74387e-29	0.377263
Glu CA2/3-1	SMC2	9.03469e-34	2.77988e-29	0.315716
Glu CA2/3-1	SCD5	9.7953e-34	3.01392e-29	0.353686
Glu CA2/3-1	CNTN4	1.27238e-33	3.91499e-29	0.511948
Glu CA2/3-1	PLXDC2	1.4695e-33	4.52151e-29	0.455623
Glu CA2/3-1	HLTF	1.73972e-33	5.35295e-29	0.424981
Glu CA2/3-1	NUP93	1.88261e-33	5.79259e-29	0.322849
Glu CA2/3-1	KCNMB2	1.90122e-33	5.84986e-29	0.292009
Glu CA2/3-1	SSH2	1.96213e-33	6.03729e-29	0.551905
Glu CA2/3-1	DPY19L3	2.29617e-33	7.0651e-29	0.427773
Glu CA2/3-1	ORAI2	3.93666e-33	1.21127e-28	0.290359
Glu CA2/3-1	CACHD1	4.62382e-33	1.4227e-28	0.352714
Glu CA2/3-1	PCDH15	4.92715e-33	1.51603e-28	0.561659
Glu CA2/3-1	TRPC1	8.67005e-33	2.66769e-28	0.359317
Glu CA2/3-1	LOC100387365	1.08702e-32	3.34466e-28	0.328752
Glu CA2/3-1	RBMX	1.15024e-32	3.53918e-28	0.344887
Glu CA2/3-1	CNKSR2	1.80932e-32	5.5671e-28	0.541332
Glu CA2/3-1	UBE3A	2.33332e-32	7.1794e-28	0.412487
Glu CA2/3-1	HFM1	2.36859e-32	7.28792e-28	0.396796
Glu CA2/3-1	ARGLU1	2.37892e-32	7.31969e-28	0.410667
Glu CA2/3-1	KLHL32	2.57697e-32	7.92907e-28	0.492715
Glu CA2/3-1	WASL	2.69911e-32	8.30489e-28	0.367517
Glu CA2/3-1	ELAPOR1	3.31727e-32	1.02069e-27	0.308646
Glu CA2/3-1	DNAH12	4.20651e-32	1.2943e-27	0.362828
Glu CA2/3-1	FARP1	6.29946e-32	1.93828e-27	0.465158
Glu CA2/3-1	TMEM63C	9.40105e-32	2.89261e-27	0.415553
Glu CA2/3-1	LOC103793784	9.50056e-32	2.92323e-27	0.452374
Glu CA2/3-1	ACTR3	1.04968e-31	3.22976e-27	0.327966
Glu CA2/3-1	NCOA1	1.35946e-31	4.18291e-27	0.461226
Glu CA2/3-1	CCPG1	1.37744e-31	4.23824e-27	0.422835
Glu CA2/3-1	EPG5	1.93542e-31	5.9551e-27	0.329658
Glu CA2/3-1	ARL6IP1	1.96107e-31	6.03401e-27	0.418132
Glu CA2/3-1	CACNG8	1.99066e-31	6.12506e-27	0.415998
Glu CA2/3-1	TTC8	3.31567e-31	1.0202e-26	0.326169
Glu CA2/3-1	INTU	3.86417e-31	1.18897e-26	0.373904
Glu CA2/3-1	TAOK1	4.07741e-31	1.25458e-26	0.490481
Glu CA2/3-1	LOC108588872	4.89379e-31	1.50577e-26	0.460503
Glu CA2/3-1	LOC100894745	5.02977e-31	1.54761e-26	0.377623
Glu CA2/3-1	KIAA1328	6.17324e-31	1.89944e-26	0.431658
Glu CA2/3-1	RAC1	1.52474e-30	4.69147e-26	0.299682
Glu CA2/3-1	IARS1	1.74083e-30	5.35635e-26	0.328573
Glu CA2/3-1	RAD50	1.77011e-30	5.44645e-26	0.398739
Glu CA2/3-1	RAB3IP	1.88812e-30	5.80955e-26	0.352877
Glu CA2/3-1	CFAP91	2.5174e-30	7.74578e-26	0.378803
Glu CA2/3-1	EPS8	2.67818e-30	8.24049e-26	0.284746
Glu CA2/3-1	DNAH7	3.08132e-30	9.4809e-26	0.427418
Glu CA2/3-1	WASHC4	4.71567e-30	1.45096e-25	0.391503
Glu CA2/3-1	ZNF483	4.72137e-30	1.45272e-25	0.365326
Glu CA2/3-1	MTUS2	9.68512e-30	2.98002e-25	0.47076
Glu CA2/3-1	NEXMIF	1.17103e-29	3.60316e-25	0.52975
Glu CA2/3-1	PLPPR5	1.69386e-29	5.21184e-25	0.389473
Glu CA2/3-1	LOC110006321	1.76476e-29	5.42998e-25	0.310094
Glu CA2/3-1	TRANK1	3.40908e-29	1.04894e-24	0.350454
Glu CA2/3-1	LOC118155267	4.89788e-29	1.50703e-24	0.334763
Glu CA2/3-1	PHIP	5.35631e-29	1.64808e-24	0.395117
Glu CA2/3-1	TPD52	5.75884e-29	1.77194e-24	0.49585
Glu CA2/3-1	CEP290	6.3071e-29	1.94063e-24	0.393698
Glu CA2/3-1	SV2B	6.77173e-29	2.08359e-24	0.366446
Glu CA2/3-1	PHTF1	1.82417e-28	5.61277e-24	0.351859
Glu CA2/3-1	SGK1	2.68969e-28	8.2759e-24	0.39109
Glu CA2/3-1	GABRG2	3.21404e-28	9.88929e-24	0.405986
Glu CA2/3-1	PLPPR4	3.37956e-28	1.03986e-23	0.342628
Glu CA2/3-1	CAMKV	4.89007e-28	1.50463e-23	0.28636
Glu CA2/3-1	USP49	1.03628e-27	3.18853e-23	0.356899
Glu CA2/3-1	MORC3	1.1832e-27	3.6406e-23	0.309785
Glu CA2/3-1	MCU	1.19845e-27	3.6875e-23	0.338297
Glu CA2/3-1	RALGPS2	1.36931e-27	4.21323e-23	0.456858
Glu CA2/3-1	HS2ST1	1.64371e-27	5.05752e-23	0.378648
Glu CA2/3-1	MAGI3	1.79098e-27	5.51068e-23	0.369509
Glu CA2/3-1	ARPC2	1.89301e-27	5.8246e-23	0.392322
Glu CA2/3-1	ROBO1	2.07623e-27	6.38834e-23	0.476745
Glu CA2/3-1	MYO16	2.07903e-27	6.39697e-23	0.450877
Glu CA2/3-1	ANKS1B	3.3645e-27	1.03522e-22	0.368014
Glu CA2/3-1	MGA	3.80977e-27	1.17223e-22	0.410911
Glu CA2/3-1	FAM189A1	4.08872e-27	1.25806e-22	0.479216
Glu CA2/3-1	CC2D2A	6.11623e-27	1.8819e-22	0.37383
Glu CA2/3-1	CCBE1	6.19778e-27	1.907e-22	0.317153
Glu CA2/3-1	DZIP3	6.87812e-27	2.11633e-22	0.347585
Glu CA2/3-1	ETS2	7.66428e-27	2.35822e-22	0.304387
Glu CA2/3-1	TTC13	8.82103e-27	2.71414e-22	0.333631
Glu CA2/3-1	EFNB2	1.28512e-26	3.95418e-22	0.30715
Glu CA2/3-1	PPA2	1.55931e-26	4.79785e-22	0.337636
Glu CA2/3-1	ZDHHC14	1.62935e-26	5.01335e-22	0.321332
Glu CA2/3-1	ANK3	1.64732e-26	5.06865e-22	0.360375
Glu CA2/3-1	DKK3	2.00374e-26	6.1653e-22	0.309637
Glu CA2/3-1	SYT17	2.49965e-26	7.69117e-22	0.314405
Glu CA2/3-1	DIP2C	3.26414e-26	1.00434e-21	0.442968
Glu CA2/3-1	LOC100412730	3.26672e-26	1.00514e-21	0.362394
Glu CA2/3-1	MED12L	3.30959e-26	1.01833e-21	0.429632
Glu CA2/3-1	LOC100402421	3.59479e-26	1.10608e-21	0.378773
Glu CA2/3-1	GALNT18	8.35885e-26	2.57193e-21	0.404369
Glu CA2/3-1	TUBB2A	1.11769e-25	3.43902e-21	0.324781
Glu CA2/3-1	CHL1	1.17417e-25	3.6128e-21	0.344667
Glu CA2/3-1	DDX24	1.19297e-25	3.67066e-21	0.390042
Glu CA2/3-1	LAMB3	1.20911e-25	3.72032e-21	0.329925
Glu CA2/3-1	CCDC175	1.28077e-25	3.94079e-21	0.342031
Glu CA2/3-1	GRM5	1.39548e-25	4.29377e-21	0.402771
Glu CA2/3-1	PCM1	2.0598e-25	6.33781e-21	0.356581
Glu CA2/3-1	LRIG2	2.49972e-25	7.69139e-21	0.281935
Glu CA2/3-1	LONRF1	2.53312e-25	7.79417e-21	0.296223
Glu CA2/3-1	BCL11B	2.68027e-25	8.24692e-21	0.277376
Glu CA2/3-1	BCLAF3	2.85348e-25	8.77986e-21	0.279248
Glu CA2/3-1	XPO1	3.50855e-25	1.07955e-20	0.340321
Glu CA2/3-1	PTPRD	3.55663e-25	1.09434e-20	0.353728
Glu CA2/3-1	GABRB1	3.76941e-25	1.15981e-20	0.347288
Glu CA2/3-1	ZRANB3	4.25723e-25	1.30991e-20	0.28968
Glu CA2/3-1	KHDRBS3	4.30145e-25	1.32351e-20	0.36722
Glu CA2/3-1	MPP6	4.44639e-25	1.36811e-20	0.457685
Glu CA2/3-1	CTPS1	5.65162e-25	1.73895e-20	0.266167
Glu CA2/3-1	HERC1	5.73109e-25	1.7634e-20	0.388829
Glu CA2/3-1	NIN	6.01537e-25	1.85087e-20	0.386387
Glu CA2/3-1	NSG2	6.20304e-25	1.90861e-20	0.362849
Glu CA2/3-1	GCNT1	7.02e-25	2.15999e-20	0.302361
Glu CA2/3-1	PGRMC1	1.23861e-24	3.81107e-20	0.260609
Glu CA2/3-1	LOC103795741	1.28019e-24	3.93903e-20	0.381734
Glu CA2/3-1	ZRANB2	1.4172e-24	4.36057e-20	0.399482
Glu CA2/3-1	ELMOD1	1.44251e-24	4.43847e-20	0.346192
Glu CA2/3-1	CDH13	1.48805e-24	4.57858e-20	0.266357
Glu CA2/3-1	DNM1L	1.90049e-24	5.84761e-20	0.379017
Glu CA2/3-1	MFSD6	1.91494e-24	5.89206e-20	0.411018
Glu CA2/3-1	TMEM150C	1.94543e-24	5.9859e-20	0.290959
Glu CA2/3-1	LOC108592670	2.03289e-24	6.25501e-20	0.27644
Glu CA2/3-1	RUNDC3B	2.63896e-24	8.11983e-20	0.388382
Glu CA2/3-1	CCDC82	2.73384e-24	8.41174e-20	0.26718
Glu CA2/3-1	ATR	2.76318e-24	8.50203e-20	0.254019
Glu CA2/3-1	CCP110	2.85095e-24	8.7721e-20	0.250409
Glu CA2/3-1	SMC5	2.90934e-24	8.95175e-20	0.385357
Glu CA2/3-1	RAVER2	4.85701e-24	1.49445e-19	0.264033
Glu CA2/3-1	LOC103794147	5.28049e-24	1.62475e-19	0.351943
Glu CA2/3-1	CALM2	5.57857e-24	1.71647e-19	0.316283
Glu CA2/3-1	ATP6V0A1	6.29078e-24	1.93561e-19	0.349558
Glu CA2/3-1	AP1B1	9.64498e-24	2.96767e-19	0.259332
Glu CA2/3-1	PTPRA	1.12574e-23	3.46379e-19	0.374827
Glu CA2/3-1	NCOA7	1.74941e-23	5.38275e-19	0.361621
Glu CA2/3-1	AP2B1	1.80324e-23	5.54839e-19	0.325438
Glu CA2/3-1	EID2B	1.94806e-23	5.994e-19	0.378181
Glu CA2/3-1	CRIM1	2.03975e-23	6.27611e-19	0.30131
Glu CA2/3-1	DCLK1	2.17819e-23	6.70206e-19	0.400928
Glu CA2/3-1	POGK	2.71516e-23	8.35429e-19	0.401601
Glu CA2/3-1	ADAMTSL3	2.83923e-23	8.73602e-19	0.378655
Glu CA2/3-1	REPS2	5.05775e-23	1.55622e-18	0.339886
Glu CA2/3-1	SCYL3	5.83242e-23	1.79458e-18	0.299399
Glu CA2/3-1	XPO6	6.07378e-23	1.86884e-18	0.272982
Glu CA2/3-1	ACSL4	9.71593e-23	2.98949e-18	0.271248
Glu CA2/3-1	SRGAP2	1.02563e-22	3.15577e-18	0.327304
Glu CA2/3-1	SYBU	1.05164e-22	3.2358e-18	0.330705
Glu CA2/3-1	RICTOR	1.10618e-22	3.40362e-18	0.296251
Glu CA2/3-1	LRRIQ1	1.63942e-22	5.04434e-18	0.375045
Glu CA2/3-1	LOC103791218	2.55236e-22	7.85336e-18	0.252569
Glu CA2/3-1	ARFGEF1	2.70591e-22	8.32583e-18	0.311345
Glu CA2/3-1	ARID4B	3.0632e-22	9.42516e-18	0.402788
Glu CA2/3-1	MICU1	4.31615e-22	1.32804e-17	0.336732
Glu CA2/3-1	MMD	4.45558e-22	1.37094e-17	0.31682
Glu CA2/3-1	TTC37	5.04673e-22	1.55283e-17	0.336885
Glu CA2/3-1	AMMECR1	5.59949e-22	1.72291e-17	0.261509
Glu CA2/3-1	CEP170	5.6981e-22	1.75325e-17	0.341748
Glu CA2/3-1	SCG2	9.46954e-22	2.91368e-17	0.301891
Glu CA2/3-1	PRDM8	1.18704e-21	3.65241e-17	0.348785
Glu CA2/3-1	GNAI1	1.5468e-21	4.75934e-17	0.294396
Glu CA2/3-1	TOP1	1.73145e-21	5.32749e-17	0.333905
Glu CA2/3-1	NELL1	1.83024e-21	5.63147e-17	0.255187
Glu CA2/3-1	NEUROD2	1.91103e-21	5.88006e-17	0.268397
Glu CA2/3-1	WDR11	1.92526e-21	5.92383e-17	0.263592
Glu CA2/3-1	NDST3	2.07642e-21	6.38893e-17	0.431218
Glu CA2/3-1	KCNJ3	2.59514e-21	7.98499e-17	0.376581
Glu CA2/3-1	ACSL3	3.20952e-21	9.87538e-17	0.304897
Glu CA2/3-1	FAM13C	3.67011e-21	1.12926e-16	0.303209
Glu CA2/3-1	AKT3	4.83881e-21	1.48885e-16	0.316444
Glu CA2/3-1	UNC80	5.0098e-21	1.54147e-16	0.320676
Glu CA2/3-1	LCORL	5.55467e-21	1.70912e-16	0.346272
Glu CA2/3-1	SH3GL3	7.84534e-21	2.41393e-16	0.329514
Glu CA2/3-1	MEGF9	8.44441e-21	2.59826e-16	0.347622
Glu CA2/3-1	PPP3CB	8.77436e-21	2.69978e-16	0.334287
Glu CA2/3-1	LOC100397692	1.02726e-20	3.16079e-16	0.318466
Glu CA2/3-1	SCN3A	2.04426e-20	6.28997e-16	0.326245
Glu CA2/3-1	MACF1	2.06854e-20	6.36468e-16	0.320217
Glu CA2/3-1	HECTD4	2.34962e-20	7.22954e-16	0.319233
Glu CA2/3-1	MRTFB	2.64114e-20	8.12651e-16	0.349972
Glu CA2/3-1	CALD1	3.50112e-20	1.07726e-15	0.310693
Glu CA2/3-1	CYFIP2	3.6422e-20	1.12067e-15	0.308665
Glu CA2/3-1	COG5	5.5173e-20	1.69762e-15	0.394095
Glu CA2/3-1	DAGLB	6.26236e-20	1.92686e-15	0.278559
Glu CA2/3-1	MAST2	8.02306e-20	2.46861e-15	0.344264
Glu CA2/3-1	HDAC9	1.34583e-19	4.14099e-15	0.331994
Glu CA2/3-1	ZNF804B	2.34135e-19	7.20411e-15	0.271377
Glu CA2/3-1	PHTF2	2.54645e-19	7.83518e-15	0.308076
Glu CA2/3-1	SMARCAD1	2.57282e-19	7.91632e-15	0.252678
Glu CA2/3-1	SPATA7	2.82626e-19	8.69611e-15	0.288837
Glu CA2/3-1	TMEM135	3.07032e-19	9.44705e-15	0.396345
Glu CA2/3-1	XYLT1	3.31175e-19	1.01899e-14	0.288447
Glu CA2/3-1	NME7	3.85574e-19	1.18637e-14	0.275381
Glu CA2/3-1	IQCB1	4.8078e-19	1.47931e-14	0.293483
Glu CA2/3-1	RBM26	5.78015e-19	1.77849e-14	0.297132
Glu CA2/3-1	GRK4	5.8625e-19	1.80383e-14	0.265205
Glu CA2/3-1	UBAC2	6.24731e-19	1.92224e-14	0.403806
Glu CA2/3-1	PSIP1	6.58343e-19	2.02566e-14	0.325195
Glu CA2/3-1	NISCH	6.62411e-19	2.03817e-14	0.280625
Glu CA2/3-1	ANXA7	6.72623e-19	2.06959e-14	0.268848
Glu CA2/3-1	PPP1CB	7.66207e-19	2.35754e-14	0.341546
Glu CA2/3-1	AGK	8.71833e-19	2.68254e-14	0.33397
Glu CA2/3-1	LOC103794507	1.60893e-18	4.95051e-14	0.286223
Glu CA2/3-1	APBA1	1.89968e-18	5.84512e-14	0.270995
Glu CA2/3-1	SLC6A15	1.90302e-18	5.85539e-14	0.336279
Glu CA2/3-1	RBMS3	1.9179e-18	5.9012e-14	0.381075
Glu CA2/3-1	REPS1	1.94851e-18	5.99537e-14	0.273193
Glu CA2/3-1	ARHGEF11	2.42886e-18	7.47336e-14	0.328486
Glu CA2/3-1	CEP126	2.51168e-18	7.7282e-14	0.30257
Glu CA2/3-1	MAP3K2	2.53983e-18	7.81481e-14	0.276059
Glu CA2/3-1	SPOCK1	2.99234e-18	9.20714e-14	0.325547
Glu CA2/3-1	UBR1	3.16167e-18	9.72814e-14	0.312085
Glu CA2/3-1	OXR1	3.9916e-18	1.22817e-13	0.305977
Glu CA2/3-1	GMDS	5.29251e-18	1.62845e-13	0.343623
Glu CA2/3-1	USP46	6.50367e-18	2.00111e-13	0.270108
Glu CA2/3-1	UBE3C	9.34251e-18	2.8746e-13	0.2795
Glu CA2/3-1	SLC25A12	9.97989e-18	3.07071e-13	0.291536
Glu CA2/3-1	NALCN	1.46538e-17	4.50883e-13	0.276367
Glu CA2/3-1	SSX2IP	1.52533e-17	4.69329e-13	0.300015
Glu CA2/3-1	LRFN5	1.64606e-17	5.06477e-13	0.317702
Glu CA2/3-1	EIF4G3	1.70696e-17	5.25215e-13	0.273919
Glu CA2/3-1	FAM169A	1.77272e-17	5.45448e-13	0.260369
Glu CA2/3-1	USP24	2.02901e-17	6.24307e-13	0.30866
Glu CA2/3-1	PBRM1	2.63529e-17	8.10852e-13	0.309397
Glu CA2/3-1	DENND1A	2.82301e-17	8.68612e-13	0.348606
Glu CA2/3-1	ZC3H12B	4.1888e-17	1.28885e-12	0.392094
Glu CA2/3-1	LRRFIP1	4.30512e-17	1.32464e-12	0.291085
Glu CA2/3-1	VPS39	4.95719e-17	1.52528e-12	0.271617
Glu CA2/3-1	LOC100386406	5.20125e-17	1.60037e-12	0.251327
Glu CA2/3-1	APBB2	5.99494e-17	1.84458e-12	0.314702
Glu CA2/3-1	STUM	6.18357e-17	1.90262e-12	0.278311
Glu CA2/3-1	CDC40	7.72319e-17	2.37635e-12	0.281288
Glu CA2/3-1	IFT74	7.81258e-17	2.40385e-12	0.270633
Glu CA2/3-1	AHI1	7.99785e-17	2.46086e-12	0.30573
Glu CA2/3-1	DHX15	8.50881e-17	2.61808e-12	0.276665
Glu CA2/3-1	FCHSD2	1.05325e-16	3.24075e-12	0.257014
Glu CA2/3-1	SRSF4	1.5696e-16	4.8295e-12	0.265301
Glu CA2/3-1	ADAM22	2.27087e-16	6.98725e-12	0.27192
Glu CA2/3-1	UBR3	3.58561e-16	1.10326e-11	0.331944
Glu CA2/3-1	LOC103793567	4.59601e-16	1.41415e-11	0.2775
Glu CA2/3-1	CRACDL	4.65698e-16	1.43291e-11	0.279343
Glu CA2/3-1	NRDC	4.84119e-16	1.48959e-11	0.280952
Glu CA2/3-1	NPAS2	5.11045e-16	1.57244e-11	0.278398
Glu CA2/3-1	LOC100387543	5.71708e-16	1.75909e-11	0.306283
Glu CA2/3-1	U2SURP	5.92425e-16	1.82283e-11	0.255921
Glu CA2/3-1	SHTN1	1.12327e-15	3.45618e-11	0.30013
Glu CA2/3-1	IPO11	1.44068e-15	4.43282e-11	0.29212
Glu CA2/3-1	SENP6	1.63623e-15	5.03451e-11	0.284866
Glu CA2/3-1	TMX3	2.93154e-15	9.02005e-11	0.251458
Glu CA2/3-1	ACER3	3.17084e-15	9.75636e-11	0.322113
Glu CA2/3-1	IGSF11	3.48593e-15	1.07259e-10	0.301002
Glu CA2/3-1	LOC100393583	4.17108e-15	1.2834e-10	0.311923
Glu CA2/3-1	NETO2	4.66399e-15	1.43506e-10	0.289677
Glu CA2/3-1	LOC103790948	4.74311e-15	1.45941e-10	0.25465
Glu CA2/3-1	USP47	5.36111e-15	1.64956e-10	0.310253
Glu CA2/3-1	TNIK	6.3812e-15	1.96343e-10	0.263736
Glu CA2/3-1	PTPRB	6.58525e-15	2.02621e-10	0.256228
Glu CA2/3-1	KIF3A	7.95889e-15	2.44887e-10	0.256127
Glu CA2/3-1	USP9X	9.87693e-15	3.03903e-10	0.270665
Glu CA2/3-1	UBR5	1.41683e-14	4.35945e-10	0.28252
Glu CA2/3-1	FAM222B	1.44461e-14	4.44491e-10	0.287908
Glu CA2/3-1	LOC100389097	1.85056e-14	5.694e-10	0.255287
Glu CA2/3-1	VPS54	2.02932e-14	6.24401e-10	0.276903
Glu CA2/3-1	PCDH19	2.18351e-14	6.71844e-10	0.289158
Glu CA2/3-1	ARHGAP44	2.37226e-14	7.29921e-10	0.275526
Glu CA2/3-1	NUMB	2.79818e-14	8.60972e-10	0.301485
Glu CA2/3-1	NAV1	3.62968e-14	1.11682e-09	0.272301
Glu CA2/3-1	LOC100397136	4.75916e-14	1.46435e-09	0.273184
Glu CA2/3-1	LOC103788537	1.60599e-13	4.94148e-09	0.308183
Glu CA2/3-1	NEO1	1.62641e-13	5.00431e-09	0.275795
Glu CA2/3-1	ADD2	1.9675e-13	6.0538e-09	0.292883
Glu CA2/3-1	WDFY2	2.92102e-13	8.98768e-09	0.291031
Glu CA2/3-1	TMF1	8.60553e-13	2.64784e-08	0.262034
Glu CA2/3-1	CHM	9.9409e-13	3.05871e-08	0.257872
Glu CA2/3-1	KIAA0319L	5.65445e-12	1.73982e-07	0.302385
Glu CA2/3-1	DLGAP1	6.44322e-12	1.98251e-07	0.286098
Glu CA2/3-1	MYT1L	8.32308e-12	2.56093e-07	0.260386
Glu CA2/3-1	DOCK4	1.51097e-10	4.6491e-06	0.253449
Glu CA2/3-1	JAKMIP2	6.35635e-10	1.95579e-05	0.284025
Glu CA2/3-1	SGMS1	2.57237e-09	7.91493e-05	0.265961
Glu CA3/4-1	LOC118145773	0	0	2.46842
Glu CA3/4-1	NRP1	0	0	2.24254
Glu CA3/4-1	TRPS1	0	0	2.20634
Glu CA3/4-1	SHISA6	0	0	1.93407
Glu CA3/4-1	USH1C	0	0	1.34159
Glu CA3/4-1	IQGAP2	0	0	1.26641
Glu CA3/4-1	ARHGAP42	0	0	1.13481
Glu CA3/4-1	AFF2	0	0	1.12806
Glu CA3/4-1	LATS2	0	0	0.694285
Glu CA3/4-1	CD36	0	0	0.692522
Glu CA3/4-1	TEAD1	7.52013e-302	2.31387e-297	1.41811
Glu CA3/4-1	TANC1	3.29665e-292	1.01435e-287	1.18236
Glu CA3/4-1	EPHA4	2.35555e-281	7.24781e-277	1.71542
Glu CA3/4-1	PKP2	6.91989e-276	2.12918e-271	0.894247
Glu CA3/4-1	MAMDC2	1.94047e-267	5.97065e-263	1.05098
Glu CA3/4-1	IGF2BP2	1.58969e-261	4.89131e-257	0.524393
Glu CA3/4-1	PRKCA	3.09078e-259	9.51002e-255	1.80835
Glu CA3/4-1	RAB3IP	1.43135e-258	4.40411e-254	1.27212
Glu CA3/4-1	CALD1	2.17695e-256	6.69825e-252	1.52495
Glu CA3/4-1	NIN	7.84177e-255	2.41283e-250	1.72061
Glu CA3/4-1	TSPAN18	2.84711e-242	8.76026e-238	0.477019
Glu CA3/4-1	FAM241A	2.74517e-239	8.4466e-235	0.614683
Glu CA3/4-1	UNC5C	2.5623e-238	7.88396e-234	1.83944
Glu CA3/4-1	DCC	2.93535e-236	9.03176e-232	1.79074
Glu CA3/4-1	FAM126A	5.43745e-235	1.67305e-230	1.00191
Glu CA3/4-1	SYTL5	1.36717e-230	4.20663e-226	0.862719
Glu CA3/4-1	SLC35F5	6.31266e-225	1.94234e-220	1.06989
Glu CA3/4-1	DOCK4	1.38163e-217	4.25114e-213	1.59943
Glu CA3/4-1	THSD4	3.02849e-215	9.31835e-211	1.0711
Glu CA3/4-1	SEMA5B	9.06723e-211	2.7899e-206	0.679264
Glu CA3/4-1	PRDM8	7.73453e-209	2.37984e-204	0.898273
Glu CA3/4-1	LOC118144357	3.87889e-203	1.19349e-198	0.658235
Glu CA3/4-1	NECTIN3	4.50475e-202	1.38607e-197	1.21715
Glu CA3/4-1	LOC103788544	5.7244e-202	1.76134e-197	1.35494
Glu CA3/4-1	GRIA1	8.30312e-200	2.55479e-195	1.37047
Glu CA3/4-1	NHSL1	1.20405e-197	3.70475e-193	0.749953
Glu CA3/4-1	FRMD4B	3.16273e-197	9.7314e-193	0.933424
Glu CA3/4-1	SLC24A3	5.05656e-195	1.55585e-190	1.27513
Glu CA3/4-1	NR4A3	9.07424e-195	2.79205e-190	0.521261
Glu CA3/4-1	FSTL5	1.0115e-191	3.11229e-187	1.6272
Glu CA3/4-1	ZNF608	1.1795e-191	3.62919e-187	0.931218
Glu CA3/4-1	NT5DC3	1.91448e-189	5.89068e-185	0.640999
Glu CA3/4-1	ZBTB20	3.48436e-186	1.0721e-181	1.20299
Glu CA3/4-1	RAVER2	4.78283e-185	1.47163e-180	1.03472
Glu CA3/4-1	ITGA4	2.85047e-184	8.77062e-180	0.730922
Glu CA3/4-1	AOPEP	1.06657e-181	3.28173e-177	1.29944
Glu CA3/4-1	KLHL2	3.34484e-179	1.02917e-174	1.1414
Glu CA3/4-1	LOC100895273	5.09668e-177	1.5682e-172	0.610022
Glu CA3/4-1	POU6F2	7.26755e-170	2.23615e-165	1.18204
Glu CA3/4-1	PRKCE	3.13798e-168	9.65525e-164	1.33591
Glu CA3/4-1	ARHGEF6	4.18136e-167	1.28656e-162	0.822003
Glu CA3/4-1	CACHD1	2.18269e-166	6.71592e-162	1.01971
Glu CA3/4-1	ABI1	1.72378e-163	5.30389e-159	0.872965
Glu CA3/4-1	CPNE4	9.99948e-163	3.07674e-158	1.2073
Glu CA3/4-1	LEPR	5.43411e-157	1.67202e-152	0.585196
Glu CA3/4-1	EPHA6	1.52499e-155	4.69225e-151	1.3405
Glu CA3/4-1	SASH1	2.11651e-154	6.51229e-150	1.17957
Glu CA3/4-1	DPF3	3.32173e-153	1.02206e-148	0.665318
Glu CA3/4-1	LOC118152797	4.57086e-153	1.40641e-148	0.557156
Glu CA3/4-1	HS3ST4	7.28636e-153	2.24194e-148	1.08445
Glu CA3/4-1	KCNN2	1.97674e-152	6.08223e-148	1.03037
Glu CA3/4-1	LMO7	6.97543e-152	2.14627e-147	0.925979
Glu CA3/4-1	RNF182	2.76294e-151	8.50129e-147	0.656903
Glu CA3/4-1	SMARCA1	2.75042e-149	8.46277e-145	0.933514
Glu CA3/4-1	MAP3K5	3.10022e-147	9.53908e-143	1.03857
Glu CA3/4-1	OPCML	4.6671e-143	1.43602e-138	1.19591
Glu CA3/4-1	PPFIBP1	6.01256e-140	1.85001e-135	0.77204
Glu CA3/4-1	BDNF	2.56468e-137	7.89125e-133	0.601855
Glu CA3/4-1	DOCK9	3.28907e-137	1.01201e-132	0.972954
Glu CA3/4-1	MAP4K3	4.16477e-137	1.28146e-132	1.03069
Glu CA3/4-1	SCN3B	3.83398e-135	1.17968e-130	0.834972
Glu CA3/4-1	TAFA1	3.85671e-135	1.18667e-130	1.0862
Glu CA3/4-1	TESC	3.11163e-133	9.57417e-129	0.647307
Glu CA3/4-1	MAN1A1	2.67259e-130	8.22328e-126	0.920736
Glu CA3/4-1	IGF1	1.85218e-128	5.69897e-124	0.728772
Glu CA3/4-1	SVEP1	2.55713e-128	7.86804e-124	0.579265
Glu CA3/4-1	PHLDB2	3.75195e-128	1.15444e-123	0.453968
Glu CA3/4-1	ACVR1C	3.42642e-127	1.05428e-122	0.622086
Glu CA3/4-1	CHN2	3.02997e-126	9.32291e-122	0.932479
Glu CA3/4-1	ST6GALNAC5	5.55686e-125	1.70979e-120	1.14775
Glu CA3/4-1	PLCXD2	4.78766e-124	1.47312e-119	0.388716
Glu CA3/4-1	SPATA13	5.88603e-122	1.81107e-117	0.493249
Glu CA3/4-1	GRIK4	1.307e-121	4.02151e-117	0.824501
Glu CA3/4-1	TNS3	4.09614e-120	1.26034e-115	0.52676
Glu CA3/4-1	GALNT17	6.39236e-118	1.96686e-113	1.01697
Glu CA3/4-1	MAS1	5.88457e-117	1.81062e-112	0.42835
Glu CA3/4-1	LOC118148977	1.7994e-115	5.53657e-111	0.764445
Glu CA3/4-1	LOC100390463	1.38617e-114	4.2651e-110	0.954096
Glu CA3/4-1	PLS3	2.48832e-114	7.65633e-110	0.691416
Glu CA3/4-1	NETO1	4.40489e-113	1.35534e-108	1.02174
Glu CA3/4-1	SLCO3A1	1.69547e-111	5.21678e-107	0.8626
Glu CA3/4-1	CTNNAL1	3.3202e-111	1.02159e-106	0.793381
Glu CA3/4-1	PDZRN4	4.36654e-110	1.34354e-105	0.637893
Glu CA3/4-1	IDH1	1.8892e-109	5.81289e-105	0.512951
Glu CA3/4-1	TNFAIP8L3	7.93584e-107	2.44178e-102	0.502301
Glu CA3/4-1	CADPS	2.01746e-105	6.20753e-101	0.882915
Glu CA3/4-1	NNAT	2.77763e-104	8.54649e-100	0.618367
Glu CA3/4-1	ATP2B1	3.68364e-102	1.13342e-97	0.846607
Glu CA3/4-1	ZFPM2	1.11538e-101	3.43193e-97	0.755609
Glu CA3/4-1	KCTD6	1.97719e-99	6.08361e-95	0.379196
Glu CA3/4-1	GMCL1	7.22582e-99	2.22331e-94	0.85317
Glu CA3/4-1	ELP1	2.15081e-98	6.61783e-94	0.668992
Glu CA3/4-1	ZEB2	4.02085e-98	1.23717e-93	0.793897
Glu CA3/4-1	KCNMB2	5.19187e-98	1.59749e-93	0.672392
Glu CA3/4-1	RASGRP1	7.24709e-98	2.22986e-93	0.675945
Glu CA3/4-1	KHDRBS3	2.04433e-95	6.29021e-91	0.879515
Glu CA3/4-1	PARP8	4.57109e-94	1.40648e-89	0.701594
Glu CA3/4-1	ACVR1	2.72182e-93	8.37477e-89	0.678882
Glu CA3/4-1	PGAP1	6.12251e-93	1.88383e-88	0.824321
Glu CA3/4-1	FOCAD	9.23073e-93	2.8402e-88	0.796421
Glu CA3/4-1	AFF3	4.33951e-92	1.33522e-87	0.979842
Glu CA3/4-1	PTK2B	6.88726e-92	2.11914e-87	0.672755
Glu CA3/4-1	BMPR1B	4.36329e-90	1.34254e-85	0.594219
Glu CA3/4-1	NAV3	4.99539e-90	1.53703e-85	0.898984
Glu CA3/4-1	AMPH	1.27228e-89	3.91467e-85	0.737599
Glu CA3/4-1	ARHGAP21	9.94208e-89	3.05908e-84	0.806588
Glu CA3/4-1	LOC103795936	1.25416e-88	3.85891e-84	0.888367
Glu CA3/4-1	STXBP5L	8.17823e-88	2.51636e-83	0.822835
Glu CA3/4-1	GABRA2	1.65309e-87	5.08639e-83	0.86844
Glu CA3/4-1	CELF2	7.64347e-87	2.35182e-82	0.756601
Glu CA3/4-1	STIM2	1.55543e-86	4.78591e-82	0.799542
Glu CA3/4-1	KCNT2	2.22918e-86	6.85897e-82	0.944761
Glu CA3/4-1	NCKAP1	3.29408e-86	1.01355e-81	0.794979
Glu CA3/4-1	LRRC8D	7.13949e-86	2.19675e-81	0.589882
Glu CA3/4-1	DUSP4	1.22781e-85	3.77784e-81	0.39305
Glu CA3/4-1	ERC1	3.62566e-85	1.11558e-80	0.914989
Glu CA3/4-1	EPS15	2.73606e-84	8.41859e-80	0.605064
Glu CA3/4-1	SGK1	1.52963e-82	4.70651e-78	0.893115
Glu CA3/4-1	CCBE1	3.11492e-82	9.58429e-78	0.615019
Glu CA3/4-1	NELL2	1.31814e-81	4.05577e-77	0.769531
Glu CA3/4-1	SMARCAD1	6.71017e-81	2.06465e-76	0.618525
Glu CA3/4-1	PDE4B	1.03576e-80	3.18695e-76	0.840089
Glu CA3/4-1	RYR2	2.35639e-80	7.25038e-76	0.737819
Glu CA3/4-1	CTTNBP2	3.26913e-80	1.00588e-75	0.736724
Glu CA3/4-1	SYBU	9.52423e-80	2.93051e-75	0.698578
Glu CA3/4-1	PTAR1	1.55204e-79	4.77546e-75	0.564559
Glu CA3/4-1	PELI1	2.76212e-79	8.49877e-75	0.541973
Glu CA3/4-1	NRIP3	6.02079e-79	1.85254e-74	0.613119
Glu CA3/4-1	ACTR3	9.74215e-79	2.99756e-74	0.505731
Glu CA3/4-1	TRHDE	1.05507e-78	3.24635e-74	0.880835
Glu CA3/4-1	MPPED2	1.0947e-78	3.36827e-74	0.626421
Glu CA3/4-1	LOC118144288	3.17652e-78	9.77383e-74	0.395045
Glu CA3/4-1	ENOX2	3.28492e-77	1.01074e-72	0.399124
Glu CA3/4-1	WIPF3	5.24785e-77	1.61471e-72	0.663867
Glu CA3/4-1	CHGB	6.06332e-77	1.86562e-72	0.74664
Glu CA3/4-1	MSRA	4.12225e-76	1.26837e-71	0.743741
Glu CA3/4-1	ITPRID2	1.04424e-75	3.21301e-71	0.451732
Glu CA3/4-1	ROBO1	1.31206e-75	4.03708e-71	0.559496
Glu CA3/4-1	NR3C2	6.07306e-74	1.86862e-69	0.713435
Glu CA3/4-1	COL14A1	8.17803e-74	2.5163e-69	0.463841
Glu CA3/4-1	RYR3	9.15221e-74	2.81604e-69	0.695419
Glu CA3/4-1	GPR155	1.4365e-73	4.41997e-69	0.638237
Glu CA3/4-1	NCAPG2	4.58073e-73	1.40944e-68	0.361131
Glu CA3/4-1	RASA2	1.91841e-72	5.90275e-68	0.695439
Glu CA3/4-1	DGKH	2.75563e-72	8.4788e-68	0.587797
Glu CA3/4-1	CDH11	2.7055e-70	8.32456e-66	0.682369
Glu CA3/4-1	DGKG	9.38397e-69	2.88735e-64	0.556031
Glu CA3/4-1	SEMA3E	1.45415e-68	4.47427e-64	0.59189
Glu CA3/4-1	RAPGEF5	2.75275e-67	8.46995e-63	0.747446
Glu CA3/4-1	HS6ST3	6.7544e-67	2.07826e-62	0.74793
Glu CA3/4-1	EPHA7	9.52145e-67	2.92965e-62	0.62607
Glu CA3/4-1	LRCH1	2.62643e-66	8.08127e-62	0.543362
Glu CA3/4-1	KLHL5	3.41568e-66	1.05097e-61	0.592143
Glu CA3/4-1	CLMN	4.54804e-66	1.39939e-61	0.418015
Glu CA3/4-1	LOC108592781	1.29685e-65	3.99029e-61	0.610919
Glu CA3/4-1	CNKSR2	7.8056e-65	2.40171e-60	0.762151
Glu CA3/4-1	RALGPS2	9.52242e-65	2.92995e-60	0.634015
Glu CA3/4-1	SULF2	1.42187e-64	4.37496e-60	0.39635
Glu CA3/4-1	EML5	2.65965e-64	8.18347e-60	0.622756
Glu CA3/4-1	HPCA	3.81649e-64	1.1743e-59	0.477141
Glu CA3/4-1	LOC100413948	4.28348e-64	1.31799e-59	0.540646
Glu CA3/4-1	GRIA2	1.03618e-63	3.18821e-59	0.56308
Glu CA3/4-1	STX3	1.15841e-63	3.56432e-59	0.498386
Glu CA3/4-1	ANKRD6	7.20223e-63	2.21605e-58	0.601025
Glu CA3/4-1	RAPH1	3.12144e-62	9.60436e-58	0.615237
Glu CA3/4-1	SPOCK1	3.99524e-62	1.2293e-57	0.739259
Glu CA3/4-1	ERICH3	4.7654e-62	1.46627e-57	0.597819
Glu CA3/4-1	SDK1	2.67486e-60	8.23028e-56	0.46825
Glu CA3/4-1	TASOR2	3.98239e-60	1.22534e-55	0.54757
Glu CA3/4-1	CDC14B	4.5761e-59	1.40802e-54	0.477177
Glu CA3/4-1	SUSD4	9.52755e-59	2.93153e-54	0.63336
Glu CA3/4-1	TCF4	1.01066e-58	3.1097e-54	0.606374
Glu CA3/4-1	PRICKLE1	1.97185e-58	6.0672e-54	0.677088
Glu CA3/4-1	NEUROD6	2.88199e-58	8.86758e-54	0.369619
Glu CA3/4-1	PSD3	7.56621e-58	2.32805e-53	0.698439
Glu CA3/4-1	INPP4B	2.14442e-57	6.59816e-53	0.599128
Glu CA3/4-1	LOC100896535	4.69375e-57	1.44422e-52	0.354978
Glu CA3/4-1	TMEFF2	5.16717e-57	1.58989e-52	0.695862
Glu CA3/4-1	DPY19L3	8.94551e-57	2.75244e-52	0.443566
Glu CA3/4-1	WDR91	1.1334e-56	3.48736e-52	0.341406
Glu CA3/4-1	TCF12	2.15462e-56	6.62955e-52	0.573374
Glu CA3/4-1	COL25A1	4.4849e-56	1.37996e-51	0.324091
Glu CA3/4-1	LOC118147825	5.1932e-56	1.5979e-51	0.432073
Glu CA3/4-1	PPM1E	1.84392e-55	5.67354e-51	0.654042
Glu CA3/4-1	MICU1	2.00295e-55	6.16287e-51	0.549553
Glu CA3/4-1	SERGEF	2.45227e-55	7.54539e-51	0.552583
Glu CA3/4-1	AP3B1	2.55874e-55	7.87299e-51	0.54289
Glu CA3/4-1	SLC1A6	4.2111e-55	1.29571e-50	0.346315
Glu CA3/4-1	KLHL3	4.67574e-55	1.43868e-50	0.475157
Glu CA3/4-1	ABCC4	7.05442e-55	2.17057e-50	0.339059
Glu CA3/4-1	PLPPR4	1.47607e-54	4.54172e-50	0.525046
Glu CA3/4-1	ANKDD1A	3.32605e-54	1.02339e-49	0.363119
Glu CA3/4-1	PGBD5	3.59466e-54	1.10604e-49	0.506501
Glu CA3/4-1	ZDHHC14	5.45596e-54	1.67875e-49	0.589068
Glu CA3/4-1	TSPAN5	5.98341e-54	1.84103e-49	0.755561
Glu CA3/4-1	LRP12	8.36123e-54	2.57267e-49	0.607429
Glu CA3/4-1	TLL1	9.53984e-54	2.93531e-49	0.679979
Glu CA3/4-1	LOC108589890	1.98547e-53	6.1091e-49	0.505507
Glu CA3/4-1	CCDC28A	2.36035e-53	7.26256e-49	0.334504
Glu CA3/4-1	DPYD	2.48002e-53	7.63078e-49	0.586804
Glu CA3/4-1	VCL	2.6989e-53	8.30425e-49	0.411852
Glu CA3/4-1	HTR7	3.57517e-53	1.10004e-48	0.370365
Glu CA3/4-1	CLSTN2	3.71206e-53	1.14216e-48	0.585628
Glu CA3/4-1	UGGT2	4.28899e-53	1.31968e-48	0.468875
Glu CA3/4-1	SLC22A15	7.34314e-53	2.25941e-48	0.521914
Glu CA3/4-1	HTR1E	1.57182e-52	4.83632e-48	0.584558
Glu CA3/4-1	ZNF189	1.64469e-52	5.06056e-48	0.339648
Glu CA3/4-1	CAMK1D	2.04922e-52	6.30526e-48	0.588515
Glu CA3/4-1	CDC40	2.85917e-52	8.79736e-48	0.553403
Glu CA3/4-1	TXNRD3	4.11366e-52	1.26573e-47	0.470296
Glu CA3/4-1	CAMK2A	9.54542e-52	2.93703e-47	0.530194
Glu CA3/4-1	FAR1	1.42125e-51	4.37304e-47	0.477231
Glu CA3/4-1	EDRF1	1.81323e-51	5.57913e-47	0.507387
Glu CA3/4-1	FAR2	5.41542e-51	1.66627e-46	0.514708
Glu CA3/4-1	DZIP3	8.8267e-51	2.71589e-46	0.478385
Glu CA3/4-1	LRCH2	1.45886e-50	4.48877e-46	0.464156
Glu CA3/4-1	LOC103793661	3.46818e-50	1.06712e-45	0.471402
Glu CA3/4-1	ZNF277	5.1984e-50	1.59949e-45	0.437163
Glu CA3/4-1	DCLK2	2.12767e-49	6.54661e-45	0.50081
Glu CA3/4-1	MAGI3	3.89853e-49	1.19954e-44	0.606438
Glu CA3/4-1	ZC3H12C	5.43046e-49	1.6709e-44	0.431462
Glu CA3/4-1	CFAP299	6.69213e-49	2.0591e-44	0.604063
Glu CA3/4-1	TBC1D4	5.16978e-48	1.59069e-43	0.370721
Glu CA3/4-1	E2F3	2.80399e-47	8.6276e-43	0.459513
Glu CA3/4-1	SIPA1L3	2.90493e-47	8.93818e-43	0.449316
Glu CA3/4-1	DNMBP	6.06464e-47	1.86603e-42	0.338167
Glu CA3/4-1	WASF1	8.88647e-47	2.73428e-42	0.558773
Glu CA3/4-1	CFAP70	1.90628e-46	5.86545e-42	0.487922
Glu CA3/4-1	TMEM178A	4.05923e-46	1.24898e-41	0.405678
Glu CA3/4-1	SHTN1	8.13717e-46	2.50373e-41	0.44517
Glu CA3/4-1	VSTM2L	1.6911e-45	5.20334e-41	0.315651
Glu CA3/4-1	FLRT3	1.79697e-45	5.52908e-41	0.321644
Glu CA3/4-1	CCSER1	2.50004e-45	7.69236e-41	0.657378
Glu CA3/4-1	NETO2	5.15233e-45	1.58532e-40	0.384204
Glu CA3/4-1	SMG7	5.99471e-45	1.84451e-40	0.430036
Glu CA3/4-1	GPR137B	1.04562e-44	3.21726e-40	0.389379
Glu CA3/4-1	NCAM2	2.189e-44	6.73533e-40	0.6622
Glu CA3/4-1	CDH9	2.2974e-44	7.06888e-40	0.420996
Glu CA3/4-1	LOC100402421	7.41349e-44	2.28106e-39	0.437515
Glu CA3/4-1	SCN8A	7.47007e-44	2.29847e-39	0.484881
Glu CA3/4-1	ERC2	8.59662e-44	2.64509e-39	0.626716
Glu CA3/4-1	PLXNA4	1.41383e-43	4.35022e-39	0.571058
Glu CA3/4-1	ADAMTS3	1.77094e-43	5.44899e-39	0.300225
Glu CA3/4-1	ANO4	2.25438e-43	6.9365e-39	0.423305
Glu CA3/4-1	SLC4A8	2.5307e-43	7.7867e-39	0.429133
Glu CA3/4-1	KSR1	2.81385e-43	8.65794e-39	0.377925
Glu CA3/4-1	SH3GL2	3.28866e-43	1.01189e-38	0.578006
Glu CA3/4-1	MYO1B	3.60811e-43	1.11018e-38	0.309883
Glu CA3/4-1	PRKG1	4.91821e-43	1.51328e-38	0.512756
Glu CA3/4-1	BRINP1	1.96224e-42	6.0376e-38	0.518467
Glu CA3/4-1	ATR	3.42225e-42	1.05299e-37	0.376297
Glu CA3/4-1	CACNA1E	3.75043e-42	1.15397e-37	0.486459
Glu CA3/4-1	LOC108592670	5.5291e-42	1.70125e-37	0.384197
Glu CA3/4-1	ANK3	7.69985e-42	2.36917e-37	0.481449
Glu CA3/4-1	GPATCH2L	9.49503e-42	2.92153e-37	0.346383
Glu CA3/4-1	LOC100392984	1.55901e-41	4.79691e-37	0.346169
Glu CA3/4-1	PTPN13	1.6136e-41	4.96488e-37	0.408083
Glu CA3/4-1	WWC3	1.76145e-41	5.41981e-37	0.307654
Glu CA3/4-1	LOC103794587	3.07335e-41	9.4564e-37	0.437227
Glu CA3/4-1	CHST11	4.65625e-41	1.43268e-36	0.485625
Glu CA3/4-1	RAB26	1.41211e-40	4.34492e-36	0.284953
Glu CA3/4-1	WDFY3	2.53532e-40	7.80091e-36	0.504051
Glu CA3/4-1	CRMP1	5.07946e-40	1.5629e-35	0.453447
Glu CA3/4-1	GLS	9.41446e-40	2.89674e-35	0.459105
Glu CA3/4-1	GABRB3	1.12358e-39	3.45713e-35	0.557688
Glu CA3/4-1	BCLAF3	1.21918e-39	3.75131e-35	0.292957
Glu CA3/4-1	CALN1	1.37107e-39	4.21863e-35	0.509427
Glu CA3/4-1	C6H2orf80	1.52936e-39	4.70567e-35	0.295623
Glu CA3/4-1	ME1	2.31099e-39	7.11069e-35	0.405967
Glu CA3/4-1	CACNA1C	3.82708e-39	1.17756e-34	0.533021
Glu CA3/4-1	LOC100407286	5.56345e-39	1.71182e-34	0.349473
Glu CA3/4-1	PLCL1	1.0125e-38	3.11535e-34	0.410777
Glu CA3/4-1	LAMB1	1.06042e-38	3.26279e-34	0.397129
Glu CA3/4-1	DNAH9	3.72445e-38	1.14598e-33	0.37633
Glu CA3/4-1	OGT	5.304e-38	1.63199e-33	0.374501
Glu CA3/4-1	AKAP13	5.67723e-38	1.74683e-33	0.395886
Glu CA3/4-1	SLAIN1	6.94722e-38	2.13759e-33	0.370235
Glu CA3/4-1	WWC2	8.30893e-38	2.55658e-33	0.287857
Glu CA3/4-1	SRGAP3	8.84269e-38	2.72081e-33	0.424544
Glu CA3/4-1	LARGE1	1.48942e-37	4.58278e-33	0.575842
Glu CA3/4-1	KHDRBS2	1.64836e-37	5.07183e-33	0.53453
Glu CA3/4-1	LOC103790647	1.8929e-37	5.82428e-33	0.425418
Glu CA3/4-1	PKP4	2.02632e-37	6.23478e-33	0.419131
Glu CA3/4-1	GRIA3	4.6583e-37	1.43331e-32	0.506265
Glu CA3/4-1	MAP7	4.8044e-37	1.47827e-32	0.516066
Glu CA3/4-1	ARFGEF1	7.05634e-37	2.17116e-32	0.460242
Glu CA3/4-1	PHTF1	1.04616e-36	3.21892e-32	0.365912
Glu CA3/4-1	RSRP1	1.08612e-36	3.34187e-32	0.340437
Glu CA3/4-1	GRID1	1.11594e-36	3.43364e-32	0.52087
Glu CA3/4-1	SLIT3	1.44328e-36	4.44082e-32	0.518568
Glu CA3/4-1	URB2	2.12342e-36	6.53356e-32	0.270265
Glu CA3/4-1	ENAH	2.12642e-36	6.54279e-32	0.403383
Glu CA3/4-1	FRY	2.92303e-36	8.99386e-32	0.436195
Glu CA3/4-1	GRM1	3.24885e-36	9.99638e-32	0.469641
Glu CA3/4-1	SS18	4.0066e-36	1.23279e-31	0.254202
Glu CA3/4-1	MLLT3	4.43042e-36	1.3632e-31	0.501438
Glu CA3/4-1	KCNQ5	4.89469e-36	1.50605e-31	0.541626
Glu CA3/4-1	NKAIN3	5.5572e-36	1.7099e-31	0.321401
Glu CA3/4-1	TAPT1	8.39445e-36	2.58289e-31	0.446803
Glu CA3/4-1	ROR1	1.3953e-35	4.2932e-31	0.294721
Glu CA3/4-1	CTNNBL1	1.66172e-35	5.11294e-31	0.308571
Glu CA3/4-1	MARK1	1.78485e-35	5.49181e-31	0.421305
Glu CA3/4-1	RBFOX1	1.97421e-35	6.07444e-31	0.449917
Glu CA3/4-1	LOC100399809	2.43337e-35	7.48724e-31	0.254146
Glu CA3/4-1	IL13RA2	3.45423e-35	1.06283e-30	0.345617
Glu CA3/4-1	FER	3.82196e-35	1.17598e-30	0.453449
Glu CA3/4-1	MCC	5.55601e-35	1.70953e-30	0.325195
Glu CA3/4-1	SRGAP2	7.32858e-35	2.25493e-30	0.39465
Glu CA3/4-1	SLIT1	8.39902e-35	2.58429e-30	0.380073
Glu CA3/4-1	FAM13A	8.70455e-35	2.6783e-30	0.326049
Glu CA3/4-1	IQCA1	1.09047e-34	3.35526e-30	0.405077
Glu CA3/4-1	DMXL2	1.11594e-34	3.43364e-30	0.430856
Glu CA3/4-1	LOC103788721	2.54163e-34	7.82035e-30	0.379317
Glu CA3/4-1	REPS1	2.67914e-34	8.24344e-30	0.371887
Glu CA3/4-1	LOC100408486	2.96575e-34	9.12533e-30	0.387981
Glu CA3/4-1	UNC79	3.02107e-34	9.29552e-30	0.41683
Glu CA3/4-1	PKNOX1	3.04858e-34	9.38017e-30	0.352574
Glu CA3/4-1	RAPGEF1	3.6824e-34	1.13304e-29	0.331517
Glu CA3/4-1	C3H4orf45	4.7801e-34	1.47079e-29	0.356992
Glu CA3/4-1	PRKCG	5.1329e-34	1.57934e-29	0.266754
Glu CA3/4-1	DMD	6.03342e-34	1.85642e-29	0.505507
Glu CA3/4-1	WDFY2	7.46987e-34	2.2984e-29	0.391303
Glu CA3/4-1	LIPA	8.4032e-34	2.58558e-29	0.325762
Glu CA3/4-1	RIMS1	8.46388e-34	2.60425e-29	0.465454
Glu CA3/4-1	EID2B	1.77157e-33	5.45093e-29	0.427867
Glu CA3/4-1	RAB8B	1.90709e-33	5.86793e-29	0.303392
Glu CA3/4-1	KCTD1	2.02478e-33	6.23006e-29	0.400736
Glu CA3/4-1	GRIN2B	2.51683e-33	7.74402e-29	0.515727
Glu CA3/4-1	MIPOL1	3.20622e-33	9.86523e-29	0.332961
Glu CA3/4-1	EXOC1	5.60075e-33	1.72329e-28	0.336333
Glu CA3/4-1	NEBL	6.10249e-33	1.87768e-28	0.430437
Glu CA3/4-1	NUP93	6.36444e-33	1.95828e-28	0.391606
Glu CA3/4-1	IARS1	6.98823e-33	2.15021e-28	0.333356
Glu CA3/4-1	ASPH	1.0503e-32	3.23167e-28	0.425593
Glu CA3/4-1	ZNF804A	1.11279e-32	3.42393e-28	0.483488
Glu CA3/4-1	APBB2	1.62324e-32	4.99456e-28	0.504573
Glu CA3/4-1	CHUK	1.85066e-32	5.69431e-28	0.316666
Glu CA3/4-1	LOC108588705	2.13134e-32	6.55792e-28	0.385237
Glu CA3/4-1	LOC103787637	2.52925e-32	7.78223e-28	0.376538
Glu CA3/4-1	LOC108590127	3.45328e-32	1.06254e-27	0.314445
Glu CA3/4-1	ATP8A1	3.8523e-32	1.18531e-27	0.360292
Glu CA3/4-1	DNAI3	4.42728e-32	1.36223e-27	0.309947
Glu CA3/4-1	MCTP1	8.50559e-32	2.61708e-27	0.491094
Glu CA3/4-1	CADPS2	8.67956e-32	2.67062e-27	0.315281
Glu CA3/4-1	CLASP1	1.1857e-31	3.64827e-27	0.398146
Glu CA3/4-1	MMD	1.36602e-31	4.20312e-27	0.348311
Glu CA3/4-1	CPEB1	1.4256e-31	4.38642e-27	0.288823
Glu CA3/4-1	L3MBTL4	1.6115e-31	4.95844e-27	0.407806
Glu CA3/4-1	LINGO2	2.26206e-31	6.96014e-27	0.443589
Glu CA3/4-1	ARFGEF2	2.28198e-31	7.02144e-27	0.372082
Glu CA3/4-1	CACNA2D3	2.38568e-31	7.34049e-27	0.513306
Glu CA3/4-1	RECK	2.89483e-31	8.90711e-27	0.272707
Glu CA3/4-1	FMNL2	3.01599e-31	9.27991e-27	0.36645
Glu CA3/4-1	ZC2HC1A	3.17803e-31	9.77847e-27	0.290379
Glu CA3/4-1	JAK2	3.60213e-31	1.10834e-26	0.305741
Glu CA3/4-1	CRACD	3.81197e-31	1.17291e-26	0.350404
Glu CA3/4-1	LOC108590531	4.02907e-31	1.23971e-26	0.268503
Glu CA3/4-1	LIMCH1	5.97733e-31	1.83917e-26	0.42549
Glu CA3/4-1	MCCC2	5.99964e-31	1.84603e-26	0.277374
Glu CA3/4-1	ME3	1.11069e-30	3.41749e-26	0.39963
Glu CA3/4-1	POLR3A	1.77336e-30	5.45647e-26	0.302759
Glu CA3/4-1	ARL15	2.20609e-30	6.78791e-26	0.411831
Glu CA3/4-1	ERI2	2.8059e-30	8.63347e-26	0.287913
Glu CA3/4-1	AGK	3.02599e-30	9.31066e-26	0.353652
Glu CA3/4-1	LOC100386852	4.45297e-30	1.37013e-25	0.325336
Glu CA3/4-1	GSAP	9.46998e-30	2.91382e-25	0.278787
Glu CA3/4-1	CHST1	1.59371e-29	4.90369e-25	0.259004
Glu CA3/4-1	KCNJ6	1.64551e-29	5.06307e-25	0.406308
Glu CA3/4-1	PTK2	1.68508e-29	5.18482e-25	0.465858
Glu CA3/4-1	PAXBP1	1.71265e-29	5.26967e-25	0.363423
Glu CA3/4-1	RAPGEF6	2.25976e-29	6.95305e-25	0.365025
Glu CA3/4-1	CACNA1B	4.46011e-29	1.37233e-24	0.495624
Glu CA3/4-1	TENM4	5.04587e-29	1.55256e-24	0.523172
Glu CA3/4-1	LOC103795080	6.17444e-29	1.89981e-24	0.332359
Glu CA3/4-1	TEX9	7.07922e-29	2.1782e-24	0.281862
Glu CA3/4-1	NRXN3	7.22333e-29	2.22255e-24	0.395296
Glu CA3/4-1	RNF150	7.65226e-29	2.35452e-24	0.400888
Glu CA3/4-1	CDC42BPA	8.01407e-29	2.46585e-24	0.389612
Glu CA3/4-1	MYCBP2	1.2915e-28	3.97382e-24	0.41903
Glu CA3/4-1	SPIDR	1.46244e-28	4.49978e-24	0.352928
Glu CA3/4-1	KCTD16	1.84244e-28	5.66901e-24	0.381248
Glu CA3/4-1	ULK4	2.47984e-28	7.63022e-24	0.346334
Glu CA3/4-1	SNAP91	2.72187e-28	8.37493e-24	0.429603
Glu CA3/4-1	FBXW8	4.33341e-28	1.33335e-23	0.267019
Glu CA3/4-1	NRG3	5.57927e-28	1.71669e-23	0.38875
Glu CA3/4-1	ROCK2	5.72005e-28	1.76e-23	0.452435
Glu CA3/4-1	LOC103787243	7.5823e-28	2.333e-23	0.272335
Glu CA3/4-1	ZC3H12B	1.12254e-27	3.45393e-23	0.531972
Glu CA3/4-1	CASK	2.06144e-27	6.34285e-23	0.357834
Glu CA3/4-1	RSPO2	2.158e-27	6.63996e-23	0.255921
Glu CA3/4-1	CCPG1	3.12625e-27	9.61917e-23	0.34855
Glu CA3/4-1	ZDHHC17	3.94551e-27	1.21399e-22	0.309008
Glu CA3/4-1	GMDS	4.46952e-27	1.37523e-22	0.441404
Glu CA3/4-1	SH3RF3	4.63536e-27	1.42626e-22	0.329884
Glu CA3/4-1	HTR4	5.01227e-27	1.54223e-22	0.351443
Glu CA3/4-1	CDK14	6.03569e-27	1.85712e-22	0.396718
Glu CA3/4-1	PPP2R5C	6.22173e-27	1.91436e-22	0.30184
Glu CA3/4-1	NPTXR	9.5236e-27	2.93032e-22	0.358094
Glu CA3/4-1	B3GALT1	1.12234e-26	3.45331e-22	0.428253
Glu CA3/4-1	BICD1	1.59773e-26	4.91607e-22	0.365699
Glu CA3/4-1	ALG13	2.17575e-26	6.69456e-22	0.250773
Glu CA3/4-1	RASGRF1	3.68273e-26	1.13314e-21	0.432101
Glu CA3/4-1	LOC103787440	4.15378e-26	1.27808e-21	0.285807
Glu CA3/4-1	CSNK1G3	4.72023e-26	1.45237e-21	0.273414
Glu CA3/4-1	PFKP	4.86509e-26	1.49694e-21	0.293731
Glu CA3/4-1	PPARGC1A	5.01961e-26	1.54448e-21	0.35381
Glu CA3/4-1	CASD1	5.24358e-26	1.6134e-21	0.304539
Glu CA3/4-1	NSF	5.32729e-26	1.63915e-21	0.380941
Glu CA3/4-1	ZBTB18	6.15688e-26	1.89441e-21	0.26544
Glu CA3/4-1	RGL1	8.79668e-26	2.70665e-21	0.329062
Glu CA3/4-1	CCDC112	2.1002e-25	6.4621e-21	0.276164
Glu CA3/4-1	EPHA5	2.26622e-25	6.97292e-21	0.387246
Glu CA3/4-1	ACACA	2.44584e-25	7.52559e-21	0.317677
Glu CA3/4-1	DIP2C	2.47196e-25	7.60597e-21	0.364591
Glu CA3/4-1	SEC63	3.19974e-25	9.84528e-21	0.277003
Glu CA3/4-1	SYNJ1	3.41492e-25	1.05074e-20	0.29048
Glu CA3/4-1	TRIO	3.57444e-25	1.09982e-20	0.349198
Glu CA3/4-1	PPP1R13B	3.99064e-25	1.22788e-20	0.289979
Glu CA3/4-1	CA10	4.81743e-25	1.48227e-20	0.287498
Glu CA3/4-1	HACD2	6.28509e-25	1.93386e-20	0.277944
Glu CA3/4-1	AK5	6.94884e-25	2.13809e-20	0.322829
Glu CA3/4-1	PAPSS1	7.13949e-25	2.19675e-20	0.369509
Glu CA3/4-1	DGKB	1.19409e-24	3.67411e-20	0.345712
Glu CA3/4-1	RNF130	1.2566e-24	3.86645e-20	0.418231
Glu CA3/4-1	LAMC1	1.28885e-24	3.96566e-20	0.261153
Glu CA3/4-1	PDE1A	1.44671e-24	4.45138e-20	0.354929
Glu CA3/4-1	ANXA7	1.90438e-24	5.85958e-20	0.251814
Glu CA3/4-1	ACER3	2.23806e-24	6.8863e-20	0.405597
Glu CA3/4-1	LOC100894345	2.89989e-24	8.92267e-20	0.340359
Glu CA3/4-1	TMEM150C	3.00889e-24	9.25805e-20	0.319016
Glu CA3/4-1	PRKAG2	3.54093e-24	1.08951e-19	0.286291
Glu CA3/4-1	TBCD	5.02743e-24	1.54689e-19	0.276365
Glu CA3/4-1	AAK1	5.10365e-24	1.57034e-19	0.351495
Glu CA3/4-1	ANKRD33B	5.16311e-24	1.58864e-19	0.282095
Glu CA3/4-1	DNAH12	5.48213e-24	1.6868e-19	0.284807
Glu CA3/4-1	TRPC5	6.79925e-24	2.09206e-19	0.320254
Glu CA3/4-1	NOL8	6.9318e-24	2.13285e-19	0.272193
Glu CA3/4-1	SGIP1	7.74946e-24	2.38443e-19	0.299277
Glu CA3/4-1	UBLCP1	7.99839e-24	2.46103e-19	0.280779
Glu CA3/4-1	CPE	8.23556e-24	2.534e-19	0.278688
Glu CA3/4-1	ZBTB8OS	9.38439e-24	2.88748e-19	0.285795
Glu CA3/4-1	LOC103792483	9.87132e-24	3.03731e-19	0.341587
Glu CA3/4-1	DPP6	1.0313e-23	3.1732e-19	0.387349
Glu CA3/4-1	VPS41	1.22549e-23	3.7707e-19	0.265498
Glu CA3/4-1	PALLD	1.3981e-23	4.30181e-19	0.307373
Glu CA3/4-1	SMPD3	1.67854e-23	5.16469e-19	0.309844
Glu CA3/4-1	PDHX	1.72634e-23	5.31178e-19	0.261481
Glu CA3/4-1	MAPK8	2.34005e-23	7.2001e-19	0.309842
Glu CA3/4-1	KLHL29	2.41012e-23	7.4157e-19	0.312442
Glu CA3/4-1	CEP126	2.52504e-23	7.7693e-19	0.294882
Glu CA3/4-1	MTUS2	4.20157e-23	1.29278e-18	0.366667
Glu CA3/4-1	DICER1	4.2694e-23	1.31365e-18	0.251537
Glu CA3/4-1	ABHD12	4.4894e-23	1.38134e-18	0.279923
Glu CA3/4-1	UBR3	5.07236e-23	1.56071e-18	0.356361
Glu CA3/4-1	TERF1	5.39137e-23	1.65887e-18	0.315149
Glu CA3/4-1	SYN2	6.93144e-23	2.13274e-18	0.369897
Glu CA3/4-1	EFR3A	8.21115e-23	2.52649e-18	0.296805
Glu CA3/4-1	ZNF670	1.02307e-22	3.14789e-18	0.358486
Glu CA3/4-1	DYNC1I1	1.1968e-22	3.68242e-18	0.323188
Glu CA3/4-1	DNM1L	1.29571e-22	3.98676e-18	0.299309
Glu CA3/4-1	NEK10	1.39393e-22	4.289e-18	0.293861
Glu CA3/4-1	CCDC175	1.51636e-22	4.6657e-18	0.275028
Glu CA3/4-1	GPI	1.80611e-22	5.55722e-18	0.253271
Glu CA3/4-1	TMEM245	2.06434e-22	6.35176e-18	0.300169
Glu CA3/4-1	CAP2	2.0941e-22	6.44335e-18	0.319629
Glu CA3/4-1	EML6	2.54015e-22	7.81578e-18	0.327713
Glu CA3/4-1	WARS2	2.68097e-22	8.24907e-18	0.294593
Glu CA3/4-1	TTC39C	2.92403e-22	8.99696e-18	0.250323
Glu CA3/4-1	ANKRD10	3.34019e-22	1.02774e-17	0.301334
Glu CA3/4-1	MPP6	4.0353e-22	1.24162e-17	0.276316
Glu CA3/4-1	LOC103789389	4.4187e-22	1.35959e-17	0.256048
Glu CA3/4-1	STUM	4.97578e-22	1.531e-17	0.261322
Glu CA3/4-1	NTRK3	5.0899e-22	1.56611e-17	0.337858
Glu CA3/4-1	LSAMP	6.28341e-22	1.93334e-17	0.315719
Glu CA3/4-1	LUC7L	6.60237e-22	2.03148e-17	0.282682
Glu CA3/4-1	CSNK1G1	1.18203e-21	3.63698e-17	0.2974
Glu CA3/4-1	NEDD4L	1.24538e-21	3.83192e-17	0.306461
Glu CA3/4-1	FNIP2	1.27281e-21	3.91631e-17	0.282782
Glu CA3/4-1	UBE2E2	1.4904e-21	4.5858e-17	0.34074
Glu CA3/4-1	FAM135B	2.23862e-21	6.888e-17	0.289784
Glu CA3/4-1	MSH3	2.66868e-21	8.21125e-17	0.267357
Glu CA3/4-1	SH3KBP1	3.94259e-21	1.21309e-16	0.273396
Glu CA3/4-1	NBDY	4.05318e-21	1.24712e-16	0.298691
Glu CA3/4-1	SIK3	4.92433e-21	1.51517e-16	0.277918
Glu CA3/4-1	ITSN1	6.81786e-21	2.09779e-16	0.379528
Glu CA3/4-1	AHCTF1	6.87134e-21	2.11424e-16	0.268261
Glu CA3/4-1	NCOA1	7.24837e-21	2.23025e-16	0.291335
Glu CA3/4-1	PREPL	7.50178e-21	2.30822e-16	0.320749
Glu CA3/4-1	CDK17	7.70032e-21	2.36931e-16	0.278526
Glu CA3/4-1	CAPZA2	8.12665e-21	2.50049e-16	0.268436
Glu CA3/4-1	WDR7	1.1715e-20	3.60459e-16	0.321095
Glu CA3/4-1	HACE1	1.31818e-20	4.05592e-16	0.285009
Glu CA3/4-1	FAM102B	2.64675e-20	8.14378e-16	0.259346
Glu CA3/4-1	SNCA	3.94321e-20	1.21329e-15	0.26339
Glu CA3/4-1	SEZ6L	4.98147e-20	1.53275e-15	0.274541
Glu CA3/4-1	SRRM3	5.13079e-20	1.57869e-15	0.288283
Glu CA3/4-1	HERC3	5.25294e-20	1.61628e-15	0.305995
Glu CA3/4-1	SPIN4	6.72356e-20	2.06877e-15	0.293707
Glu CA3/4-1	DOP1B	7.66259e-20	2.3577e-15	0.27717
Glu CA3/4-1	VPS13C	7.97685e-20	2.4544e-15	0.273352
Glu CA3/4-1	MTMR12	8.29933e-20	2.55362e-15	0.261869
Glu CA3/4-1	DLG2	1.06854e-19	3.28778e-15	0.319936
Glu CA3/4-1	CAMK2B	1.29914e-19	3.99734e-15	0.296365
Glu CA3/4-1	USP34	1.41398e-19	4.35069e-15	0.299057
Glu CA3/4-1	MBOAT2	1.61049e-19	4.95532e-15	0.31665
Glu CA3/4-1	FOXG1	1.69247e-19	5.20757e-15	0.270979
Glu CA3/4-1	IPO11	1.92569e-19	5.92517e-15	0.305542
Glu CA3/4-1	EPB41L4B	2.25079e-19	6.92544e-15	0.276652
Glu CA3/4-1	CLIP1	2.41234e-19	7.42253e-15	0.259455
Glu CA3/4-1	RICTOR	2.49543e-19	7.6782e-15	0.271449
Glu CA3/4-1	ARID1B	2.82936e-19	8.70567e-15	0.276329
Glu CA3/4-1	PPP3CB	4.3762e-19	1.34651e-14	0.251108
Glu CA3/4-1	KIAA0408	4.68059e-19	1.44017e-14	0.277611
Glu CA3/4-1	LOC118151635	7.13034e-19	2.19393e-14	0.317916
Glu CA3/4-1	TAF2	8.46012e-19	2.60309e-14	0.279923
Glu CA3/4-1	SPATA7	1.2272e-18	3.77597e-14	0.261997
Glu CA3/4-1	NAALADL2	1.67755e-18	5.16166e-14	0.276006
Glu CA3/4-1	UVRAG	1.9317e-18	5.94364e-14	0.273934
Glu CA3/4-1	MTERF1	2.27387e-18	6.99647e-14	0.291267
Glu CA3/4-1	PLEKHA5	2.31584e-18	7.12562e-14	0.288457
Glu CA3/4-1	DENND1B	2.41794e-18	7.43975e-14	0.274862
Glu CA3/4-1	MAPK9	2.53418e-18	7.79741e-14	0.2511
Glu CA3/4-1	OSBPL1A	3.46578e-18	1.06639e-13	0.28239
Glu CA3/4-1	MFSD6	3.6439e-18	1.12119e-13	0.250346
Glu CA3/4-1	ABHD6	4.00351e-18	1.23184e-13	0.281438
Glu CA3/4-1	ZMYND8	4.44216e-18	1.36681e-13	0.292069
Glu CA3/4-1	ST7	4.87466e-18	1.49988e-13	0.319707
Glu CA3/4-1	ASTN1	5.43618e-18	1.67266e-13	0.250939
Glu CA3/4-1	ATXN10	5.72776e-18	1.76238e-13	0.289651
Glu CA3/4-1	EML4	8.37801e-18	2.57783e-13	0.250877
Glu CA3/4-1	DSCAML1	9.17324e-18	2.82252e-13	0.271693
Glu CA3/4-1	LOC108588872	1.03657e-17	3.18943e-13	0.298114
Glu CA3/4-1	GPATCH2	1.68967e-17	5.19894e-13	0.261095
Glu CA3/4-1	TANC2	3.10243e-17	9.54587e-13	0.2885
Glu CA3/4-1	PDE4D	4.69246e-17	1.44382e-12	0.304735
Glu CA3/4-1	LOC100895981	5.64619e-17	1.73728e-12	0.276119
Glu CA3/4-1	UBR5	5.83004e-17	1.79384e-12	0.256997
Glu CA3/4-1	PRKN	2.25837e-16	6.94876e-12	0.293838
Glu CA3/4-1	ATG2B	2.52429e-16	7.76698e-12	0.260506
Glu CA3/4-1	PAK3	3.11988e-16	9.59957e-12	0.295316
Glu CA3/4-1	LOC118150929	4.67824e-16	1.43945e-11	0.261254
Glu CA3/4-1	HERC1	5.84117e-16	1.79727e-11	0.288237
Glu CA3/4-1	TMEM178B	6.40315e-16	1.97019e-11	0.366159
Glu CA3/4-1	SPRED2	6.97979e-16	2.14761e-11	0.272567
Glu CA3/4-1	ATP8A2	7.29174e-16	2.2436e-11	0.316447
Glu CA3/4-1	XKR4	9.38896e-16	2.88889e-11	0.301882
Glu CA3/4-1	EXOC6B	1.86397e-15	5.73525e-11	0.34223
Glu CA3/4-1	PCNX1	2.67111e-15	8.21874e-11	0.258946
Glu CA3/4-1	NCOA2	3.1418e-15	9.66699e-11	0.259504
Glu CA3/4-1	CCDC148	4.25448e-15	1.30906e-10	0.25752
Glu CA3/4-1	MYO9A	2.04658e-14	6.29713e-10	0.251433
Glu CA3/4-1	MCU	3.11419e-14	9.58206e-10	0.270921
Glu CA3/4-1	FRRS1L	4.74938e-14	1.46134e-09	0.255973
Glu CA3/4-1	CELF4	1.3208e-13	4.06397e-09	0.302136
Glu CA3/4-1	FHIT	1.78748e-13	5.49989e-09	0.258286
Glu CA3/4-1	MEMO1	1.95493e-13	6.01511e-09	0.278943
Glu CA3/4-1	MYT1L	3.06253e-13	9.4231e-09	0.280615
Glu CA3/4-1	CRPPA	6.86507e-13	2.11231e-08	0.250637
Glu CA3/4-1	BCL11A	7.38122e-11	2.27113e-06	0.28
Glu CA3/4-1	MACROD2	6.41914e-09	0.000197511	0.261439
Glu CA3/4-2	LOC118145773	0	0	3.53809
Glu CA3/4-2	SLIT2	0	0	1.80627
Glu CA3/4-2	MARCHF1	0	0	1.7283
Glu CA3/4-2	RSPO3	0	0	1.42585
Glu CA3/4-2	SLC24A3	0	0	1.40021
Glu CA3/4-2	ARHGEF28	0	0	1.19744
Glu CA3/4-2	NNAT	0	0	1.13258
Glu CA3/4-2	LOC103793609	0	0	1.06841
Glu CA3/4-2	TRPC4	0	0	1.03618
Glu CA3/4-2	KIT	0	0	1.01964
Glu CA3/4-2	CARTPT	0	0	1.00026
Glu CA3/4-2	IGFBP3	0	0	0.819172
Glu CA3/4-2	CALB2	0	0	0.780884
Glu CA3/4-2	NR2F2	0	0	0.711517
Glu CA3/4-2	DGKG	7.6461e-301	2.35263e-296	1.31441
Glu CA3/4-2	FAM126A	1.45181e-300	4.46707e-296	1.03271
Glu CA3/4-2	N4BP2	1.35009e-276	4.15408e-272	0.908255
Glu CA3/4-2	SPHKAP	4.63204e-272	1.42523e-267	1.23218
Glu CA3/4-2	EML5	1.36875e-267	4.2115e-263	1.64411
Glu CA3/4-2	LOC118148977	1.64113e-266	5.0496e-262	1.15508
Glu CA3/4-2	OPRK1	3.86762e-257	1.19003e-252	0.438665
Glu CA3/4-2	PDE5A	1.59356e-234	4.90324e-230	0.938095
Glu CA3/4-2	ADAM12	7.47395e-227	2.29966e-222	0.581339
Glu CA3/4-2	ZCCHC12	1.2814e-226	3.94273e-222	0.854998
Glu CA3/4-2	RYR3	4.97435e-223	1.53056e-218	1.14476
Glu CA3/4-2	B3GLCT	2.77548e-219	8.53988e-215	0.781361
Glu CA3/4-2	ATP1B1	1.76111e-218	5.41875e-214	1.01539
Glu CA3/4-2	GDA	2.49684e-218	7.68251e-214	1.00555
Glu CA3/4-2	SCG2	8.73967e-208	2.68911e-203	0.946793
Glu CA3/4-2	AK5	2.13413e-207	6.56651e-203	1.12045
Glu CA3/4-2	FIBCD1	9.39594e-206	2.89104e-201	0.479386
Glu CA3/4-2	KCNMB2	2.52314e-198	7.76345e-194	0.851356
Glu CA3/4-2	GABRA2	1.5339e-197	4.71967e-193	1.09053
Glu CA3/4-2	HS3ST4	9.71928e-193	2.99052e-188	0.892748
Glu CA3/4-2	ANO4	9.6564e-192	2.97118e-187	0.983925
Glu CA3/4-2	GALNT3	1.30991e-190	4.03046e-186	0.62732
Glu CA3/4-2	ZBTB20	5.29022e-185	1.62775e-180	0.988163
Glu CA3/4-2	TIMP2	2.86286e-184	8.80874e-180	0.741932
Glu CA3/4-2	SLC8A1	3.64542e-181	1.12166e-176	1.0148
Glu CA3/4-2	SHISA6	1.73764e-179	5.34654e-175	1.10553
Glu CA3/4-2	NOTCH2	4.03455e-179	1.24139e-174	0.665701
Glu CA3/4-2	LOC118142887	1.8889e-177	5.81196e-173	0.415845
Glu CA3/4-2	C13H18orf63	3.48303e-177	1.07169e-172	0.722417
Glu CA3/4-2	CSMD3	1.27127e-176	3.91156e-172	1.18649
Glu CA3/4-2	GPC5	1.37531e-174	4.23168e-170	0.904187
Glu CA3/4-2	DOCK11	1.04335e-172	3.2103e-168	0.623495
Glu CA3/4-2	ETV1	1.15306e-169	3.54784e-165	0.697349
Glu CA3/4-2	PGAP1	2.88305e-168	8.87085e-164	1.02114
Glu CA3/4-2	NBEA	3.23965e-168	9.96807e-164	0.906838
Glu CA3/4-2	FNDC3B	4.35123e-166	1.33883e-161	0.83769
Glu CA3/4-2	IDS	7.5156e-166	2.31248e-161	0.821057
Glu CA3/4-2	EFNA5	3.46597e-159	1.06644e-154	1.06369
Glu CA3/4-2	LOC118151319	1.91484e-158	5.89176e-154	0.362439
Glu CA3/4-2	GRIA1	2.84408e-158	8.75095e-154	0.919887
Glu CA3/4-2	RUNX1T1	9.10197e-155	2.80059e-150	0.994335
Glu CA3/4-2	LOC100386064	5.47441e-154	1.68442e-149	0.682803
Glu CA3/4-2	PEG10	9.28658e-153	2.85739e-148	1.01891
Glu CA3/4-2	LONRF2	1.99203e-151	6.12928e-147	0.999781
Glu CA3/4-2	FOXO1	2.27607e-151	7.00324e-147	0.451286
Glu CA3/4-2	LOC100408486	2.86234e-151	8.80713e-147	1.02304
Glu CA3/4-2	GMCL1	4.1369e-151	1.27288e-146	0.898891
Glu CA3/4-2	GRK3	2.76537e-147	8.50876e-143	0.884016
Glu CA3/4-2	LOC103791740	8.59479e-146	2.64453e-141	0.725799
Glu CA3/4-2	ROR1	2.09152e-145	6.43539e-141	0.71358
Glu CA3/4-2	TENM2	2.28249e-144	7.02298e-140	0.892152
Glu CA3/4-2	CFLAR	2.73713e-144	8.42189e-140	0.447166
Glu CA3/4-2	LOC103795936	1.78733e-143	5.49944e-139	0.865655
Glu CA3/4-2	SYT17	3.34896e-143	1.03044e-138	0.578493
Glu CA3/4-2	FRY	1.72733e-142	5.31482e-138	0.912269
Glu CA3/4-2	RALGPS2	5.66872e-142	1.74421e-137	0.860195
Glu CA3/4-2	MAMDC2	2.15168e-140	6.62049e-136	0.612926
Glu CA3/4-2	DOCK9	1.4098e-137	4.33782e-133	0.861147
Glu CA3/4-2	CALN1	3.57561e-136	1.10018e-131	0.822109
Glu CA3/4-2	ST6GALNAC5	1.10569e-135	3.4021e-131	0.881489
Glu CA3/4-2	UNC5A	1.80669e-131	5.55901e-127	0.546481
Glu CA3/4-2	NTNG1	3.39899e-131	1.04583e-126	0.867222
Glu CA3/4-2	DAB1	5.2909e-131	1.62796e-126	0.964333
Glu CA3/4-2	TTC39B	5.16193e-130	1.58827e-125	0.725399
Glu CA3/4-2	SLC4A7	5.43875e-130	1.67345e-125	0.763566
Glu CA3/4-2	CSMD2	2.04765e-129	6.3004e-125	0.790794
Glu CA3/4-2	TTC39C	4.39927e-129	1.35361e-124	0.670968
Glu CA3/4-2	FOCAD	1.16359e-128	3.58025e-124	0.861441
Glu CA3/4-2	PDE1A	1.22377e-128	3.76542e-124	0.918746
Glu CA3/4-2	PSD3	2.96077e-127	9.11e-123	0.850748
Glu CA3/4-2	SLIT3	2.98265e-124	9.17733e-120	0.724273
Glu CA3/4-2	PCDH8	2.83634e-123	8.72715e-119	0.38602
Glu CA3/4-2	PRKCA	1.56306e-121	4.80939e-117	0.881301
Glu CA3/4-2	CHST9	2.66986e-121	8.2149e-117	0.657444
Glu CA3/4-2	CACNB2	1.5903e-120	4.89318e-116	0.831025
Glu CA3/4-2	CDK17	3.86712e-120	1.18987e-115	0.801188
Glu CA3/4-2	LOC100895273	1.76555e-119	5.43242e-115	0.471234
Glu CA3/4-2	HTR7	8.53637e-117	2.62656e-112	0.477112
Glu CA3/4-2	NCAM2	2.50975e-116	7.72226e-112	1.02694
Glu CA3/4-2	FGF13	8.3491e-115	2.56893e-110	0.707916
Glu CA3/4-2	PTPRG	2.98805e-113	9.19392e-109	1.21093
Glu CA3/4-2	KIRREL3	5.32568e-113	1.63866e-108	0.919874
Glu CA3/4-2	GABRG1	4.84702e-112	1.49138e-107	0.590571
Glu CA3/4-2	PRKACB	5.1171e-110	1.57448e-105	0.799579
Glu CA3/4-2	SNCA	6.85308e-109	2.10862e-104	0.627028
Glu CA3/4-2	EPS8	2.86265e-108	8.8081e-104	0.521791
Glu CA3/4-2	SOX5	2.40485e-106	7.39947e-102	0.834787
Glu CA3/4-2	SULF2	1.46061e-104	4.49414e-100	0.479287
Glu CA3/4-2	ZNF608	5.77273e-104	1.77621e-99	0.549562
Glu CA3/4-2	DPYD	4.43117e-103	1.36343e-98	0.767064
Glu CA3/4-2	ST18	6.6993e-103	2.06131e-98	0.524627
Glu CA3/4-2	TNPO1	6.9512e-102	2.13881e-97	0.734661
Glu CA3/4-2	PTAR1	1.2436e-99	3.82644e-95	0.645534
Glu CA3/4-2	PPARGC1A	1.33906e-98	4.12015e-94	0.810978
Glu CA3/4-2	TEAD1	2.49425e-98	7.67454e-94	0.536952
Glu CA3/4-2	CADM1	1.20455e-96	3.70629e-92	0.633908
Glu CA3/4-2	PLPPR4	8.92933e-96	2.74747e-91	0.623478
Glu CA3/4-2	NRP1	2.4914e-95	7.66579e-91	0.785351
Glu CA3/4-2	MEGF11	4.90886e-94	1.51041e-89	0.408414
Glu CA3/4-2	BLCAP	8.01837e-94	2.46717e-89	0.501714
Glu CA3/4-2	SLC26A4	1.05767e-93	3.25435e-89	0.705592
Glu CA3/4-2	PCDH20	4.81022e-92	1.48006e-87	0.378144
Glu CA3/4-2	DZIP3	7.80158e-92	2.40047e-87	0.630741
Glu CA3/4-2	CNTNAP2	1.89438e-91	5.82881e-87	0.560782
Glu CA3/4-2	NDN	2.16813e-90	6.67111e-86	0.436679
Glu CA3/4-2	SYNJ1	2.19248e-88	6.74605e-84	0.651052
Glu CA3/4-2	UNC5C	4.11772e-87	1.26698e-82	0.697606
Glu CA3/4-2	ARHGEF6	3.7529e-86	1.15473e-81	0.50068
Glu CA3/4-2	NPTXR	8.01961e-86	2.46755e-81	0.557685
Glu CA3/4-2	ZNF804A	1.95786e-83	6.02415e-79	0.682652
Glu CA3/4-2	SIPA1L1	3.09862e-83	9.53415e-79	0.659656
Glu CA3/4-2	TMCC3	7.15801e-82	2.20245e-77	0.441735
Glu CA3/4-2	AMPH	1.82451e-81	5.61384e-77	0.673855
Glu CA3/4-2	DPP6	1.96635e-81	6.05025e-77	0.599771
Glu CA3/4-2	UFM1	2.05393e-81	6.31973e-77	0.475864
Glu CA3/4-2	PDZRN4	4.99754e-81	1.53769e-76	0.543642
Glu CA3/4-2	ERC1	8.7167e-81	2.68204e-76	0.659856
Glu CA3/4-2	NR3C2	9.85667e-81	3.0328e-76	0.704347
Glu CA3/4-2	PGRMC1	2.64127e-80	8.12692e-76	0.490259
Glu CA3/4-2	PPM1E	5.48877e-80	1.68884e-75	0.644833
Glu CA3/4-2	PCDH17	3.44622e-79	1.06037e-74	0.555415
Glu CA3/4-2	ARL6IP1	5.41337e-79	1.66564e-74	0.530084
Glu CA3/4-2	CACNA1C	6.54757e-79	2.01462e-74	0.654692
Glu CA3/4-2	SUB1	7.32736e-79	2.25456e-74	0.481121
Glu CA3/4-2	TMEM158	1.23686e-77	3.8057e-73	0.314259
Glu CA3/4-2	SH3BGRL2	4.6306e-76	1.42479e-71	0.509222
Glu CA3/4-2	GALNT16	4.98769e-76	1.53466e-71	0.340266
Glu CA3/4-2	ZNRF2	6.2895e-76	1.93522e-71	0.428342
Glu CA3/4-2	PPFIA2	1.51087e-75	4.64881e-71	0.571956
Glu CA3/4-2	SMC2	1.52087e-75	4.67956e-71	0.492709
Glu CA3/4-2	TENM4	2.15148e-75	6.61988e-71	0.695133
Glu CA3/4-2	C6H2orf80	1.09217e-74	3.36048e-70	0.334696
Glu CA3/4-2	DSEL	5.33488e-74	1.64149e-69	0.445754
Glu CA3/4-2	ELMOD1	1.01465e-73	3.12199e-69	0.550965
Glu CA3/4-2	NEK10	3.61929e-73	1.11362e-68	0.582346
Glu CA3/4-2	BACH2	1.29178e-72	3.97466e-68	0.67377
Glu CA3/4-2	PHTF1	5.32879e-72	1.63962e-67	0.551876
Glu CA3/4-2	ANK3	1.54762e-71	4.76189e-67	0.568972
Glu CA3/4-2	AKAP13	2.84327e-71	8.74845e-67	0.501367
Glu CA3/4-2	TMX4	4.73632e-71	1.45732e-66	0.450977
Glu CA3/4-2	IQGAP2	1.79025e-70	5.50841e-66	0.519789
Glu CA3/4-2	GNG2	2.5467e-70	7.83595e-66	0.458428
Glu CA3/4-2	CPE	3.32908e-70	1.02432e-65	0.467367
Glu CA3/4-2	FAM13A	4.03981e-70	1.24301e-65	0.30488
Glu CA3/4-2	DNAH7	4.45266e-70	1.37004e-65	0.552611
Glu CA3/4-2	ATP11C	1.16172e-69	3.57449e-65	0.347544
Glu CA3/4-2	MGAT4C	1.1782e-69	3.6252e-65	0.648762
Glu CA3/4-2	MICU1	7.61786e-69	2.34394e-64	0.553382
Glu CA3/4-2	CHGB	1.58609e-68	4.88025e-64	0.601566
Glu CA3/4-2	LOC100414591	4.28527e-68	1.31853e-63	0.348406
Glu CA3/4-2	SGK1	4.35738e-68	1.34072e-63	0.506183
Glu CA3/4-2	NEGR1	2.38975e-67	7.35301e-63	0.54172
Glu CA3/4-2	CACNA2D3	3.17736e-67	9.77642e-63	0.621358
Glu CA3/4-2	CNTN3	3.80761e-67	1.17156e-62	0.549924
Glu CA3/4-2	SSH2	4.08074e-67	1.2556e-62	0.589898
Glu CA3/4-2	FRMD4A	2.13312e-66	6.5634e-62	0.547389
Glu CA3/4-2	NELL2	2.93099e-66	9.01836e-62	0.57053
Glu CA3/4-2	RYR2	4.09007e-66	1.25847e-61	0.506779
Glu CA3/4-2	SARAF	9.38581e-66	2.88792e-61	0.501834
Glu CA3/4-2	LOC108588442	9.89136e-66	3.04347e-61	0.329464
Glu CA3/4-2	ERICH3	2.26558e-65	6.97095e-61	0.565576
Glu CA3/4-2	LOC100895838	3.46175e-65	1.06515e-60	0.371555
Glu CA3/4-2	KIAA1328	4.62932e-65	1.4244e-60	0.475636
Glu CA3/4-2	PRDM8	1.26558e-64	3.89408e-60	0.470474
Glu CA3/4-2	CRYM	3.97582e-64	1.22332e-59	0.435912
Glu CA3/4-2	CHL1	8.27722e-63	2.54682e-58	0.468784
Glu CA3/4-2	FAM189A1	1.99623e-62	6.1422e-58	0.49137
Glu CA3/4-2	HRH1	4.17341e-62	1.28412e-57	0.388339
Glu CA3/4-2	ST6GALNAC3	4.22909e-62	1.30125e-57	0.544304
Glu CA3/4-2	ARHGAP21	5.61784e-62	1.72855e-57	0.498431
Glu CA3/4-2	TNRC6C	7.43152e-62	2.2866e-57	0.594687
Glu CA3/4-2	SLCO3A1	9.06579e-62	2.78945e-57	0.493375
Glu CA3/4-2	SMARCA1	1.00136e-61	3.08107e-57	0.484784
Glu CA3/4-2	FAM155A	1.26191e-61	3.88278e-57	0.474819
Glu CA3/4-2	ASPH	4.14725e-61	1.27607e-56	0.568201
Glu CA3/4-2	SYBU	5.16616e-60	1.58957e-55	0.500279
Glu CA3/4-2	SCD5	5.45775e-60	1.6793e-55	0.393857
Glu CA3/4-2	XPO1	9.52905e-60	2.93199e-55	0.51532
Glu CA3/4-2	NCOA1	1.03347e-59	3.17988e-55	0.537106
Glu CA3/4-2	SNRPN	1.36672e-59	4.20525e-55	0.461973
Glu CA3/4-2	ZNF462	1.83837e-59	5.65647e-55	0.318592
Glu CA3/4-2	DNAI3	5.14173e-59	1.58206e-54	0.448894
Glu CA3/4-2	PAK3	6.85492e-59	2.10919e-54	0.559674
Glu CA3/4-2	EML6	7.12637e-59	2.19271e-54	0.645651
Glu CA3/4-2	CTTNBP2	9.29976e-59	2.86144e-54	0.506803
Glu CA3/4-2	DMXL2	5.33164e-58	1.64049e-53	0.511867
Glu CA3/4-2	DGKB	5.49712e-58	1.69141e-53	0.527679
Glu CA3/4-2	HS2ST1	9.82393e-58	3.02273e-53	0.489085
Glu CA3/4-2	CPLANE1	9.95949e-58	3.06444e-53	0.596576
Glu CA3/4-2	CCDC175	1.14023e-57	3.50837e-53	0.50446
Glu CA3/4-2	SLC16A2	1.50009e-57	4.61563e-53	0.380113
Glu CA3/4-2	TTC8	1.47422e-56	4.53604e-52	0.42125
Glu CA3/4-2	NPTX1	2.14814e-56	6.6096e-52	0.345878
Glu CA3/4-2	TENM1	2.16339e-56	6.65655e-52	0.431192
Glu CA3/4-2	NEFM	3.38722e-56	1.04221e-51	0.521844
Glu CA3/4-2	CSNK1G1	6.99568e-56	2.1525e-51	0.534168
Glu CA3/4-2	EFNB2	2.41247e-55	7.42294e-51	0.390136
Glu CA3/4-2	RASA1	2.97456e-55	9.15243e-51	0.561893
Glu CA3/4-2	DKK3	5.29691e-55	1.62981e-50	0.420261
Glu CA3/4-2	CDH8	1.14458e-54	3.52175e-50	0.477642
Glu CA3/4-2	DNAH12	1.15839e-54	3.56425e-50	0.388228
Glu CA3/4-2	SRGAP3	1.52436e-54	4.69029e-50	0.478377
Glu CA3/4-2	ZC3H12C	7.37671e-54	2.26974e-49	0.34087
Glu CA3/4-2	LOC100408515	7.9654e-54	2.45088e-49	0.409869
Glu CA3/4-2	DAPK1	1.59091e-52	4.89507e-48	0.407473
Glu CA3/4-2	RPS6KA5	4.65554e-52	1.43246e-47	0.397627
Glu CA3/4-2	MLLT3	6.71701e-52	2.06676e-47	0.541535
Glu CA3/4-2	MCU	1.64486e-51	5.06108e-47	0.449236
Glu CA3/4-2	TMEM150C	7.65231e-51	2.35454e-46	0.407495
Glu CA3/4-2	CPD	3.60855e-50	1.11031e-45	0.43494
Glu CA3/4-2	PDYN	3.69928e-50	1.13823e-45	0.307533
Glu CA3/4-2	NRG1	3.91293e-50	1.20397e-45	0.633699
Glu CA3/4-2	PLS3	4.79783e-50	1.47625e-45	0.365847
Glu CA3/4-2	PTK2	6.44967e-50	1.9845e-45	0.478013
Glu CA3/4-2	ENAH	1.2874e-49	3.9612e-45	0.453762
Glu CA3/4-2	NIN	2.61707e-49	8.05247e-45	0.522358
Glu CA3/4-2	ACVR2A	2.86592e-49	8.81815e-45	0.457463
Glu CA3/4-2	CALD1	4.26707e-49	1.31294e-44	0.415514
Glu CA3/4-2	CEP112	1.03963e-48	3.19884e-44	0.548822
Glu CA3/4-2	RBMX	1.5729e-48	4.83966e-44	0.3709
Glu CA3/4-2	WSCD2	3.24502e-48	9.9846e-44	0.250766
Glu CA3/4-2	PCDH15	3.89587e-48	1.19872e-43	0.477053
Glu CA3/4-2	ARPP21	9.66428e-48	2.9736e-43	0.450122
Glu CA3/4-2	HFM1	1.57607e-47	4.8494e-43	0.383031
Glu CA3/4-2	PTPDC1	1.85978e-47	5.72234e-43	0.37918
Glu CA3/4-2	NR2F1	3.90528e-47	1.20162e-42	0.380989
Glu CA3/4-2	PARP8	4.26971e-47	1.31375e-42	0.388322
Glu CA3/4-2	WDFY3	4.81809e-47	1.48248e-42	0.481779
Glu CA3/4-2	LRRIQ1	8.23062e-47	2.53248e-42	0.481885
Glu CA3/4-2	SERAC1	9.16184e-47	2.81901e-42	0.414498
Glu CA3/4-2	PCDH7	1.03808e-46	3.19406e-42	0.556177
Glu CA3/4-2	CDH9	1.13542e-46	3.49357e-42	0.400618
Glu CA3/4-2	RASSF8	1.31782e-46	4.0548e-42	0.334544
Glu CA3/4-2	PHIP	1.40268e-46	4.3159e-42	0.524349
Glu CA3/4-2	MCCC2	1.69185e-46	5.20564e-42	0.427432
Glu CA3/4-2	PLCXD3	3.02989e-46	9.32266e-42	0.335549
Glu CA3/4-2	OGA	3.56003e-46	1.09539e-41	0.418998
Glu CA3/4-2	FOXG1	1.04231e-45	3.20708e-41	0.41136
Glu CA3/4-2	SLITRK3	7.24453e-45	2.22907e-40	0.307437
Glu CA3/4-2	COPG2	9.53334e-45	2.93331e-40	0.353037
Glu CA3/4-2	CCPG1	1.96415e-44	6.04348e-40	0.493307
Glu CA3/4-2	CCDC148	2.10354e-44	6.47239e-40	0.38525
Glu CA3/4-2	CDS2	2.7911e-44	8.58793e-40	0.390023
Glu CA3/4-2	TXNRD3	3.62848e-44	1.11645e-39	0.408255
Glu CA3/4-2	ZDBF2	3.89657e-44	1.19894e-39	0.383024
Glu CA3/4-2	VSTM2L	4.37697e-44	1.34675e-39	0.275385
Glu CA3/4-2	PCNX1	4.77434e-43	1.46902e-38	0.442187
Glu CA3/4-2	CUL3	5.05024e-43	1.55391e-38	0.396171
Glu CA3/4-2	SLIT1	6.61558e-43	2.03555e-38	0.306987
Glu CA3/4-2	MAP4K3	1.22703e-42	3.77544e-38	0.465484
Glu CA3/4-2	GRIA2	2.11028e-42	6.49312e-38	0.331254
Glu CA3/4-2	LMO7	5.42333e-42	1.66871e-37	0.406952
Glu CA3/4-2	PDZD2	7.95373e-42	2.44728e-37	0.395117
Glu CA3/4-2	SV2B	1.75983e-41	5.41483e-37	0.445464
Glu CA3/4-2	TAOK1	1.79239e-41	5.515e-37	0.415789
Glu CA3/4-2	USP9X	3.03102e-41	9.32615e-37	0.433182
Glu CA3/4-2	AGK	3.7903e-41	1.16624e-36	0.40994
Glu CA3/4-2	CALM2	1.23245e-40	3.79213e-36	0.436401
Glu CA3/4-2	PTPRA	1.2552e-40	3.86213e-36	0.383333
Glu CA3/4-2	LRCH2	1.75917e-40	5.41278e-36	0.362766
Glu CA3/4-2	NSG2	2.01923e-40	6.21298e-36	0.431043
Glu CA3/4-2	PRKAR1A	2.07688e-40	6.39036e-36	0.34172
Glu CA3/4-2	ZRANB3	2.51992e-40	7.75355e-36	0.287364
Glu CA3/4-2	PKP4	2.63548e-40	8.1091e-36	0.399706
Glu CA3/4-2	CCDC82	6.94513e-40	2.13695e-35	0.340235
Glu CA3/4-2	SSX2IP	9.73739e-40	2.9961e-35	0.339812
Glu CA3/4-2	GNAI1	1.82949e-39	5.62914e-35	0.336998
Glu CA3/4-2	LCLAT1	2.20316e-39	6.77889e-35	0.278192
Glu CA3/4-2	TBPL1	3.09308e-39	9.51709e-35	0.271067
Glu CA3/4-2	THSD4	5.57038e-39	1.71395e-34	0.388281
Glu CA3/4-2	GRIN3A	6.65709e-39	2.04832e-34	0.317037
Glu CA3/4-2	NISCH	7.06517e-39	2.17388e-34	0.345404
Glu CA3/4-2	FKBP5	8.74787e-39	2.69163e-34	0.302449
Glu CA3/4-2	GLRA3	1.30779e-38	4.02393e-34	0.447616
Glu CA3/4-2	TAFA2	2.27089e-38	6.9873e-34	0.340072
Glu CA3/4-2	MAP2	2.41977e-38	7.44539e-34	0.348592
Glu CA3/4-2	PLXNA4	2.46537e-38	7.58568e-34	0.331147
Glu CA3/4-2	WDR17	3.11776e-38	9.59305e-34	0.365537
Glu CA3/4-2	LCA5	3.78231e-38	1.16378e-33	0.421926
Glu CA3/4-2	FOXP1	5.65038e-38	1.73857e-33	0.446604
Glu CA3/4-2	STXBP3	1.69728e-37	5.22235e-33	0.335955
Glu CA3/4-2	OXR1	1.9053e-37	5.86241e-33	0.360579
Glu CA3/4-2	MTMR1	2.55621e-37	7.8652e-33	0.278535
Glu CA3/4-2	INTU	2.71487e-37	8.35338e-33	0.292154
Glu CA3/4-2	KIF1B	3.04816e-37	9.37888e-33	0.357779
Glu CA3/4-2	LIFR	3.20552e-37	9.86306e-33	0.278618
Glu CA3/4-2	PRKAR2A	6.30674e-37	1.94052e-32	0.312541
Glu CA3/4-2	YWHAB	7.80902e-37	2.40276e-32	0.397341
Glu CA3/4-2	LOC110006321	1.46336e-36	4.50261e-32	0.264577
Glu CA3/4-2	FCHSD2	1.61198e-36	4.9599e-32	0.388586
Glu CA3/4-2	PAPSS1	1.68189e-36	5.17501e-32	0.357855
Glu CA3/4-2	RSRC2	1.99523e-36	6.13912e-32	0.320844
Glu CA3/4-2	GABRB1	3.0358e-36	9.34084e-32	0.358128
Glu CA3/4-2	APBA1	3.14597e-36	9.67985e-32	0.377052
Glu CA3/4-2	USP34	3.19373e-36	9.82678e-32	0.371097
Glu CA3/4-2	DOCK4	3.27256e-36	1.00693e-31	0.41866
Glu CA3/4-2	TNKS	5.1609e-36	1.58796e-31	0.340877
Glu CA3/4-2	ZFPM2	1.32281e-35	4.07016e-31	0.378456
Glu CA3/4-2	GPR155	1.36954e-35	4.21393e-31	0.366572
Glu CA3/4-2	DISP2	3.02307e-35	9.30167e-31	0.388367
Glu CA3/4-2	SLC6A15	3.57134e-35	1.09886e-30	0.391329
Glu CA3/4-2	MMD	4.62156e-35	1.42201e-30	0.313985
Glu CA3/4-2	KLHL2	4.86065e-35	1.49557e-30	0.345588
Glu CA3/4-2	LRRN2	5.21297e-35	1.60398e-30	0.28867
Glu CA3/4-2	EML1	8.47748e-35	2.60844e-30	0.293601
Glu CA3/4-2	SYT4	1.01345e-34	3.11829e-30	0.323535
Glu CA3/4-2	ABI3BP	1.53626e-34	4.72693e-30	0.290799
Glu CA3/4-2	RAD50	1.571e-34	4.8338e-30	0.345862
Glu CA3/4-2	MGA	1.97382e-34	6.07326e-30	0.391383
Glu CA3/4-2	TOP1	2.23948e-34	6.89065e-30	0.360454
Glu CA3/4-2	TERF1	3.86905e-34	1.19047e-29	0.31787
Glu CA3/4-2	MYO16	3.87275e-34	1.19161e-29	0.280157
Glu CA3/4-2	RIMS1	4.78186e-34	1.47133e-29	0.381381
Glu CA3/4-2	SHTN1	5.65156e-34	1.73893e-29	0.372206
Glu CA3/4-2	PTPRS	8.84534e-34	2.72162e-29	0.3044
Glu CA3/4-2	LOC103793784	1.05782e-33	3.25481e-29	0.280566
Glu CA3/4-2	FUT8	1.63491e-33	5.03045e-29	0.408044
Glu CA3/4-2	PNMA2	7.3029e-33	2.24703e-28	0.314294
Glu CA3/4-2	PJA2	7.45997e-33	2.29536e-28	0.335089
Glu CA3/4-2	B4GAT1	8.64426e-33	2.65975e-28	0.2741
Glu CA3/4-2	HLTF	1.57305e-32	4.84013e-28	0.32786
Glu CA3/4-2	CA10	1.90711e-32	5.86798e-28	0.391222
Glu CA3/4-2	RAD21	2.04026e-32	6.27768e-28	0.318547
Glu CA3/4-2	TUBB2A	2.31012e-32	7.10801e-28	0.312433
Glu CA3/4-2	PREPL	2.39483e-32	7.36866e-28	0.341759
Glu CA3/4-2	CSRNP3	2.44183e-32	7.51327e-28	0.342202
Glu CA3/4-2	TBK1	2.69307e-32	8.28631e-28	0.37909
Glu CA3/4-2	TTC3	3.87444e-32	1.19213e-27	0.310593
Glu CA3/4-2	AHCTF1	5.71899e-32	1.75967e-27	0.335957
Glu CA3/4-2	TOMM70	5.9314e-32	1.82503e-27	0.269689
Glu CA3/4-2	NAP1L5	6.06249e-32	1.86537e-27	0.26324
Glu CA3/4-2	B3GALT1	6.16299e-32	1.89629e-27	0.424868
Glu CA3/4-2	GPHN	6.67969e-32	2.05527e-27	0.3736
Glu CA3/4-2	PSME4	7.84438e-32	2.41364e-27	0.411876
Glu CA3/4-2	ELAPOR1	1.00564e-31	3.09425e-27	0.310257
Glu CA3/4-2	CEP290	1.73753e-31	5.34621e-27	0.343156
Glu CA3/4-2	DHX9	1.98692e-31	6.11356e-27	0.322452
Glu CA3/4-2	SEMA3E	2.58215e-31	7.94501e-27	0.355818
Glu CA3/4-2	ADD3	3.80137e-31	1.16964e-26	0.277572
Glu CA3/4-2	SENP6	4.89311e-31	1.50556e-26	0.348897
Glu CA3/4-2	HECTD2	4.98877e-31	1.53499e-26	0.344375
Glu CA3/4-2	CTNNBL1	7.27779e-31	2.2393e-26	0.266773
Glu CA3/4-2	ARHGAP29	1.02449e-30	3.15226e-26	0.279743
[truncated: 16,725 more rows]

## Sheet: mouse
Cell type	Marker gene	P value	Adjusted P value	Average log2(Fold change)
Glu CA1-1	Cpne7	0	0	1.96264
Glu CA1-1	Ndst3	0	0	1.39361
Glu CA1-1	Man1a	0	0	1.1483
Glu CA1-1	Fibcd1	0	0	1.00733
Glu CA1-1	Slc9a2	0	0	0.995097
Glu CA1-1	Dcn	0	0	0.926892
Glu CA1-1	Arhgef28	0	0	0.918854
Glu CA1-1	Crym	0	0	0.915788
Glu CA1-1	Etv1	0	0	0.877116
Glu CA1-1	Galnt9	0	0	0.868276
Glu CA1-1	Nnat	0	0	0.846894
Glu CA1-1	Pex5l	0	0	0.835042
Glu CA1-1	Pde1a	0	0	0.828803
Glu CA1-1	Clcn2	0	0	0.814585
Glu CA1-1	Chrd	0	0	0.796818
Glu CA1-1	Gm2115	0	0	0.794714
Glu CA1-1	Gpr161	0	0	0.789215
Glu CA1-1	Npr3	0	0	0.788955
Glu CA1-1	Cpne8	0	0	0.785912
Glu CA1-1	Kcnn2	0	0	0.783093
Glu CA1-1	Nov	0	0	0.771596
Glu CA1-1	Pde11a	0	0	0.760584
Glu CA1-1	Syt17	0	0	0.74138
Glu CA1-1	Ptprg	0	0	0.737138
Glu CA1-1	Cadps2	0	0	0.73523
Glu CA1-1	Gabra2	0	0	0.730275
Glu CA1-1	Trpc4	0	0	0.72022
Glu CA1-1	Kit	0	0	0.719668
Glu CA1-1	Galntl6	0	0	0.704961
Glu CA1-1	Cacnb2	0	0	0.702041
Glu CA1-1	Traip	0	0	0.697314
Glu CA1-1	Meg3	0	0	0.680918
Glu CA1-1	Snhg11	0	0	0.677482
Glu CA1-1	Prkcg	0	0	0.672252
Glu CA1-1	Zfp462	0	0	0.662549
Glu CA1-1	3110035E14Rik	0	0	0.659561
Glu CA1-1	Ociad2	0	0	0.656513
Glu CA1-1	Tspan13	0	0	0.648252
Glu CA1-1	Hnrnpll	0	0	0.641866
Glu CA1-1	Ppp4r4	0	0	0.633124
Glu CA1-1	Dgkg	0	0	0.623691
Glu CA1-1	Ly6h	0	0	0.622787
Glu CA1-1	Mpped1	0	0	0.6144
Glu CA1-1	Sema3e	0	0	0.602053
Glu CA1-1	Cpne6	0	0	0.598907
Glu CA1-1	Hcn1	0	0	0.594933
Glu CA1-1	Prkab2	0	0	0.589987
Glu CA1-1	Sv2b	0	0	0.582232
Glu CA1-1	Atp2b1	0	0	0.578634
Glu CA1-1	Akap13	0	0	0.577041
Glu CA1-1	Slc26a4	0	0	0.575178
Glu CA1-1	Ndrg1	0	0	0.569243
Glu CA1-1	Sertm1	0	0	0.567943
Glu CA1-1	Plk2	0	0	0.556165
Glu CA1-1	Gm10754	0	0	0.552967
Glu CA1-1	Tenm4	0	0	0.543536
Glu CA1-1	Pkp2	0	0	0.542704
Glu CA1-1	Ptpru	0	0	0.538029
Glu CA1-1	Fam189a1	0	0	0.514327
Glu CA1-1	Adgrl2	0	0	0.501716
Glu CA1-1	Cacna1g	0	0	0.500524
Glu CA1-1	Stum	0	0	0.495216
Glu CA1-1	Fbn2	0	0	0.485074
Glu CA1-1	Khdrbs3	0	0	0.4808
Glu CA1-1	Mdga1	0	0	0.468631
Glu CA1-1	Rab26	0	0	0.458514
Glu CA1-1	Plch2	0	0	0.441616
Glu CA1-1	Cnr1	0	0	0.418735
Glu CA1-1	Slc9a4	0	0	0.399589
Glu CA1-1	Fancd2	0	0	0.365079
Glu CA1-1	Grp	0	0	0.354898
Glu CA1-1	Timp2	9.29653e-305	2.60963e-300	0.570379
Glu CA1-1	Kcnk9	3.89211e-303	1.09255e-298	0.564748
Glu CA1-1	Slit2	7.95947e-303	2.2343e-298	0.685949
Glu CA1-1	Fbln2	8.60334e-302	2.41504e-297	0.464751
Glu CA1-1	Gap43	2.54122e-300	7.13345e-296	0.47769
Glu CA1-1	Itpka	7.80081e-300	2.18977e-295	0.583434
Glu CA1-1	Itga8	1.45866e-295	4.09461e-291	0.521658
Glu CA1-1	Asap2	4.29062e-295	1.20442e-290	0.48053
Glu CA1-1	Brd9	3.90405e-294	1.09591e-289	0.605505
Glu CA1-1	Slc8a1	2.93228e-288	8.23121e-284	0.511929
Glu CA1-1	Far1	2.05676e-284	5.77354e-280	0.503414
Glu CA1-1	Hook1	1.25846e-280	3.53263e-276	0.541691
Glu CA1-1	Iqgap2	2.61611e-280	7.34369e-276	0.518022
Glu CA1-1	Ripor2	6.28933e-277	1.76548e-272	0.536612
Glu CA1-1	Nfkbiz	1.20925e-275	3.3945e-271	0.416178
Glu CA1-1	Gpr22	1.70125e-275	4.77557e-271	0.517394
Glu CA1-1	Prkcb	3.75337e-270	1.05361e-265	0.552556
Glu CA1-1	Ryr3	1.0375e-268	2.91237e-264	0.496819
Glu CA1-1	Nptxr	2.61896e-268	7.35169e-264	0.459238
Glu CA1-1	Thsd4	3.85891e-267	1.08323e-262	0.373906
Glu CA1-1	Mal2	7.8707e-267	2.20938e-262	0.427832
Glu CA1-1	Rab3c	2.27793e-264	6.39437e-260	0.526667
Glu CA1-1	Hs6st3	4.49719e-264	1.26241e-259	0.44577
Glu CA1-1	Dgkb	6.90126e-264	1.93725e-259	0.492898
Glu CA1-1	Matn2	1.41175e-262	3.96292e-258	0.494271
Glu CA1-1	Miat	2.51865e-262	7.07011e-258	0.454049
Glu CA1-1	Vstm2b	3.09293e-262	8.68215e-258	0.357773
Glu CA1-1	Arglu1	5.75225e-258	1.61471e-253	0.417982
Glu CA1-1	Raver2	9.39863e-257	2.63829e-252	0.386843
Glu CA1-1	Nin	1.60108e-256	4.4944e-252	0.496143
Glu CA1-1	Esyt2	2.14339e-256	6.01672e-252	0.530397
Glu CA1-1	Slc20a1	1.03506e-255	2.90552e-251	0.505657
Glu CA1-1	R3hdm1	3.4082e-250	9.56716e-246	0.605269
Glu CA1-1	Ksr1	2.54797e-249	7.15242e-245	0.442777
Glu CA1-1	Ifi27	3.37752e-249	9.48102e-245	0.290918
Glu CA1-1	Gda	5.16108e-245	1.44877e-240	0.523628
Glu CA1-1	Smc2	2.00266e-244	5.62168e-240	0.507126
Glu CA1-1	Adamtsl1	4.05424e-241	1.13807e-236	0.389323
Glu CA1-1	St6galnac5	1.47631e-240	4.14414e-236	0.491746
Glu CA1-1	C230057M02Rik	1.67452e-240	4.70056e-236	0.405235
Glu CA1-1	Dnajc21	1.60662e-239	4.50995e-235	0.426509
Glu CA1-1	5730522E02Rik	1.51024e-237	4.23941e-233	0.472419
Glu CA1-1	Rspo3	1.77809e-236	4.99127e-232	0.398375
Glu CA1-1	Dctd	2.67238e-235	7.50164e-231	0.287096
Glu CA1-1	Slc24a3	1.134e-233	3.18324e-229	0.435131
Glu CA1-1	Itga4	5.26035e-233	1.47663e-228	0.448724
Glu CA1-1	Hap1	9.27944e-231	2.60483e-226	0.412268
Glu CA1-1	Psd3	1.88483e-229	5.29091e-225	0.497855
Glu CA1-1	Dock9	7.40921e-229	2.07984e-224	0.432389
Glu CA1-1	Rapgef6	2.46232e-228	6.91199e-224	0.507838
Glu CA1-1	Gm2164	5.51928e-228	1.54932e-223	0.338763
Glu CA1-1	Dyrk2	2.07231e-227	5.81717e-223	0.341441
Glu CA1-1	Sel1l3	6.2548e-226	1.75578e-221	0.379712
Glu CA1-1	Camkv	2.4175e-225	6.78616e-221	0.437996
Glu CA1-1	Ralyl	1.08606e-224	3.04868e-220	0.481285
Glu CA1-1	Prkag2	2.34237e-218	6.57525e-214	0.464952
Glu CA1-1	Zcchc18	1.51092e-215	4.2413e-211	0.421022
Glu CA1-1	Uggt2	2.54496e-215	7.14396e-211	0.476037
Glu CA1-1	Gls	3.1347e-214	8.79941e-210	0.404607
Glu CA1-1	Mdm1	4.49006e-213	1.2604e-208	0.325706
Glu CA1-1	Csnk1a1	7.76973e-211	2.18104e-206	0.459711
Glu CA1-1	Cttnbp2	3.2145e-210	9.02343e-206	0.444721
Glu CA1-1	Sez6	1.02972e-209	2.89052e-205	0.336075
Glu CA1-1	Sh3rf1	1.19402e-209	3.35175e-205	0.374265
Glu CA1-1	Rasgrp1	4.09432e-209	1.14932e-204	0.415399
Glu CA1-1	Sorcs3	1.73252e-208	4.86336e-204	0.355457
Glu CA1-1	Rasal1	2.85667e-207	8.01894e-203	0.325193
Glu CA1-1	Frmpd3	1.09357e-205	3.06976e-201	0.332551
Glu CA1-1	Ar	1.81108e-205	5.08387e-201	0.355345
Glu CA1-1	Ptpdc1	2.58456e-204	7.25511e-200	0.366595
Glu CA1-1	Oxr1	7.64132e-204	2.14499e-199	0.446259
Glu CA1-1	Dock4	5.43793e-203	1.52648e-198	0.366619
Glu CA1-1	Fras1	1.58541e-201	4.45041e-197	0.477411
Glu CA1-1	Ppfibp1	1.36986e-198	3.84534e-194	0.317113
Glu CA1-1	Cntnap2	1.89704e-198	5.32519e-194	0.406866
Glu CA1-1	Itpr1	1.00036e-197	2.80811e-193	0.449455
Glu CA1-1	Zdhhc14	2.29894e-194	6.45335e-190	0.373577
Glu CA1-1	Ppp2r2b	3.01759e-192	8.47067e-188	0.420712
Glu CA1-1	Chst1	3.59459e-191	1.00904e-186	0.37872
Glu CA1-1	Lmo4	7.61275e-189	2.13698e-184	0.421345
Glu CA1-1	Parp8	6.68036e-188	1.87524e-183	0.336747
Glu CA1-1	Mir124-2hg	1.21913e-187	3.42222e-183	0.33605
Glu CA1-1	Thbs3	4.1966e-187	1.17803e-182	0.287871
Glu CA1-1	Ldb2	2.18056e-186	6.12105e-182	0.326674
Glu CA1-1	Tbc1d1	3.94822e-186	1.10831e-181	0.312182
Glu CA1-1	Zmynd8	4.02581e-185	1.13008e-180	0.453463
Glu CA1-1	Arnt2	1.62162e-184	4.55205e-180	0.359151
Glu CA1-1	Mmd	5.95641e-182	1.67202e-177	0.405997
Glu CA1-1	Chl1	4.06142e-179	1.14008e-174	0.325729
Glu CA1-1	Gria2	1.30463e-178	3.66221e-174	0.293435
Glu CA1-1	Adgrl3	2.93764e-178	8.24624e-174	0.422976
Glu CA1-1	3110039M20Rik	6.11178e-178	1.71564e-173	0.361464
Glu CA1-1	Icam5	1.03529e-176	2.90616e-172	0.366413
Glu CA1-1	Fam19a1	1.34336e-176	3.77095e-172	0.467937
Glu CA1-1	Ap2b1	1.93026e-176	5.41844e-172	0.432278
Glu CA1-1	Greb1l	7.37846e-176	2.07121e-171	0.332029
Glu CA1-1	Tyro3	8.1906e-176	2.29918e-171	0.30569
Glu CA1-1	Kcnq2	9.48563e-175	2.66271e-170	0.39081
Glu CA1-1	Bcr	4.79668e-174	1.34648e-169	0.371297
Glu CA1-1	Cnih3	2.16297e-173	6.07167e-169	0.279574
Glu CA1-1	B230334C09Rik	7.46942e-173	2.09674e-168	0.396588
Glu CA1-1	Hspa12a	2.57949e-172	7.24088e-168	0.378747
Glu CA1-1	Grin3a	8.51341e-172	2.3898e-167	0.300554
Glu CA1-1	Crtac1	1.32948e-171	3.73199e-167	0.388209
Glu CA1-1	Glrx2	1.74115e-170	4.88758e-166	0.353665
Glu CA1-1	Dzip1	1.44545e-167	4.05752e-163	0.374462
Glu CA1-1	Mirg	3.4422e-167	9.66259e-163	0.351956
Glu CA1-1	Ccdc88c	5.62595e-167	1.57926e-162	0.280661
Glu CA1-1	C78859	9.7001e-167	2.72292e-162	0.368045
Glu CA1-1	Foxp1	1.28263e-166	3.60047e-162	0.403619
Glu CA1-1	Ttc7b	2.85295e-165	8.00852e-161	0.387512
Glu CA1-1	Tmem200a	6.24539e-164	1.75314e-159	0.31547
Glu CA1-1	Snap25	4.38231e-163	1.23016e-158	0.390885
Glu CA1-1	Srsf10	3.19399e-162	8.96585e-158	0.402928
Glu CA1-1	Arl15	3.61575e-162	1.01498e-157	0.384671
Glu CA1-1	Meis2	2.18425e-161	6.13141e-157	0.288462
Glu CA1-1	Ftx	1.72885e-159	4.85305e-155	0.416904
Glu CA1-1	Tia1	4.4217e-159	1.24121e-154	0.32077
Glu CA1-1	Runx1t1	5.89394e-159	1.65449e-154	0.355814
Glu CA1-1	Fkbp1a	2.25984e-158	6.34359e-154	0.357514
Glu CA1-1	Klhl7	4.30877e-158	1.20951e-153	0.36544
Glu CA1-1	Grm5	4.58621e-158	1.2874e-153	0.339809
Glu CA1-1	C530008M17Rik	1.0736e-157	3.01369e-153	0.300847
Glu CA1-1	Zfr	1.84447e-157	5.17762e-153	0.407924
Glu CA1-1	Pcnx2	4.35314e-157	1.22197e-152	0.324987
Glu CA1-1	Klhl3	7.4368e-157	2.08758e-152	0.337138
Glu CA1-1	Cdkl2	4.73252e-156	1.32847e-151	0.362618
Glu CA1-1	Uchl1	6.20994e-156	1.74319e-151	0.351513
Glu CA1-1	Pls3	1.13604e-155	3.18899e-151	0.325496
Glu CA1-1	Brinp2	3.59616e-155	1.00948e-150	0.319649
Glu CA1-1	Gria1	9.55635e-155	2.68256e-150	0.317599
Glu CA1-1	Ahi1	1.45406e-154	4.08169e-150	0.325644
Glu CA1-1	Cep83	1.75084e-153	4.91478e-149	0.381765
Glu CA1-1	Chd3	1.81071e-153	5.08285e-149	0.364071
Glu CA1-1	Fam131a	1.6858e-152	4.73221e-148	0.333429
Glu CA1-1	Pxdn	2.36091e-152	6.6273e-148	0.422034
Glu CA1-1	Sh3gl2	2.56092e-152	7.18876e-148	0.329866
Glu CA1-1	A230057D06Rik	5.71546e-151	1.60439e-146	0.398406
Glu CA1-1	Cds1	6.92218e-151	1.94313e-146	0.354057
Glu CA1-1	A230006K03Rik	7.6471e-151	2.14662e-146	0.321364
Glu CA1-1	Slc17a7	1.03239e-150	2.89803e-146	0.344819
Glu CA1-1	Osbpl6	2.8278e-149	7.93793e-145	0.406905
Glu CA1-1	Adcy9	6.5249e-149	1.8316e-144	0.302809
Glu CA1-1	Gkap1	1.83289e-148	5.14511e-144	0.325998
Glu CA1-1	Srsf7	2.23705e-148	6.27961e-144	0.350607
Glu CA1-1	Cdk17	3.19322e-148	8.96368e-144	0.359991
Glu CA1-1	Gm20388	3.97115e-148	1.11474e-143	0.262847
Glu CA1-1	Khdrbs2	7.47825e-148	2.09922e-143	0.359728
Glu CA1-1	Celf5	8.03706e-147	2.25608e-142	0.334011
Glu CA1-1	Eml6	1.59608e-146	4.48037e-142	0.370434
Glu CA1-1	Ccdc93	7.51332e-146	2.10907e-141	0.305867
Glu CA1-1	Grin2b	4.02254e-145	1.12917e-140	0.311091
Glu CA1-1	P3h3	2.3673e-144	6.64525e-140	0.296079
Glu CA1-1	Slc6a7	4.85946e-144	1.3641e-139	0.289227
Glu CA1-1	Fam13c	5.77076e-144	1.61991e-139	0.347679
Glu CA1-1	Ybx3	2.74456e-143	7.70427e-139	0.33295
Glu CA1-1	Zdbf2	1.80102e-142	5.05563e-138	0.37534
Glu CA1-1	Lrrfip1	2.15866e-142	6.05958e-138	0.376009
Glu CA1-1	Plxna1	3.99207e-142	1.12061e-137	0.267396
Glu CA1-1	Rragb	5.60022e-142	1.57204e-137	0.331203
Glu CA1-1	Zdhhc23	5.60278e-142	1.57276e-137	0.309038
Glu CA1-1	Cntn3	9.9229e-142	2.78546e-137	0.387353
Glu CA1-1	Ntng1	1.4366e-141	4.03269e-137	0.34241
Glu CA1-1	Ppm1e	2.39332e-141	6.7183e-137	0.343812
Glu CA1-1	Catspere2	4.6937e-141	1.31757e-136	0.329964
Glu CA1-1	Fezf2	2.32029e-140	6.51329e-136	0.27832
Glu CA1-1	Rsrp1	2.58029e-140	7.24315e-136	0.2733
Glu CA1-1	Cnksr2	4.40618e-140	1.23686e-135	0.349584
Glu CA1-1	Homer1	1.31642e-139	3.69533e-135	0.371579
Glu CA1-1	Mturn	1.38638e-139	3.89171e-135	0.29883
Glu CA1-1	Emc2	7.54897e-139	2.11907e-134	0.329478
Glu CA1-1	Nos1ap	4.25896e-138	1.19553e-133	0.35568
Glu CA1-1	Trio	4.85801e-137	1.36369e-132	0.336805
Glu CA1-1	Mrpl41	6.71714e-137	1.88557e-132	0.338001
Glu CA1-1	Lnx1	3.72761e-136	1.04638e-131	0.269259
Glu CA1-1	Unc5a	7.78318e-136	2.18482e-131	0.288589
Glu CA1-1	Wasf1	3.18419e-135	8.93834e-131	0.319023
Glu CA1-1	Map4k5	1.14007e-133	3.20028e-129	0.326319
Glu CA1-1	Cyfip1	3.32432e-133	9.3317e-129	0.3418
Glu CA1-1	Jam3	4.83189e-133	1.35636e-128	0.279102
Glu CA1-1	Synj1	5.42326e-131	1.52236e-126	0.317124
Glu CA1-1	Smarca1	6.04095e-131	1.69575e-126	0.3173
Glu CA1-1	Pcdh19	6.89594e-131	1.93576e-126	0.34253
Glu CA1-1	Gria3	1.4918e-129	4.18764e-125	0.339359
Glu CA1-1	Rapgef5	1.71585e-129	4.81656e-125	0.342664
Glu CA1-1	Arhgap12	3.50609e-128	9.84193e-124	0.285942
Glu CA1-1	Gm2824	9.60828e-128	2.69714e-123	0.289006
Glu CA1-1	Susd6	1.04066e-127	2.92123e-123	0.318717
Glu CA1-1	Lrrc7	8.01543e-127	2.25001e-122	0.278202
Glu CA1-1	Me3	9.96222e-126	2.79649e-121	0.346266
Glu CA1-1	Ankrd10	1.53754e-125	4.31603e-121	0.337786
Glu CA1-1	Pdk1	1.55639e-125	4.36895e-121	0.282905
Glu CA1-1	D630045J12Rik	2.01916e-124	5.66798e-120	0.298859
Glu CA1-1	Crmp1	4.75757e-124	1.3355e-119	0.321681
Glu CA1-1	Chordc1	1.9957e-123	5.60214e-119	0.341515
Glu CA1-1	Foxg1	6.23343e-123	1.74979e-118	0.255635
Glu CA1-1	Kcnt2	2.5677e-121	7.2078e-117	0.335827
Glu CA1-1	Zmym3	3.39464e-121	9.52909e-117	0.256706
Glu CA1-1	Ccdc112	9.6857e-121	2.71887e-116	0.273688
Glu CA1-1	Gabra3	1.64422e-120	4.61549e-116	0.261044
Glu CA1-1	Tenm2	1.73054e-120	4.85781e-116	0.285627
Glu CA1-1	Plxnc1	1.2849e-119	3.60685e-115	0.254906
Glu CA1-1	Clip4	1.73106e-119	4.85926e-115	0.307792
Glu CA1-1	Arpc5	5.8606e-119	1.64513e-114	0.301255
Glu CA1-1	Car12	8.0588e-119	2.26219e-114	0.273768
Glu CA1-1	Grk3	1.45732e-118	4.09084e-114	0.260153
Glu CA1-1	Fhl1	4.62359e-118	1.29789e-113	0.271111
Glu CA1-1	Dmd	3.78134e-117	1.06146e-112	0.325683
Glu CA1-1	Fsd1l	4.13951e-117	1.162e-112	0.30114
Glu CA1-1	Lrig2	4.89032e-117	1.37276e-112	0.312011
Glu CA1-1	Parm1	8.78205e-117	2.46521e-112	0.254641
Glu CA1-1	Trim2	2.29482e-116	6.4418e-112	0.288996
Glu CA1-1	Cadm1	1.7555e-115	4.92785e-111	0.28855
Glu CA1-1	Rnf146	8.14904e-115	2.28752e-110	0.303986
Glu CA1-1	Golim4	9.9241e-115	2.78579e-110	0.258711
Glu CA1-1	Yeats2	2.47945e-114	6.96005e-110	0.296987
Glu CA1-1	Rtn4rl1	2.89958e-114	8.13942e-110	0.255302
Glu CA1-1	Ptprn	1.764e-113	4.95173e-109	0.31644
Glu CA1-1	Elfn2	2.9433e-113	8.26213e-109	0.283409
Glu CA1-1	Mtmr1	3.22971e-113	9.06612e-109	0.292625
Glu CA1-1	Shtn1	7.20453e-113	2.02238e-108	0.341636
Glu CA1-1	Wdr60	3.05876e-111	8.58626e-107	0.278482
Glu CA1-1	Osbpl8	5.73726e-111	1.61051e-106	0.356858
Glu CA1-1	Mllt3	1.06113e-110	2.97869e-106	0.304599
Glu CA1-1	Fryl	1.25219e-110	3.51502e-106	0.275846
Glu CA1-1	Reps2	2.6518e-110	7.44387e-106	0.284427
Glu CA1-1	Galnt16	2.97781e-110	8.35901e-106	0.274557
Glu CA1-1	Calb1	1.90034e-109	5.33444e-105	0.327106
Glu CA1-1	Pea15a	3.49577e-109	9.81298e-105	0.26475
Glu CA1-1	Nmt2	4.21002e-109	1.18179e-104	0.329809
Glu CA1-1	Sub1	2.52046e-108	7.07517e-104	0.27478
Glu CA1-1	Jph4	3.26014e-108	9.15153e-104	0.271503
Glu CA1-1	Fbxw7	8.3046e-107	2.33118e-102	0.300211
Glu CA1-1	Ak5	1.38193e-106	3.87922e-102	0.282279
Glu CA1-1	Prmt2	2.21372e-106	6.21413e-102	0.266344
Glu CA1-1	Cacna1b	2.04934e-105	5.75271e-101	0.27844
Glu CA1-1	Slitrk4	2.29962e-105	6.45527e-101	0.302468
Glu CA1-1	Adam11	1.61416e-104	4.5311e-100	0.253982
Glu CA1-1	Hnrnpdl	3.17985e-104	8.92616e-100	0.264502
Glu CA1-1	Guf1	9.97377e-104	2.79974e-99	0.282753
Glu CA1-1	Bzw2	2.42323e-103	6.80224e-99	0.270744
Glu CA1-1	Anapc5	3.88198e-103	1.08971e-98	0.272382
Glu CA1-1	Map4k3	5.48676e-103	1.54019e-98	0.270776
Glu CA1-1	Sh3glb1	9.99595e-103	2.80596e-98	0.277254
Glu CA1-1	Ptprs	1.79885e-101	5.04954e-97	0.27694
Glu CA1-1	Psmb2	2.0755e-101	5.82613e-97	0.27296
Glu CA1-1	Slitrk5	8.43337e-101	2.36733e-96	0.270881
Glu CA1-1	Thra	9.22213e-101	2.58875e-96	0.285029
Glu CA1-1	Ist1	1.62587e-100	4.56397e-96	0.27646
Glu CA1-1	Rbfox2	1.75312e-100	4.92119e-96	0.279911
Glu CA1-1	Rasgef1a	2.5006e-100	7.01943e-96	0.272436
Glu CA1-1	B3gat1	2.94257e-100	8.26008e-96	0.261191
Glu CA1-1	Gstz1	5.23454e-100	1.46939e-95	0.263275
Glu CA1-1	Tub	2.13691e-98	5.99851e-94	0.281717
Glu CA1-1	Entpd6	5.28437e-98	1.48338e-93	0.251787
Glu CA1-1	Jakmip1	3.13907e-97	8.81168e-93	0.259244
Glu CA1-1	Gm10419	5.33321e-97	1.49709e-92	0.268298
Glu CA1-1	Txnl1	5.88208e-97	1.65116e-92	0.269074
Glu CA1-1	Odf2l	1.2186e-96	3.42074e-92	0.256745
Glu CA1-1	Syn2	9.785e-96	2.74675e-91	0.275318
Glu CA1-1	Actl6b	4.30231e-95	1.2077e-90	0.250989
Glu CA1-1	Usp4	1.01229e-94	2.84159e-90	0.262268
Glu CA1-1	Prkdc	2.61426e-94	7.33849e-90	0.250492
Glu CA1-1	Efr3a	1.06208e-93	2.98136e-89	0.267977
Glu CA1-1	Neo1	1.96602e-93	5.51881e-89	0.261512
Glu CA1-1	Slf1	2.83621e-93	7.96152e-89	0.260934
Glu CA1-1	Zdhhc2	2.23946e-92	6.28638e-88	0.305592
Glu CA1-1	Zeb2	3.94192e-92	1.10654e-87	0.26021
Glu CA1-1	Pak3	7.78883e-92	2.1864e-87	0.2866
Glu CA1-1	Cep70	1.66704e-91	4.67954e-87	0.25368
Glu CA1-1	Rcor3	3.47566e-91	9.75652e-87	0.25862
Glu CA1-1	Nav1	4.70008e-91	1.31936e-86	0.256485
Glu CA1-1	Pcmtd1	1.61638e-90	4.53733e-86	0.28412
Glu CA1-1	Ints10	3.6896e-90	1.03571e-85	0.271063
Glu CA1-1	Ppp1r2	1.69345e-89	4.75368e-85	0.283015
Glu CA1-1	Papd4	3.91479e-89	1.09892e-84	0.251074
Glu CA1-1	Zfp40	9.47297e-89	2.65916e-84	0.255236
Glu CA1-1	Map2	2.72574e-86	7.65143e-82	0.262462
Glu CA1-1	Tenm1	5.20161e-85	1.46014e-80	0.274829
Glu CA1-1	Hivep2	5.35989e-85	1.50457e-80	0.273303
Glu CA1-1	Chka	4.30776e-83	1.20923e-78	0.25986
Glu CA1-1	Ubr3	1.19154e-82	3.34476e-78	0.263322
Glu CA1-1	Camk4	8.92009e-82	2.50396e-77	0.280122
Glu CA1-1	Socs2	4.25158e-80	1.19346e-75	0.27697
Glu CA1-1	Ttc8	9.80685e-80	2.75288e-75	0.253306
Glu CA1-1	Lmo7	1.17172e-79	3.28912e-75	0.263193
Glu CA1-1	Smg1	4.34679e-79	1.22019e-74	0.255329
Glu CA1-1	Cpeb1	2.56571e-78	7.20221e-74	0.253289
Glu CA1-1	Tcaf1	3.64163e-70	1.02224e-65	0.256092
Glu CA1-2	Galntl6	0	0	1.83997
Glu CA1-2	Atp2b1	0	0	1.65881
Glu CA1-2	Epha6	0	0	1.60965
Glu CA1-2	Iqgap2	0	0	1.44761
Glu CA1-2	Ryr3	0	0	1.38524
Glu CA1-2	Man1a	0	0	1.37223
Glu CA1-2	Kcnh7	0	0	1.35789
Glu CA1-2	Chrm3	0	0	1.31761
Glu CA1-2	Arhgap12	0	0	1.29916
Glu CA1-2	Pex5l	0	0	1.28783
Glu CA1-2	Cntnap2	0	0	1.28744
Glu CA1-2	Hpca	0	0	1.25977
Glu CA1-2	Gm2115	0	0	1.24708
Glu CA1-2	Plk2	0	0	1.212
Glu CA1-2	4921539H07Rik	0	0	1.16705
Glu CA1-2	Cpne8	0	0	1.16485
Glu CA1-2	Itpka	0	0	1.11351
Glu CA1-2	Ndst3	0	0	1.08626
Glu CA1-2	Brd9	0	0	1.07639
Glu CA1-2	Ppm1e	0	0	1.02587
Glu CA1-2	Prkcb	0	0	1.01259
Glu CA1-2	Fibcd1	0	0	0.986532
Glu CA1-2	Rasgrp1	0	0	0.985042
Glu CA1-2	Gpr161	0	0	0.979096
Glu CA1-2	Kcnab1	0	0	0.976235
Glu CA1-2	Hs6st3	0	0	0.965709
Glu CA1-2	Scn3b	0	0	0.961985
Glu CA1-2	Sema3e	0	0	0.955967
Glu CA1-2	Dkk3	0	0	0.946133
Glu CA1-2	Gria1	0	0	0.935192
Glu CA1-2	Cacnb2	0	0	0.924012
Glu CA1-2	Pkp2	0	0	0.911529
Glu CA1-2	Matn2	0	0	0.911471
Glu CA1-2	Gm2164	0	0	0.911391
Glu CA1-2	Prkcg	0	0	0.907568
Glu CA1-2	Grin2a	0	0	0.880113
Glu CA1-2	Asap2	0	0	0.878263
Glu CA1-2	Tbc1d1	0	0	0.876525
Glu CA1-2	Khdrbs3	0	0	0.869031
Glu CA1-2	Ociad2	0	0	0.846914
Glu CA1-2	Zdhhc2	0	0	0.846173
Glu CA1-2	Cnksr2	0	0	0.844367
Glu CA1-2	Cck	0	0	0.83372
Glu CA1-2	Arl15	0	0	0.828941
Glu CA1-2	Arpc2	0	0	0.827352
Glu CA1-2	Slc24a3	0	0	0.826385
Glu CA1-2	Ppp4r4	0	0	0.825356
Glu CA1-2	Csnk1a1	0	0	0.823556
Glu CA1-2	Sorcs3	0	0	0.818809
Glu CA1-2	Fam19a1	0	0	0.812938
Glu CA1-2	Exoc6b	0	0	0.802526
Glu CA1-2	Nos1ap	0	0	0.797708
Glu CA1-2	Ccdc88c	0	0	0.791864
Glu CA1-2	Wipf3	0	0	0.787454
Glu CA1-2	Tspan13	0	0	0.785113
Glu CA1-2	Map4	0	0	0.77926
Glu CA1-2	Dgkz	0	0	0.774132
Glu CA1-2	Traip	0	0	0.769378
Glu CA1-2	Epha4	0	0	0.760032
Glu CA1-2	Ndst4	0	0	0.758409
Glu CA1-2	Slc9a2	0	0	0.756754
Glu CA1-2	Adgrl2	0	0	0.756114
Glu CA1-2	Dock9	0	0	0.749651
Glu CA1-2	Prkab2	0	0	0.738027
Glu CA1-2	Nrxn3	0	0	0.737574
Glu CA1-2	Col11a1	0	0	0.731062
Glu CA1-2	Acap2	0	0	0.729341
Glu CA1-2	Neurod6	0	0	0.724565
Glu CA1-2	Wfs1	0	0	0.713765
Glu CA1-2	Grin2b	0	0	0.712777
Glu CA1-2	Dmd	0	0	0.708758
Glu CA1-2	Ppp3ca	0	0	0.70443
Glu CA1-2	Sorl1	0	0	0.703465
Glu CA1-2	Slc8a1	0	0	0.702508
Glu CA1-2	Zeb2	0	0	0.697543
Glu CA1-2	Dock4	0	0	0.6961
Glu CA1-2	Gm10754	0	0	0.694805
Glu CA1-2	Gpr63	0	0	0.690346
Glu CA1-2	Camk2a	0	0	0.689949
Glu CA1-2	Kcnd2	0	0	0.689348
Glu CA1-2	Trim2	0	0	0.687291
Glu CA1-2	B230110G15Rik	0	0	0.679492
Glu CA1-2	Cfap100	0	0	0.678342
Glu CA1-2	Zfp462	0	0	0.672133
Glu CA1-2	Arpc5	0	0	0.67122
Glu CA1-2	Tfdp2	0	0	0.668031
Glu CA1-2	Tcf4	0	0	0.658181
Glu CA1-2	Osbpl6	0	0	0.656071
Glu CA1-2	Dzip1	0	0	0.655772
Glu CA1-2	Hunk	0	0	0.655724
Glu CA1-2	Kcnq3	0	0	0.652008
Glu CA1-2	R3hdm1	0	0	0.644448
Glu CA1-2	Sh3rf1	0	0	0.636896
Glu CA1-2	Homer2	0	0	0.631832
Glu CA1-2	Trpc4	0	0	0.631407
Glu CA1-2	Lmo7	0	0	0.626456
Glu CA1-2	Mdga1	0	0	0.624622
Glu CA1-2	Itpr1	0	0	0.623183
Glu CA1-2	3110035E14Rik	0	0	0.622123
Glu CA1-2	Cadps2	0	0	0.622019
Glu CA1-2	Cntnap5c	0	0	0.620241
Glu CA1-2	Adgrl3	0	0	0.614542
Glu CA1-2	Ap2b1	0	0	0.61344
Glu CA1-2	Nell1	0	0	0.609838
Glu CA1-2	Susd6	0	0	0.605249
Glu CA1-2	Foxp1	0	0	0.605057
Glu CA1-2	Gria3	0	0	0.604609
Glu CA1-2	Fam189a1	0	0	0.602201
Glu CA1-2	Pantr1	0	0	0.60166
Glu CA1-2	Epha7	0	0	0.595634
Glu CA1-2	Pde1a	0	0	0.595498
Glu CA1-2	Tmem200a	0	0	0.591459
Glu CA1-2	Sez6	0	0	0.588227
Glu CA1-2	Cdc40	0	0	0.586081
Glu CA1-2	Map4k3	0	0	0.585602
Glu CA1-2	Ppp3r1	0	0	0.584593
Glu CA1-2	2024-03-01	0	0	0.5827
Glu CA1-2	Slc24a2	0	0	0.579151
Glu CA1-2	Mical2	0	0	0.577282
Glu CA1-2	Creg2	0	0	0.575777
Glu CA1-2	Camkv	0	0	0.571513
Glu CA1-2	Stum	0	0	0.567292
Glu CA1-2	9530059O14Rik	0	0	0.565911
Glu CA1-2	Ror1	0	0	0.563216
Glu CA1-2	Actr3b	0	0	0.555534
Glu CA1-2	Fbxl5	0	0	0.553357
Glu CA1-2	Cttnbp2	0	0	0.552319
Glu CA1-2	Actr2	0	0	0.549502
Glu CA1-2	St6galnac5	0	0	0.549317
Glu CA1-2	Runx2	0	0	0.547957
Glu CA1-2	Galnt17	0	0	0.547678
Glu CA1-2	Pde2a	0	0	0.546961
Glu CA1-2	Npr3	0	0	0.54696
Glu CA1-2	Rasgrf1	0	0	0.546193
Glu CA1-2	Kcnip4	0	0	0.545324
Glu CA1-2	B3gat1	0	0	0.543925
Glu CA1-2	Shisa7	0	0	0.540409
Glu CA1-2	Gm45837	0	0	0.53978
Glu CA1-2	Itm2b	0	0	0.539294
Glu CA1-2	Cds1	0	0	0.537268
Glu CA1-2	Crym	0	0	0.5369
Glu CA1-2	Zfhx4	0	0	0.536581
Glu CA1-2	Galnt9	0	0	0.53414
Glu CA1-2	Thsd4	0	0	0.531892
Glu CA1-2	Gm28175	0	0	0.530669
Glu CA1-2	Fbn2	0	0	0.528602
Glu CA1-2	Msra	0	0	0.526793
Glu CA1-2	Arhgap39	0	0	0.524856
Glu CA1-2	Mpped1	0	0	0.523996
Glu CA1-2	Eml6	0	0	0.523326
Glu CA1-2	Flna	0	0	0.51817
Glu CA1-2	Prkag2	0	0	0.517624
Glu CA1-2	Spink8	0	0	0.517435
Glu CA1-2	B230334C09Rik	0	0	0.513816
Glu CA1-2	Chrd	0	0	0.512102
Glu CA1-2	Trpc5	0	0	0.508532
Glu CA1-2	Usp25	0	0	0.508301
Glu CA1-2	Strip2	0	0	0.502301
Glu CA1-2	Atp2c1	0	0	0.501918
Glu CA1-2	Calm2	0	0	0.501056
Glu CA1-2	Igfbp4	0	0	0.500739
Glu CA1-2	Bcr	0	0	0.499891
Glu CA1-2	Lmo3	0	0	0.498889
Glu CA1-2	Kcnn2	0	0	0.49824
Glu CA1-2	Map4k5	0	0	0.497981
Glu CA1-2	Onecut2	0	0	0.496755
Glu CA1-2	Adgrb3	0	0	0.49293
Glu CA1-2	Wasf1	0	0	0.490236
Glu CA1-2	Pou3f1	0	0	0.485585
Glu CA1-2	Nr3c2	0	0	0.484589
Glu CA1-2	Sphkap	0	0	0.484368
Glu CA1-2	Snd1	0	0	0.484003
Glu CA1-2	Fam131a	0	0	0.482656
Glu CA1-2	Bcl11a	0	0	0.481246
Glu CA1-2	Reps2	0	0	0.479614
Glu CA1-2	Gm20605	0	0	0.477933
Glu CA1-2	Inpp5f	0	0	0.477102
Glu CA1-2	Tmsb4x	0	0	0.47669
Glu CA1-2	Cachd1	0	0	0.476569
Glu CA1-2	Rab11fip3	0	0	0.474608
Glu CA1-2	Sptbn2	0	0	0.47383
Glu CA1-2	Nin	0	0	0.470712
Glu CA1-2	Slitrk5	0	0	0.470195
Glu CA1-2	Dnah9	0	0	0.469091
Glu CA1-2	Gabra5	0	0	0.468472
Glu CA1-2	Car7	0	0	0.467193
Glu CA1-2	Rasl11b	0	0	0.466793
Glu CA1-2	Stac	0	0	0.466659
Glu CA1-2	Igsf9b	0	0	0.46654
Glu CA1-2	Bcl11b	0	0	0.463606
Glu CA1-2	Pfn2	0	0	0.461914
Glu CA1-2	Prnp	0	0	0.461634
Glu CA1-2	Nell2	0	0	0.458342
Glu CA1-2	Lrrn2	0	0	0.457656
Glu CA1-2	Fkbp1a	0	0	0.456542
Glu CA1-2	Shisa6	0	0	0.456214
Glu CA1-2	Celf5	0	0	0.454106
Glu CA1-2	Dnajc21	0	0	0.449651
Glu CA1-2	St8sia3	0	0	0.446051
Glu CA1-2	Sipa1l3	0	0	0.444347
Glu CA1-2	Kctd1	0	0	0.443644
Glu CA1-2	Kcnip2	0	0	0.441802
Glu CA1-2	Icam5	0	0	0.440489
Glu CA1-2	Ksr1	0	0	0.439559
Glu CA1-2	Elfn2	0	0	0.439432
Glu CA1-2	Sh3bp5	0	0	0.430796
Glu CA1-2	Nrgn	0	0	0.430667
Glu CA1-2	Ptpru	0	0	0.428742
Glu CA1-2	Chst1	0	0	0.428301
Glu CA1-2	Plxna1	0	0	0.424037
Glu CA1-2	Raver2	0	0	0.421716
Glu CA1-2	Sertm1	0	0	0.421568
Glu CA1-2	Arhgef25	0	0	0.421376
Glu CA1-2	Ntm	0	0	0.421084
Glu CA1-2	Adcy9	0	0	0.420562
Glu CA1-2	Parp1	0	0	0.417697
Glu CA1-2	Zdhhc23	0	0	0.416644
Glu CA1-2	Dhx33	0	0	0.413917
Glu CA1-2	Kcnab2	0	0	0.412605
Glu CA1-2	Plch2	0	0	0.412521
Glu CA1-2	Zbtb20	0	0	0.41215
Glu CA1-2	Miat	0	0	0.410998
Glu CA1-2	Numbl	0	0	0.410654
Glu CA1-2	Kdm4b	0	0	0.407732
Glu CA1-2	Parp8	0	0	0.40684
Glu CA1-2	AC129186.1	0	0	0.406048
Glu CA1-2	Cnih2	0	0	0.404871
Glu CA1-2	Gse1	0	0	0.404316
Glu CA1-2	Pid1	0	0	0.40196
Glu CA1-2	Ext1	0	0	0.40044
Glu CA1-2	Kalrn	0	0	0.39741
Glu CA1-2	Kcnc2	0	0	0.396434
Glu CA1-2	Camta2	0	0	0.394849
Glu CA1-2	Mturn	0	0	0.390155
Glu CA1-2	Sept6	0	0	0.388646
Glu CA1-2	Cacng8	0	0	0.388197
Glu CA1-2	Sap25	0	0	0.385555
Glu CA1-2	Gria2	0	0	0.385489
Glu CA1-2	Tle1	0	0	0.383778
Glu CA1-2	Acss1	0	0	0.380057
Glu CA1-2	Rasd1	0	0	0.377217
Glu CA1-2	Cacna2d3	0	0	0.369421
Glu CA1-2	Lpl	0	0	0.368969
Glu CA1-2	Serinc2	0	0	0.365207
Glu CA1-2	Htr1f	0	0	0.365087
Glu CA1-2	Tyro3	0	0	0.364837
Glu CA1-2	Vcl	0	0	0.362781
Glu CA1-2	Abracl	0	0	0.359386
Glu CA1-2	Tmem158	0	0	0.356057
Glu CA1-2	Kif1c	0	0	0.349328
Glu CA1-2	Klf3	0	0	0.344436
Glu CA1-2	Arrdc4	0	0	0.344315
Glu CA1-2	Akap13	0	0	0.341061
Glu CA1-2	Cd34	0	0	0.312146
Glu CA1-2	Gm37459	0	0	0.309117
Glu CA1-2	Ifi27	0	0	0.295634
Glu CA1-2	Cpne7	0	0	0.294801
Glu CA1-2	Lingo3	0	0	0.292546
Glu CA1-2	Cdc25b	0	0	0.287982
Glu CA1-2	Snhg11	2.60306e-307	7.30705e-303	0.547461
Glu CA1-2	Pip4k2c	3.05411e-307	8.5732e-303	0.421593
Glu CA1-2	Frrs1l	1.36654e-304	3.83603e-300	0.492994
Glu CA1-2	Car11	8.084e-304	2.26926e-299	0.375365
Glu CA1-2	Eps15	5.25077e-303	1.47394e-298	0.411756
Glu CA1-2	Doc2b	1.05018e-301	2.94795e-297	0.274033
Glu CA1-2	Epha5	5.25546e-301	1.47526e-296	0.460891
Glu CA1-2	Nfkbiz	1.79757e-299	5.04597e-295	0.331946
Glu CA1-2	Cpne6	1.80892e-299	5.07783e-295	0.394831
Glu CA1-2	Hcn1	1.99107e-299	5.58912e-295	0.389079
Glu CA1-2	Zdhhc14	1.18108e-298	3.31542e-294	0.406384
Glu CA1-2	Rprml	6.45932e-297	1.8132e-292	0.270236
Glu CA1-2	Prkca	3.24767e-296	9.11655e-292	0.396527
Glu CA1-2	Mylip	8.4396e-296	2.36908e-291	0.282106
Glu CA1-2	Homer1	2.82706e-294	7.93583e-290	0.510892
Glu CA1-2	P3h3	4.54018e-294	1.27447e-289	0.390836
Glu CA1-2	Egfem1	1.62597e-293	4.56426e-289	0.384117
Glu CA1-2	Fhl2	4.35624e-293	1.22284e-288	0.318344
Glu CA1-2	Brdt	3.01333e-290	8.45872e-286	0.403753
Glu CA1-2	Itga8	3.53734e-290	9.92965e-286	0.392558
Glu CA1-2	Wscd2	1.76244e-288	4.94735e-284	0.317636
Glu CA1-2	Lrrc7	8.40344e-288	2.35893e-283	0.406942
Glu CA1-2	Ltk	1.60875e-286	4.51592e-282	0.29547
Glu CA1-2	Pcmtd1	2.06504e-286	5.79676e-282	0.489979
Glu CA1-2	Washc2	2.36514e-286	6.63918e-282	0.383488
Glu CA1-2	Lypla2	9.13561e-284	2.56446e-279	0.255953
Glu CA1-2	Rab8b	7.20103e-283	2.0214e-278	0.297692
Glu CA1-2	Actr3	2.75622e-282	7.73699e-278	0.429628
Glu CA1-2	Lsamp	1.50542e-281	4.22586e-277	0.285752
Glu CA1-2	Ar	6.92141e-281	1.94291e-276	0.34361
Glu CA1-2	Stk26	2.79932e-278	7.85798e-274	0.331828
Glu CA1-2	Rab3c	1.05868e-277	2.97183e-273	0.424558
Glu CA1-2	Faah	1.11202e-277	3.12155e-273	0.405689
Glu CA1-2	Cx3cl1	7.35223e-277	2.06385e-272	0.391487
Glu CA1-2	Fgfr1	7.99066e-274	2.24306e-269	0.327573
Glu CA1-2	Camk2b	9.23986e-274	2.59372e-269	0.339899
Glu CA1-2	Fat3	1.10684e-273	3.107e-269	0.392805
Glu CA1-2	Grm5	7.56849e-273	2.12455e-268	0.368237
Glu CA1-2	Rbfox1	7.07519e-270	1.98608e-265	0.265163
Glu CA1-2	Slc17a7	2.47608e-269	6.9506e-265	0.391672
Glu CA1-2	5730522E02Rik	6.29023e-267	1.76573e-262	0.414243
Glu CA1-2	Far1	1.5543e-266	4.36308e-262	0.405462
Glu CA1-2	Hivep2	1.66633e-265	4.67754e-261	0.44955
Glu CA1-2	Arel1	8.33607e-265	2.34002e-260	0.378352
Glu CA1-2	Agfg2	3.54375e-264	9.94767e-260	0.393941
Glu CA1-2	Adcy2	2.1909e-261	6.15008e-257	0.405704
Glu CA1-2	Hcfc2	6.18549e-259	1.73633e-254	0.400608
Glu CA1-2	Esyt2	3.65318e-258	1.02548e-253	0.445308
Glu CA1-2	Slc16a6	4.85452e-257	1.36271e-252	0.29779
Glu CA1-2	Celf2	4.90311e-257	1.37635e-252	0.258651
Glu CA1-2	Plpbp	1.13598e-256	3.18881e-252	0.36158
Glu CA1-2	Cdk17	1.6485e-256	4.62749e-252	0.402798
Glu CA1-2	Anks1b	1.01616e-255	2.85245e-251	0.328622
Glu CA1-2	Large1	1.43318e-255	4.02308e-251	0.390739
Glu CA1-2	Car2	3.87189e-255	1.08688e-250	0.411835
Glu CA1-2	A330102I10Rik	4.05295e-255	1.1377e-250	0.439642
Glu CA1-2	Rnf165	4.57803e-255	1.2851e-250	0.374246
Glu CA1-2	Tub	1.88472e-254	5.2906e-250	0.376266
Glu CA1-2	Magi2	1.17888e-253	3.30925e-249	0.343782
Glu CA1-2	Adam23	1.28916e-251	3.6188e-247	0.407974
Glu CA1-2	Gm44257	2.16137e-251	6.06718e-247	0.281417
Glu CA1-2	Ptk2b	7.54636e-249	2.11834e-244	0.336468
Glu CA1-2	Arf1	9.55697e-248	2.68274e-243	0.349958
Glu CA1-2	Gm5914	1.39572e-247	3.91792e-243	0.377318
Glu CA1-2	Plekhg5	5.42508e-247	1.52287e-242	0.342935
Glu CA1-2	Prr14l	2.43307e-245	6.82986e-241	0.434897
Glu CA1-2	Samd5	2.4084e-244	6.76062e-240	0.308468
Glu CA1-2	Ptprn2	3.89715e-244	1.09397e-239	0.392142
Glu CA1-2	Cdh10	6.36197e-244	1.78587e-239	0.349364
Glu CA1-2	Tspan5	3.41421e-243	9.58404e-239	0.387458
Glu CA1-2	Ralyl	4.09091e-243	1.14836e-238	0.430564
Glu CA1-2	Mal2	1.17393e-242	3.29533e-238	0.335492
Glu CA1-2	Reps1	5.59056e-242	1.56933e-237	0.378435
Glu CA1-2	Lrrfip1	1.11381e-241	3.12658e-237	0.407788
Glu CA1-2	Runx1t1	3.76264e-240	1.05621e-235	0.374819
Glu CA1-2	Mfsd4a	3.94728e-240	1.10804e-235	0.360352
Glu CA1-2	Dlgap1	1.84087e-239	5.1675e-235	0.280709
Glu CA1-2	Dab2ip	2.86118e-238	8.03163e-234	0.296354
Glu CA1-2	Cpe	1.33473e-237	3.74673e-233	0.308081
Glu CA1-2	Selenow	3.77171e-235	1.05876e-230	0.307792
Glu CA1-2	Cntn2	2.26712e-233	6.36404e-229	0.312335
Glu CA1-2	Itm2c	2.63244e-233	7.38952e-229	0.415896
Glu CA1-2	Gpt2	4.1117e-231	1.15419e-226	0.306163
Glu CA1-2	Chpt1	1.64904e-230	4.62903e-226	0.411782
Glu CA1-2	Zbtb18	1.74004e-230	4.88448e-226	0.324104
Glu CA1-2	2010300C02Rik	4.59538e-229	1.28997e-224	0.360769
Glu CA1-2	Uhrf1bp1l	7.77891e-229	2.18362e-224	0.374491
Glu CA1-2	Arap2	3.54938e-228	9.96347e-224	0.29234
Glu CA1-2	Sv2b	2.59863e-227	7.29462e-223	0.290174
Glu CA1-2	Actb	4.61127e-226	1.29443e-221	0.352024
Glu CA1-2	Zcchc6	2.44185e-225	6.85452e-221	0.375396
Glu CA1-2	St8sia1	2.31288e-224	6.4925e-220	0.2867
Glu CA1-2	Cttn	1.30712e-222	3.6692e-218	0.323389
Glu CA1-2	Col4a1	4.13013e-221	1.15937e-216	0.288765
Glu CA1-2	Ube2e2	4.40708e-221	1.23711e-216	0.381956
Glu CA1-2	Rab34	1.23612e-219	3.46992e-215	0.304087
Glu CA1-2	Slc35c2	3.49922e-219	9.82267e-215	0.27496
Glu CA1-2	Tenm3	2.21743e-217	6.22456e-213	0.657599
Glu CA1-2	Flnb	2.09964e-216	5.8939e-212	0.429524
Glu CA1-2	Crmp1	4.68419e-216	1.3149e-211	0.34622
Glu CA1-2	Ripor2	5.61322e-216	1.57569e-211	0.372527
Glu CA1-2	Arpc1a	1.86633e-215	5.23897e-211	0.35629
Glu CA1-2	C78859	2.50935e-215	7.044e-211	0.336126
Glu CA1-2	Clcn2	4.6693e-215	1.31072e-210	0.339636
Glu CA1-2	Elk4	5.25661e-215	1.47558e-210	0.275911
Glu CA1-2	Dtnbp1	1.30107e-213	3.65222e-209	0.273733
Glu CA1-2	Ano4	1.14039e-212	3.20119e-208	0.289928
Glu CA1-2	Prmt2	2.61782e-212	7.34848e-208	0.354751
Glu CA1-2	Ankrd13b	2.44367e-211	6.85962e-207	0.282755
Glu CA1-2	Stim2	1.26287e-210	3.54501e-206	0.339689
Glu CA1-2	Cdkl2	1.72307e-210	4.83683e-206	0.365202
Glu CA1-2	Phc2	2.14453e-210	6.0199e-206	0.384136
Glu CA1-2	Ptpdc1	1.22024e-209	3.42533e-205	0.308249
Glu CA1-2	Agrp	1.09401e-208	3.071e-204	0.350439
Glu CA1-2	Scn8a	9.72638e-207	2.73029e-202	0.339271
Glu CA1-2	Rae1	2.22829e-206	6.25502e-202	0.317777
Glu CA1-2	Galnt16	6.79408e-206	1.90717e-201	0.321603
Glu CA1-2	Klhl5	1.50831e-205	4.23398e-201	0.297412
Glu CA1-2	4930447C04Rik	1.70455e-205	4.78484e-201	0.48573
Glu CA1-2	Mast3	1.18891e-204	3.33739e-200	0.274048
Glu CA1-2	Sipa1l1	1.60844e-204	4.51506e-200	0.355798
Glu CA1-2	Arhgef2	2.80215e-204	7.8659e-200	0.339926
Glu CA1-2	Sel1l	8.32318e-204	2.3364e-199	0.368517
Glu CA1-2	Dagla	2.74074e-203	7.69352e-199	0.295787
Glu CA1-2	Trio	7.29053e-203	2.04652e-198	0.332692
Glu CA1-2	Fgfr1op2	2.61204e-201	7.33224e-197	0.352317
Glu CA1-2	Chrm1	8.62003e-201	2.41973e-196	0.284817
Glu CA1-2	Nrip1	9.02005e-201	2.53202e-196	0.270624
Glu CA1-2	Hnrnpll	1.21328e-200	3.40579e-196	0.34604
Glu CA1-2	Ptpn3	2.15395e-200	6.04634e-196	0.352956
Glu CA1-2	Scarb1	3.45279e-200	9.69234e-196	0.31729
Glu CA1-2	Kcnq2	5.62082e-200	1.57782e-195	0.344474
Glu CA1-2	Megf9	7.5889e-200	2.13028e-195	0.363226
Glu CA1-2	Pls3	1.40547e-199	3.94529e-195	0.319687
Glu CA1-2	Usp45	3.47247e-199	9.74756e-195	0.381593
Glu CA1-2	Mapk10	2.07419e-197	5.82246e-193	0.358687
Glu CA1-2	Nmt2	1.81873e-196	5.10535e-192	0.386022
Glu CA1-2	Dgkg	1.87994e-195	5.27718e-191	0.321831
Glu CA1-2	Tmem131l	4.3159e-195	1.21152e-190	0.272654
Glu CA1-2	Gpr22	1.67959e-194	4.71478e-190	0.335854
Glu CA1-2	Golim4	9.68083e-193	2.7175e-188	0.2884
Glu CA1-2	Nmt1	2.01268e-192	5.6498e-188	0.294985
Glu CA1-2	Adgrb2	2.68417e-191	7.53474e-187	0.281626
Glu CA1-2	Agrn	1.34362e-190	3.77167e-186	0.310382
Glu CA1-2	Plcl2	2.5251e-189	7.0882e-185	0.304579
Glu CA1-2	Nav3	3.76998e-189	1.05827e-184	0.32332
Glu CA1-2	Pcnx2	3.70858e-187	1.04104e-182	0.308834
Glu CA1-2	Aff3	5.11552e-185	1.43598e-180	0.358659
Glu CA1-2	Rgs11	1.97369e-184	5.54034e-180	0.261383
Glu CA1-2	Lurap1l	3.21547e-184	9.02616e-180	0.290283
Glu CA1-2	Nckap1	4.55181e-184	1.27774e-179	0.326769
Glu CA1-2	Itga4	1.17531e-182	3.2992e-178	0.286239
Glu CA1-2	Psme4	1.48487e-181	4.16819e-177	0.372835
Glu CA1-2	Tmem191c	6.97242e-181	1.95723e-176	0.30341
Glu CA1-2	Sec14l1	1.51977e-180	4.26614e-176	0.295159
Glu CA1-2	Rasgef1a	6.81828e-180	1.91396e-175	0.325055
Glu CA1-2	Crim1	6.88161e-180	1.93174e-175	0.28611
Glu CA1-2	Tmem150c	1.56459e-179	4.39196e-175	0.294117
Glu CA1-2	Arglu1	7.72222e-179	2.1677e-174	0.28503
Glu CA1-2	Gabbr1	1.9944e-178	5.59847e-174	0.297329
Glu CA1-2	Camkmt	3.38354e-178	9.49793e-174	0.315463
Glu CA1-2	Kcnj6	4.25e-178	1.19302e-173	0.286118
Glu CA1-2	Fndc5	3.62176e-176	1.01666e-171	0.257391
Glu CA1-2	Ddx46	4.11379e-176	1.15478e-171	0.351067
Glu CA1-2	Cdh11	1.59888e-175	4.48821e-171	0.298776
Glu CA1-2	Lin7b	2.44674e-175	6.86826e-171	0.264798
Glu CA1-2	Ldlrad4	4.01615e-175	1.12737e-170	0.301835
Glu CA1-2	Nsun7	9.2347e-175	2.59227e-170	0.291977
Glu CA1-2	Dpy19l3	1.53159e-174	4.29932e-170	0.27664
Glu CA1-2	Ubxn4	4.76189e-174	1.33671e-169	0.349926
Glu CA1-2	Sort1	1.94246e-172	5.45268e-168	0.324162
Glu CA1-2	Uggt2	5.57385e-172	1.56463e-167	0.331436
Glu CA1-2	Lrig2	2.26958e-169	6.37092e-165	0.352434
Glu CA1-2	Kif5b	8.87249e-168	2.4906e-163	0.354378
Glu CA1-2	Stk25	1.65237e-167	4.63838e-163	0.275994
Glu CA1-2	Gm20671	3.21173e-167	9.01564e-163	0.31911
Glu CA1-2	Slc26a4	5.48008e-166	1.53831e-161	0.265857
Glu CA1-2	Mmd	1.18994e-164	3.34028e-160	0.275627
Glu CA1-2	Ppp3cb	4.15733e-164	1.167e-159	0.323535
Glu CA1-2	Adss	9.643e-164	2.70689e-159	0.295846
Glu CA1-2	Cap2	2.96167e-163	8.31369e-159	0.301713
Glu CA1-2	Zfr	4.15802e-163	1.1672e-158	0.353291
Glu CA1-2	Zer1	7.4824e-163	2.10039e-158	0.270303
Glu CA1-2	Tecpr1	1.46962e-162	4.12538e-158	0.28819
Glu CA1-2	Rbfox2	1.4846e-160	4.16742e-156	0.31831
Glu CA1-2	Grin1	8.24661e-160	2.3149e-155	0.314863
Glu CA1-2	Plppr4	8.61251e-160	2.41762e-155	0.325062
Glu CA1-2	Myt1l	9.78201e-160	2.74591e-155	0.313492
Glu CA1-2	Rnft1	1.09971e-159	3.08701e-155	0.271037
Glu CA1-2	Dapk1	1.14878e-159	3.22475e-155	0.255497
Glu CA1-2	Hnrnpdl	2.52944e-159	7.1004e-155	0.268617
Glu CA1-2	Npdc1	4.25449e-159	1.19428e-154	0.273121
Glu CA1-2	Chordc1	6.17444e-159	1.73323e-154	0.333592
Glu CA1-2	Ash1l	7.00652e-159	1.9668e-154	0.354526
Glu CA1-2	Smpd3	1.04159e-158	2.92386e-154	0.255907
Glu CA1-2	Nr4a1	1.07148e-157	3.00776e-153	0.277904
Glu CA1-2	App	2.67472e-156	7.5082e-152	0.253973
Glu CA1-2	Ncbp1	4.40737e-156	1.23719e-151	0.283103
Glu CA1-2	Chn1	3.98518e-155	1.11868e-150	0.282384
Glu CA1-2	Emsy	5.4866e-154	1.54014e-149	0.319622
Glu CA1-2	Rb1	2.32599e-153	6.52928e-149	0.254251
Glu CA1-2	Srsf10	1.10925e-152	3.11376e-148	0.310393
Glu CA1-2	Pde10a	4.80348e-152	1.34838e-147	0.286438
Glu CA1-2	Dcun1d4	5.89039e-152	1.65349e-147	0.257567
Glu CA1-2	Wwc1	2.80777e-151	7.88168e-147	0.271299
Glu CA1-2	Wdr92	4.61405e-151	1.29521e-146	0.255171
Glu CA1-2	Ica1	4.87366e-151	1.36808e-146	0.321845
Glu CA1-2	Cyld	5.13612e-151	1.44176e-146	0.296294
Glu CA1-2	Slitrk4	3.08767e-150	8.66739e-146	0.272272
Glu CA1-2	Specc1	1.64721e-149	4.62389e-145	0.279476
Glu CA1-2	Ccdc112	9.5042e-149	2.66792e-144	0.263437
Glu CA1-2	Mllt3	1.62465e-147	4.56055e-143	0.29529
Glu CA1-2	Gnptab	8.52483e-146	2.39301e-141	0.255724
Glu CA1-2	Ptprn	5.29055e-145	1.48511e-140	0.281556
Glu CA1-2	Fam49a	6.50845e-145	1.82699e-140	0.252614
Glu CA1-2	Mir124a-1hg	1.14212e-144	3.20604e-140	0.265908
Glu CA1-2	Dnajc1	3.10177e-144	8.70699e-140	0.304165
Glu CA1-2	Syt14	1.82472e-142	5.12217e-138	0.259238
Glu CA1-2	Gpr155	1.51144e-141	4.24277e-137	0.274292
Glu CA1-2	Atxn7	3.9719e-140	1.11495e-135	0.276756
Glu CA1-2	Zfp804a	6.57731e-139	1.84632e-134	0.27665
Glu CA1-2	Sf3b1	9.09204e-139	2.55223e-134	0.259464
Glu CA1-2	Wdr17	8.66799e-137	2.43319e-132	0.2605
Glu CA1-2	Ppp1r12a	2.32182e-136	6.51757e-132	0.306752
Glu CA1-2	Anks3	2.07563e-135	5.82649e-131	0.274105
Glu CA1-2	Plekha5	2.12103e-135	5.95393e-131	0.274081
Glu CA1-2	Synj1	3.28172e-135	9.21212e-131	0.280969
Glu CA1-2	Kmt2a	3.0315e-134	8.50974e-130	0.274827
Glu CA1-2	Arf3	1.53827e-133	4.31808e-129	0.274225
Glu CA1-2	Cdk8	4.27467e-132	1.19994e-127	0.281557
Glu CA1-2	Bzw2	7.48888e-132	2.1022e-127	0.269082
Glu CA1-2	Unc13a	3.26925e-129	9.17711e-125	0.252933
Glu CA1-2	4933406I18Rik	3.59929e-127	1.01036e-122	0.31806
Glu CA1-2	Rnf150	7.18987e-125	2.01827e-120	0.265499
Glu CA1-2	Cog5	8.53396e-125	2.39557e-120	0.287159
Glu CA1-2	Cyfip1	2.75518e-124	7.73407e-120	0.256254
Glu CA1-2	Fam168a	2.99464e-123	8.40626e-119	0.286345
Glu CA1-2	Gdpd1	6.98956e-121	1.96204e-116	0.274432
Glu CA1-2	Ddhd2	1.16999e-120	3.28427e-116	0.272646
Glu CA1-2	Map7	6.08562e-120	1.70829e-115	0.275981
Glu CA1-2	Trim37	6.76616e-120	1.89933e-115	0.253882
Glu CA1-2	Gtf2h2	8.72687e-119	2.44972e-114	0.252651
Glu CA1-2	Meg3	4.89912e-116	1.37523e-111	0.258908
Glu CA1-2	Mrps9	2.40102e-113	6.73991e-109	0.258249
Glu CA1-2	Zfp950	2.01924e-112	5.66821e-108	0.268107
Glu CA1-2	Robo2	3.70534e-111	1.04013e-106	0.250255
Glu CA1-2	Amph	1.1219e-110	3.14927e-106	0.260748
Glu CA1-2	Kdm7a	1.93921e-110	5.44356e-106	0.250773
Glu CA1-2	Slc25a23	2.37244e-109	6.65969e-105	0.254742
Glu CA1-2	Man1a2	7.7298e-106	2.16983e-101	0.257482
Glu CA1-2	Itsn2	6.60884e-105	1.85517e-100	0.256368
Glu CA1-2	Braf	1.60196e-101	4.49687e-97	0.275215
Glu CA1-2	Tmod2	2.65633e-101	7.45659e-97	0.260357
Glu CA1-2	Epha10	9.39527e-98	2.63735e-93	0.320969
Glu CA1-3	Ndst3	0	0	1.94079
Glu CA1-3	Fras1	0	0	1.43937
Glu CA1-3	Fezf2	0	0	1.4032
Glu CA1-3	Cntn4	0	0	1.27169
Glu CA1-3	Ntng1	0	0	1.21225
Glu CA1-3	Kcnn2	0	0	1.21129
Glu CA1-3	Hcn1	0	0	1.20825
Glu CA1-3	Cdh6	0	0	1.15826
Glu CA1-3	Kcnh7	0	0	1.15529
Glu CA1-3	Cadps2	0	0	1.09866
Glu CA1-3	Etv1	0	0	1.04652
Glu CA1-3	Ndst4	0	0	1.04483
Glu CA1-3	Nov	0	0	1.04
Glu CA1-3	Ldb2	0	0	1.0362
Glu CA1-3	Tox	0	0	1.02966
Glu CA1-3	Cds1	0	0	0.9998
Glu CA1-3	Gpr161	0	0	0.970174
Glu CA1-3	Galnt9	0	0	0.952339
Glu CA1-3	6430573F11Rik	0	0	0.874982
Glu CA1-3	Meg3	0	0	0.855065
Glu CA1-3	Adgra1	0	0	0.828596
Glu CA1-3	Gm2164	0	0	0.780013
Glu CA1-3	Grm8	0	0	0.749476
Glu CA1-3	Gm19410	0	0	0.725127
Glu CA1-3	Plekha7	0	0	0.716412
Glu CA1-3	Tmem91	0	0	0.642848
Glu CA1-3	Adra1a	4.5815e-307	1.28607e-302	0.551923
Glu CA1-3	Cpne7	2.56695e-305	7.20568e-301	0.965948
Glu CA1-3	Cntn3	3.87253e-302	1.08706e-297	0.825416
Glu CA1-3	Parm1	5.04646e-295	1.41659e-290	0.789233
Glu CA1-3	Gria3	3.75648e-289	1.05448e-284	0.897361
Glu CA1-3	Magi3	6.06539e-286	1.70261e-281	0.85995
Glu CA1-3	Arhgap6	1.82464e-283	5.12195e-279	0.60214
Glu CA1-3	Pbx3	2.53995e-282	7.12988e-278	0.500935
Glu CA1-3	Cdh22	2.68214e-279	7.52902e-275	0.398452
Glu CA1-3	Trpc4	1.09949e-278	3.08638e-274	0.964406
Glu CA1-3	Etv5	2.5276e-265	7.09524e-261	0.64934
Glu CA1-3	Npr3	7.02026e-262	1.97066e-257	0.676759
Glu CA1-3	Tcerg1l	1.7746e-261	4.98148e-257	0.462251
Glu CA1-3	Chst8	3.49592e-261	9.81341e-257	0.414061
Glu CA1-3	Sorcs1	1.44896e-251	4.06738e-247	0.756863
Glu CA1-3	Cacna1g	1.96393e-250	5.51296e-246	0.593872
Glu CA1-3	Slc35f1	7.00253e-244	1.96568e-239	0.681126
Glu CA1-3	Cntn6	3.28951e-243	9.23398e-239	0.548285
Glu CA1-3	Garnl3	3.53142e-241	9.91306e-237	0.743311
Glu CA1-3	Syt4	2.16385e-240	6.07414e-236	0.817012
Glu CA1-3	Lonrf1	3.29413e-240	9.24695e-236	0.608858
Glu CA1-3	Astn2	1.42145e-239	3.99014e-235	0.734343
Glu CA1-3	Sel1l3	5.57371e-234	1.5646e-229	0.652188
Glu CA1-3	Snhg11	1.03968e-233	2.91848e-229	0.770032
Glu CA1-3	Sulf2	7.03495e-233	1.97478e-228	0.553063
Glu CA1-3	Pde1a	1.85964e-231	5.22019e-227	0.874603
Glu CA1-3	Pex5l	2.04016e-230	5.72693e-226	0.981168
Glu CA1-3	Pou3f1	3.23201e-229	9.07258e-225	0.433798
Glu CA1-3	Cdkl4	3.0084e-228	8.44487e-224	0.542859
Glu CA1-3	Mpped1	2.84518e-223	7.98672e-219	0.64564
Glu CA1-3	Snap25	2.89452e-223	8.12522e-219	0.815648
Glu CA1-3	Slc4a10	6.39754e-218	1.79585e-213	0.771499
Glu CA1-3	Peg3	1.93814e-211	5.44056e-207	0.784921
Glu CA1-3	Cadm1	1.13611e-205	3.18918e-201	0.768896
Glu CA1-3	Pde11a	2.74438e-203	7.70376e-199	0.594981
Glu CA1-3	Nr4a1	6.8188e-202	1.91411e-197	0.649678
Glu CA1-3	Kcnt1	3.64401e-201	1.02291e-196	0.454878
Glu CA1-3	Jam3	1.25814e-200	3.53172e-196	0.590314
Glu CA1-3	Fbn2	5.19532e-200	1.45838e-195	0.605516
Glu CA1-3	Adgrl2	5.61812e-200	1.57706e-195	0.66956
Glu CA1-3	Nr4a2	2.96109e-197	8.31209e-193	0.71062
Glu CA1-3	Cpne8	1.36497e-196	3.83162e-192	0.676464
Glu CA1-3	Stac	9.95508e-195	2.79449e-190	0.411797
Glu CA1-3	Grid2	6.23336e-192	1.74977e-187	0.678416
Glu CA1-3	Nab1	1.28546e-190	3.60843e-186	0.489821
Glu CA1-3	Osbpl6	2.45157e-188	6.88179e-184	0.834083
Glu CA1-3	C230057M02Rik	8.45374e-187	2.37305e-182	0.551011
Glu CA1-3	Mal2	7.76953e-186	2.18098e-181	0.58541
Glu CA1-3	Id2	1.61905e-185	4.54484e-181	0.396889
Glu CA1-3	Sv2b	6.59815e-185	1.85217e-180	0.600251
Glu CA1-3	Gm2115	7.41541e-184	2.08158e-179	0.6178
Glu CA1-3	Cttnbp2	2.33865e-183	6.56482e-179	0.759707
Glu CA1-3	Agbl4	2.09696e-182	5.88637e-178	0.643921
Glu CA1-3	Ikzf2	3.11792e-182	8.75231e-178	0.445664
Glu CA1-3	1700019D03Rik	3.1392e-177	8.81203e-173	0.330819
Glu CA1-3	Snx25	2.50995e-176	7.04569e-172	0.540983
Glu CA1-3	Gda	1.20667e-172	3.38725e-168	0.715583
Glu CA1-3	Zdbf2	4.74919e-172	1.33315e-167	0.605045
Glu CA1-3	Adamts2	1.67691e-171	4.70725e-167	0.371564
Glu CA1-3	Xylt1	1.16046e-170	3.25752e-166	0.516387
Glu CA1-3	Farp1	2.28885e-168	6.42502e-164	0.424867
Glu CA1-3	Crim1	1.51191e-167	4.24409e-163	0.623911
Glu CA1-3	Mir124-2hg	1.48329e-166	4.16374e-162	0.508562
Glu CA1-3	Rasal1	3.81573e-166	1.07111e-161	0.469158
Glu CA1-3	Bhlhe40	4.82158e-164	1.35347e-159	0.403432
Glu CA1-3	Efna5	1.02777e-163	2.88504e-159	0.464876
Glu CA1-3	Sox8	6.96982e-161	1.9565e-156	0.298644
Glu CA1-3	Kcnf1	3.47113e-160	9.74381e-156	0.427054
Glu CA1-3	Robo1	5.8729e-157	1.64858e-152	0.708294
Glu CA1-3	Cxxc4	3.48685e-156	9.78795e-152	0.492499
Glu CA1-3	Igsf9b	1.16269e-154	3.26378e-150	0.515771
Glu CA1-3	Ptprd	2.03606e-154	5.71544e-150	0.516316
Glu CA1-3	Gm16083	4.88371e-154	1.37091e-149	0.408578
Glu CA1-3	Megf11	7.21437e-154	2.02514e-149	0.360221
Glu CA1-3	Gm28928	9.42616e-152	2.64602e-147	0.345333
Glu CA1-3	Gap43	2.13889e-149	6.00407e-145	0.572572
Glu CA1-3	Slc8a1	2.11831e-148	5.94631e-144	0.611488
Glu CA1-3	Lzts1	2.21988e-148	6.23142e-144	0.386755
Glu CA1-3	Slc24a3	7.01026e-148	1.96785e-143	0.545703
Glu CA1-3	Pfkfb4	1.50969e-147	4.23786e-143	0.389038
Glu CA1-3	Fosl2	7.99519e-147	2.24433e-142	0.300389
Glu CA1-3	Stxbp5l	3.15564e-146	8.8582e-142	0.821794
Glu CA1-3	Sgk3	7.90345e-146	2.21858e-141	0.43526
Glu CA1-3	Rab3c	2.29081e-144	6.43052e-140	0.58827
Glu CA1-3	Adamts16	4.60829e-144	1.29359e-139	0.385816
Glu CA1-3	Vstm2l	9.18029e-144	2.577e-139	0.323913
Glu CA1-3	Vgf	5.40336e-143	1.51678e-138	0.52538
Glu CA1-3	Pgm2l1	1.20562e-142	3.3843e-138	0.653306
Glu CA1-3	Ptpdc1	9.30243e-142	2.61129e-137	0.516295
Glu CA1-3	Eno2	4.36952e-141	1.22657e-136	0.540425
Glu CA1-3	R3hdm1	4.11874e-140	1.15617e-135	0.722488
Glu CA1-3	Socs2	4.78493e-140	1.34318e-135	0.667682
Glu CA1-3	Efnb2	4.72961e-139	1.32765e-134	0.375542
Glu CA1-3	Plcl2	6.14641e-137	1.72536e-132	0.513456
Glu CA1-3	Mirg	6.90898e-137	1.93942e-132	0.503237
Glu CA1-3	Ptprt	2.16409e-136	6.07483e-132	0.45882
Glu CA1-3	Lrrtm4	8.60262e-136	2.41484e-131	0.493644
Glu CA1-3	Khdrbs3	3.07792e-135	8.64003e-131	0.511711
Glu CA1-3	Slc19a2	2.04299e-134	5.73487e-130	0.378482
Glu CA1-3	Arid5b	4.39181e-134	1.23283e-129	0.469297
Glu CA1-3	Myadm	5.04339e-134	1.41573e-129	0.408496
Glu CA1-3	Pcnx2	3.02831e-133	8.50076e-129	0.489471
Glu CA1-3	Eml1	6.98846e-132	1.96173e-127	0.417796
Glu CA1-3	Pde9a	4.43888e-131	1.24604e-126	0.359036
Glu CA1-3	Ralyl	1.37667e-130	3.86444e-126	0.635097
Glu CA1-3	Rxfp1	8.60306e-130	2.41496e-125	1.41905
Glu CA1-3	Prkcg	5.4845e-129	1.53955e-124	0.55596
Glu CA1-3	Rnf207	6.36874e-129	1.78777e-124	0.364072
Glu CA1-3	Cdh13	3.13036e-127	8.78723e-123	0.440913
Glu CA1-3	Tub	2.29598e-125	6.44506e-121	0.52308
Glu CA1-3	Clcn2	4.32722e-125	1.21469e-120	0.658595
Glu CA1-3	Prkcb	4.55619e-125	1.27897e-120	0.600184
Glu CA1-3	Lrrtm3	9.62413e-125	2.70159e-120	0.379424
Glu CA1-3	Tspan13	1.06137e-124	2.97938e-120	0.489981
Glu CA1-3	Slc20a1	2.52305e-123	7.08245e-119	0.50324
Glu CA1-3	Tmem200a	8.85139e-123	2.48467e-118	0.431706
Glu CA1-3	3110035E14Rik	8.92465e-123	2.50524e-118	0.46866
Glu CA1-3	Dclk1	1.57309e-122	4.41583e-118	0.415646
Glu CA1-3	Lrrk2	4.90826e-122	1.3778e-117	0.538584
Glu CA1-3	Rsrp1	5.18927e-122	1.45668e-117	0.403651
Glu CA1-3	Nnat	1.18288e-121	3.32045e-117	0.714411
Glu CA1-3	Cdc14b	1.43307e-120	4.02278e-116	0.481355
Glu CA1-3	Cit	1.85801e-120	5.21562e-116	0.298353
Glu CA1-3	1190002N15Rik	9.70054e-120	2.72304e-115	0.293771
Glu CA1-3	Dnah9	7.07513e-119	1.98606e-114	0.497661
Glu CA1-3	Slit2	2.06057e-118	5.78422e-114	0.535165
Glu CA1-3	Pde4b	4.04185e-118	1.13459e-113	0.499477
Glu CA1-3	Mylip	8.57636e-118	2.40747e-113	0.328566
Glu CA1-3	Kcnq5	3.27692e-117	9.19864e-113	0.357427
Glu CA1-3	Ttc7b	2.15514e-116	6.04971e-112	0.516897
Glu CA1-3	Flrt1	3.92961e-116	1.10308e-111	0.357388
Glu CA1-3	Rgs4	4.01794e-115	1.12788e-110	0.371258
Glu CA1-3	Sh2d5	4.12284e-115	1.15732e-110	0.428071
Glu CA1-3	Ebf4	1.53171e-114	4.29966e-110	0.382018
Glu CA1-3	Thrb	4.96355e-113	1.39332e-108	0.434418
Glu CA1-3	Efr3a	1.02718e-112	2.88339e-108	0.648165
Glu CA1-3	Gm26906	1.24306e-109	3.4894e-105	0.392182
Glu CA1-3	Fndc4	2.30533e-109	6.4713e-105	0.445506
Glu CA1-3	Cdh20	1.52312e-108	4.27556e-104	0.396343
Glu CA1-3	Hnrnpll	2.04811e-108	5.74924e-104	0.558235
Glu CA1-3	Sez6	5.0988e-107	1.43129e-102	0.37322
Glu CA1-3	Psd3	8.65718e-106	2.43016e-101	0.508383
Glu CA1-3	Prepl	1.73581e-105	4.87259e-101	0.460523
Glu CA1-3	Miat	2.67793e-105	7.51721e-101	0.449096
Glu CA1-3	Khdrbs2	3.08202e-105	8.65154e-101	0.47908
Glu CA1-3	Ano4	4.21607e-104	1.18349e-99	0.419504
Glu CA1-3	Schip1	1.62562e-102	4.56327e-98	0.484018
Glu CA1-3	Gm21949	2.59372e-102	7.28082e-98	0.477208
Glu CA1-3	Rbms1	2.60004e-101	7.29857e-97	0.435737
Glu CA1-3	Bzw2	8.90155e-101	2.49875e-96	0.475347
Glu CA1-3	Drosha	6.62037e-100	1.8584e-95	0.422217
Glu CA1-3	Pak3	9.84266e-100	2.76293e-95	0.536465
Glu CA1-3	Elavl4	1.2911e-99	3.62423e-95	0.372981
Glu CA1-3	Caln1	1.92694e-99	5.40912e-95	0.406973
Glu CA1-3	Atp8b2	2.36008e-99	6.62497e-95	0.38149
Glu CA1-3	Plpp6	5.34342e-99	1.49995e-94	0.338947
Glu CA1-3	Cyp51	6.24065e-99	1.75181e-94	0.320357
Glu CA1-3	Tshz2	1.00955e-98	2.83391e-94	0.559585
Glu CA1-3	Man1a	2.63383e-98	7.39344e-94	0.527057
Glu CA1-3	Elmo1	2.64589e-96	7.42729e-92	0.287854
Glu CA1-3	Ankrd33b	6.0103e-96	1.68715e-91	0.348501
Glu CA1-3	Rspo3	1.78704e-95	5.01641e-91	0.395823
Glu CA1-3	Tyro3	2.38445e-94	6.6934e-90	0.344985
Glu CA1-3	Cntnap5b	1.17401e-93	3.29558e-89	0.495545
Glu CA1-3	Gas6	6.58746e-93	1.84917e-88	0.41281
Glu CA1-3	Ckmt1	7.95623e-93	2.23339e-88	0.325314
Glu CA1-3	Col4a1	1.01483e-92	2.84874e-88	0.369452
Glu CA1-3	Pcdh15	1.15423e-92	3.24003e-88	0.444326
Glu CA1-3	A230006K03Rik	1.7896e-92	5.02358e-88	0.390112
Glu CA1-3	Tmtc4	2.24031e-92	6.28878e-88	0.428233
Glu CA1-3	Chd5	4.28483e-92	1.2028e-87	0.378791
Glu CA1-3	Ank1	2.1703e-90	6.09225e-86	0.252015
Glu CA1-3	Rims2	6.28522e-90	1.76432e-85	0.453809
Glu CA1-3	Arhgap26	7.55718e-90	2.12138e-85	0.385872
Glu CA1-3	Epha10	1.81754e-89	5.10203e-85	0.4767
Glu CA1-3	Gm37459	9.64144e-89	2.70645e-84	0.255168
Glu CA1-3	Akap13	9.89328e-89	2.77714e-84	0.442975
Glu CA1-3	Brinp3	2.54459e-88	7.14293e-84	0.529024
Glu CA1-3	Peak1	4.12215e-88	1.15713e-83	0.482324
Glu CA1-3	Ctnnd2	2.78688e-87	7.82305e-83	0.349574
Glu CA1-3	Ptprn2	3.7408e-87	1.05008e-82	0.383237
Glu CA1-3	Ina	3.84403e-87	1.07906e-82	0.558803
Glu CA1-3	Galnt14	1.00724e-86	2.82741e-82	0.354261
Glu CA1-3	Nek1	1.05519e-86	2.96202e-82	0.409301
Glu CA1-3	Rap1gds1	8.91689e-86	2.50306e-81	0.435926
Glu CA1-3	Asap2	1.04933e-85	2.94558e-81	0.361608
Glu CA1-3	Plekha6	1.2387e-85	3.47716e-81	0.338956
Glu CA1-3	Timp2	5.01337e-85	1.4073e-80	0.390393
Glu CA1-3	Arpp21	1.17346e-84	3.29403e-80	0.379582
Glu CA1-3	Cacna1h	2.28353e-84	6.4101e-80	0.280157
Glu CA1-3	Kras	4.67501e-84	1.31232e-79	0.408983
Glu CA1-3	Fam126a	1.63424e-83	4.58747e-79	0.314924
Glu CA1-3	St6galnac3	3.06248e-83	8.5967e-79	0.285908
Glu CA1-3	Nefm	3.05328e-82	8.57085e-78	0.411119
Glu CA1-3	Rasgrp1	5.12717e-82	1.43925e-77	0.395614
Glu CA1-3	Myh10	1.12148e-81	3.1481e-77	0.372291
Glu CA1-3	Sh3rf1	7.87247e-80	2.20988e-75	0.302171
Glu CA1-3	Fam135b	1.99251e-79	5.59319e-75	0.41539
Glu CA1-3	Rspo2	2.61899e-79	7.35176e-75	0.293464
Glu CA1-3	Resp18	4.3871e-79	1.2315e-74	0.278304
Glu CA1-3	Cstf2	5.00616e-79	1.40528e-74	0.394553
Glu CA1-3	Adss	9.0641e-79	2.54438e-74	0.409562
Glu CA1-3	Col4a2	9.9894e-79	2.80412e-74	0.311314
Glu CA1-3	Srsf7	1.63468e-78	4.5887e-74	0.392498
Glu CA1-3	Stxbp2	2.15917e-78	6.061e-74	0.259144
Glu CA1-3	Sorl1	4.68497e-77	1.31512e-72	0.45735
Glu CA1-3	Adgrl3	6.0273e-77	1.69192e-72	0.389563
Glu CA1-3	P4ha2	6.32743e-77	1.77617e-72	0.259706
Glu CA1-3	Lmo4	1.51899e-76	4.26395e-72	0.405232
Glu CA1-3	Ajap1	1.65254e-76	4.63884e-72	0.332864
Glu CA1-3	Far1	2.0677e-76	5.80424e-72	0.38719
Glu CA1-3	Ociad2	2.07416e-76	5.82238e-72	0.339733
Glu CA1-3	Btg3	2.4349e-76	6.83502e-72	0.27326
Glu CA1-3	BC005537	3.13007e-76	8.78642e-72	0.425409
Glu CA1-3	Pfkfb2	2.07371e-75	5.82111e-71	0.35064
Glu CA1-3	Ptprr	4.27725e-75	1.20067e-70	0.35921
Glu CA1-3	Tlcd2	5.54525e-75	1.55661e-70	0.343738
Glu CA1-3	Csrnp3	7.53421e-75	2.11493e-70	0.347884
Glu CA1-3	Fbxw7	8.30571e-75	2.3315e-70	0.401135
Glu CA1-3	Reep1	3.3386e-74	9.37178e-70	0.39502
Glu CA1-3	Syt17	5.38483e-74	1.51158e-69	0.375428
Glu CA1-3	Gabra1	2.16146e-73	6.06745e-69	0.291863
Glu CA1-3	Slc17a6	3.6974e-73	1.0379e-68	0.269977
Glu CA1-3	Slc1a1	1.01075e-72	2.83729e-68	0.374169
Glu CA1-3	Gnai1	2.2228e-72	6.23961e-68	0.340944
Glu CA1-3	Slc6a7	6.7356e-72	1.89075e-67	0.286221
Glu CA1-3	Ncbp1	8.47473e-72	2.37894e-67	0.353257
Glu CA1-3	Fnbp1l	9.51165e-72	2.67002e-67	0.371056
Glu CA1-3	Lpgat1	1.56127e-71	4.38263e-67	0.394976
Glu CA1-3	Hap1	2.27283e-71	6.38007e-67	0.311675
Glu CA1-3	Ice1	3.57029e-71	1.00222e-66	0.356693
Glu CA1-3	Ccl27a	4.29575e-71	1.20586e-66	0.291478
Glu CA1-3	Runx1t1	4.95379e-71	1.39058e-66	0.364888
Glu CA1-3	Nos1ap	1.39143e-70	3.90589e-66	0.421297
Glu CA1-3	Vipr1	1.45238e-70	4.07699e-66	0.269824
Glu CA1-3	Plxna1	1.55667e-70	4.36972e-66	0.266485
Glu CA1-3	Hivep3	2.04622e-70	5.74395e-66	0.336216
Glu CA1-3	Nlk	2.74015e-70	7.69187e-66	0.372454
Glu CA1-3	Srgap2	3.10494e-70	8.71586e-66	0.332528
Glu CA1-3	Aph1b	4.30321e-70	1.20795e-65	0.292667
Glu CA1-3	Nin	9.92985e-70	2.78741e-65	0.379574
Glu CA1-3	Lrrfip1	1.17034e-69	3.28527e-65	0.386874
Glu CA1-3	Pde4a	1.21985e-69	3.42423e-65	0.335453
Glu CA1-3	Trio	1.55656e-69	4.36942e-65	0.357313
Glu CA1-3	Tmem150c	1.89333e-69	5.31476e-65	0.34069
Glu CA1-3	Rit2	1.99129e-69	5.58975e-65	0.295189
Glu CA1-3	Raph1	4.07248e-69	1.14319e-64	0.361117
Glu CA1-3	Ddx24	5.43705e-69	1.52623e-64	0.364118
Glu CA1-3	Ahi1	1.05484e-68	2.96103e-64	0.333625
Glu CA1-3	Sox5	1.72368e-68	4.83855e-64	0.296016
Glu CA1-3	Ccdc88c	3.3394e-68	9.37402e-64	0.303542
Glu CA1-3	Slc4a3	3.79353e-68	1.06488e-63	0.337237
Glu CA1-3	Bcl11b	5.75401e-68	1.61521e-63	0.326113
Glu CA1-3	Chd3	9.97953e-68	2.80135e-63	0.394538
Glu CA1-3	Rapgef5	1.3823e-67	3.88024e-63	0.356233
Glu CA1-3	Adam22	1.70964e-67	4.79912e-63	0.356731
Glu CA1-3	Cltc	7.39234e-67	2.0751e-62	0.336399
Glu CA1-3	Cacna2d3	1.18302e-66	3.32084e-62	0.263455
Glu CA1-3	Anks1b	1.21784e-66	3.41859e-62	0.274066
Glu CA1-3	Anxa7	3.26958e-66	9.17805e-62	0.313407
Glu CA1-3	Gabra3	3.80828e-66	1.06902e-61	0.297785
Glu CA1-3	Npas2	2.98316e-65	8.37403e-61	0.30588
Glu CA1-3	Phactr1	3.9563e-65	1.11057e-60	0.303937
Glu CA1-3	Haghl	6.71614e-65	1.88529e-60	0.296949
Glu CA1-3	Zfp385b	9.90159e-65	2.77947e-60	0.275486
Glu CA1-3	Rhbdl3	1.31066e-64	3.67917e-60	0.259722
Glu CA1-3	Ap3b2	2.03104e-64	5.70133e-60	0.335983
Glu CA1-3	Ppp1r2	4.0625e-64	1.14038e-59	0.284499
Glu CA1-3	Pitpnm1	1.56804e-63	4.40163e-59	0.304401
Glu CA1-3	Tenm4	1.59266e-63	4.47077e-59	0.311112
Glu CA1-3	Tiprl	1.82702e-63	5.12862e-59	0.30742
Glu CA1-3	Nrip3	1.83537e-63	5.15206e-59	0.334235
Glu CA1-3	Zcchc18	2.05058e-63	5.7562e-59	0.332866
Glu CA1-3	Ints7	2.34129e-63	6.57224e-59	0.279148
Glu CA1-3	Raver2	4.31292e-63	1.21068e-58	0.258832
Glu CA1-3	Ap2b1	6.16964e-63	1.73188e-58	0.37519
Glu CA1-3	Emb	1.13447e-62	3.18456e-58	0.319166
Glu CA1-3	Sptlc2	1.34976e-62	3.7889e-58	0.297144
Glu CA1-3	Fam189a1	1.614e-62	4.53066e-58	0.277394
Glu CA1-3	Dzank1	2.09067e-62	5.86871e-58	0.327961
Glu CA1-3	Cxadr	6.7947e-62	1.90734e-57	0.310905
Glu CA1-3	Wdr60	1.15228e-61	3.23457e-57	0.30229
Glu CA1-3	Hivep2	1.72211e-61	4.83413e-57	0.363355
Glu CA1-3	Gmpr	3.51869e-61	9.8773e-57	0.260324
Glu CA1-3	Stt3b	4.18636e-61	1.17515e-56	0.318326
Glu CA1-3	Stk26	4.84384e-61	1.35971e-56	0.371993
Glu CA1-3	Sik3	5.0754e-61	1.42472e-56	0.252198
Glu CA1-3	Lingo1	8.96528e-61	2.51664e-56	0.258042
Glu CA1-3	Tet2	1.00761e-60	2.82845e-56	0.363222
Glu CA1-3	Tia1	2.56678e-60	7.2052e-56	0.302604
Glu CA1-3	Prkab2	2.73576e-60	7.67955e-56	0.337747
Glu CA1-3	Ksr1	4.09375e-60	1.14916e-55	0.286334
Glu CA1-3	Hook1	4.77383e-60	1.34006e-55	0.347328
Glu CA1-3	Mfsd6	4.89892e-60	1.37518e-55	0.324699
Glu CA1-3	C78859	5.75605e-60	1.61578e-55	0.348034
Glu CA1-3	Kcng1	5.76226e-60	1.61752e-55	0.251483
Glu CA1-3	Prmt2	6.30569e-60	1.77007e-55	0.323829
Glu CA1-3	Sec14l1	4.51809e-59	1.26827e-54	0.297837
Glu CA1-3	Ly6h	1.08959e-58	3.05859e-54	0.377685
Glu CA1-3	Scn1a	9.02814e-58	2.53429e-53	0.361378
Glu CA1-3	Gpr26	9.09962e-58	2.55436e-53	0.255035
Glu CA1-3	Galnt18	1.08164e-57	3.03626e-53	0.263163
Glu CA1-3	Btbd10	1.17554e-57	3.29985e-53	0.317968
Glu CA1-3	Pcdh10	1.32099e-57	3.70816e-53	0.303212
Glu CA1-3	Arhgef28	1.99686e-57	5.60538e-53	0.364023
Glu CA1-3	Rab3gap1	2.16719e-57	6.08351e-53	0.303449
Glu CA1-3	Esyt2	3.77572e-57	1.05988e-52	0.347477
Glu CA1-3	Kcnb1	4.87014e-57	1.3671e-52	0.317789
Glu CA1-3	Arnt2	6.11452e-57	1.71641e-52	0.296101
Glu CA1-3	Stmn2	1.81917e-56	5.1066e-52	0.312947
Glu CA1-3	Ntng2	1.90846e-56	5.35724e-52	0.278483
Glu CA1-3	Pold3	2.37205e-56	6.65858e-52	0.271791
Glu CA1-3	Mtf2	2.48905e-56	6.98701e-52	0.350992
Glu CA1-3	Hmgcr	4.19473e-56	1.1775e-51	0.28487
Glu CA1-3	Nrip1	1.54493e-55	4.33677e-51	0.257714
Glu CA1-3	Pfkm	5.0682e-55	1.42269e-50	0.271862
Glu CA1-3	Pcgf5	5.72926e-55	1.60826e-50	0.314126
Glu CA1-3	Bcr	9.03827e-55	2.53713e-50	0.279323
Glu CA1-3	Sf3b1	1.41185e-54	3.96321e-50	0.293889
Glu CA1-3	Ipo5	1.53821e-54	4.31791e-50	0.281738
Glu CA1-3	Sh3glb1	3.0425e-54	8.54059e-50	0.317792
Glu CA1-3	Slc7a4	4.3595e-54	1.22375e-49	0.256859
Glu CA1-3	Mctp1	5.53439e-54	1.55356e-49	0.372005
Glu CA1-3	Ktn1	8.76263e-54	2.45976e-49	0.350583
Glu CA1-3	Tmem178b	8.7687e-54	2.46146e-49	0.287212
Glu CA1-3	Eef2k	8.81204e-54	2.47363e-49	0.286148
Glu CA1-3	Zc2hc1a	9.39304e-54	2.63672e-49	0.321553
Glu CA1-3	Oxr1	5.83182e-53	1.63705e-48	0.334369
Glu CA1-3	Fam120b	2.27014e-52	6.3725e-48	0.330771
Glu CA1-3	Rnps1	2.40784e-52	6.75904e-48	0.303111
Glu CA1-3	Tmtc1	8.50734e-52	2.38809e-47	0.326369
Glu CA1-3	Uchl1	1.70674e-51	4.79098e-47	0.294942
Glu CA1-3	Ppp2r2b	7.43292e-51	2.0865e-46	0.255028
Glu CA1-3	Homer1	2.4047e-50	6.75023e-46	0.381455
Glu CA1-3	A230057D06Rik	3.3843e-50	9.50006e-46	0.308817
Glu CA1-3	Ptprn	3.41755e-50	9.59341e-46	0.319081
Glu CA1-3	Grm5	5.7816e-50	1.62295e-45	0.304571
Glu CA1-3	Ubr3	1.49183e-49	4.18773e-45	0.324953
Glu CA1-3	Sars	1.96012e-49	5.50226e-45	0.264735
Glu CA1-3	Sipa1l1	3.29313e-49	9.24416e-45	0.281113
Glu CA1-3	Ccdc39	4.52684e-49	1.27073e-44	0.296975
Glu CA1-3	Itga4	9.71449e-49	2.72696e-44	0.536619
Glu CA1-3	Enox1	1.08262e-48	3.03902e-44	0.256804
Glu CA1-3	Cntn5	2.54565e-48	7.14589e-44	0.323387
Glu CA1-3	Mllt3	4.11189e-48	1.15425e-43	0.299321
Glu CA1-3	Casc4	7.31315e-48	2.05287e-43	0.281788
Glu CA1-3	Hmgcll1	1.36465e-47	3.83071e-43	0.288779
Glu CA1-3	Ranbp9	1.99957e-47	5.61299e-43	0.27171
Glu CA1-3	Lcorl	1.174e-46	3.29553e-42	0.294033
Glu CA1-3	Neto1	4.02961e-46	1.13115e-41	0.305452
Glu CA1-3	Tro	8.33225e-46	2.33894e-41	0.272642
Glu CA1-3	Elmod1	1.26359e-45	3.54703e-41	0.279393
Glu CA1-3	Glrx2	1.41464e-45	3.97105e-41	0.274355
Glu CA1-3	Akap8l	1.64824e-45	4.62678e-41	0.293367
Glu CA1-3	Rragb	2.34099e-45	6.57139e-41	0.295474
Glu CA1-3	Rapgef6	4.46279e-45	1.25275e-40	0.267807
Glu CA1-3	Srrm1	8.75815e-45	2.4585e-40	0.291196
Glu CA1-3	Nmt2	1.66029e-44	4.66059e-40	0.341296
Glu CA1-3	St8sia3	1.71345e-44	4.80982e-40	0.279215
Glu CA1-3	Cdk17	3.46553e-44	9.72809e-40	0.261445
Glu CA1-3	D130043K22Rik	5.30868e-44	1.4902e-39	0.253352
Glu CA1-3	Arhgap32	9.29153e-44	2.60823e-39	0.268606
Glu CA1-3	Lnpk	1.05172e-43	2.95229e-39	0.286079
Glu CA1-3	Stk38	1.29233e-43	3.62771e-39	0.252402
Glu CA1-3	Nktr	1.60491e-43	4.50515e-39	0.265158
Glu CA1-3	Rap1gap	1.98583e-43	5.57443e-39	0.272489
Glu CA1-3	Gnb5	4.46217e-43	1.25258e-38	0.255049
Glu CA1-3	Unc80	4.59056e-43	1.28862e-38	0.273218
Glu CA1-3	Dock9	4.62951e-43	1.29955e-38	0.250921
Glu CA1-3	Ripor2	4.98522e-43	1.3994e-38	0.309591
Glu CA1-3	Tfg	5.698e-43	1.59948e-38	0.251568
Glu CA1-3	N4bp2l1	7.52729e-43	2.11299e-38	0.273055
Glu CA1-3	Slco3a1	1.08633e-42	3.04944e-38	0.287407
Glu CA1-3	Gmcl1	1.23847e-42	3.47651e-38	0.258323
Glu CA1-3	Cyfip2	3.56367e-42	1.00036e-37	0.279357
Glu CA1-3	Chrd	3.58864e-42	1.00737e-37	0.254468
Glu CA1-3	Enah	4.08552e-42	1.14685e-37	0.263012
Glu CA1-3	Mrpl41	5.9477e-42	1.66958e-37	0.26133
Glu CA1-3	Crym	1.62988e-41	4.57524e-37	0.257845
Glu CA1-3	Dpy19l1	1.63745e-41	4.59649e-37	0.3284
Glu CA1-3	Dzip1	1.69633e-40	4.76177e-36	0.263003
Glu CA1-3	Pak1	7.09119e-40	1.99057e-35	0.288051
Glu CA1-3	Smpd4	1.28103e-39	3.59597e-35	0.268424
Glu CA1-3	Slc6a15	1.53916e-39	4.32057e-35	0.266924
Glu CA1-3	Camk4	1.99036e-39	5.58714e-35	0.252802
Glu CA1-3	Ppp1r12a	2.27027e-39	6.37286e-35	0.28159
Glu CA1-3	Gm49353	9.39715e-39	2.63787e-34	0.254641
Glu CA1-3	Zdhhc2	1.05412e-38	2.95902e-34	0.252108
Glu CA1-3	Zwint	3.85682e-38	1.08265e-33	0.277954
Glu CA1-3	Slc25a3	1.86795e-37	5.24352e-33	0.261545
Glu CA1-3	Ralgapa1	2.06442e-37	5.79503e-33	0.275889
Glu CA1-3	Dgkz	3.63541e-37	1.02049e-32	0.259568
Glu CA1-3	Itsn2	7.15486e-37	2.00844e-32	0.251216
Glu CA1-3	Zmynd8	4.55767e-36	1.27938e-31	0.269016
Glu CA1-3	Ankrd12	1.07315e-35	3.01244e-31	0.261359
Glu CA1-3	Tcaf1	1.01155e-34	2.83952e-30	0.266164
Glu CA1-3	Rock2	2.89346e-34	8.12223e-30	0.256589
Glu CA1-3	Ptk2	7.35737e-34	2.06529e-29	0.251113
Glu CA1-3	Nap1l1	3.06969e-31	8.61692e-27	0.253624
Glu CA1-3	Dkk3	1.0787e-30	3.02802e-26	0.347628
Glu CA1-3	Echdc2	9.09231e-30	2.5523e-25	0.256726
Glu CA1-4	Camk2d	0	0	1.53661
Glu CA1-4	Wfs1	0	0	1.24876
Glu CA1-4	Necab1	0	0	1.14297
Glu CA1-4	Pcdh7	0	0	1.10568
Glu CA1-4	Arpp21	0	0	1.07404
Glu CA1-4	Dcn	0	0	0.977534
Glu CA1-4	Adcy8	0	0	0.953555
Glu CA1-4	Fnbp1l	0	0	0.934681
Glu CA1-4	Sgcd	0	0	0.926641
Glu CA1-4	Mef2c	0	0	0.906403
Glu CA1-4	Gm19410	0	0	0.905276
Glu CA1-4	Nnat	0	0	0.896183
Glu CA1-4	Ptprk	0	0	0.893573
Glu CA1-4	Car10	0	0	0.877772
Glu CA1-4	Unc5d	0	0	0.858451
Glu CA1-4	Ptprd	0	0	0.834252
Glu CA1-4	Cdc14a	0	0	0.800339
Glu CA1-4	Tenm4	0	0	0.791152
Glu CA1-4	Slc26a4	0	0	0.789711
Glu CA1-4	Gpr26	0	0	0.776791
Glu CA1-4	Tshz2	0	0	0.764302
Glu CA1-4	Gria4	0	0	0.763809
Glu CA1-4	Myo1b	0	0	0.728833
Glu CA1-4	Meg3	0	0	0.705741
Glu CA1-4	Col23a1	0	0	0.654507
Glu CA1-4	Cobl	0	0	0.63771
Glu CA1-4	Lhx2	0	0	0.630048
Glu CA1-4	Rgs6	0	0	0.626146
Glu CA1-4	Tmem255a	0	0	0.611776
Glu CA1-4	Arhgap6	0	0	0.610322
Glu CA1-4	Unc13c	0	0	0.609337
Glu CA1-4	Grm8	0	0	0.595109
Glu CA1-4	Tyro3	0	0	0.580005
Glu CA1-4	Vwc2l	0	0	0.579128
Glu CA1-4	Pitpnm3	0	0	0.551204
Glu CA1-4	Gpr88	0	0	0.543973
Glu CA1-4	Pparg	0	0	0.478217
Glu CA1-4	Fn1	0	0	0.474056
Glu CA1-4	Fhod3	0	0	0.44293
Glu CA1-4	Adamts2	0	0	0.427765
Glu CA1-4	Plxdc1	0	0	0.393832
Glu CA1-4	Plxnd1	0	0	0.373373
Glu CA1-4	Lingo2	3.82655e-307	1.07415e-302	0.734634
Glu CA1-4	Sorcs3	4.55642e-300	1.27903e-295	0.676831
Glu CA1-4	Kitl	5.79128e-300	1.62567e-295	0.508466
Glu CA1-4	Dpp10	1.04454e-296	2.93213e-292	0.688113
Glu CA1-4	Gm38413	3.46925e-296	9.73853e-292	0.438047
Glu CA1-4	Stx1a	1.40025e-291	3.93064e-287	0.545023
Glu CA1-4	Rasgef1b	4.07256e-290	1.14321e-285	0.411965
Glu CA1-4	Cfap69	2.18877e-286	6.1441e-282	0.606154
Glu CA1-4	Hdac9	2.69559e-284	7.5668e-280	0.772684
Glu CA1-4	Slc20a1	9.54877e-274	2.68044e-269	0.657595
Glu CA1-4	Sept11	6.74018e-272	1.89204e-267	0.665345
Glu CA1-4	Meis2	2.47614e-259	6.95078e-255	0.689407
Glu CA1-4	Asap1	4.92753e-257	1.38321e-252	0.719022
Glu CA1-4	Tenm2	6.89175e-249	1.93458e-244	0.5818
Glu CA1-4	Tmem44	5.38588e-245	1.51187e-240	0.445707
Glu CA1-4	Rnf207	4.39404e-244	1.23345e-239	0.405874
Glu CA1-4	Kcnj9	1.49229e-240	4.18902e-236	0.541153
Glu CA1-4	Atp2b4	2.75012e-239	7.71986e-235	0.717236
Glu CA1-4	Cdkl4	3.65993e-236	1.02738e-231	0.432844
Glu CA1-4	Npas2	1.70472e-235	4.78531e-231	0.449791
Glu CA1-4	Samd4	5.93579e-231	1.66624e-226	0.505893
Glu CA1-4	A830036E02Rik	3.12222e-228	8.76439e-224	0.751448
Glu CA1-4	Hs6st3	1.42152e-226	3.99036e-222	0.499517
Glu CA1-4	Pcdh15	1.65757e-225	4.65295e-221	0.49333
Glu CA1-4	Nov	7.50909e-225	2.10788e-220	0.470238
Glu CA1-4	Plppr3	6.82893e-221	1.91695e-216	0.352774
Glu CA1-4	Ptpn5	4.95627e-220	1.39127e-215	0.509236
Glu CA1-4	Cpne7	5.83588e-216	1.63819e-211	0.435882
Glu CA1-4	Gm40841	1.40241e-215	3.93671e-211	0.59089
Glu CA1-4	Mir124-2hg	8.77082e-215	2.46206e-210	0.469249
Glu CA1-4	Snhg11	3.5079e-214	9.84703e-210	0.6252
Glu CA1-4	Khdrbs2	4.88077e-213	1.37008e-208	0.670249
Glu CA1-4	Ntng2	3.00693e-211	8.44076e-207	0.527747
Glu CA1-4	Satb2	6.67304e-210	1.87319e-205	0.377637
Glu CA1-4	Ltk	7.79809e-210	2.189e-205	0.394851
Glu CA1-4	Cacna2d3	2.37876e-209	6.67741e-205	0.676708
Glu CA1-4	Farp1	1.0884e-208	3.05524e-204	0.374301
Glu CA1-4	Jag2	4.6102e-208	1.29413e-203	0.437933
Glu CA1-4	Sv2b	2.51969e-206	7.07302e-202	0.500645
Glu CA1-4	2024-03-01	4.60216e-206	1.29187e-201	0.602995
Glu CA1-4	Aifm3	1.71327e-204	4.80933e-200	0.625989
Glu CA1-4	Slc39a10	7.87714e-199	2.21119e-194	0.577397
Glu CA1-4	Cacng3	1.82802e-198	5.13143e-194	0.439039
Glu CA1-4	Vwa5b2	3.86876e-197	1.086e-192	0.336698
Glu CA1-4	Srrm4	7.14447e-197	2.00552e-192	0.573509
Glu CA1-4	Akap5	7.83191e-197	2.19849e-192	0.400832
Glu CA1-4	Cit	1.83728e-195	5.15742e-191	0.476465
Glu CA1-4	Csmd1	7.91086e-195	2.22066e-190	0.459055
Glu CA1-4	Pea15a	1.1472e-194	3.22031e-190	0.488639
Glu CA1-4	Oxr1	1.75172e-193	4.91725e-189	0.602171
Glu CA1-4	Necab2	7.88228e-193	2.21263e-188	0.326646
Glu CA1-4	Asic2	1.33808e-192	3.75613e-188	0.559842
Glu CA1-4	Mpped1	6.76196e-190	1.89815e-185	0.443658
Glu CA1-4	Arhgap32	4.63456e-189	1.30097e-184	0.517006
Glu CA1-4	Cadm1	1.27398e-188	3.57619e-184	0.536039
Glu CA1-4	Pfkp	2.30402e-186	6.46762e-182	0.517363
Glu CA1-4	Sorbs2	8.98016e-185	2.52082e-180	0.645257
Glu CA1-4	Rasa3	1.30962e-182	3.67623e-178	0.385133
Glu CA1-4	Lrrc4c	1.66691e-182	4.67918e-178	0.5402
Glu CA1-4	5730522E02Rik	4.15465e-182	1.16625e-177	0.545234
Glu CA1-4	Cacnb4	1.66123e-176	4.66324e-172	0.539528
Glu CA1-4	Sorcs1	7.39901e-176	2.07698e-171	0.410071
Glu CA1-4	Myo6	1.93652e-175	5.43602e-171	0.516092
Glu CA1-4	Ndrg4	5.82564e-173	1.63531e-168	0.470892
Glu CA1-4	Pde2a	2.94262e-172	8.26022e-168	0.475838
Glu CA1-4	Rmst	6.94828e-172	1.95045e-167	0.663085
Glu CA1-4	Gm45837	1.98645e-171	5.57616e-167	0.470146
Glu CA1-4	Nos1	3.20789e-171	9.00487e-167	0.321484
Glu CA1-4	Galnt13	6.51484e-171	1.82878e-166	0.479514
Glu CA1-4	Hecw1	4.90427e-169	1.37668e-164	0.47463
Glu CA1-4	6530403H02Rik	7.2474e-169	2.03442e-164	0.564498
Glu CA1-4	Kcnb2	1.26254e-168	3.54408e-164	0.478822
Glu CA1-4	Epb41l3	8.16659e-168	2.29244e-163	0.537245
Glu CA1-4	Mapk11	1.12132e-167	3.14765e-163	0.278783
Glu CA1-4	Il1rapl2	4.78627e-166	1.34355e-161	0.435838
Glu CA1-4	Efr3b	7.43934e-166	2.0883e-161	0.417205
Glu CA1-4	Efnb2	1.70985e-165	4.79971e-161	0.322849
Glu CA1-4	Plxdc2	8.89524e-165	2.49698e-160	0.405862
Glu CA1-4	Grm7	4.87776e-164	1.36924e-159	0.47773
Glu CA1-4	Apaf1	3.71979e-163	1.04418e-158	0.347317
Glu CA1-4	Nrg1	1.42001e-162	3.98612e-158	0.900411
Glu CA1-4	Jakmip1	1.12473e-157	3.15724e-153	0.495453
Glu CA1-4	Gap43	1.22591e-157	3.44124e-153	0.419776
Glu CA1-4	Elmo1	1.64843e-157	4.62732e-153	0.390184
Glu CA1-4	Crim1	4.56176e-155	1.28053e-150	0.450202
Glu CA1-4	A230006K03Rik	5.37656e-155	1.50925e-150	0.438634
Glu CA1-4	Sgsm1	2.4839e-154	6.97255e-150	0.360852
Glu CA1-4	Smpd4	5.2865e-154	1.48397e-149	0.460157
Glu CA1-4	Uggt2	2.67129e-153	7.49857e-149	0.472193
Glu CA1-4	Cdh6	4.73895e-152	1.33027e-147	0.366509
Glu CA1-4	Galnt14	5.83899e-150	1.63906e-145	0.366909
Glu CA1-4	Unc13b	3.57448e-148	1.00339e-143	0.439403
Glu CA1-4	Kcnma1	3.27692e-147	9.19865e-143	0.425451
Glu CA1-4	Fhl1	9.73366e-147	2.73234e-142	0.334392
Glu CA1-4	Slc4a3	2.96602e-146	8.32593e-142	0.386731
Glu CA1-4	Nyap2	2.99463e-146	8.40621e-142	0.409078
Glu CA1-4	Igsf9b	2.53075e-145	7.10407e-141	0.510804
Glu CA1-4	Map7	2.97592e-145	8.35371e-141	0.464514
Glu CA1-4	AC124561.1	3.58915e-145	1.00751e-140	0.527689
Glu CA1-4	Tenm3	4.88474e-145	1.37119e-140	0.454681
Glu CA1-4	Tmem145	5.67289e-145	1.59244e-140	0.283139
Glu CA1-4	Dcx	1.0764e-144	3.02157e-140	0.395856
Glu CA1-4	Anxa7	1.55761e-144	4.37238e-140	0.364102
Glu CA1-4	Adcyap1r1	2.00926e-144	5.64019e-140	0.404254
Glu CA1-4	Cdh12	8.7699e-144	2.4618e-139	0.640047
Glu CA1-4	Eml1	1.21635e-143	3.41443e-139	0.372003
Glu CA1-4	Plch2	1.84696e-143	5.18459e-139	0.337064
Glu CA1-4	Cntnap5b	2.99837e-143	8.41672e-139	0.552729
Glu CA1-4	Ly6h	9.83277e-142	2.76016e-137	0.487483
Glu CA1-4	Reln	1.41999e-141	3.98604e-137	0.517432
Glu CA1-4	D430041D05Rik	1.5497e-141	4.35015e-137	0.436497
Glu CA1-4	Prkar2b	3.51565e-139	9.86879e-135	0.332974
Glu CA1-4	Slc17a6	1.24658e-137	3.49928e-133	0.412382
Glu CA1-4	Kcnc4	3.62818e-137	1.01847e-132	0.315087
Glu CA1-4	Frmd3	3.39132e-136	9.51977e-132	0.317274
Glu CA1-4	Osbpl1a	4.68166e-136	1.31419e-131	0.376125
Glu CA1-4	9330182L06Rik	4.19113e-135	1.17649e-130	0.323856
Glu CA1-4	Cntn5	1.5103e-134	4.23956e-130	0.465904
Glu CA1-4	Pam	5.47063e-134	1.53566e-129	0.444072
Glu CA1-4	Rspo2	4.00325e-133	1.12375e-128	0.29774
Glu CA1-4	Cntn3	2.31374e-132	6.4949e-128	0.420575
Glu CA1-4	Cds1	3.5151e-132	9.86723e-128	0.399184
Glu CA1-4	Mirg	3.57079e-132	1.00236e-127	0.407262
Glu CA1-4	Spock1	1.71804e-131	4.8227e-127	0.294838
Glu CA1-4	Pgap1	2.42498e-131	6.80716e-127	0.35307
Glu CA1-4	Efcab12	6.17685e-131	1.7339e-126	0.267776
Glu CA1-4	Vipr1	1.06633e-130	2.99328e-126	0.291892
Glu CA1-4	Atp8b2	1.78168e-130	5.00135e-126	0.346798
Glu CA1-4	Tbc1d8	4.57412e-130	1.284e-125	0.265306
Glu CA1-4	Kcnd3	5.29132e-130	1.48533e-125	0.365574
Glu CA1-4	Lingo1	2.62515e-129	7.36904e-125	0.37341
Glu CA1-4	Dcc	1.75589e-128	4.92895e-124	0.535629
Glu CA1-4	Rhobtb2	8.30227e-127	2.33053e-122	0.306859
Glu CA1-4	Inha	2.6005e-126	7.29985e-122	0.299744
Glu CA1-4	Tpd52	5.86854e-126	1.64736e-121	0.33102
Glu CA1-4	Frmd6	9.94128e-126	2.79062e-121	0.316711
Glu CA1-4	Cyp46a1	1.80995e-125	5.08071e-121	0.328514
Glu CA1-4	R3hdm1	3.97841e-124	1.11678e-119	0.443185
Glu CA1-4	Camkk2	4.45247e-124	1.24985e-119	0.39383
Glu CA1-4	Smad3	9.47066e-123	2.65851e-118	0.26332
Glu CA1-4	Kcnk9	8.3431e-120	2.34199e-115	0.366425
Glu CA1-4	Gm17276	4.47922e-119	1.25736e-114	0.329194
Glu CA1-4	Npy1r	5.74398e-119	1.61239e-114	0.344664
Glu CA1-4	Cstf2	1.34326e-118	3.77066e-114	0.37773
Glu CA1-4	Shank2	5.03868e-118	1.41441e-113	0.361781
Glu CA1-4	Mical3	9.50393e-118	2.66785e-113	0.385508
Glu CA1-4	Tmem181a	7.15034e-117	2.00717e-112	0.355129
Glu CA1-4	Hook1	6.40296e-116	1.79738e-111	0.457891
Glu CA1-4	Cers4	1.89112e-114	5.30858e-110	0.41478
Glu CA1-4	Vps13a	2.41192e-114	6.7705e-110	0.426528
Glu CA1-4	Dock3	3.7821e-114	1.06167e-109	0.400967
Glu CA1-4	Plec	4.37558e-113	1.22827e-108	0.302561
Glu CA1-4	2010111I01Rik	2.12309e-111	5.95974e-107	0.333206
Glu CA1-4	Rps6ka2	2.15587e-111	6.05174e-107	0.305672
Glu CA1-4	Dzank1	2.17057e-111	6.09302e-107	0.374523
Glu CA1-4	Cacna1b	4.8604e-111	1.36436e-106	0.360586
Glu CA1-4	Gas6	2.16392e-110	6.07435e-106	0.329248
Glu CA1-4	Tom1l1	2.18031e-110	6.12036e-106	0.276651
Glu CA1-4	Dlk2	5.64209e-110	1.58379e-105	0.293732
Glu CA1-4	Ranbp9	2.78393e-109	7.81477e-105	0.380299
Glu CA1-4	Rasal1	3.54452e-109	9.94981e-105	0.277471
Glu CA1-4	Syne2	9.20324e-109	2.58344e-104	0.378901
Glu CA1-4	Cntnap5a	9.56701e-109	2.68556e-104	0.475017
Glu CA1-4	Grb10	1.36773e-107	3.83935e-103	0.280807
Glu CA1-4	Mpc1	2.94622e-107	8.27034e-103	0.38844
Glu CA1-4	Pcdh9	1.34396e-106	3.77262e-102	0.399123
Glu CA1-4	Dlg1	1.94163e-106	5.45035e-102	0.38622
Glu CA1-4	Pxdn	4.42844e-106	1.24311e-101	0.422624
Glu CA1-4	Rgs17	1.53618e-105	4.31222e-101	0.366392
Glu CA1-4	Tmem158	2.14155e-105	6.01155e-101	0.257958
Glu CA1-4	Fcho1	3.25747e-105	9.14406e-101	0.301997
Glu CA1-4	Cd200	8.3111e-105	2.33301e-100	0.289625
Glu CA1-4	4933427D14Rik	1.11842e-104	3.13952e-100	0.343337
Glu CA1-4	Jak2	6.16764e-104	1.73132e-99	0.322687
Glu CA1-4	Strbp	8.2573e-104	2.31791e-99	0.367584
Glu CA1-4	Fgf12	8.32831e-104	2.33784e-99	0.326096
Glu CA1-4	Kcnb1	9.31422e-104	2.6146e-99	0.371143
Glu CA1-4	Ankrd33b	1.32913e-103	3.73099e-99	0.305443
Glu CA1-4	Epha3	1.56682e-103	4.39822e-99	0.339555
Glu CA1-4	Cux1	7.01938e-102	1.97041e-97	0.256607
Glu CA1-4	Snap25	8.86031e-102	2.48718e-97	0.345401
Glu CA1-4	Ablim2	3.35915e-101	9.42946e-97	0.383786
Glu CA1-4	Larp1b	4.83399e-101	1.35695e-96	0.283736
Glu CA1-4	Slc12a5	2.68648e-100	7.54122e-96	0.355082
Glu CA1-4	Cacna2d1	2.71224e-100	7.61353e-96	0.375306
Glu CA1-4	Wwp1	1.51748e-99	4.25973e-95	0.39054
Glu CA1-4	Evi5	6.58555e-99	1.84863e-94	0.377839
Glu CA1-4	Jam3	1.49732e-97	4.20311e-93	0.279287
Glu CA1-4	Pcsk2	4.42547e-96	1.24227e-91	0.386848
Glu CA1-4	Acvr2a	2.19869e-95	6.17193e-91	0.437642
Glu CA1-4	Nwd2	2.41859e-95	6.78923e-91	0.395806
Glu CA1-4	Caln1	2.955e-95	8.29499e-91	0.280383
Glu CA1-4	Eif1b	4.33192e-94	1.21601e-89	0.346914
Glu CA1-4	Slco3a1	2.05099e-93	5.75734e-89	0.322241
Glu CA1-4	Cacna1e	5.75734e-93	1.61614e-88	0.334128
Glu CA1-4	Prkar1b	1.98646e-92	5.5762e-88	0.266539
Glu CA1-4	Prkcg	2.21297e-92	6.21202e-88	0.355716
Glu CA1-4	Egr3	4.36505e-92	1.22531e-87	0.303614
Glu CA1-4	Rabl2	7.33421e-92	2.05879e-87	0.26315
Glu CA1-4	Arid5b	1.79329e-91	5.03393e-87	0.275465
Glu CA1-4	Vsnl1	1.91314e-91	5.37038e-87	0.362559
Glu CA1-4	Cetn3	1.2814e-90	3.59702e-86	0.313731
Glu CA1-4	Hlf	4.95357e-90	1.39052e-85	0.289663
Glu CA1-4	Tsc22d1	6.38664e-90	1.79279e-85	0.342731
Glu CA1-4	Vgf	7.98116e-90	2.24039e-85	0.320265
Glu CA1-4	Rab3c	2.65746e-89	7.45975e-85	0.356499
Glu CA1-4	Kcng1	2.82048e-89	7.91737e-85	0.250001
Glu CA1-4	Gabra3	2.7907e-88	7.83378e-84	0.272513
Glu CA1-4	Cxadr	4.15399e-88	1.16607e-83	0.315644
Glu CA1-4	Synj2	7.28176e-88	2.04406e-83	0.26534
Glu CA1-4	Efr3a	7.8001e-88	2.18957e-83	0.431693
Glu CA1-4	Ppp2r2b	1.01015e-87	2.83558e-83	0.281342
Glu CA1-4	Myadm	1.23555e-87	3.46831e-83	0.265158
Glu CA1-4	Satb1	1.41296e-87	3.96631e-83	0.289173
Glu CA1-4	Socs2	3.54905e-87	9.96253e-83	0.27287
Glu CA1-4	Rps6ka3	3.88544e-87	1.09068e-82	0.340831
Glu CA1-4	Tmem25	4.93763e-87	1.38604e-82	0.302222
Glu CA1-4	Rab15	1.91129e-86	5.36519e-82	0.275426
Glu CA1-4	Pcdh10	2.50052e-86	7.0192e-82	0.278677
Glu CA1-4	Stmn2	3.39463e-86	9.52905e-82	0.319635
Glu CA1-4	Mlip	1.2959e-85	3.63772e-81	0.321519
Glu CA1-4	Miat	2.48684e-85	6.9808e-81	0.296268
Glu CA1-4	Hspa4l	2.6023e-84	7.30492e-80	0.35142
Glu CA1-4	Lmtk2	3.02273e-84	8.4851e-80	0.306613
Glu CA1-4	Raph1	8.27061e-84	2.32164e-79	0.285111
Glu CA1-4	Atl1	9.96273e-84	2.79664e-79	0.320596
Glu CA1-4	Pcnx2	7.67958e-83	2.15573e-78	0.287512
Glu CA1-4	Slc24a4	3.91824e-82	1.09989e-77	0.260631
Glu CA1-4	Ttc7b	4.74495e-82	1.33196e-77	0.327428
Glu CA1-4	Cadm3	7.4512e-82	2.09163e-77	0.283208
Glu CA1-4	Gm2824	1.04993e-81	2.94727e-77	0.255107
Glu CA1-4	Homer2	1.9565e-81	5.4921e-77	0.254957
Glu CA1-4	Ide	2.20718e-81	6.19577e-77	0.308734
Glu CA1-4	Zfp704	2.2224e-81	6.23851e-77	0.310043
Glu CA1-4	Cpeb1	3.02011e-81	8.47776e-77	0.323494
Glu CA1-4	Ablim1	3.25214e-81	9.12907e-77	0.289967
Glu CA1-4	Phactr1	3.51669e-81	9.87171e-77	0.275067
Glu CA1-4	Galc	9.60738e-81	2.69689e-76	0.296924
Glu CA1-4	Rangap1	6.40836e-80	1.79889e-75	0.274272
Glu CA1-4	5031439G07Rik	1.60483e-79	4.50491e-75	0.276199
Glu CA1-4	Far1	3.77735e-79	1.06034e-74	0.304645
Glu CA1-4	Prkacb	4.52081e-79	1.26904e-74	0.285421
Glu CA1-4	Adss	4.72004e-79	1.32496e-74	0.340048
Glu CA1-4	Coro6	5.44586e-79	1.52871e-74	0.285534
Glu CA1-4	Zcchc18	5.58891e-79	1.56886e-74	0.298361
Glu CA1-4	Dync1i2	6.48627e-79	1.82076e-74	0.290249
Glu CA1-4	Chgb	1.07695e-78	3.0231e-74	0.5348
Glu CA1-4	Lonrf1	5.56569e-78	1.56234e-73	0.261105
Glu CA1-4	Lgi2	5.52417e-77	1.55069e-72	0.306578
Glu CA1-4	Mcf2l	2.6779e-76	7.51712e-72	0.279767
Glu CA1-4	Ophn1	1.49236e-75	4.18922e-71	0.28968
Glu CA1-4	Cck	2.58978e-75	7.26977e-71	0.263386
Glu CA1-4	Rbm28	5.32364e-75	1.4944e-70	0.313972
Glu CA1-4	Map6	3.13869e-74	8.81062e-70	0.282046
Glu CA1-4	Fam81a	1.60746e-73	4.51231e-69	0.27304
Glu CA1-4	Zdbf2	2.05594e-73	5.77123e-69	0.322491
Glu CA1-4	Pdk1	3.30914e-73	9.28908e-69	0.298121
Glu CA1-4	Spock2	6.34573e-73	1.78131e-68	0.276651
Glu CA1-4	Lrp8	7.09021e-73	1.99029e-68	0.279968
Glu CA1-4	Stt3b	1.87126e-72	5.2528e-68	0.276132
Glu CA1-4	Magi3	2.54084e-72	7.13238e-68	0.288137
Glu CA1-4	Pdia6	2.88341e-72	8.09402e-68	0.279288
Glu CA1-4	Ssbp2	4.53914e-72	1.27418e-67	0.262132
Glu CA1-4	Stxbp1	1.06889e-71	3.00048e-67	0.272206
Glu CA1-4	B230334C09Rik	3.3051e-71	9.27776e-67	0.278831
Glu CA1-4	Lin7b	1.62921e-70	4.57336e-66	0.2546
Glu CA1-4	Ttc3	2.42216e-70	6.79924e-66	0.254859
Glu CA1-4	Ptprs	1.37796e-69	3.86807e-65	0.272122
Glu CA1-4	Sptbn4	1.40378e-69	3.94054e-65	0.26474
Glu CA1-4	Usp28	1.15891e-68	3.25318e-64	0.261955
Glu CA1-4	Trpc1	2.79481e-68	7.84531e-64	0.286173
Glu CA1-4	Timp2	3.66925e-68	1.02999e-63	0.251154
Glu CA1-4	Spata7	4.00919e-68	1.12542e-63	0.293034
Glu CA1-4	D130043K22Rik	3.05304e-67	8.57018e-63	0.250447
Glu CA1-4	Ppp3cc	4.91178e-67	1.37878e-62	0.292997
Glu CA1-4	Tef	6.37075e-67	1.78833e-62	0.258688
Glu CA1-4	Lztfl1	2.97996e-66	8.36504e-62	0.289154
Glu CA1-4	Exd2	4.28965e-66	1.20415e-61	0.258098
Glu CA1-4	Stmn3	3.71745e-65	1.04352e-60	0.289621
Glu CA1-4	Pdzrn4	1.08622e-64	3.04913e-60	0.294605
Glu CA1-4	Zranb2	1.88831e-64	5.30068e-60	0.271805
Glu CA1-4	Epb41l4b	1.97014e-64	5.53039e-60	0.285675
Glu CA1-4	Phf24	3.16873e-64	8.89495e-60	0.276815
Glu CA1-4	Nap1l1	6.15969e-64	1.72909e-59	0.283575
Glu CA1-4	Anapc5	3.41367e-63	9.58252e-59	0.286129
Glu CA1-4	Slc4a10	5.05911e-63	1.42014e-58	0.251924
Glu CA1-4	Hspa12a	5.50612e-63	1.54562e-58	0.260238
Glu CA1-4	Ankrd12	2.1547e-62	6.04845e-58	0.284788
Glu CA1-4	Gpr22	2.56277e-62	7.19395e-58	0.277113
Glu CA1-4	Man1a2	1.24328e-61	3.49e-57	0.286516
Glu CA1-4	Ice1	2.46571e-61	6.92149e-57	0.266035
Glu CA1-4	Ncam2	4.47783e-61	1.25697e-56	0.381137
Glu CA1-4	Gabra2	1.11061e-60	3.11759e-56	0.340986
Glu CA1-4	Cabp1	2.28869e-60	6.42459e-56	0.277853
Glu CA1-4	Rnps1	4.32526e-59	1.21414e-54	0.263861
Glu CA1-4	Peg3	5.32612e-59	1.49509e-54	0.337593
Glu CA1-4	Slc2a3	5.4588e-59	1.53234e-54	0.253418
Glu CA1-4	Ggnbp2	6.15873e-59	1.72882e-54	0.283765
Glu CA1-4	Lypd1	3.10677e-58	8.721e-54	0.25401
Glu CA1-4	Slc6a6	2.04287e-57	5.73454e-53	0.261903
Glu CA1-4	Agrn	3.59326e-57	1.00866e-52	0.25751
Glu CA1-4	N4bp2l1	1.1598e-56	3.25568e-52	0.254858
Glu CA1-4	Zwint	1.57413e-56	4.41874e-52	0.252191
Glu CA1-4	Fsd1l	3.15871e-56	8.86682e-52	0.26459
Glu CA1-4	Ppib	6.96357e-56	1.95474e-51	0.255957
Glu CA1-4	Nsd2	1.07898e-55	3.02881e-51	0.272527
Glu CA1-4	Uchl1	1.67514e-55	4.70228e-51	0.259304
Glu CA1-4	Kif5a	9.37432e-55	2.63147e-50	0.251568
Glu CA1-4	Atp9b	6.06312e-54	1.70198e-49	0.261893
Glu CA1-4	Rapgef4	4.02202e-53	1.12902e-48	0.316765
Glu CA1-4	Extl2	3.49618e-52	9.81414e-48	0.264445
Glu CA1-4	Focad	3.91835e-52	1.09992e-47	0.250079
Glu CA1-4	Nefm	8.08275e-52	2.26891e-47	0.347027
Glu CA1-4	Ints10	2.41038e-51	6.76618e-47	0.266435
Glu CA1-4	Ntng1	1.14871e-50	3.22453e-46	0.44053
Glu CA1-4	Mtf2	1.04946e-48	2.94595e-44	0.265578
Glu CA1-4	Ildr2	5.2751e-47	1.48077e-42	0.257427
Glu CA1-4	Nptxr	7.7947e-45	2.18805e-40	0.253266
Glu CA1-4	Trps1	5.88515e-43	1.65202e-38	0.335155
Glu CA1-4	Lcorl	1.15039e-41	3.22925e-37	0.273965
Glu CA1-4	Gda	5.19238e-37	1.45755e-32	0.310838
Glu CA1-4	Alcam	4.01371e-24	1.12669e-19	0.348971
Glu CA2-1	Amigo2	0	0	1.34368
Glu CA2-1	Strip2	0	0	1.28051
Glu CA2-1	Fyb2	0	0	0.967265
Glu CA2-1	Gm43154	0	0	0.955576
Glu CA2-1	Map3k15	0	0	0.852679
Glu CA2-1	Ctsc	0	0	0.80488
Glu CA2-1	St8sia6	0	0	0.640272
Glu CA2-1	AC162302.1	0	0	0.626231
Glu CA2-1	Prss23	0	0	0.589318
Glu CA2-1	Lrp2	0	0	0.571932
Glu CA2-1	Cacng5	0	0	0.52168
Glu CA2-1	Acan	0	0	0.509165
Glu CA2-1	Zbtb20	5.48108e-267	1.5386e-262	1.54526
Glu CA2-1	Dusp5	2.47852e-257	6.95745e-253	0.639452
Glu CA2-1	Itga7	1.89912e-238	5.33101e-234	0.860623
Glu CA2-1	Plch2	6.69958e-234	1.88064e-229	1.18837
Glu CA2-1	Ntsr2	2.17013e-233	6.09176e-229	1.06695
Glu CA2-1	Fgf5	7.32002e-231	2.0548e-226	0.52225
Glu CA2-1	Col11a1	1.7749e-230	4.98233e-226	0.811459
Glu CA2-1	Lsm11	4.67032e-213	1.31101e-208	0.56488
Glu CA2-1	Arhgef26	2.00222e-212	5.62043e-208	0.788911
Glu CA2-1	Nrip3	7.00782e-209	1.96717e-204	1.16592
Glu CA2-1	Dock11	1.47109e-199	4.12951e-195	0.960335
Glu CA2-1	Prdm8	6.17182e-192	1.73249e-187	0.735699
Glu CA2-1	Pygo1	1.14232e-187	3.2066e-183	1.01923
Glu CA2-1	Il16	1.60781e-187	4.51329e-183	0.480623
Glu CA2-1	Olfml2b	7.39079e-183	2.07467e-178	0.70105
Glu CA2-1	Rgs14	2.41581e-177	6.78143e-173	0.548884
Glu CA2-1	Zdhhc23	8.41615e-175	2.3625e-170	1.18462
Glu CA2-1	Fgfr1	1.34454e-174	3.77425e-170	1.13311
Glu CA2-1	Zfp804a	9.35804e-173	2.6269e-168	1.21088
Glu CA2-1	Cpne4	1.47776e-172	4.14821e-168	0.899993
Glu CA2-1	Pdlim5	1.54069e-171	4.32486e-167	0.566579
Glu CA2-1	Inf2	5.4794e-167	1.53812e-162	0.737557
Glu CA2-1	Stard5	3.91747e-160	1.09967e-155	0.761606
Glu CA2-1	Brinp2	1.57599e-151	4.42395e-147	1.05065
Glu CA2-1	Myo1b	2.27989e-150	6.39988e-146	0.571278
Glu CA2-1	Asph	1.06726e-149	2.99591e-145	1.61169
Glu CA2-1	Arhgef6	2.17131e-139	6.09507e-135	0.462946
Glu CA2-1	Srgap2	6.82805e-137	1.9167e-132	1.14136
Glu CA2-1	Dnah9	1.77444e-135	4.98102e-131	0.989081
Glu CA2-1	Nptx2	1.51876e-134	4.2633e-130	0.31792
Glu CA2-1	Wipf3	1.67328e-133	4.69707e-129	1.22671
Glu CA2-1	Abcc4	1.58983e-129	4.46282e-125	0.432824
Glu CA2-1	Hpca	1.03203e-128	2.89701e-124	1.02444
Glu CA2-1	Stxbp5l	1.10911e-128	3.11339e-124	1.63386
Glu CA2-1	Ntf3	9.50321e-128	2.66764e-123	0.435591
Glu CA2-1	Thsd4	2.12932e-127	5.97722e-123	0.626688
Glu CA2-1	Clmn	3.67533e-127	1.0317e-122	0.7926
Glu CA2-1	Lats2	4.40831e-127	1.23746e-122	0.472549
Glu CA2-1	Ccbe1	1.34654e-126	3.77987e-122	0.627151
Glu CA2-1	Ptpn5	7.12912e-126	2.00122e-121	1.03653
Glu CA2-1	Necab2	1.79291e-125	5.03289e-121	0.482277
Glu CA2-1	Mctp1	2.44029e-125	6.85014e-121	0.978146
Glu CA2-1	Prkca	2.63966e-125	7.40978e-121	1.03349
Glu CA2-1	Vcan	1.32473e-120	3.71864e-116	0.550888
Glu CA2-1	Cabp7	1.1523e-118	3.23462e-114	0.535433
Glu CA2-1	Syndig1	3.52762e-118	9.90237e-114	0.656364
Glu CA2-1	Camk4	5.72159e-118	1.60611e-113	1.03879
Glu CA2-1	Hs3st4	1.68474e-116	4.72924e-112	0.641926
Glu CA2-1	Gpr12	8.32255e-115	2.33622e-110	0.396031
Glu CA2-1	Dock4	4.64495e-114	1.30389e-109	1.13628
Glu CA2-1	Acss1	1.67633e-112	4.70563e-108	0.508094
Glu CA2-1	Arap2	1.67468e-111	4.70099e-107	0.991244
Glu CA2-1	Lingo3	4.4444e-111	1.24759e-106	0.392423
Glu CA2-1	Kcnq5	1.18798e-109	3.33478e-105	1.13842
Glu CA2-1	Hectd2	4.78503e-108	1.34321e-103	1.03374
Glu CA2-1	Sms	5.60534e-108	1.57348e-103	0.842062
Glu CA2-1	Ndst1	2.15076e-107	6.0374e-103	0.749766
Glu CA2-1	Slc4a7	3.7902e-107	1.06395e-102	0.931693
Glu CA2-1	Akap13	1.72804e-106	4.85077e-102	1.27394
Glu CA2-1	Spink8	2.45995e-105	6.90532e-101	0.424752
Glu CA2-1	Pfn1	1.21319e-103	3.40556e-99	0.37513
Glu CA2-1	Tmem178	4.3547e-103	1.22241e-98	0.788992
Glu CA2-1	Spock1	2.79058e-102	7.83343e-98	0.600397
Glu CA2-1	4930447C04Rik	2.37928e-101	6.67888e-97	0.860768
Glu CA2-1	Focad	5.68224e-101	1.59506e-96	0.897028
Glu CA2-1	Phf20	2.43356e-100	6.83124e-96	0.853374
Glu CA2-1	Lman2	1.90354e-99	5.34343e-95	0.503119
Glu CA2-1	Ablim1	9.48926e-97	2.66373e-92	0.844202
Glu CA2-1	Arhgef28	3.21755e-96	9.03198e-92	0.857631
Glu CA2-1	Ackr3	3.28827e-96	9.2305e-92	0.347875
Glu CA2-1	4921539H07Rik	3.13987e-95	8.81392e-91	0.544534
Glu CA2-1	Igf1r	1.03624e-94	2.90882e-90	0.788623
Glu CA2-1	Mpp3	1.41399e-94	3.96922e-90	0.496383
Glu CA2-1	Echdc2	6.41768e-94	1.80151e-89	0.569849
Glu CA2-1	Cfap100	7.27845e-94	2.04313e-89	0.428758
Glu CA2-1	Cacna2d3	1.52321e-93	4.27579e-89	0.937884
Glu CA2-1	Hunk	6.65395e-93	1.86783e-88	0.541664
Glu CA2-1	Grik4	1.89119e-92	5.30875e-88	0.674778
Glu CA2-1	Epha4	1.01713e-91	2.85518e-87	0.682083
Glu CA2-1	Pde4d	2.1726e-91	6.0987e-87	1.08789
Glu CA2-1	Rasl11b	2.42499e-91	6.80718e-87	0.439557
Glu CA2-1	Uhrf1bp1l	3.11488e-90	8.74378e-86	0.789643
Glu CA2-1	Nrxn3	9.10144e-90	2.55486e-85	0.914139
Glu CA2-1	Ddx17	8.21083e-88	2.30486e-83	0.615587
Glu CA2-1	Large1	1.28406e-87	3.60448e-83	0.926571
Glu CA2-1	Efr3b	1.93966e-87	5.44482e-83	0.748641
Glu CA2-1	Apbb2	1.92568e-86	5.40557e-82	0.663186
Glu CA2-1	Fat3	5.25941e-86	1.47637e-81	0.915881
Glu CA2-1	Khdrbs3	4.09048e-85	1.14824e-80	0.798624
Glu CA2-1	2900026A02Rik	1.00045e-84	2.80836e-80	0.494518
Glu CA2-1	Nrp1	6.21751e-83	1.74532e-78	0.777582
Glu CA2-1	Mgat4c	1.06579e-82	2.99177e-78	0.61323
Glu CA2-1	Disp3	1.75601e-82	4.92929e-78	0.386495
Glu CA2-1	Cdkl2	2.30412e-82	6.4679e-78	0.736987
Glu CA2-1	Kcnk2	3.13901e-82	8.81151e-78	0.486118
Glu CA2-1	Man1a2	4.35208e-82	1.22167e-77	0.91448
Glu CA2-1	Nfib	2.48873e-81	6.98611e-77	0.778785
Glu CA2-1	Fam19a1	3.30052e-81	9.26488e-77	0.967656
Glu CA2-1	Nr3c2	1.24531e-80	3.4957e-76	0.840588
Glu CA2-1	Adcy5	2.32391e-80	6.52344e-76	0.428718
Glu CA2-1	Wdfy2	4.45353e-79	1.25015e-74	0.653229
Glu CA2-1	Susd6	4.56839e-79	1.28239e-74	0.64438
Glu CA2-1	Errfi1	7.65839e-79	2.14979e-74	0.413545
Glu CA2-1	Mcur1	8.24148e-79	2.31346e-74	0.429128
Glu CA2-1	Cotl1	3.7312e-78	1.04738e-73	0.360574
Glu CA2-1	Robo1	1.09871e-77	3.0842e-73	0.636978
Glu CA2-1	Kcnv1	4.05414e-77	1.13804e-72	0.382656
Glu CA2-1	Gsto1	1.48023e-76	4.15516e-72	0.335514
Glu CA2-1	Ly6e	1.82921e-75	5.13478e-71	0.481149
Glu CA2-1	Arpc5	2.17146e-75	6.09551e-71	0.630016
Glu CA2-1	Parp1	5.03788e-75	1.41418e-70	0.556856
Glu CA2-1	Sh3rf1	2.22634e-74	6.24957e-70	0.480891
Glu CA2-1	Nmrk1	1.19594e-73	3.35713e-69	0.470876
Glu CA2-1	Map4k3	2.20939e-73	6.20198e-69	0.708082
Glu CA2-1	Prkab2	2.34757e-73	6.58986e-69	0.69965
Glu CA2-1	Plcxd3	1.1497e-72	3.22734e-68	0.376517
Glu CA2-1	Mcu	1.03293e-71	2.89953e-67	0.52477
Glu CA2-1	Atp11b	1.26862e-71	3.56113e-67	0.696079
Glu CA2-1	Gria1	1.11001e-70	3.11591e-66	0.581272
Glu CA2-1	Lrp1b	2.53672e-69	7.12082e-65	0.710178
Glu CA2-1	Golm1	6.96903e-69	1.95628e-64	0.494024
Glu CA2-1	Arpc2	8.81263e-69	2.47379e-64	0.664814
Glu CA2-1	Elavl2	1.803e-68	5.06121e-64	0.556803
Glu CA2-1	Sh3d19	1.20281e-67	3.37641e-63	0.629338
Glu CA2-1	Lrp12	2.67211e-67	7.50089e-63	0.444043
Glu CA2-1	Cacna1a	5.08011e-67	1.42604e-62	0.621124
Glu CA2-1	Cabp1	1.06318e-66	2.98444e-62	0.566955
Glu CA2-1	Als2	2.65599e-65	7.45562e-61	0.478703
Glu CA2-1	2010300C02Rik	1.688e-64	4.73838e-60	0.678876
Glu CA2-1	Washc2	1.69211e-64	4.74992e-60	0.519715
Glu CA2-1	Kalrn	2.83641e-64	7.9621e-60	0.671623
Glu CA2-1	Slc4a8	9.84111e-64	2.7625e-59	0.523077
Glu CA2-1	Map1b	1.26642e-63	3.55498e-59	0.578214
Glu CA2-1	Arhgef17	4.12277e-63	1.1573e-58	0.439911
Glu CA2-1	Clip1	5.2208e-63	1.46553e-58	0.656548
Glu CA2-1	Rnf115	2.117e-62	5.94262e-58	0.488219
Glu CA2-1	Tdrd5	2.48738e-62	6.98232e-58	0.287151
Glu CA2-1	Onecut2	1.20182e-61	3.37363e-57	0.444451
Glu CA2-1	Sorcs2	5.90075e-61	1.6564e-56	0.35107
Glu CA2-1	Cadps	1.01349e-60	2.84498e-56	0.682482
Glu CA2-1	Pkp2	1.50873e-60	4.23516e-56	0.6028
Glu CA2-1	Aph1b	2.88188e-60	8.08973e-56	0.396289
Glu CA2-1	Myh9	3.27756e-60	9.20044e-56	0.394891
Glu CA2-1	9530059O14Rik	1.58391e-58	4.44619e-54	0.638296
Glu CA2-1	Flna	2.01319e-58	5.65124e-54	0.487068
Glu CA2-1	Fam19a5	3.40908e-58	9.56962e-54	0.477847
Glu CA2-1	Tcf4	1.25744e-57	3.52977e-53	0.496633
Glu CA2-1	Ralgapa1	6.46747e-57	1.81548e-52	0.586567
Glu CA2-1	Trhde	1.7496e-56	4.91129e-52	0.45365
Glu CA2-1	Camta2	6.75523e-56	1.89626e-51	0.499612
Glu CA2-1	Zbtb1	1.14751e-55	3.22117e-51	0.369398
Glu CA2-1	Slc8a1	1.67573e-55	4.70394e-51	0.582442
Glu CA2-1	Col4a1	1.87069e-55	5.25123e-51	0.397477
Glu CA2-1	Frmpd4	2.74997e-55	7.71945e-51	0.614105
Glu CA2-1	Homer2	7.60273e-55	2.13416e-50	0.50816
Glu CA2-1	Rnf182	9.5467e-55	2.67985e-50	0.390135
Glu CA2-1	Lhx2	1.49517e-54	4.19709e-50	0.366739
Glu CA2-1	Ppm1e	1.86975e-54	5.24858e-50	0.620363
Glu CA2-1	Atp2c1	4.50432e-54	1.26441e-49	0.577446
Glu CA2-1	Rapgef5	5.24661e-54	1.47278e-49	0.865098
Glu CA2-1	Gm20754	1.72284e-51	4.8362e-47	0.605732
Glu CA2-1	Mipep	5.22583e-51	1.46694e-46	0.345281
Glu CA2-1	Dab1	2.31088e-50	6.48687e-46	0.415543
Glu CA2-1	Lpp	4.37723e-50	1.22873e-45	0.348476
Glu CA2-1	Ryr3	1.24195e-49	3.48627e-45	0.485468
Glu CA2-1	Zfp385b	1.9299e-49	5.41742e-45	0.434167
Glu CA2-1	Bach2	2.74687e-49	7.71074e-45	0.423571
Glu CA2-1	Pcdh20	2.93953e-49	8.25156e-45	0.404186
Glu CA2-1	Matn2	6.6742e-49	1.87352e-44	0.476449
Glu CA2-1	Ndrg3	7.45506e-49	2.09271e-44	0.533836
Glu CA2-1	Nell2	3.29083e-48	9.23769e-44	0.459732
Glu CA2-1	Osbpl10	3.53705e-48	9.92884e-44	0.334634
Glu CA2-1	Plekha1	3.88733e-48	1.09121e-43	0.487897
Glu CA2-1	Smpd3	4.21876e-48	1.18425e-43	0.409221
Glu CA2-1	6530403H02Rik	7.01429e-48	1.96898e-43	0.316843
Glu CA2-1	Specc1	7.60598e-48	2.13507e-43	0.489354
Glu CA2-1	Cacna1c	8.12566e-48	2.28095e-43	0.440339
Glu CA2-1	Slc9a2	1.41399e-47	3.96922e-43	0.359112
Glu CA2-1	Inpp5j	1.58888e-47	4.46016e-43	0.361397
Glu CA2-1	Gpt2	5.09088e-47	1.42906e-42	0.417911
Glu CA2-1	Rab40c	9.76701e-47	2.7417e-42	0.445379
Glu CA2-1	Dgkg	9.8335e-47	2.76036e-42	0.618424
Glu CA2-1	Rims1	1.52755e-46	4.288e-42	0.544327
Glu CA2-1	Pcp4	1.63091e-46	4.57813e-42	0.338889
Glu CA2-1	Slc24a2	1.82933e-46	5.1351e-42	0.538682
Glu CA2-1	Neurod6	2.28713e-46	6.42021e-42	0.397092
Glu CA2-1	Drap1	3.7687e-46	1.05791e-41	0.360277
Glu CA2-1	Luzp2	5.32886e-46	1.49586e-41	0.37454
Glu CA2-1	Orai2	5.43766e-46	1.5264e-41	0.331473
Glu CA2-1	Asic2	1.57836e-45	4.43061e-41	0.59617
Glu CA2-1	Npy2r	2.15367e-45	6.04557e-41	0.308567
Glu CA2-1	Rgl1	4.11831e-45	1.15605e-40	0.427673
Glu CA2-1	Neurod2	4.64072e-45	1.3027e-40	0.413809
Glu CA2-1	Galnt17	2.08423e-44	5.85063e-40	0.40743
Glu CA2-1	Slc44a5	2.56831e-44	7.20951e-40	0.518069
Glu CA2-1	Clstn2	4.03446e-44	1.13251e-39	0.410887
Glu CA2-1	Coro1c	4.78043e-44	1.34191e-39	0.312694
Glu CA2-1	Abl2	5.58089e-44	1.56661e-39	0.477458
Glu CA2-1	Ints6	1.02787e-43	2.88533e-39	0.466198
Glu CA2-1	Rapgef4	1.32405e-43	3.71673e-39	0.647032
Glu CA2-1	Slco3a1	1.6708e-43	4.69011e-39	0.418511
Glu CA2-1	Fndc5	1.21536e-42	3.41163e-38	0.338376
Glu CA2-1	Sf3b1	1.38501e-42	3.88786e-38	0.401907
Glu CA2-1	Kcnh1	1.89633e-42	5.32319e-38	0.340764
Glu CA2-1	Mex3b	2.01378e-42	5.65287e-38	0.298781
Glu CA2-1	Selenom	2.20585e-42	6.19205e-38	0.25708
Glu CA2-1	Car7	2.33589e-42	6.55709e-38	0.385797
Glu CA2-1	Prickle2	3.00075e-42	8.42341e-38	0.452784
Glu CA2-1	Trip11	3.31727e-42	9.3119e-38	0.487865
Glu CA2-1	Lrrn2	3.87982e-42	1.0891e-37	0.421009
Glu CA2-1	Gabra5	5.91491e-42	1.66037e-37	0.454601
Glu CA2-1	Sv2b	7.28587e-42	2.04522e-37	0.40055
Glu CA2-1	Nedd4l	7.3832e-42	2.07254e-37	0.418774
Glu CA2-1	Slc2a6	1.41967e-41	3.98515e-37	0.272721
Glu CA2-1	Mpped2	3.87193e-41	1.08689e-36	0.414521
Glu CA2-1	Sept3	4.91008e-41	1.37831e-36	0.493812
Glu CA2-1	Bhlhe22	9.51473e-41	2.67088e-36	0.362176
Glu CA2-1	Kcnip2	1.07717e-40	3.02373e-36	0.38905
Glu CA2-1	Reck	1.14392e-40	3.21109e-36	0.351742
Glu CA2-1	Hdac4	1.40598e-40	3.94672e-36	0.354759
Glu CA2-1	Nt5dc3	1.86832e-40	5.24457e-36	0.361152
Glu CA2-1	Zbtb18	6.36294e-40	1.78614e-35	0.405611
Glu CA2-1	Adcy1	7.07495e-40	1.98601e-35	0.61008
Glu CA2-1	Fstl5	1.94576e-39	5.46193e-35	0.306215
Glu CA2-1	Slc24a3	2.09818e-39	5.88981e-35	0.441804
Glu CA2-1	Cachd1	9.24881e-39	2.59623e-34	0.29643
Glu CA2-1	Myrip	9.35344e-39	2.62561e-34	0.361177
Glu CA2-1	Lrrc8d	1.03954e-38	2.91811e-34	0.257905
Glu CA2-1	Magi2	1.16121e-38	3.25963e-34	0.446038
Glu CA2-1	Pcdh1	1.61692e-38	4.53884e-34	0.326618
Glu CA2-1	Mdga1	2.03441e-38	5.7108e-34	0.340242
Glu CA2-1	Grhl1	2.18338e-38	6.12898e-34	0.297876
Glu CA2-1	Malat1	5.25332e-38	1.47466e-33	0.345029
Glu CA2-1	Gpcpd1	5.39265e-38	1.51377e-33	0.444793
Glu CA2-1	C78859	8.00192e-38	2.24622e-33	0.435826
Glu CA2-1	Shisa6	9.32219e-38	2.61683e-33	0.428095
Glu CA2-1	Gm2115	9.8965e-38	2.77805e-33	0.301469
Glu CA2-1	Dapk1	1.89043e-37	5.30661e-33	0.449578
Glu CA2-1	Sidt1	2.52708e-37	7.09378e-33	0.518627
Glu CA2-1	Gk	3.19058e-37	8.95627e-33	0.352713
Glu CA2-1	Islr2	5.35152e-37	1.50223e-32	0.546847
Glu CA2-1	Sh3kbp1	7.0057e-37	1.96657e-32	0.348232
Glu CA2-1	Lrrc8c	2.14702e-36	6.0269e-32	0.31815
Glu CA2-1	Kcnj6	2.33616e-36	6.55783e-32	0.427992
Glu CA2-1	Yeats2	6.8086e-36	1.91124e-31	0.424525
Glu CA2-1	Dpyd	1.89308e-35	5.31408e-31	0.367884
Glu CA2-1	Gm21949	2.26081e-35	6.34631e-31	0.439752
Glu CA2-1	Schip1	2.44624e-35	6.86685e-31	0.457863
Glu CA2-1	Ints6l	3.11508e-35	8.74434e-31	0.428875
Glu CA2-1	Rap2b	3.49218e-35	9.80289e-31	0.257214
Glu CA2-1	Ar	5.4486e-35	1.52948e-30	0.285965
Glu CA2-1	Sox5	5.44962e-35	1.52976e-30	0.350034
Glu CA2-1	Mfhas1	9.16901e-35	2.57383e-30	0.306049
Glu CA2-1	Kif1c	1.47337e-34	4.13591e-30	0.283546
Glu CA2-1	Ociad2	2.07026e-34	5.81143e-30	0.307037
Glu CA2-1	Ptpro	2.12662e-34	5.96963e-30	0.417734
Glu CA2-1	Znrf1	2.12757e-34	5.9723e-30	0.353769
Glu CA2-1	Cdc40	2.95131e-34	8.28463e-30	0.412707
Glu CA2-1	Nab1	3.01206e-34	8.45516e-30	0.328842
Glu CA2-1	Ctnnd1	4.0195e-34	1.12831e-29	0.29934
Glu CA2-1	Arhgef25	4.90982e-34	1.37824e-29	0.371525
Glu CA2-1	Fam126a	4.99229e-34	1.40139e-29	0.303345
Glu CA2-1	Arhgef3	3.26435e-33	9.16337e-29	0.389466
Glu CA2-1	Pde1a	3.40813e-33	9.56695e-29	0.371614
Glu CA2-1	Lynx1	5.50041e-33	1.54402e-28	0.294104
Glu CA2-1	Flrt2	9.7841e-33	2.74649e-28	0.367333
Glu CA2-1	Glrx3	1.09989e-32	3.0875e-28	0.311099
Glu CA2-1	Snap25	1.58007e-32	4.43543e-28	0.353008
Glu CA2-1	Eps15	2.03856e-32	5.72245e-28	0.311963
Glu CA2-1	Ppp2r5c	2.63582e-32	7.399e-28	0.42901
Glu CA2-1	Psme4	2.76138e-32	7.75147e-28	0.442247
Glu CA2-1	Trnp1	2.82914e-32	7.94169e-28	0.282738
Glu CA2-1	Fkbp5	4.78699e-32	1.34376e-27	0.277884
Glu CA2-1	Usp3	6.95153e-32	1.95137e-27	0.381957
Glu CA2-1	Kctd16	8.53131e-32	2.39482e-27	0.366613
Glu CA2-1	Lamb1	1.1323e-31	3.17848e-27	0.259932
Glu CA2-1	Nr4a1	1.16667e-31	3.27496e-27	0.270573
Glu CA2-1	Arntl2	1.50716e-31	4.23074e-27	0.325062
Glu CA2-1	Fam168a	1.58926e-31	4.46122e-27	0.436685
Glu CA2-1	Srgap3	1.73446e-31	4.86879e-27	0.410733
Glu CA2-1	Nlgn1	2.21771e-31	6.22534e-27	0.336535
Glu CA2-1	Plpp6	2.53128e-31	7.10556e-27	0.296391
Glu CA2-1	Erc2	3.1052e-31	8.71662e-27	0.317685
Glu CA2-1	Wdr59	5.52874e-31	1.55197e-26	0.296815
Glu CA2-1	Adarb1	5.59623e-31	1.57092e-26	0.370025
Glu CA2-1	Dlat	9.88349e-31	2.77439e-26	0.363373
Glu CA2-1	Ccdc50	1.1303e-30	3.17285e-26	0.3902
Glu CA2-1	Cops4	1.18999e-30	3.34041e-26	0.299801
Glu CA2-1	Pgbd5	1.31426e-30	3.68927e-26	0.330661
Glu CA2-1	Csnk1a1	1.50698e-30	4.23025e-26	0.337333
Glu CA2-1	Gm38353	1.52244e-30	4.27364e-26	0.342129
Glu CA2-1	Sorl1	1.64696e-30	4.62319e-26	0.40157
Glu CA2-1	Hivep2	1.67224e-30	4.69413e-26	0.402489
Glu CA2-1	Chka	1.76783e-30	4.96247e-26	0.408899
Glu CA2-1	Nrg3	1.84616e-30	5.18236e-26	0.296842
Glu CA2-1	Ptpn3	3.35323e-30	9.41286e-26	0.306521
Glu CA2-1	Elovl6	4.54613e-30	1.27615e-25	0.371029
Glu CA2-1	Exoc6b	6.04631e-30	1.69726e-25	0.35538
Glu CA2-1	Tspoap1	6.1071e-30	1.71433e-25	0.377895
Glu CA2-1	Socs2	6.3888e-30	1.7934e-25	0.307241
Glu CA2-1	Camk2a	7.40796e-30	2.07949e-25	0.333468
Glu CA2-1	Enox1	8.24012e-30	2.31308e-25	0.333743
Glu CA2-1	Uchl1	9.48223e-30	2.66176e-25	0.37715
Glu CA2-1	Myo6	1.00606e-29	2.8241e-25	0.312476
Glu CA2-1	Nfia	1.37759e-29	3.86704e-25	0.411936
Glu CA2-1	Ak5	2.13903e-29	6.00448e-25	0.355627
Glu CA2-1	Gabrb1	2.93431e-29	8.2369e-25	0.373888
Glu CA2-1	Nphp4	3.36706e-29	9.45167e-25	0.278991
Glu CA2-1	Anapc5	7.35581e-29	2.06485e-24	0.379846
Glu CA2-1	Cdkl5	7.87702e-29	2.21116e-24	0.374374
Glu CA2-1	Eef2k	9.11069e-29	2.55746e-24	0.312499
Glu CA2-1	Kcnma1	9.72711e-29	2.7305e-24	0.346993
Glu CA2-1	Dock9	9.75572e-29	2.73853e-24	0.366231
Glu CA2-1	Hdac7	1.35718e-28	3.80973e-24	0.253819
Glu CA2-1	Slitrk3	1.81776e-28	5.10262e-24	0.326919
Glu CA2-1	Dlgap2	2.27475e-28	6.38545e-24	0.308078
Glu CA2-1	Dmxl1	2.41012e-28	6.76546e-24	0.425486
Glu CA2-1	Ksr1	3.16533e-28	8.88539e-24	0.321673
Glu CA2-1	Atrnl1	4.78447e-28	1.34305e-23	0.316454
Glu CA2-1	Tgfbr3	7.72215e-28	2.16769e-23	0.265215
Glu CA2-1	Nfat5	7.76057e-28	2.17847e-23	0.445835
Glu CA2-1	Pip5k1b	9.76451e-28	2.741e-23	0.343562
Glu CA2-1	Amph	1.03317e-27	2.90021e-23	0.382278
[truncated: 24,996 more rows]
