# Supplementary material for: Evolutionary convergence and divergence of hippocampal cytoarchitecture between rodents and primates revealed by single-cell spatial transcriptomics
Source: Natl Sci Rev. 2026 Jan 2;13(5):nwaf595. doi: 10.1093/nsr/nwaf595 (PMC12949517; doi:10.1093/nsr/nwaf595)
Supplement: nwaf595_Supplemental_Files [file nwaf595_supplemental_files.zip › TableS4_DEGs_for_CA2_CA3_CA4.xlsx]

## Sheet: Stereo-seq DEGs
Table S4. The differentially expressed genes (DEGs) between CA2 and CA3 and between CA4 and CA3 from Stereo-Seq in macaque and marmoset using spatial clustering.
Gene	Avg_log2FC	p_val_adj	Celltype	Species			Short list
TMEM130	2.98657	0.000928	CA4	marmoset			Gene	Avg_log2FC	p_val_adj	Species
YWHAE	2.73379	0.025162	CA4	marmoset			DCC	0.806793	0.02319	marmoset
ENO1	2.69874	0.000156	CA4	marmoset			SLC1A2	0.676799	0.000534	marmoset
RAN	2.50399	0.00143	CA4	marmoset			RYR3	0.669301	1.66e-13	marmoset
CYP46A1	2.4949	0.00708	CA4	marmoset			PRKCA	0.660524	1.14e-07	marmoset
FDFT1	2.48213	0.026063	CA4	marmoset			PCP4	0.632933	1.63e-29	marmoset
ARF3	2.3689	0.005649	CA4	marmoset			TMSB4X	0.613046	3.17e-08	marmoset
CELSR2	2.34634	0.001223	CA4	marmoset			CALCA	0.602941	2.34e-16	marmoset
PPT1	2.34309	0.013597	CA4	marmoset			ZNF804A	0.563262	1.58e-05	marmoset
BTF3L4	2.30708	0.026063	CA4	marmoset			NRIP3	0.550642	1.07e-05	marmoset
PTK2B	2.2937	0.005495	CA4	marmoset			PRKCA	0.52696	8.84e-18	marmoset
LRRC24	2.2468	0.03567	CA4	marmoset			PAN2	2.29622	0.004579	macaque
SH3BGRL3	2.24047	0.019641	CA4	marmoset			HAPLN4	1.63594	0.002545	macaque
RPL30	2.22984	0.039223	CA4	marmoset			RGS14	1.48361	5.75e-06	macaque
APMAP	2.22436	0.015991	CA4	marmoset			FRZB	1.34311	0.017649	macaque
NDUFC2	2.22394	0.003468	CA4	marmoset			WASL	1.2675	0.007653	macaque
RPL27A	2.2218	0.019641	CA4	marmoset			PCP4	1.13898	2.07e-05	macaque
GNL1	2.21762	0.022437	CA4	marmoset			DYNLT3	1.10037	0.018527	macaque
CGA	2.21257	3.32e-09	CA4	marmoset			PEBP1	0.686505	4.78e-05	macaque
IGF2R	2.18645	0.014224	CA4	marmoset
ATP6V1G2	2.17969	0.034455	CA4	marmoset
AKR7A2	2.16531	0.034455	CA4	marmoset
CARTPT	2.1602	0.005183	CA4	marmoset
PSMD4	2.15873	0.004958	CA4	marmoset
SLC25A36	2.15711	0.019641	CA4	marmoset
MRPS21	2.1463	0.034455	CA4	marmoset
CYRIA	2.14218	0.006492	CA4	marmoset
SARAF	2.1404	0.038413	CA4	marmoset
HERC1	2.13747	0.011822	CA4	marmoset
STUB1	2.13638	0.012305	CA4	marmoset
NDUFAF8	2.12967	0.026063	CA4	marmoset
TSPYL2	2.11975	0.035837	CA4	marmoset
EEF1B2	2.09383	0.026063	CA4	marmoset
DYNC1LI2	2.07717	0.010411	CA4	marmoset
GABRA2	2.07054	0.034455	CA4	marmoset
MAP2K1	2.04772	0.003884	CA4	marmoset
CFL1	2.04355	0.026063	CA4	marmoset
KIAA0408	2.02311	0.003884	CA4	marmoset
UQCRQ	2.02115	0.013231	CA4	marmoset
CHMP5	2.00718	0.033863	CA4	marmoset
ZNF483	1.9907	0.004354	CA4	marmoset
MACF1	1.9735	0.033281	CA4	marmoset
HNRNPA2B1	1.97093	0.005244	CA4	marmoset
B3GALT1	1.96815	0.045756	CA4	marmoset
PINK1	1.95766	0.01161	CA4	marmoset
CTNNB1	1.94512	0.015015	CA4	marmoset
POMC	1.94323	0.000685	CA4	marmoset
RHOB	1.93886	0.025639	CA4	marmoset
EIF4A2	1.9374	0.007608	CA4	marmoset
GPR162	1.92958	0.013933	CA4	marmoset
ATP13A1	1.92939	0.047768	CA4	marmoset
NSMF	1.91777	0.011174	CA4	marmoset
TIMMDC1	1.91586	0.015766	CA4	marmoset
TLCD3B	1.91432	0.04271	CA4	marmoset
SYN1	1.90786	0.000803	CA4	marmoset
EIF6	1.875	0.019641	CA4	marmoset
DLGAP4	1.87113	0.005244	CA4	marmoset
TCF4	1.84097	0.025823	CA4	marmoset
NEDD8	1.82899	0.005244	CA4	marmoset
DCTN2	1.82602	0.019294	CA4	marmoset
DYNLL1	1.81977	0.048472	CA4	marmoset
VPS39	1.80971	0.015848	CA4	marmoset
GRIN1	1.80485	0.020581	CA4	marmoset
MAST1	1.80081	0.031866	CA4	marmoset
PSMB7	1.79556	0.022088	CA4	marmoset
HS6ST3	1.79443	0.036824	CA4	marmoset
TBCA	1.78293	0.031045	CA4	marmoset
PTPRZ1	1.78064	0.046548	CA4	marmoset
NDUFB2	1.78018	0.008671	CA4	marmoset
ATP5F1E	1.77728	0.022981	CA4	marmoset
KCNIP4	1.77411	5.07e-08	CA4	marmoset
VDAC2	1.76818	0.008671	CA4	marmoset
SLC1A6	1.76298	0.018954	CA4	marmoset
MACROD2	1.75814	0.025835	CA4	marmoset
REEP2	1.75687	0.017647	CA4	marmoset
RAP1GAP	1.75215	0.008832	CA4	marmoset
CBX6	1.74725	0.005626	CA4	marmoset
YKT6	1.7441	0.048173	CA4	marmoset
GNG3	1.74122	0.034042	CA4	marmoset
DGCR2	1.74037	0.006574	CA4	marmoset
CDIP1	1.73056	0.034455	CA4	marmoset
TPRG1L	1.73032	0.049852	CA4	marmoset
CDK9	1.7249	0.024942	CA4	marmoset
RPL39	1.7242	0.02768	CA4	marmoset
PIK3CB	1.71488	0.045	CA4	marmoset
ENO2	1.71083	0.00741	CA4	marmoset
LINGO1	1.70821	0.02088	CA4	marmoset
IFNGR2	1.70675	0.04271	CA4	marmoset
NUCKS1	1.68928	0.009046	CA4	marmoset
ANKS1B	1.66631	0.014945	CA4	marmoset
RABAC1	1.64792	0.013719	CA4	marmoset
PPM1E	1.61544	0.028703	CA4	marmoset
P4HB	1.60109	0.01276	CA4	marmoset
FGF12	1.59825	0.035837	CA4	marmoset
FXYD6	1.5966	4.82e-09	CA4	marmoset
NGRN	1.59616	0.036526	CA4	marmoset
EDF1	1.5892	0.012508	CA4	marmoset
FBXO44	1.58385	0.022636	CA4	marmoset
PRKCZ	1.58013	0.035837	CA4	marmoset
TSPAN3	1.57303	0.0451	CA4	marmoset
SSX2IP	1.57068	0.027679	CA4	marmoset
GH1	1.56739	0.007105	CA4	marmoset
U2AF2	1.56661	0.029207	CA4	marmoset
NCAM1	1.56507	0.02529	CA4	marmoset
PRL	1.56077	0.012915	CA4	marmoset
CCK	1.55354	4.08e-13	CA4	marmoset
RPL21	1.55021	0.02345	CA4	marmoset
MAPK8IP1	1.53977	0.037187	CA4	marmoset
OCRL	1.52496	0.034455	CA4	marmoset
HUWE1	1.52178	0.019641	CA4	marmoset
NAT8L	1.51456	0.04271	CA4	marmoset
RPL37A	1.51115	0.040384	CA4	marmoset
RBM6	1.51087	0.034455	CA4	marmoset
SMIM26	1.51087	0.034455	CA4	marmoset
NME1	1.49951	0.021088	CA4	marmoset
PRKCB	1.49751	0.04271	CA4	marmoset
PPP2R1A	1.48806	0.04784	CA4	marmoset
HSPH1	1.47335	0.019641	CA4	marmoset
EEF1A1	1.47261	0.02912	CA4	marmoset
TUBA4A	1.46802	0.02345	CA4	marmoset
TTC3	1.4582	0.003539	CA4	marmoset
RPLP1	1.45161	0.029981	CA4	marmoset
TLR9	1.44648	0.029981	CA4	marmoset
CDH12	1.43744	0.034455	CA4	marmoset
B3GALNT1	1.43636	0.032996	CA4	marmoset
FAM155A	1.42846	0.023669	CA4	marmoset
PTPRS	1.42038	0.022071	CA4	marmoset
UBE2L3	1.42016	0.007343	CA4	marmoset
AHCYL1	1.41837	0.035607	CA4	marmoset
TENM2	1.4179	0.022939	CA4	marmoset
PLPPR2	1.41459	0.031238	CA4	marmoset
CASD1	1.39772	0.040553	CA4	marmoset
WASF1	1.38637	0.04784	CA4	marmoset
MROH1	1.36719	0.039858	CA4	marmoset
RPL13A	1.36371	0.03292	CA4	marmoset
DNAJC7	1.35783	0.031236	CA4	marmoset
ACAA1	1.35565	0.040205	CA4	marmoset
PLD3	1.35392	0.045368	CA4	marmoset
EMC10	1.34656	0.04271	CA4	marmoset
CHKB	1.3432	0.032919	CA4	marmoset
TRIO	1.32382	0.033863	CA4	marmoset
RPS4X	1.2983	0.035837	CA4	marmoset
NDUFS2	1.29728	0.03985	CA4	marmoset
LUC7L	1.29524	0.03502	CA4	marmoset
MAGED1	1.28445	0.013196	CA4	marmoset
SEZ6L	1.26927	0.011976	CA4	marmoset
RAPGEF5	1.2665	0.04271	CA4	marmoset
PHF14	1.26209	0.043223	CA4	marmoset
ATP2B1	1.18024	0.020088	CA4	marmoset
SYNE1	1.17583	0.037897	CA4	marmoset
TNK2	1.16629	0.028163	CA4	marmoset
RPL11	1.15891	0.044149	CA4	marmoset
DNAJB2	1.11704	0.038686	CA4	marmoset
OAZ1	1.09846	0.045296	CA4	marmoset
PRKCG	1.09418	0.036576	CA4	marmoset
CADM2	1.09091	0.013814	CA4	marmoset
SUPT4H1	1.09011	0.04646	CA4	marmoset
HNRNPU	1.0672	0.048064	CA4	marmoset
SNN	0.894015	0.018842	CA4	marmoset
SYT11	0.877039	0.043223	CA4	marmoset
MRFAP1	0.868356	0.018842	CA4	marmoset
HPCA	0.850538	0.017173	CA4	marmoset
QSOX1	0.801488	2.58e-07	CA4	marmoset
PPIA	0.79957	0.027095	CA4	marmoset
PAM	0.793948	1.28e-05	CA4	marmoset
CAP2	0.788172	0.036769	CA4	marmoset
OPCML	0.780357	0.007157	CA4	marmoset
FKBP1A	0.761543	0.049553	CA4	marmoset
INPP5F	0.744818	0.026705	CA4	marmoset
EPHA6	0.732945	0.017327	CA4	marmoset
CNTN5	0.723373	0.001628	CA4	marmoset
RABGAP1	0.706509	0.00434	CA4	marmoset
LONRF2	0.70564	0.037723	CA4	marmoset
CPNE5	0.703007	1.24e-06	CA4	marmoset
RICTOR	0.702212	0.015763	CA4	marmoset
SCG2	0.696915	0.013524	CA4	marmoset
ALCAM	0.68968	4.06e-08	CA4	marmoset
NNAT	0.688234	0.022187	CA4	marmoset
COPS9	0.686697	0.003262	CA4	marmoset
PPP1R16A	0.685009	0.04728	CA4	marmoset
CCND1	0.681053	0.009331	CA4	marmoset
CDS2	0.672857	0.04646	CA4	marmoset
BAP1	0.672325	1.4e-07	CA4	marmoset
RPL17	0.668638	0.045677	CA4	marmoset
AP1G1	0.668245	0.018852	CA4	marmoset
RNF130	0.663658	8.65e-05	CA4	marmoset
AGPAT5	0.662219	0.012397	CA4	marmoset
FAM241B	0.651842	3.96e-06	CA4	marmoset
PRUNE2	0.640366	6.41e-06	CA4	marmoset
UBB	0.639178	0.035282	CA4	marmoset
LMO4	0.636804	0.017216	CA4	marmoset
CAMK1D	0.635923	2.39e-09	CA4	marmoset
CDK9	0.632241	0.00625	CA4	marmoset
SGK1	0.627283	0.009141	CA4	marmoset
CCT4	0.624405	0.011899	CA4	marmoset
SEC16A	0.620596	1.05e-05	CA4	marmoset
USPL1	0.61631	1.01e-08	CA4	marmoset
ACTR1A	0.615823	0.04378	CA4	marmoset
CHN2	0.608821	0.001514	CA4	marmoset
NOP53	0.606461	0.001105	CA4	marmoset
CSRNP2	0.605276	0.008408	CA4	marmoset
PPFIA3	0.592887	0.020812	CA4	marmoset
PTPRN	0.590426	0.001094	CA4	marmoset
ELK1	0.588496	0.006752	CA4	marmoset
RARRES1	0.584278	9.58e-05	CA4	marmoset
MARCKS	0.584182	6.31e-07	CA4	marmoset
AHCTF1	0.58024	1.39e-05	CA4	marmoset
SND1	0.577964	0.01241	CA4	marmoset
RPL37	0.574975	0.003908	CA4	marmoset
HDDC2	0.574424	2.25e-05	CA4	marmoset
EIF3A	0.572925	0.004356	CA4	marmoset
NPY	0.569629	0.000505	CA4	marmoset
HEXA	0.56817	3.68e-05	CA4	marmoset
EHD3	0.559212	0.012265	CA4	marmoset
SMARCC2	0.554242	9.35e-05	CA4	marmoset
ACVR2A	0.553181	0.013312	CA4	marmoset
BRD8	0.548218	8.15e-05	CA4	marmoset
RASA3	0.54711	0.008169	CA4	marmoset
ATP2B4	0.546469	0.000866	CA4	marmoset
TRIM28	0.544262	0.00902	CA4	marmoset
LTBP3	0.543683	0.049457	CA4	marmoset
C1QL3	0.543225	0.019022	CA4	marmoset
PGAP1	0.54262	0.032591	CA4	marmoset
RBCK1	0.54228	0.00053	CA4	marmoset
SLC30A3	0.541691	0.000397	CA4	marmoset
EWSR1	0.537628	0.000723	CA4	marmoset
CELF3	0.537198	0.000401	CA4	marmoset
SYNRG	0.53446	5.91e-05	CA4	marmoset
BCAP29	0.532833	0.011756	CA4	marmoset
PTPN2	0.530204	3.61e-05	CA4	marmoset
TMED9	0.523785	0.000379	CA4	marmoset
ALS2	0.522855	0.036454	CA4	marmoset
PCDH20	0.521666	0.000241	CA4	marmoset
CLU	0.52061	0.006871	CA4	marmoset
RNF8	0.520038	0.000454	CA4	marmoset
BCL7B	0.519815	0.000101	CA4	marmoset
LENG8	0.518526	0.000121	CA4	marmoset
PLA2G15	0.517893	7.61e-05	CA4	marmoset
TRAP1	0.516592	0.000592	CA4	marmoset
RNF2	0.515908	1e-05	CA4	marmoset
CACNB4	0.515675	0.014963	CA4	marmoset
ZC3HAV1	0.510677	0.000491	CA4	marmoset
WTAP	0.510182	3.73e-05	CA4	marmoset
FN3KRP	0.506597	1.23e-05	CA4	marmoset
STUM	0.50559	9.77e-06	CA4	marmoset
JMJD7	0.505344	3.01e-05	CA4	marmoset
SPRED1	0.502563	0.000213	CA4	marmoset
SBNO1	0.502279	0.000945	CA4	marmoset
CCNT2	0.501839	0.001219	CA4	marmoset
MYO18A	0.500455	0.000441	CA4	marmoset
DCC	0.806793	0.02319	CA2	marmoset
SLC1A2	0.676799	0.000534	CA2	marmoset
RYR3	0.669301	1.66e-13	CA2	marmoset
PRKCA	0.660524	1.14e-07	CA2	marmoset
PCP4	0.632933	1.63e-29	CA2	marmoset
TMSB4X	0.613046	3.17e-08	CA2	marmoset
CALCA	0.602941	2.34e-16	CA2	marmoset
TTR	0.566311	#######	CA2	marmoset
ZNF804A	0.563262	1.58e-05	CA2	marmoset
NRIP3	0.550642	1.07e-05	CA2	marmoset
PRKCA	0.52696	8.84e-18	CA2	marmoset
CCK	1.99319	3.23e-21	CA4	macaque
CADM2	1.30946	1.63e-16	CA4	macaque
TRPS1	1.29794	0.000923	CA4	macaque
KCNIP4	1.29097	0.00294	CA4	macaque
IL1RAPL1	1.189	0.047103	CA4	macaque
CALB2	1.14294	8.46e-06	CA4	macaque
KCNC2	1.10431	0.014489	CA4	macaque
CNTN5	1.03524	1.32e-06	CA4	macaque
IGSF11	0.911949	0.001749	CA4	macaque
TMSB10	0.890232	2.27e-07	CA4	macaque
GRM1	0.882699	0.000803	CA4	macaque
KCNH1	0.880853	0.000924	CA4	macaque
VWA5A	0.878429	1.97e-07	CA4	macaque
CCSER1	0.86279	0.035349	CA4	macaque
MPPE1	0.840903	0.028984	CA4	macaque
CAMK2N1	0.819979	0.000156	CA4	macaque
BTBD9	0.814901	2.42e-05	CA4	macaque
GNG8	0.793976	0.041833	CA4	macaque
PBX1	0.785999	0.014132	CA4	macaque
PRR16	0.770353	9.43e-05	CA4	macaque
ROBO2	0.761605	5.28e-07	CA4	macaque
NKAIN3	0.760287	0.002399	CA4	macaque
EPHA6	0.757579	1.8e-05	CA4	macaque
SPOUT1	0.753232	0.006519	CA4	macaque
CADM1	0.746602	0.043528	CA4	macaque
RCOR3	0.732538	0.004873	CA4	macaque
TTLL5	0.715608	0.013536	CA4	macaque
SEMA3E	0.705863	0.005151	CA4	macaque
SGIP1	0.684844	0.000822	CA4	macaque
LONP2	0.684255	0.008022	CA4	macaque
CXXC5	0.679382	0.008692	CA4	macaque
SNRPB	0.664759	0.009524	CA4	macaque
GRID2	0.663397	0.001487	CA4	macaque
PPP1R8	0.656989	0.047671	CA4	macaque
AASDHPPT	0.652223	0.030707	CA4	macaque
ADAMTS3	0.649953	0.003822	CA4	macaque
CELF4	0.646407	0.003331	CA4	macaque
CDK8	0.64492	0.000801	CA4	macaque
FAM53C	0.635468	0.018879	CA4	macaque
PRPF40A	0.631865	0.018738	CA4	macaque
ZNF507	0.631374	0.035744	CA4	macaque
CCND1	0.629783	0.024955	CA4	macaque
ATP6V1B2	0.628045	0.025955	CA4	macaque
SLC25A26	0.616619	0.019316	CA4	macaque
ASNA1	0.616314	0.012656	CA4	macaque
CLSTN2	0.610087	0.018253	CA4	macaque
ESF1	0.609224	0.019443	CA4	macaque
TNR	0.609057	0.02198	CA4	macaque
GNAL	0.602409	0.006905	CA4	macaque
GPHN	0.597977	0.007539	CA4	macaque
UBE2G2	0.590982	0.038356	CA4	macaque
NAALADL2	0.583027	0.027372	CA4	macaque
CEMIP	0.582402	0.02613	CA4	macaque
MRPL48	0.571609	0.004418	CA4	macaque
CNTN4	0.568974	0.017686	CA4	macaque
CPSF3	0.565228	0.035701	CA4	macaque
TANGO2	0.562873	0.023072	CA4	macaque
EXOC1	0.560708	0.020461	CA4	macaque
MED13L	0.556941	0.019442	CA4	macaque
ZNF365	0.556906	0.047582	CA4	macaque
CSMD1	0.553403	0.014803	CA4	macaque
OLA1	0.551369	0.027033	CA4	macaque
RUNX2	0.547938	0.003256	CA4	macaque
ACYP2	0.544062	0.015341	CA4	macaque
MAGI3	0.53833	0.043388	CA4	macaque
CDH10	0.536215	0.037773	CA4	macaque
XKR4	0.534531	0.004572	CA4	macaque
NECAB1	0.534309	0.000456	CA4	macaque
APBA1	0.532577	0.040429	CA4	macaque
TFRC	0.529363	0.001109	CA4	macaque
GLG1	0.528529	0.040964	CA4	macaque
SPRYD3	0.524693	0.046578	CA4	macaque
RRP15	0.522444	0.021375	CA4	macaque
DCC	0.518947	2.52e-05	CA4	macaque
ATP2A1	0.517191	0.036742	CA4	macaque
TTC28	0.516747	0.019232	CA4	macaque
CDIPT	0.515287	0.022247	CA4	macaque
TANC2	0.514987	0.0045	CA4	macaque
CA10	0.513274	0.003303	CA4	macaque
KCNQ1	0.507574	0.036671	CA4	macaque
CNOT6	0.506228	0.001661	CA4	macaque
MTHFR	0.504981	0.022971	CA4	macaque
PAN2	2.29622	0.004579	CA2	macaque
HAPLN4	1.63594	0.002545	CA2	macaque
RGS14	1.48361	5.75e-06	CA2	macaque
FRZB	1.34311	0.017649	CA2	macaque
WASL	1.2675	0.007653	CA2	macaque
PCP4	1.13898	2.07e-05	CA2	macaque
DYNLT3	1.10037	0.018527	CA2	macaque
PEBP1	0.686505	4.78e-05	CA2	macaque

## Sheet: snRNA-seq marker genes
Table S4. The marker genes of CA4 and CA2 compared with CA3 from snRNA-Seq in macaque and marmoset.
Gene	Log2FoldChange	Padj	Species	Subtype
ST18	0.958598	3.52e-57	Macaque	CA4
UNC5D	0.746617	3.03e-111	Macaque	CA4
SHISA9	0.556298	9.39e-50	Macaque	CA4
BMPR1B	0.553788	1.97e-79	Macaque	CA4
RSRP1	0.526601	1.08e-123	Macaque	CA4
DAB2	0.501253	2.49e-76	Macaque	CA4
CARTPT	1.76864	4.48e-78	Marmoset	CA4
EFNA5	1.70213	1.64e-76	Marmoset	CA4
DCN	1.6895	7.84e-39	Marmoset	CA4
SCG2	1.50289	7.84e-70	Marmoset	CA4
PEG10	1.29305	2.15e-30	Marmoset	CA4
RASGRF2	1.27988	7.13e-29	Marmoset	CA4
GPC5	1.21905	7.39e-37	Marmoset	CA4
ARHGAP36	1.21577	6.68e-37	Marmoset	CA4
POSTN	1.1885	0.000352349	Marmoset	CA4
ST18	1.14657	1.82e-36	Marmoset	CA4
ZCCHC12	1.0595	7.65e-45	Marmoset	CA4
FGF13	1.04916	1.05e-17	Marmoset	CA4
RSPO3	1.04041	1.42e-42	Marmoset	CA4
IDS	1.03766	1.8e-36	Marmoset	CA4
NR2F2	1.02085	3.47e-45	Marmoset	CA4
PCDH17	1.0114	2.03e-36	Marmoset	CA4
EPS8	0.987145	4.29e-31	Marmoset	CA4
TIMP2	0.984924	1.23e-41	Marmoset	CA4
CALB2	0.980542	2.49e-39	Marmoset	CA4
DKK3	0.921254	8.61e-34	Marmoset	CA4
MARCHF1	0.903609	1.24e-37	Marmoset	CA4
PCDH20	0.897656	2.54e-34	Marmoset	CA4
GDA	0.880824	3.54e-34	Marmoset	CA4
EML5	0.879208	6.34e-21	Marmoset	CA4
NOTCH2	0.865683	6.9e-19	Marmoset	CA4
N4BP2	0.862982	1.54e-31	Marmoset	CA4
NR2F1	0.861888	7.92e-26	Marmoset	CA4
MGAT4C	0.857848	9.44e-20	Marmoset	CA4
TENM3	0.850279	6.87e-18	Marmoset	CA4
GLRA3	0.825942	2.74e-17	Marmoset	CA4
KIRREL3	0.820646	8.56e-20	Marmoset	CA4
LCORL	0.807127	2.93e-10	Marmoset	CA4
GRK3	0.796409	9.52e-22	Marmoset	CA4
LONRF2	0.789721	4.37e-23	Marmoset	CA4
ACSL3	0.786744	7.76e-21	Marmoset	CA4
SLIT2	0.7861	1.63e-33	Marmoset	CA4
ARL6IP1	0.77586	3.21e-18	Marmoset	CA4
GRID2	0.759491	1.86e-17	Marmoset	CA4
CNTNAP4	0.732719	5.7e-12	Marmoset	CA4
ADAM12	0.727948	5.95e-23	Marmoset	CA4
C13H18orf63	0.724595	3.52e-17	Marmoset	CA4
TAFA2	0.714961	7.39e-20	Marmoset	CA4
BACH2	0.708088	6.85e-10	Marmoset	CA4
RAB3B	0.702592	4.96e-24	Marmoset	CA4
NDN	0.701353	5.05e-21	Marmoset	CA4
B4GAT1	0.689128	9.34e-19	Marmoset	CA4
MEGF11	0.688419	2.95e-14	Marmoset	CA4
SARAF	0.677993	4.75e-23	Marmoset	CA4
KIT	0.6756	5.03e-18	Marmoset	CA4
ACVR2A	0.671412	1.84e-10	Marmoset	CA4
TENM2	0.667635	7.4e-28	Marmoset	CA4
RASSF8	0.667249	5.88e-13	Marmoset	CA4
ZNF804B	0.662499	1.18e-13	Marmoset	CA4
ZNF385B	0.659377	2.63e-07	Marmoset	CA4
ATP1B1	0.653937	1.92e-32	Marmoset	CA4
NRP2	0.645058	2.12e-23	Marmoset	CA4
SEMA3A	0.643003	1.78e-15	Marmoset	CA4
BLCAP	0.640547	1.26e-13	Marmoset	CA4
MED12L	0.64015	4.83e-08	Marmoset	CA4
PALMD	0.639148	5.12e-16	Marmoset	CA4
ATCAY	0.630619	9.75e-12	Marmoset	CA4
IL1RAP	0.629894	1.64e-11	Marmoset	CA4
CNTN4	0.629582	1.59e-12	Marmoset	CA4
FAM184B	0.61719	1.09e-09	Marmoset	CA4
PCP4	0.615456	2.02e-17	Marmoset	CA4
ACTG1	0.613875	3.67e-13	Marmoset	CA4
HECTD2	0.613589	1.62e-08	Marmoset	CA4
PDZD2	0.610461	0.000182658	Marmoset	CA4
PRLR	0.602705	3.88e-10	Marmoset	CA4
CA10	0.598531	1.69e-06	Marmoset	CA4
FAT4	0.597406	5.86e-14	Marmoset	CA4
ASPH	0.592579	5.76e-08	Marmoset	CA4
HSP90AA1	0.590908	3.36e-11	Marmoset	CA4
PRKACB	0.589767	7.54e-16	Marmoset	CA4
XPR1	0.589216	1.21e-07	Marmoset	CA4
DEUP1	0.588413	1.63e-07	Marmoset	CA4
LUZP2	0.586917	0.000232423	Marmoset	CA4
FOXO1	0.584527	2.57e-14	Marmoset	CA4
SPOCK2	0.584373	1.98e-11	Marmoset	CA4
FARP1	0.583151	4.79e-10	Marmoset	CA4
GALNTL6	0.58305	2.05e-06	Marmoset	CA4
GPRC5B	0.582801	8.34e-15	Marmoset	CA4
ADRA1A	0.57862	2.4e-12	Marmoset	CA4
NEGR1	0.578306	2.02e-23	Marmoset	CA4
STAC	0.578208	1.47e-11	Marmoset	CA4
NSG2	0.57532	3.08e-05	Marmoset	CA4
PGRMC1	0.573264	1.24e-11	Marmoset	CA4
HACD3	0.572467	9.7e-09	Marmoset	CA4
FCHSD2	0.570561	1.18e-09	Marmoset	CA4
FGFR1	0.568744	1.64e-09	Marmoset	CA4
TERF2IP	0.566888	4.01e-10	Marmoset	CA4
TTC39C	0.565862	5.19e-09	Marmoset	CA4
BEX1	0.564923	7.54e-07	Marmoset	CA4
IGFBP3	0.563544	5.62e-11	Marmoset	CA4
CDH4	0.562826	2.71e-07	Marmoset	CA4
PEG3	0.561057	9.97e-14	Marmoset	CA4
B2M	0.55863	1.21e-09	Marmoset	CA4
DGKG	0.557732	5.83e-14	Marmoset	CA4
EFNB2	0.557029	3.55e-10	Marmoset	CA4
SEMA6A	0.554735	6.45e-12	Marmoset	CA4
UNC5D	0.554622	4.68e-12	Marmoset	CA4
ANO4	0.553218	1.36e-07	Marmoset	CA4
PRKAR1A	0.552083	4.91e-10	Marmoset	CA4
PITPNC1	0.550404	1.99e-07	Marmoset	CA4
SIPA1L1	0.548338	3.75e-11	Marmoset	CA4
NAP1L5	0.542343	1.01e-07	Marmoset	CA4
BCHE	0.542194	5.19e-09	Marmoset	CA4
HDAC9	0.53746	1.02e-06	Marmoset	CA4
NEFM	0.536649	2.64e-05	Marmoset	CA4
FBXL7	0.535296	6.83e-05	Marmoset	CA4
TMEM158	0.53403	2.48e-13	Marmoset	CA4
PREX2	0.529989	1.84e-06	Marmoset	CA4
SV2A	0.527021	1.12e-08	Marmoset	CA4
SMARCA2	0.526065	4.4e-06	Marmoset	CA4
ELMOD1	0.525975	2.01e-09	Marmoset	CA4
SYT11	0.518098	1.79e-11	Marmoset	CA4
NPY2R	0.516414	6.9e-16	Marmoset	CA4
YWHAB	0.512533	1.01e-07	Marmoset	CA4
FKBP5	0.512287	3.16e-05	Marmoset	CA4
PPM1L	0.508586	3.15e-05	Marmoset	CA4
SEZ6	0.508283	1.94e-12	Marmoset	CA4
ATP11C	0.507004	5.64e-07	Marmoset	CA4
CLSTN1	0.50602	6.45e-09	Marmoset	CA4
COPG2	0.505585	2.7e-06	Marmoset	CA4
CNR1	0.505344	2.28e-08	Marmoset	CA4
GAP43	0.50242	0.000398141	Marmoset	CA4
CPD	0.501673	0.00058675	Marmoset	CA4
SYT9	0.501222	7.76e-07	Marmoset	CA4
ERG	1.95982	1.64333e-73	Macaque	CA2
PDZD2	1.60815	2.50812e-34	Macaque	CA2
GRIK1	1.58677	4.80488e-50	Macaque	CA2
PLXDC2	1.52922	1.5574e-33	Macaque	CA2
CNTN3	1.47509	5.69309e-33	Macaque	CA2
CNTN4	1.46982	3.17258e-35	Macaque	CA2
ST18	1.40024	1.20976e-32	Macaque	CA2
PCP4	1.37643	9.79083e-55	Macaque	CA2
ND4	1.37114	1.34213e-27	Macaque	CA2
CDH4	1.35929	6.30798e-44	Macaque	CA2
AKAP13	1.33668	6.10686e-38	Macaque	CA2
COX3	1.31839	9.41928e-18	Macaque	CA2
ND2	1.31559	1.58383e-34	Macaque	CA2
ATP6	1.31373	2.74185e-24	Macaque	CA2
ADARB2	1.30805	2.12966e-19	Macaque	CA2
DPP10	1.3065	9.49914e-05	Macaque	CA2
DDAH1	1.23493	1.08848e-21	Macaque	CA2
TIAM1	1.23325	5.16243e-31	Macaque	CA2
SMOC2	1.14202	1.33004e-35	Macaque	CA2
PARD3	1.13109	4.12426e-22	Macaque	CA2
TRPC4	1.12751	9.60772e-24	Macaque	CA2
ASTN2	1.10273	1.06792e-12	Macaque	CA2
ADCY2	1.09639	6.03288e-28	Macaque	CA2
PEBP1	1.08733	2.12184e-31	Macaque	CA2
FHOD3	1.07837	3.91184e-22	Macaque	CA2
SCN3A	1.07238	9.3296e-19	Macaque	CA2
CHSY3	1.07195	2.30456e-15	Macaque	CA2
KCND2	1.06186	7.57996e-18	Macaque	CA2
TMEM117	1.05693	3.40852e-22	Macaque	CA2
ADAMTS19	0.986195	3.22103e-18	Macaque	CA2
ZNF804B	0.936068	3.13947e-10	Macaque	CA2
SPON1	0.930448	9.42517e-18	Macaque	CA2
EML6	0.921423	4.19917e-12	Macaque	CA2
ND1	0.882385	1.38714e-18	Macaque	CA2
NCKAP5	0.878388	2.32374e-17	Macaque	CA2
NRG1	0.872408	5.56273e-07	Macaque	CA2
EFNA5	0.85878	7.31776e-10	Macaque	CA2
PEX5L	0.846676	0.000748816	Macaque	CA2
NEGR1	0.84622	3.16199e-11	Macaque	CA2
GRID2	0.824289	4.87628e-06	Macaque	CA2
ND5	0.816073	4.9906e-26	Macaque	CA2
SH3RF1	0.808197	1.33659e-16	Macaque	CA2
TRPC5	0.795757	0.000930274	Macaque	CA2
PHACTR2	0.785611	6.45841e-20	Macaque	CA2
GDA	0.777066	2.84178e-08	Macaque	CA2
PLAGL1	0.776584	1.0882e-11	Macaque	CA2
ARNT2	0.752545	4.51867e-10	Macaque	CA2
TMEM35A	0.748858	1.82229e-24	Macaque	CA2
CNTNAP5	0.74824	6.61021e-05	Macaque	CA2
MOCOS	0.746263	1.02399e-14	Macaque	CA2
GABRG3	0.741425	5.20432e-12	Macaque	CA2
KHDRBS2	0.741218	2.29833e-17	Macaque	CA2
KCNH7	0.7359	2.60001e-07	Macaque	CA2
TRAF3	0.726437	7.85501e-13	Macaque	CA2
RBMS1	0.723681	1.77338e-14	Macaque	CA2
CAMK2D	0.715576	4.94841e-12	Macaque	CA2
ZEB1	0.706183	5.85916e-10	Macaque	CA2
TNIK	0.703939	1.32852e-11	Macaque	CA2
ATRNL1	0.702192	1.25819e-19	Macaque	CA2
BRINP3	0.698033	0.00954774	Macaque	CA2
TUBA1B	0.695229	4.61593e-12	Macaque	CA2
MYO1D	0.694025	4.75137e-05	Macaque	CA2
GRIN3A	0.691593	0.000252002	Macaque	CA2
FAT3	0.68675	6.49468e-11	Macaque	CA2
SLC26A4	0.686675	4.74229e-16	Macaque	CA2
TMEM150C	0.684059	1.08911e-09	Macaque	CA2
CYTB	0.680463	1.17236e-10	Macaque	CA2
NEFM	0.67652	1.13773e-12	Macaque	CA2
CHGA	0.666165	1.07725e-22	Macaque	CA2
SYTL5	0.642342	6.49394e-12	Macaque	CA2
ITGA6	0.642007	7.79236e-18	Macaque	CA2
THRB	0.641898	3.77776e-07	Macaque	CA2
KCNIP4	0.638697	0.000299783	Macaque	CA2
LHFPL6	0.630002	2.8822e-06	Macaque	CA2
PTPRO	0.628394	9.18173e-05	Macaque	CA2
CRIM1	0.623459	7.5934e-10	Macaque	CA2
SYNE1	0.621479	2.99694e-06	Macaque	CA2
GAP43	0.61012	8.71922e-16	Macaque	CA2
ASIC2	0.605116	4.01216e-14	Macaque	CA2
COX2	0.601704	2.69841e-08	Macaque	CA2
FRAS1	0.600026	8.98872e-06	Macaque	CA2
MAML3	0.596583	2.52397e-06	Macaque	CA2
CRYBG1	0.587956	7.56541e-09	Macaque	CA2
LAYN	0.58664	1.19918e-17	Macaque	CA2
FCHSD2	0.58412	1.90606e-11	Macaque	CA2
C4orf22	0.583937	0.00268162	Macaque	CA2
TENM2	0.577518	0.00917121	Macaque	CA2
GREB1L	0.576904	2.51359e-06	Macaque	CA2
EPB41L4A	0.562831	1.90621e-11	Macaque	CA2
SYT17	0.562428	1.60572e-06	Macaque	CA2
CALM3	0.546366	3.31473e-14	Macaque	CA2
ADRA1A	0.542226	1.59124e-15	Macaque	CA2
RERG	0.541311	0.00429934	Macaque	CA2
CFAP54	0.537696	2.56962e-11	Macaque	CA2
SNX9	0.536638	2.21604e-07	Macaque	CA2
ATP2B4	0.536383	9.78963e-09	Macaque	CA2
SLC38A11	0.535971	0.000845095	Macaque	CA2
UBB	0.535612	1.205e-14	Macaque	CA2
FRMD5	0.533423	0.00499486	Macaque	CA2
PDE4B	0.532539	2.49738e-07	Macaque	CA2
CD200	0.532128	1.53285e-06	Macaque	CA2
SETBP1	0.531837	0.000594116	Macaque	CA2
RAB3C	0.530761	8.88855e-05	Macaque	CA2
PIP5K1B	0.528415	4.98024e-06	Macaque	CA2
GRIA1	0.526874	5.35394e-19	Macaque	CA2
KLHL13	0.526504	9.09906e-07	Macaque	CA2
Hsp90ab1	0.526283	4.92397e-09	Macaque	CA2
PLXNC1	0.525962	6.40196e-06	Macaque	CA2
HECTD2	0.521809	1.08158e-05	Macaque	CA2
MAML2	0.518244	0.00277345	Macaque	CA2
AGBL4	0.516337	9.10581e-08	Macaque	CA2
TTC39C	0.513919	3.79899e-07	Macaque	CA2
HCN1	0.508456	5.05784e-05	Macaque	CA2
MATN2	0.50793	3.54763e-08	Macaque	CA2
ZBBX	0.506224	2.38731e-09	Macaque	CA2
ZDHHC14	0.505395	6.10921e-06	Macaque	CA2
PLPP4	0.502229	7.17233e-10	Macaque	CA2
PACRG	0.501246	0.000857115	Macaque	CA2
DIXDC1	0.500938	1.86009e-07	Macaque	CA2
ST18	1.1942	6.98281e-27	Marmoset	CA2
RBMS3	1.1225	5.01046e-16	Marmoset	CA2
WIPF3	1.03964	3.58138e-18	Marmoset	CA2
GLRA3	1.00835	1.82477e-10	Marmoset	CA2
PDZD2	0.990154	2.8841e-19	Marmoset	CA2
TPD52	0.990003	1.13267e-17	Marmoset	CA2
PHACTR2	0.955494	1.98071e-15	Marmoset	CA2
PDE5A	0.939138	1.53137e-11	Marmoset	CA2
CNTNAP5	0.936124	4.48212e-11	Marmoset	CA2
SYTL5	0.935403	4.4657e-16	Marmoset	CA2
HMCN1	0.91572	1.59738e-18	Marmoset	CA2
CCND3	0.886071	6.45744e-13	Marmoset	CA2
GALNT7	0.867869	3.46537e-08	Marmoset	CA2
ACER3	0.859022	2.24656e-05	Marmoset	CA2
ZBTB20	0.843148	9.00458e-19	Marmoset	CA2
MCTP1	0.841973	2.54515e-08	Marmoset	CA2
SHISA6	0.833983	1.95194e-17	Marmoset	CA2
MAST2	0.822149	2.23523e-08	Marmoset	CA2
PELI2	0.812566	3.94722e-08	Marmoset	CA2
DNAH9	0.782839	2.28604e-13	Marmoset	CA2
NECAB1	0.778561	1.46024e-11	Marmoset	CA2
LOC108588872	0.754765	9.44945e-10	Marmoset	CA2
MYO1B	0.7518	1.85489e-11	Marmoset	CA2
CASK	0.742036	4.21202e-13	Marmoset	CA2
MAP3K15	0.738941	1.67404e-06	Marmoset	CA2
SMARCA1	0.728105	2.96625e-09	Marmoset	CA2
MAML3	0.724244	7.05352e-07	Marmoset	CA2
ANXA4	0.705375	0.0445383	Marmoset	CA2
USP49	0.70219	6.63435e-06	Marmoset	CA2
LGR5	0.692989	4.54938e-06	Marmoset	CA2
GALNTL6	0.690171	4.51227e-08	Marmoset	CA2
KCTD16	0.687092	1.0936e-08	Marmoset	CA2
POGK	0.68325	3.32497e-05	Marmoset	CA2
LOC103792451	0.679044	0.000383904	Marmoset	CA2
LOC103793784	0.676782	6.25708e-06	Marmoset	CA2
NKAIN3	0.672958	1.94908e-08	Marmoset	CA2
ARHGAP36	0.672322	0.000197278	Marmoset	CA2
SH3RF1	0.670491	1.30342e-06	Marmoset	CA2
MAP7	0.664486	1.32711e-08	Marmoset	CA2
HACD2	0.657067	0.000256401	Marmoset	CA2
TACR3	0.656038	0.00241035	Marmoset	CA2
EFNA5	0.655605	8.32999e-08	Marmoset	CA2
ARHGEF28	0.650667	3.14236e-06	Marmoset	CA2
KLHL32	0.648069	0.000452557	Marmoset	CA2
CPNE4	0.647356	2.9817e-09	Marmoset	CA2
PRLR	0.641027	0.00107554	Marmoset	CA2
PRDM8	0.63492	2.14177e-11	Marmoset	CA2
BACH2	0.629605	2.5229e-09	Marmoset	CA2
GCFC2	0.625722	0.000174909	Marmoset	CA2
TRPM3	0.623278	5.30829e-09	Marmoset	CA2
DPP10	0.616809	0.000107492	Marmoset	CA2
FCHSD2	0.614921	0.00324006	Marmoset	CA2
LOC103790328	0.614088	0.000106264	Marmoset	CA2
ADAM12	0.611083	6.37192e-05	Marmoset	CA2
TAFA1	0.610304	3.32704e-07	Marmoset	CA2
MARCHF3	0.606731	0.00289222	Marmoset	CA2
FGF13	0.604068	1.47503e-06	Marmoset	CA2
EPHA5	0.603548	1.22457e-06	Marmoset	CA2
PRICKLE2	0.599657	0.000422698	Marmoset	CA2
LOC103791423	0.596668	0.00133613	Marmoset	CA2
ADAMTS6	0.595999	0.000240387	Marmoset	CA2
PPFIBP1	0.586763	0.00238063	Marmoset	CA2
XKR6	0.585378	0.00696771	Marmoset	CA2
OIT3	0.58443	0.000187029	Marmoset	CA2
GMDS	0.580564	1.48809e-05	Marmoset	CA2
ATP11C	0.567013	0.0245691	Marmoset	CA2
TTC39C	0.564587	0.0123777	Marmoset	CA2
MARCHF1	0.562893	1.80221e-07	Marmoset	CA2
SPOCK1	0.559133	1.40905e-07	Marmoset	CA2
CDH8	0.554904	0.00292737	Marmoset	CA2
LOC103796118	0.549574	0.0029698	Marmoset	CA2
GREB1L	0.549002	0.00106961	Marmoset	CA2
PHTF2	0.54838	3.26776e-06	Marmoset	CA2
HTR7	0.542562	0.0142991	Marmoset	CA2
MAP3K5	0.539588	0.031806	Marmoset	CA2
STEAP2	0.53838	1.88587e-07	Marmoset	CA2
FGFR2	0.536325	2.75717e-05	Marmoset	CA2
SLC22A23	0.533425	0.00720199	Marmoset	CA2
GMCL1	0.530589	0.00069019	Marmoset	CA2
MEGF11	0.528257	0.0276383	Marmoset	CA2
TNIK	0.526774	0.000998854	Marmoset	CA2
CKAP2	0.526702	0.018496	Marmoset	CA2
LMO3	0.524671	2.16181e-05	Marmoset	CA2
APPL2	0.522248	0.000436718	Marmoset	CA2
CADPS2	0.516201	2.63708e-05	Marmoset	CA2
KCNMB2	0.514128	0.00292975	Marmoset	CA2
JAZF1	0.509356	1.93995e-05	Marmoset	CA2
HNRNPLL	0.507873	0.00035211	Marmoset	CA2
NCAPD3	0.503576	0.00174773	Marmoset	CA2
