# Supplementary material for: Evolutionary convergence and divergence of hippocampal cytoarchitecture between rodents and primates revealed by single-cell spatial transcriptomics
Source: Natl Sci Rev. 2026 Jan 2;13(5):nwaf595. doi: 10.1093/nsr/nwaf595 (PMC12949517; doi:10.1093/nsr/nwaf595)
Supplement: nwaf595_Supplemental_Files [file nwaf595_supplemental_files.zip › TableS5_GABAergic_cell_type_localized_in_subregions.xlsx]

## Sheet: Description
Table S5. Percentages of neurons in spatial transcriptome-defined subregions for each GABAergic cell type of all three species
Description
1.Distribution of GABAergic cell types in macaques and scCODA results
2.Distribution of GABAergic cell types in marmosets and scCODA results.
3.Distribution of GABAergic cell types in mice and scCODA results.

## Sheet: 1.Macaque
	GABA Vip-1	GABA CCK-4	GABA PVALB-3	GABA LAMP5-3	GABA CCK-3	GABA PVALB-2	GABA LAMP5-2	GABA CCK-1	GABA PVALB-1	GABA CCK-2	GABA LAMP5-4	GABA LAMP5-1	GABA SST-2	GABA SST-1
CA L.Mol	0.150362	0.139949	0.106667	0.234043	0.254545	0.0362776	0.0899281	0.103926	0.0520152	0.235294	0.319196	0.2	0.0575758	0.0537815
CA1 Orien & Rad	0.0597826	0.0500424	0.0666667	0.0212766	0.0701299	0.0378549	0.100719	0.0969977	0.0303135	0.0294118	0.0267857	0.043038	0.0272727	0.0537815
CA1 pyr	0.0307971	0.0508906	0.12	0.0212766	0.0207792	0.0946372	0.118705	0.0704388	0.0799173	0.0294118	0.00223214	0.0455696	0.0863636	0.092437
CA2/3 pyr	0.00724638	0.0135708	0.04	0	0.0337662	0.0299685	0.0251799	0.0230947	0.0313469	0	0.00446429	0.00253165	0.00454545	0.0134454
CA3/4 pyr	0.0380435	0.0983885	0.0533333	0.0212766	0.0493506	0.0725552	0.0863309	0.0669746	0.0930072	0.0294118	0	0.035443	0.0181818	0.477311
DG Gr	0.0434783	0.0983885	0.0933333	0	0.0337662	0.0205047	0.147482	0.0230947	0.0492594	0.117647	0.0111607	0.0506329	0.00151515	0.0336134
DG Mol	0.0380435	0.072095	0.0333333	0.148936	0.127273	0.011041	0.0719424	0.0473441	0.0320358	0.0882353	0.129464	0.0556962	0.0136364	0.0252101
HIP alveus	0.0144928	0.0279898	0.04	0.12766	0.0337662	0.0867508	0.0359712	0.0531178	0.0651051	0	0.0223214	0.0177215	0.0772727	0.097479
SUB	0.0289855	0.0296862	0.04	0	0.0337662	0.135647	0.0323741	0.0427252	0.0516707	0.0294118	0.00446429	0.0379747	0.0727273	0.0386555
SUB deep	0.0199275	0.0458015	0.0733333	0.106383	0.0233766	0.126183	0.0719424	0.0357968	0.0682053	0.0294118	0.0178571	0.0506329	0.180303	0.0369748
SUB int	0.427536	0.267176	0.28	0.0425532	0.155844	0.323344	0.154676	0.321016	0.394764	0.0882353	0.136161	0.286076	0.412121	0.0537815
SUB sup.	0.141304	0.106022	0.0533333	0.276596	0.163636	0.0252366	0.0647482	0.115473	0.0523596	0.323529	0.325893	0.174684	0.0484848	0.0235294
					;
		scCODA results
		Covariate	Cell Type	Final Parameter (P value), Expected Sample, log2-fold change
		Condition[T.CA3/4 pyr]	GABA Vip-1	0.000000 2.809864 -0.623652
			GABA CCK-4	0.000000 6.713605 -0.623652
			GABA PVALB-3	0.000000 1.400930 -0.623652
			GABA LAMP5-3	0.000000 0.988206 -0.623652
			GABA CCK-3	0.000000 2.482177 -0.623652
			GABA PVALB-2	0.000000 3.466468 -0.623652
			GABA LAMP5-2	0.000000 2.094126 -0.623652
			GABA CCK-1	0.000000 4.933931 -0.623652
			GABA PVALB-1	0.499047 23.247169 0.096321
			GABA CCK-2	0.000000 0.937195 -0.623652
			GABA LAMP5-4	-0.943990 0.933463 -1.985542
			GABA LAMP5-1	0.000000 2.509632 -0.623652
			GABA SST-2	-0.803278 1.568090 -1.782537
			GABA SST-1	2.337986 23.977643 2.749348
		Condition[T.SUB int.]	GABA Vip-1	1.007213 6.519560 0.740639
			GABA CCK-4	0.000000 6.472705 -0.712462
			GABA PVALB-3	0.000000 1.389014 -0.712462
			GABA LAMP5-3	0.000000 1.045603 -0.712462
			GABA CCK-3	0.000000 2.417162 -0.712462
			GABA PVALB-2	0.635912 5.867953 0.204965
			GABA LAMP5-2	0.000000 2.080471 -0.712462
			GABA CCK-1	0.590317 8.124716 0.139185
			GABA PVALB-1	0.858463 30.116012 0.526038
			GABA CCK-2	0.000000 0.979801 -0.712462
			GABA LAMP5-4	0.000000 2.189327 -0.712462
			GABA LAMP5-1	0.000000 2.324707 -0.712462
			GABA SST-2	0.919258 7.112489 0.613747
			GABA SST-1	-0.794841 1.422980 -1.859174
		Condition[T.CA L mol]	GABA Vip-1	0.000000 2.809864 -0.623652
			GABA CCK-4	0.000000 6.713605 -0.623652
			GABA PVALB-3	0.000000 1.400930 -0.623652
			GABA LAMP5-3	0.000000 0.988206 -0.623652
			GABA CCK-3	0.000000 2.482177 -0.623652
			GABA PVALB-2	0.000000 3.466468 -0.623652
			GABA LAMP5-2	0.000000 2.094126 -0.623652
			GABA CCK-1	0.000000 4.933931 -0.623652
			GABA PVALB-1	0.499047 23.247169 0.096321
			GABA CCK-2	0.000000 0.937195 -0.623652
			GABA LAMP5-4	-0.943990 0.933463 -1.985542
			GABA LAMP5-1	0.000000 2.509632 -0.623652
			GABA SST-2	-0.803278 1.568090 -1.782537
			GABA SST-1	2.337986 23.977643 2.749348
		Condition[T.CA1 Orien & Rad]	GABA Vip-1	0.000000 3.724623-0.135841
			GABA CCK-4	0.000000 9.225448 -0.135841
			GABA PVALB-3	0.000000 2.009660 -0.135841
			GABA LAMP5-3	0.000000 1.468095 -0.135841
			GABA CCK-3	0.000000 3.407455 -0.135841
			GABA PVALB-2	0.000000 4.816106 -0.135841
			GABA LAMP5-2	0.000000 2.912366 -0.135841
			GABA CCK-1	0.733455 13.496376 0.922311
			GABA PVALB-1	0.00000020.449649 -0.135841
			GABA CCK-2	0.000000 1.390920 -0.135841
			GABA LAMP5-4	0.000000 3.123536 -0.135841
			GABA LAMP5-1	0.000000 3.472816 -0.135841
			GABA SST-2	0.000000 4.526576 -0.135841
			GABA SST-1	0.000000 4.038873 -0.135841
		Condition[T.CA1 pyr]	GABA Vip-1	0.0000003.205575 -0.432788
			GABA CCK-4	0.000000 7.689775 -0.432788
			GABA PVALB-3	0.000000 1.663446 -0.432788
			GABA LAMP5-3	0.000000 1.217612 -0.432788
			GABA CCK-3	0.000000 2.923822 -0.432788
			GABA PVALB-2	0.000000 3.799584 -0.432788
			GABA LAMP5-2	0.000000 2.386652 -0.432788
			GABA CCK-1	0.000000 5.589509 -0.432788
			GABA PVALB-1	0.619594 29.443860 0.461097
			GABA CCK-2	0.000000 1.159387 -0.432788
			GABA LAMP5-4	0.000000 2.677521 -0.432788
			GABA LAMP5-1	0.000000 2.886058 -0.432788
			GABA SST-2	0.684711 7.011859 0.555041
			GABA SST-1	0.678631 6.407841 0.546269
		Condition[T.CA2/3 pyr]	GABA Vip-1	0.000000 3.551080-0.257141
			GABA CCK-4	0.000000 8.544192 -0.257141
			GABA PVALB-3	0.000000 1.848273 -0.257141
			GABA LAMP5-3	0.000000 1.359683 -0.257141
			GABA CCK-3	0.000000 3.177999 -0.257141
			GABA PVALB-2	0.000000 4.359040 -0.257141
			GABA LAMP5-2	0.000000 2.749040 -0.257141
			GABA CCK-1	0.000000 6.329693 -0.257141
			GABA PVALB-1	0.534963 30.759992 0.514647
			GABA CCK-2	0.000000 1.288208 -0.257141
			GABA LAMP5-4	0.000000 2.887098 -0.257141
			GABA LAMP5-1	0.000000 3.209938 -0.257141
			GABA SST-2	0.000000 4.204905 -0.257141
			GABA SST-1	0.000000 3.793359 -0.257141
		Condition[T.HIP alveus]	GABA Vip-1	0.000000 2.336410 -0.902912
			GABA CCK-4	0.000000 5.627221 -0.902912
			GABA PVALB-3	0.000000 1.214844 -0.902912
			GABA LAMP5-3	0.000000 0.867288 -0.902912
			GABA CCK-3	0.000000 2.095130 -0.902912
			GABA PVALB-2	1.108856 8.129275 0.696829
			GABA LAMP5-2	0.000000 1.794301 -0.902912
			GABA CCK-1	0.598165 7.321248 -0.039942
			GABA PVALB-1	0.900532 28.223293 0.396281
			GABA CCK-2	0.000000 0.835785 -0.902912
			GABA LAMP5-4	0.000000 1.880647 -0.902912
			GABA LAMP5-1	0.000000 2.103528 -0.902912
			GABA SST-2	1.031770 7.173443 0.585617
			GABA SST-1	1.319744 8.460087 1.001076
		Condition[T.SUB]	GABA Vip-1	0.000000 2.783270 -0.625056
			GABA CCK-4	0.000000 6.737080 -0.625056
			GABA PVALB-3	0.000000 1.463201 -0.625056
			GABA LAMP5-3	0.000000 1.055090 -0.625056
			GABA CCK-3	0.000000 2.518407 -0.625056
			GABA PVALB-2	1.540080 14.277816 1.596811
			GABA LAMP5-2	0.000000 2.161120 -0.625056
			GABA CCK-1	0.000000 4.976001 -0.625056
			GABA PVALB-1	0.581022 25.169884 0.213181
			GABA CCK-2	0.000000 1.003633 -0.625056
			GABA LAMP5-4	0.000000 2.281029 -0.625056
			GABA LAMP5-1	0.000000 2.508353 -0.625056
			GABA SST-2	0.986636 8.192853 0.798359
			GABA SST-1	0.000000 2.934762 -0.625056
		Condition[T.SUB deep]	GABA Vip-1	0.000000 2.589811 -0.743776
			GABA CCK-4	0.000000 6.275072 -0.743776
			GABA PVALB-3	0.000000 1.337210 -0.743776
			GABA LAMP5-3	0.000000 0.963276 -0.743776
			GABA CCK-3	0.000000 2.327012 -0.743776
			GABA PVALB-2	1.192989 9.607786 0.977343
			GABA LAMP5-2	0.000000 1.953426 -0.743776
			GABA CCK-1	0.000000 4.667320 -0.743776
			GABA PVALB-1	0.646069 24.696303 0.188304
			GABA CCK-2	0.000000 0.918131 -0.743776
			GABA LAMP5-4	0.000000 2.088790 -0.743776
			GABA LAMP5-1	0.000000 2.296957 -0.743776
			GABA SST-2	1.794138 15.591449 1.844618
			GABA SST-1	0.000000 2.749956 -0.743776
		Condition[T.SUB sup.]	GABA Vip-1	0.669920 6.364904 0.675767
			GABA CCK-4	0.000000 8.330131 -0.290723
			GABA PVALB-3	0.000000 1.789398 -0.290723
			GABA LAMP5-3	0.000000 1.257190 -0.290723
			GABA CCK-3	0.000000 2.920863 -0.290723
			GABA PVALB-2	-0.841282 1.973083 -1.504436
			GABA LAMP5-2	0.000000 2.656154 -0.290723
			GABA CCK-1	0.000000 5.976763 -0.290723
			GABA PVALB-1	0.000000 18.631974 -0.290723
			GABA CCK-2	0.000000 1.199469 -0.290723
			GABA LAMP5-4	1.689947 12.652138 2.147355
			GABA LAMP5-1	0.786780 6.288100 0.844360
			GABA SST-2	0.000000 4.161515 -0.290723
			GABA SST-1	0.000000 3.860818 -0.290723
		Condition[T.DG Gr]	GABA Vip-1	0.000000 4.343266 0.059259
			GABA CCK-4	0.000000 10.450258 0.059259
			GABA PVALB-3	0.000000 2.276471 0.059259
			GABA LAMP5-3	0.000000 1.664670 0.059259
			GABA CCK-3	0.000000 3.977393 0.059259
			GABA PVALB-2	0.000000 5.554601 0.059259
			GABA LAMP5-2	0.765996 6.832033 1.164357
			GABA CCK-1	-0.604932 4.413619 -0.813473
			GABA PVALB-1	0.000000 22.683247 0.059259
			GABA CCK-2	0.000000 1.574010 0.059259
			GABA LAMP5-4	0.000000 3.570218 0.059259
			GABA LAMP5-1	0.000000 3.883072 0.059259
			GABA SST-2	-0.909148 2.200048 -1.252364
			GABA SST-1	0.000000 4.639593 0.059259
		Condition[T.DG Mol]	GABA Vip-1	0.000000 3.662617 -0.198225
			GABA CCK-4	0.000000 8.830202 -0.198225
			GABA PVALB-3	0.000000 1.925485 -0.198225
			GABA LAMP5-3	0.000000 1.375996 -0.198225
			GABA CCK-3	0.810229 6.982497 0.970688
			GABA PVALB-2	0.000000 4.735929 -0.198225
			GABA LAMP5-2	0.000000 2.843905 -0.198225
			GABA CCK-1	0.000000 6.567794 -0.198225
			GABA PVALB-1	0.000000 19.378766 -0.198225
			GABA CCK-2	0.000000 1.320721 -0.198225
			GABA LAMP5-4	1.196340 8.806747 1.527729
			GABA LAMP5-1	0.000000 3.264733 -0.198225
			GABA SST-2	0.000000 4.446770 -0.198225
			GABA SST-1	0.000000 3.920338 -0.198225

## Sheet: 2.Marmoset
	GABA PVALB-1	GABA SST-2	GABA SST-1	GABA LAMP5-1	GABA Vip-3	GABA SST-4	GABA Vip-2	GABA PVALB-2	GABA SST-3	GABA Vip-1	GABA LAMP5-2	GABA CCK-1	GABA LAMP5-3
CA L.Mol	0	0.0133333	0.0202605	0.183406	0.0761387	0.0266407	0.121622	0.0541353	0.0046729	0.0677966	0.134884	0.122249	0.406716
CA1 Orien & Rad	0.0206186	0.02	0.089725	0.0480349	0.0883753	0.0591293	0.0405405	0.0270677	0.00934579	0.0690073	0.172093	0.242054	0.0559701
CA1 pyr	0.103093	0.0533333	0.0911722	0.00873362	0.0414684	0.051332	0.00675676	0.0887218	0.0373832	0.0799031	0.106977	0.0660147	0
CA2/3 pyr	0.0412371	0.00666667	0.0376266	0.00436681	0.0197145	0.02859	0	0.0315789	0	0.0217918	0.0186047	0.0611247	0
CA3/4 pyr	0.164948	0.0333333	0.463097	0.0436681	0.181509	0.250162	0.0202703	0.141353	0.0420561	0.197337	0.148837	0.161369	0.0186567
DG Gr	0.0103093	0	0.0144718	0.0436681	0.0448674	0.0155945	0.0202703	0.0105263	0.0046729	0.0714286	0.130233	0.0293399	0.00746269
DG Mol	0.0206186	0	0.0274964	0.0393013	0.0231135	0.0149448	0.0202703	0.0075188	0.0046729	0.0230024	0.0651163	0.0342298	0.0746269
HIP alveus	0.0206186	0.00666667	0.0115774	0.0174672	0.00815772	0.0207927	0.0135135	0.0150376	0.0046729	0.0133172	0.0139535	0.00488998	0.0149254
SUB	0.0309278	0.113333	0.0622287	0.00436681	0.0333107	0.0500325	0.0135135	0.0781955	0.0233645	0.0230024	0.0232558	0.0171149	0.011194
SUB deep	0.113402	0.446667	0.0636758	0.0524017	0.0754589	0.161793	0.0540541	0.153383	0.149533	0.090799	0.0651163	0.0268949	0.0186567
SUB int	0.443299	0.306667	0.109986	0.323144	0.340585	0.298246	0.418919	0.37594	0.635514	0.300242	0.0837209	0.195599	0.119403
SUB sup.	0.0309278	0	0.00868307	0.227074	0.0645819	0.0194932	0.263514	0.0165414	0.0841121	0.0423729	0.0372093	0.0391198	0.272388
	scCODA results
	Covariate	Cell Type	Final Parameter (P value), Expected Sample, log2-fold change
	Condition[T.CA3/4 pyr]	GABA PVALB-1	0.000000 1.282091 -0.524650
		GABA SST-2	0.000000 1.495547 -0.524650
		GABA SST-1	1.498411 14.309206 1.637100
		GABA LAMP5-1	-0.671523 1.029393 -1.493454
		GABA Vip-3	0.000000 7.841987 -0.524650
		GABA SST-4	0.856317 16.673306 0.710753
		GABA Vip-2	0.000000 1.545724 -0.524650
		GABA PVALB-2	0.000000 3.843918 -0.524650
		GABA SST-3	0.000000 1.504548 -0.524650
		GABA Vip-1	0.000000 5.246138 -0.524650
		GABA LAMP5-2	0.000000 2.012731 -0.524650
		GABA CCK-1	0.000000 2.867648 -0.524650
		GABA LAMP5-3	-0.872206 0.902385 -1.782977
	Condition[T.CA L.Mol]	GABA PVALB-1	0.000000 1.334779 -0.458770
		GABA SST-2	0.000000 1.495957 -0.458770
		GABA SST-1	0.000000 4.115523 -0.458770
		GABA LAMP5-1	0.993798 4.852838 0.974977
		GABA Vip-3	0.000000 7.946774 -0.458770
		GABA SST-4	0.000000 8.379314 -0.458770
		GABA Vip-2	0.000000 1.476635 -0.458770
		GABA PVALB-2	0.000000 4.005891 -0.458770
		GABA SST-3	0.000000 1.533827 -0.458770
		GABA Vip-1	0.000000 5.412797 -0.458770
		GABA LAMP5-2	0.000000 2.029452 -0.458770
		GABA CCK-1	0.647365 5.469192 0.475180
		GABA LAMP5-3	2.013094 12.501642 2.445511
	Condition[T.SUB deep]	GABA PVALB-1	0.000000 1.231542 -0.599923
		GABA SST-2	1.427430 5.092138 1.459424
		GABA SST-1	0.000000 3.648322 -0.599923
		GABA LAMP5-1	0.000000 1.853855 -0.599923
		GABA Vip-3	0.000000 7.510239 -0.599923
		GABA SST-4	1.122882 20.290426 1.020053
		GABA Vip-2	0.000000 1.426562 -0.599923
		GABA PVALB-2	0.833902 7.792561 0.603144
		GABA SST-3	0.000000 1.405323 -0.599923
		GABA Vip-1	0.000000 4.949405 -0.599923
		GABA LAMP5-2	0.000000 1.927584 -0.599923
		GABA CCK-1	-0.648992 1.495223 -1.536220
		GABA LAMP5-3	0.000000 1.931443 -0.599923
	Condition[T.SUB int.]	GABA PVALB-1	0.000000 1.493447 -0.316790
		GABA SST-2	0.000000 1.675459 -0.316790
		GABA SST-1	-0.595269 2.600797 -1.175582
		GABA LAMP5-1	0.000000 2.170781 -0.316790
		GABA Vip-3	0.550593 14.551296 0.477548
		GABA SST-4	0.393584 12.637527 0.251031
		GABA Vip-2	0.000000 1.673784 -0.316790
		GABA PVALB-2	0.496044 6.869776 0.398851
		GABA SST-3	0.972333 4.004504 1.085989
		GABA Vip-1	0.000000 5.960099 -0.316790
		GABA LAMP5-2	-0.781542 1.177679 -1.444316
		GABA CCK-1	0.000000 3.340388 -0.316790
		GABA LAMP5-3	0.000000 2.399084 -0.316790
	Condition[T.CA1 Orien & Rad]	GABA PVALB-1	0.000000 1.638799 -0.184940
		GABA SST-2	0.000000 1.840364 -0.184940
		GABA SST-1	0.000000 4.669086 -0.184940
		GABA LAMP5-1	0.000000 2.393995 -0.184940
		GABA Vip-3	0.000000 9.630772 -0.184940
		GABA SST-4	0.000000 9.679047 -0.184940
		GABA Vip-2	0.000000 1.873791 -0.184940
		GABA PVALB-2	0.000000 4.997628 -0.184940
		GABA SST-3	0.000000 1.877542 -0.184940
		GABA Vip-1	0.000000 6.481574 -0.184940
		GABA LAMP5-2	0.000000 2.442357 -0.184940
		GABA CCK-1	1.172435 10.552878 1.506527
		GABA LAMP5-3	0.000000 2.476790 -0.184940
	Condition[T.CA1 pyr]	GABA PVALB-1	0.0 1.856836 0.0
		GABA SST-2	0.0 2.078972 0.0
		GABA SST-1	0.0 5.154519 0.0
		GABA LAMP5-1	0.0 2.803514 0.0
		GABA Vip-3	0.0 11.188358 0.0
		GABA SST-4	0.010.857692 0.0
		GABA Vip-2	0.0 2.150873 0.0
		GABA PVALB-2	0.0 5.269175 0.0
		GABA SST-3	0.0 2.118851 0.0
		GABA Vip-1	0.0 7.299996 0.0
		GABA LAMP5-2	0.0 2.843040 0.0
		GABA CCK-1	0.0 4.095438 0.0
		GABA LAMP5-3	0.0 2.837359 0.0
	Condition[T.CA2/3 pyr]	GABA PVALB-1	0.0 1.866530 0.0
		GABA SST-2	0.0 2.087738 0.0
		GABA SST-1	0.0 5.307289 0.0
		GABA LAMP5-1	0.0 2.729398 0.0
		GABA Vip-3	0.0 11.035100 0.0
		GABA SST-4	0.0 10.805779 0.0
		GABA Vip-2	0.0 2.129913 0.0
		GABA PVALB-2	0.0 5.409091 0.0
		GABA SST-3	0.0 2.119290 0.0
		GABA Vip-1	0.0 7.294212 0.0
		GABA LAMP5-2	0.0 2.898175 0.0
		GABA CCK-1	0.0 4.059586 0.0
		GABA LAMP5-3	0.0 2.812521 0.0
	Condition[T.DG Gr]	GABA PVALB-1	0.0 1.850219 0.0
		GABA SST-2	0.0 2.065359 0.0
		GABA SST-1	0.0 5.421129 0.0
		GABA LAMP5-1	0.0 2.675949 0.0
		GABA Vip-3	0.0 10.765043 0.0
		GABA SST-4	0.0 11.115096 0.0
		GABA Vip-2	0.0 2.109190 0.0
		GABA PVALB-2	0.0 5.519593 0.0
		GABA SST-3	0.0 2.104976 0.0
		GABA Vip-1	0.0 7.281262 0.0
		GABA LAMP5-2	0.0 2.749184 0.0
		GABA CCK-1	0.0 4.101301 0.0
		GABA LAMP5-3	0.0 2.796320 0.0
	Condition[T.DG Mol]	GABA PVALB-1	0.0 1.857918 0.0
		GABA SST-2	0.0 2.090612 0.0
		GABA SST-1	0.0 5.341234 0.0
		GABA LAMP5-1	0.0 2.679035 0.0
		GABA Vip-3	0.0 11.028211 0.0
		GABA SST-4	0.0 10.907566 0.0
		GABA Vip-2	0.0 2.128583 0.0
		GABA PVALB-2	0.0 5.470974 0.0
		GABA SST-3	0.0 2.113735 0.0
		GABA Vip-1	0.0 7.289658 0.0
		GABA LAMP5-2	0.0 2.844697 0.0
		GABA CCK-1	0.0 4.093731 0.0
		GABA LAMP5-3	0.0 2.708667 0.0
	Condition[T.HIP alveus]	GABA PVALB-1	0.0 1.864539 0.0
		GABA SST-2	0.0 2.083427 0.0
		GABA SST-1	0.0 5.338870 0.0
		GABA LAMP5-1	0.0 2.742895 0.0
		GABA Vip-3	0.0 11.045399 0.0
		GABA SST-4	0.0 10.783465 0.0
		GABA Vip-2	0.0 2.136169 0.0
		GABA PVALB-2	0.0 5.408728 0.0
		GABA SST-3	0.0 2.121268 0.0
		GABA Vip-1	0.0 7.279149 0.0
		GABA LAMP5-2	0.0 2.801105 0.0
		GABA CCK-1	0.0 4.091919 0.0
		GABA LAMP5-3	0.0 2.857691 0.0
	Condition[T.SUB]	GABA PVALB-1	0.000000 1.549316 -0.274803
		GABA SST-2	0.000000 1.675001 -0.274803
		GABA SST-1	0.686239 8.516901 0.715230
		GABA LAMP5-1	0.000000 2.286023 -0.274803
		GABA Vip-3	0.000000 9.261015 -0.274803
		GABA SST-4	0.000000 8.897886 -0.274803
		GABA Vip-2	0.000000 1.778577 -0.274803
		GABA PVALB-2	0.910932 10.493391 1.039394
		GABA SST-3	0.000000 1.753851 -0.274803
		GABA Vip-1	0.000000 6.121540 -0.274803
		GABA LAMP5-2	0.000000 2.412862 -0.274803
		GABA CCK-1	0.000000 3.454970 -0.274803
		GABA LAMP5-3	0.000000 2.353288 -0.274803
	Condition[T.SUB sup.]	GABA PVALB-1	0.000000 1.084942 -0.745309
		GABA SST-2	0.000000 1.226944 -0.745309
		GABA SST-1	0.000000 3.358608 -0.745309
		GABA LAMP5-1	1.617296 7.133650 1.587957
		GABA Vip-3	0.699890 12.941212 0.264419
		GABA SST-4	0.000000 6.865622 -0.745309
		GABA Vip-2	1.442653 4.769203 1.335999
		GABA PVALB-2	0.000000 3.355251 -0.745309
		GABA SST-3	0.000000 1.238036 -0.745309
		GABA Vip-1	0.000000 4.434995 -0.745309
		GABA LAMP5-2	0.000000 1.713480 -0.745309
		GABA CCK-1	0.000000 2.465825 -0.745309
		GABA LAMP5-3	1.955738 9.966852 2.076225

## Sheet: 3.Mouse
	GABA Pvalb-3	GABA Sst-2	GABA Sst-1	GABA Vip-2	GABA Lamp5-1	GABA Lamp5-2	GABA Pvalb-1	GABA Vip-1	GABA Sst-4	GABA Cck-1	GABA Cck-2	GABA Lamp5-3
CA L.Mol	0.0480769	0.05	0.125984	0.0966543	0.100529	0.263889	0.0486111	0.125628	0.0238095	0.119874	0.153846	0.185714
CA1 Orien & Rad	0.201923	0.340625	0.165354	0.249071	0.189418	0.166667	0.152778	0.226131	0.166667	0.227129	0.241758	0.228571
CA1 pyr	0.0961538	0.025	0.0393701	0.0408922	0.0984127	0.0833333	0.111111	0.175879	0.119048	0.100946	0.032967	0.1
CA2 pyr	0.0576923	0.03125	0.0314961	0.0185874	0.0582011	0.0138889	0.0138889	0.0502513	0.0238095	0.0473186	0.0879121	0.0285714
CA3 Orien & Rad	0.125	0.08125	0.228346	0.137546	0.102646	0.0694444	0.159722	0.0452261	0.047619	0.154574	0.0989011	0.0285714
CA3 pyr	0.0769231	0.0375	0.0866142	0.0743494	0.111111	0.0416667	0.159722	0.0603015	0.047619	0.0883281	0.0549451	0.0285714
DG Gr	0.0288462	0.00625	0	0.0260223	0.0571429	0.0972222	0.0208333	0.0201005	0	0.0252366	0.0769231	0.0857143
DG Mol	0.00961538	0.003125	0.015748	0.0446097	0.0349206	0.125	0.0208333	0.0301508	0.0238095	0.022082	0.032967	0.0571429
DG Po	0.0192308	0.015625	0.0314961	0.0408922	0.0751323	0.0555556	0.0486111	0.040201	0.047619	0.0283912	0.10989	0.0428571
FC	0.0480769	0.0375	0.0314961	0.0334572	0.0148148	0	0.0625	0.0150754	0.0714286	0.0189274	0.010989	0.0142857
HIP alveus	0.0769231	0.29375	0.228346	0.182156	0.114286	0.0416667	0.152778	0.155779	0.214286	0.15142	0.0769231	0.142857
SUB	0.211538	0.078125	0.015748	0.0557621	0.0433862	0.0416667	0.0486111	0.0552764	0.214286	0.0157729	0.021978	0.0571429
	scCODA results
	Covariate	Cell Type	Final Parameter (P value), Expected Sample, log2-fold change
	Condition[T.CA1 Orien & Rad]	GABA Pvalb-3	0.000000 1.139884 -0.111509
		GABA Sst-2	0.627497 4.163782 0.793778
		GABA Sst-1	0.000000 1.307251 -0.111509
		GABA Vip-2	0.000000 2.238770 -0.111509
		GABA Lamp5-1	0.000000 7.674679 -0.111509
		GABA Lamp5-2	0.000000 0.958799 -0.111509
		GABA Pvalb-1	0.000000 1.451978 -0.111509
		GABA Vip-1	0.000000 1.796655 -0.111509
		GABA Sst-4	0.000000 0.784998 -0.111509
		GABA Cck-1	0.000000 2.593288 -0.111509
		GABA Cck-2	0.000000 1.056463 -0.111509
		GABA Lamp5-3	0.000000 0.923972 -0.111509
	Condition[T.CA1 pyr]	GABA Pvalb-3	0.0 1.197250 0.0
		GABA Sst-2	0.0 2.812370 0.0
		GABA Sst-1	0.0 1.391006 0.0
		GABA Vip-2	0.0 2.499342 0.0
		GABA Lamp5-1	0.0 8.158233 0.0
		GABA Lamp5-2	0.0 1.001028 0.0
		GABA Pvalb-1	0.0 1.502346 0.0
		GABA Vip-1	0.0 1.805843 0.0
		GABA Sst-4	0.0 0.821213 0.0
		GABA Cck-1	0.0 2.798343 0.0
		GABA Cck-2	0.0 1.125275 0.0
		GABA Lamp5-3	0.0 0.978267 0.0
	Condition[T.CA L.Mol]	GABA Pvalb-3	0.0 1.222090 0.0
		GABA Sst-2	0.0 2.744400 0.0
		GABA Sst-1	0.0 1.376525 0.0
		GABA Vip-2	0.0 2.431631 0.0
		GABA Lamp5-1	0.0 8.154439 0.0
		GABA Lamp5-2	0.0 0.970991 0.0
		GABA Pvalb-1	0.0 1.535049 0.0
		GABA Vip-1	0.0 1.916618 0.0
		GABA Sst-4	0.0 0.829910 0.0
		GABA Cck-1	0.0 2.799840 0.0
		GABA Cck-2	0.0 1.121383 0.0
		GABA Lamp5-3	0.0 0.987639 0.0
	Condition[T.CA3 Orien & Rad]	GABA Pvalb-3	0.0 1.211425 0.0
		GABA Sst-2	0.0 2.706881 0.0
		GABA Sst-1	0.0 1.330822 0.0
		GABA Vip-2	0.0 2.410411 0.0
		GABA Lamp5-1	0.0 8.180858 0.0
		GABA Lamp5-2	0.0 1.015923 0.0
		GABA Pvalb-1	0.0 1.505006 0.0
		GABA Vip-1	0.0 1.999300 0.0
		GABA Sst-4	0.0 0.837610 0.0
		GABA Cck-1	0.0 2.742300 0.0
		GABA Cck-2	0.0 1.143161 0.0
		GABA Lamp5-3	0.0 1.006820 0.0
	Condition[T.CA3 pyr]	GABA Pvalb-3	0.0 1.214369 0.0
		GABA Sst-2	0.0 2.727061 0.0
		GABA Sst-1	0.0 1.370567 0.0
		GABA Vip-2	0.0 2.445439 0.0
		GABA Lamp5-1	0.0 8.143536 0.0
		GABA Lamp5-2	0.0 1.013312 0.0
		GABA Pvalb-1	0.0 1.487690 0.0
		GABA Vip-1	0.0 1.935227 0.0
		GABA Sst-4	0.0 0.823019 0.0
		GABA Cck-1	0.0 2.804498 0.0
		GABA Cck-2	0.0 1.134537 0.0
		GABA Lamp5-3	0.0 0.991263 0.0
	Condition[T.CA2 pyr]	GABA Pvalb-3	0.0 1.205787 0.0
		GABA Sst-2	0.0 2.691592 0.0
		GABA Sst-1	0.0 1.366336 0.0
		GABA Vip-2	0.0 2.452561 0.0
		GABA Lamp5-1	0.0 8.142789 0.0
		GABA Lamp5-2	0.0 1.007158 0.0
		GABA Pvalb-1	0.0 1.523686 0.0
		GABA Vip-1	0.0 1.923474 0.0
		GABA Sst-4	0.0 0.828725 0.0
		GABA Cck-1	0.0 2.823939 0.0
		GABA Cck-2	0.0 1.133299 0.0
		GABA Lamp5-3	0.0 0.991172 0.0
	Condition[T.DG Gr]	GABA Pvalb-3	0.0 1.206035 0.0
		GABA Sst-2	0.0 2.711056 0.0
		GABA Sst-1	0.0 1.376217 0.0
		GABA Vip-2	0.0 2.438390 0.0
		GABA Lamp5-1	0.0 8.152610 0.0
		GABA Lamp5-2	0.0 0.991376 0.0
		GABA Pvalb-1	0.0 1.520955 0.0
		GABA Vip-1	0.0 1.935447 0.0
		GABA Sst-4	0.0 0.826412 0.0
		GABA Cck-1	0.0 2.833005 0.0
		GABA Cck-2	0.0 1.123376 0.0
		GABA Lamp5-3	0.0 0.975640 0.0
	Condition[T.HIP alveus]	GABA Pvalb-3	0.000000 1.085197 -0.207635
		GABA Sst-2	1.000571 5.530801 1.235884
		GABA Sst-1	0.000000 1.153455 -0.207635
		GABA Vip-2	0.000000 2.055998 -0.207635
		GABA Lamp5-1	0.000000 7.233778 -0.207635
		GABA Lamp5-2	0.000000 0.907339 -0.207635
		GABA Pvalb-1	0.000000 1.333439 -0.207635
		GABA Vip-1	0.000000 1.691746 -0.207635
		GABA Sst-4	0.000000 0.725250 -0.207635
		GABA Cck-1	0.000000 2.493685 -0.207635
		GABA Cck-2	0.000000 1.009809 -0.207635
		GABA Lamp5-3	0.000000 0.870020 -0.207635
	Condition[T.DG Mol]	GABA Pvalb-3	0.0 1.211629 0.0
		GABA Sst-2	0.0 2.701928 0.0
		GABA Sst-1	0.0 1.381218 0.0
		GABA Vip-2	0.0 2.422901 0.0
		GABA Lamp5-1	0.0 8.157727 0.0
		GABA Lamp5-2	0.0 0.989026 0.0
		GABA Pvalb-1	0.0 1.514319 0.0
		GABA Vip-1	0.0 1.928930 0.0
		GABA Sst-4	0.0 0.834407 0.0
		GABA Cck-1	0.0 2.823467 0.0
		GABA Cck-2	0.0 1.131977 0.0
		GABA Lamp5-3	0.0 0.992990 0.0
	Condition[T.DG Po]	GABA Pvalb-3	0.0 1.216153 0.0
		GABA Sst-2	0.0 2.712018 0.0
		GABA Sst-1	0.0 1.371209 0.0
		GABA Vip-2	0.0 2.429518 0.0
		GABA Lamp5-1	0.0 8.122947 0.0
		GABA Lamp5-2	0.0 1.032201 0.0
		GABA Pvalb-1	0.0 1.515421 0.0
		GABA Vip-1	0.0 1.924552 0.0
		GABA Sst-4	0.0 0.827532 0.0
		GABA Cck-1	0.0 2.831178 0.0
		GABA Cck-2	0.0 1.117052 0.0
		GABA Lamp5-3	0.0 0.990736 0.0
	Condition[T.FC]	GABA Pvalb-3	0.0 1.210793 0.0
		GABA Sst-2	0.0 2.667856 0.0
		GABA Sst-1	0.0 1.380264 0.0
		GABA Vip-2	0.0 2.438237 0.0
		GABA Lamp5-1	0.0 8.168417 0.0
		GABA Lamp5-2	0.0 1.016408 0.0
		GABA Pvalb-1	0.0 1.505726 0.0
		GABA Vip-1	0.0 1.914153 0.0
		GABA Sst-4	0.0 0.831333 0.0
		GABA Cck-1	0.0 2.827167 0.0
		GABA Cck-2	0.0 1.136866 0.0
		GABA Lamp5-3	0.0 0.993298 0.0
	Condition[T.SUB]	GABA Pvalb-3	1.173559 3.280275 1.562022
		GABA Sst-2	0.000000 2.416615 -0.131067
		GABA Sst-1	0.000000 1.293521 -0.131067
		GABA Vip-2	0.000000 2.224134 -0.131067
		GABA Lamp5-1	0.000000 7.481010 -0.131067
		GABA Lamp5-2	0.000000 0.923456 -0.131067
		GABA Pvalb-1	0.000000 1.376257 -0.131067
		GABA Vip-1	0.000000 1.761856 -0.131067
		GABA Sst-4	0.000000 0.741091 -0.131067
		GABA Cck-1	0.000000 2.646843 -0.131067
		GABA Cck-2	0.000000 1.041194 -0.131067
		GABA Lamp5-3	0.000000 0.904266 -0.131067
