# Supplementary material for: Evolutionary convergence and divergence of hippocampal cytoarchitecture between rodents and primates revealed by single-cell spatial transcriptomics
Source: Natl Sci Rev. 2026 Jan 2;13(5):nwaf595. doi: 10.1093/nsr/nwaf595 (PMC12949517; doi:10.1093/nsr/nwaf595)
Supplement: nwaf595_Supplemental_Files [file nwaf595_supplemental_files.zip › TableS6_glutamate_co_lustering_matrix.xlsx]

## Sheet: Description
Table S6. Cross-species comparisons of glutamatergic cell types among macaque , marmoset , and mouse
Description
1. Cross-species comparisons of glutamatergic cell types between macaque and marmoset.
2. Cross-species comparisons of glutamatergic cell types between marmoset and mouse.
3. Cross-species comparisons of glutamatergic cell types between macaque and mouse.

## Sheet: 1.Macaque_and_Marmoset
	Glu CA1-2	Glu CA1-3	Glu SUB-1	Glu HIP-6	Glu HIP-5	Glu CA3-2	Glu CA2-1	Glu CA3-3	CA_20_CSF2RB2	Glu HIP-4	Glu CA1-1	Glu CA3-1	Glu HIP-3	Glu CA1-4	Glu HIP-1	Glu DG-4	Glu DG-2	DG_2_C1QL2	Glu DG-1	Glu HIP-2
Glu pSUB-int-2	0.0307705	0.0639234	0.0116234	0.000863309	0.205582	0.0200297	0.0845943	0.0196395	0.0297962	0.0881604	0.090572	0.0236276	0.0107173	0.244564	0.20174	0.0344504	0.09022	0.0832582	0.0979115	0.198422
Glu pSUB-int-5	0.00712734	0.0302306	0.00919546	0.00377715	0.0282431	0.00633344	0.00773803	0.0286163	0.0075543	0.640208	0.0164203	0.00570569	0.0123857	0.0953668	0.149252	0.00742727	0.0354593	0.0106458	0.0140631	0.147345
Glu CA3/4-2	0.0278908	0.0231098	0.00233918	0.00116959	0.00233103	0.422824	0.127739	0.00116959	0.0985548	0.0120749	0.242328	0.300374	0.004164	0.0140247	0.13432	0.00678448	0.0227963	0.0170004	0.0168792	0.0493847
Glu pSUB-deep-1	0.00163599	0.0169803	0.00223008	0.0172228	0.00817968	0.00466744	0.00506701	0.00379041	0.00711744	0.0208322	0.0104561	0.00355872	0.135771	0.00923521	0.0682829	0.00309239	0.00899868	0.00455473	0.00529132	0.063946
Glu SUB-1	0.0333121	0.793778	0.916793	0.00390117	0.0205782	0.0132361	0.0422362	0.00910273	0.0285284	0.050987	0.109787	0.0180088	0.0145311	0.0533535	0.174093	0.00560495	0.0486809	0.026727	0.0316341	0.0998542
Glu pSUB-int-6	0.0225045	0.236646	0.010077	0.0263158	0.0368556	0.0123232	0.0548794	0.032635	0.0275666	0.582954	0.0722265	0.0208147	0.0355147	0.226718	0.340922	0.016847	0.0872746	0.0678056	0.0684654	0.309733
Glu pSUB-deep-2	0.0033308	0.0253189	0.011476	0.418117	0.0109359	0.00829497	0.00746955	0.00558479	0.0118569	0.0368074	0.0146914	0.0069455	0.107879	0.0135065	0.110476	0.00149031	0.0120962	0.00249004	0.00231014	0.0861455
Glu CA2/3-1	0.0738278	0.225523	0.21044	0	0.00232288	0.663156	0.0799077	0	0.0274091	0.00380627	0.285387	0.0537148	0.00182482	0.00885184	0.189024	0.00541167	0.0180284	0.00973675	0.00961552	0.0734774
Glu CA3/4-1	0.0141784	0.00846073	0	0	0.00116144	0.169516	0.147242	0	0.104703	0.000271813	0.019288	0.92284	0	0.000465766	0.0817518	0.00404046	0.0128322	0.00769727	0.00720774	0.0280944
Glu pSUB-int-1	0.0140984	0.0729553	0.0155924	0.0222507	0.0244514	0.0134197	0.0984245	0.0154779	0.0311386	0.121699	0.159204	0.0217812	0.033162	0.259905	0.149297	0.00922141	0.0645898	0.0569276	0.101145	0.238857
Glu pSUB-int-8	0.00712222	0.0280357	0.00310137	0.0569251	0.0898795	0.0103959	0.0176661	0.025255	0.0130216	0.125568	0.01798	0.0100485	0.0328869	0.144288	0.194746	0.0098273	0.037471	0.019848	0.0267379	0.433503
Glu pSUB-int-3	0.015095	0.067189	0.00609685	0.0555556	0.0339512	0.0121344	0.0537233	0.0293707	0.0277538	0.146137	0.0615317	0.0181168	0.0410168	0.128106	0.180414	0.0069437	0.0687953	0.0542101	0.0611524	0.222832
Glu pSUB-deep-3	0.00827338	0.0264698	0.002936	0.0191804	0.00875615	0.0099447	0.0138395	0.002936	0.0111568	0.0253243	0.0213004	0.012279	0.573009	0.016543	0.116294	0.00658607	0.0208631	0.0132194	0.0146413	0.0764849
Glu pSUB-int-4	0.011132	0.0444601	0.00509746	0.0391272	0.833481	0.0111014	0.0338805	0.0539997	0.0257887	0.123872	0.0371885	0.0218068	0.0310669	0.262338	0.234418	0.0162144	0.0669653	0.0484589	0.0498313	0.225546
Glu pSUB-int-7	0.108645	0.168357	0.060724	0.0478591	0.0942701	0.110579	0.239499	0.0448518	0.0679272	0.23367	0.297082	0.0763279	0.0701323	0.260294	0.63585	0.241687	0.333581	0.299157	0.34067	0.584446
Glu CA1-1	0.494687	0.055616	0.0264599	0	0.0041477	0.0172921	0.0532927	0	0.0218978	0.01852	0.552475	0.0223193	0.00273723	0.0238374	0.119614	0.0073758	0.0349346	0.0222322	0.0240235	0.0632343
Glu DG-1	0.0163252	0.0073323	0.000744048	0.000372024	0.00450965	0.0164033	0.0496728	0.000372024	0.00558036	0.00579453	0.0130313	0.00964918	0.00222508	0.00651484	0.0913808	0.901749	0.854845	0.869264	0.760411	0.0539937

## Sheet: 2. Marmoset_and_Mouse
	Glu pSUB-int-2	Glu pSUB-int-5	Glu CA3/4-2	Glu pSUB-deep-1	Glu SUB-1	Glu pSUB-int-6	Glu pSUB-deep-2	Glu CA2/3-1	Glu CA3/4-1	Glu pSUB-int-1	Glu pSUB-int-8	Glu pSUB-int-3	Glu pSUB-deep-3	Glu pSUB-int-4	Glu pSUB-int-7	Glu CA1-1	Glu DG-1
Glu pSUB-int-6	0.100373	0.0765847	0.0104868	0.0059312	0.0338135	0.667979	0.0100535	0.00759916	0.00303556	0.0545078	0.0297353	0.0645321	0.0136051	0.0723003	0.151799	0.0203262	0.00588849
Glu pSUB-int-1	0.0854503	0.0203765	0.0102568	0.0107178	0.0505636	0.0763792	0.0101813	0.00641296	0.00225023	0.888603	0.0627175	0.257994	0.0184561	0.0805882	0.209814	0.0204861	0.00597046
Glu pSUB-int-3	0.214619	0.0280136	0.015403	0.00850761	0.0371292	0.0582539	0.00658763	0.00743317	0.00139018	0.20281	0.509661	0.420063	0.0160666	0.351541	0.204997	0.0138586	0.00918957
Glu pSUB-deep-1	0.01268	0.00700991	0.000538793	0.957173	0.0117035	0.0234726	0.0277996	0.00326264	0.00344234	0.0131697	0.00630576	0.0185948	0.0323149	0.00828622	0.0422476	0.00783806	0.00351498
Glu pSUB-deep-2	0.00881334	0.0100236	0.00454287	0.0257557	0.00827937	0.0226176	0.575795	0.00113572	0	0.0128049	0.0104232	0.0125368	0.0280185	0.00793593	0.0591617	0.00261599	0.00393572
Glu SUB-1	0.011448	0.00568364	0.0111943	0.00371628	0.920429	0.00783017	0.00722627	0.218031	0.00442758	0.0181203	0.00480875	0.00837697	0.00790546	0.00842967	0.0635373	0.0349624	0.00412968
Glu CA2/3-1	0.0057664	0	0.22162	0	0.0151957	0.00415512	0.00596125	0.312684	0.11386	0.00556269	0.00101368	0.00515464	0.002936	0.00451467	0.0522262	0.0185502	0.0053331
Glu pSUB-int-2	0.913969	0.0196335	0.0123363	0.00802242	0.0448452	0.0864466	0.0120304	0.0110502	0.00344234	0.0525429	0.0951043	0.0511696	0.0158544	0.293446	0.191719	0.0245161	0.00776234
Glu pSUB-int-4	0.223003	0.0465811	0.0152996	0.00711744	0.126461	0.0705115	0.0137151	0.103501	0.00238663	0.0527827	0.103165	0.064245	0.0129184	0.708349	0.191638	0.0485689	0.00558036
Glu pSUB-int-7	0.0102878	0.0152219	0	0.0325979	0.0152016	0.0224654	0.0650621	0	0	0.0106076	0.00970772	0.0164032	0.0325387	0.00817156	0.0454988	0	0.00111607
Glu CA1-2	0.0107144	0.00472144	0.0322769	0	0.0373694	0.00796304	0.00787467	0.0888854	0.0164332	0.0158903	0.00194363	0.00781708	0.00549634	0.00886348	0.0502809	0.733565	0.00589406
Glu CA1-1	0.037576	0.00820224	0.0453122	0.0037747	0.091311	0.0348247	0.00809951	0.129565	0.015072	0.0436412	0.00824194	0.0341715	0.0144303	0.0296728	0.115537	0.922635	0.0094081
Glu CA3/4-1	0.00777071	0.00161216	0.281045	0	0.00620426	0.00438224	0.00745156	0.0293258	0.895434	0.00658208	0.00253421	0.00516677	0.00347748	0.00531287	0.0444834	0.00779519	0.00630675
Glu pSUB-int-5	0.00668826	0.926107	0.00108873	0.00281934	0.00136091	0.265583	0.00326619	0.000272183	0.000272183	0.00672864	0.0521577	0.0287388	0.00330903	0.0235181	0.0452343	0.00136091	0.00173294
Glu pSUB-deep-3	0.0080153	0.00961611	0.00286205	0.0557495	0.0126429	0.0204791	0.0833675	0.00286205	0.000858615	0.0125648	0.00726856	0.0151754	0.673866	0.00522555	0.0376574	0.00372066	0.00300494
Glu DG-1	0.0152	0.00162206	0.448337	0.000405515	0.00552323	0.00577718	0.00677228	0.189007	0.623303	0.00716236	0.00516996	0.005464	0.00397086	0.0057898	0.103263	0.0102393	0.0150077
Glu CA3/4-2	0.0233286	0.00224989	0.00258006	0	0.000602192	0.00572082	0.000602192	0.000602192	0.00232336	0.00402538	0.00465693	0.00174767	0.00153571	0.00508823	0.232678	0.00333942	0.683318
Glu DG-4	0.0216945	0.0031829	0.00311578	0.000517732	0.00181206	0.00759783	0.000776598	0.00181206	0.00275664	0.00497639	0.00534907	0.00269867	0.0027276	0.00696523	0.121874	0.00454929	0.408942
Glu DG-3	0.0221063	0.0031135	0.00233918	0	0.00226436	0.00449854	0.00149031	0.00226436	0.00398553	0.0039693	0.00490388	0.00340984	0.00343876	0.00386595	0.214186	0.00493832	0.662199
Glu DG-1	0.034486	0.00558165	0.0100811	0.000860215	0.0112533	0.0152432	0.00407096	0.0114347	0.00989469	0.0158543	0.00744917	0.0124687	0.00626093	0.0131159	0.246527	0.0169308	0.720907

## Sheet: 3. Macaque_and_Mouse
	Glu CA1-2	Glu CA1-3	Glu SUB-1	Glu HIP-6	Glu HIP-5	Glu CA3-2	Glu CA2-1	Glu CA3-3	CA_20_CSF2RB2	Glu HIP-4	Glu CA1-1	Glu CA3-1	Glu HIP-3	Glu CA1-4	Glu HIP-1	Glu DG-4	Glu DG-2	DG_2_C1QL2	Glu DG-1	Glu HIP-2
Glu pSUB-int-6	0.00615235	0.224395	0.00860784	0	0.0259702	0.00916942	0.0416116	0.0273358	0.0223913	0.295481	0.0455898	0.0189005	0.00736796	0.508223	0.219166	0.0155042	0.0671561	0.0585153	0.0554923	0.188076
Glu pSUB-int-1	0.0062178	0.054032	0.00554429	0.00720072	0.0220815	0.00700117	0.0913734	0.0138553	0.0264317	0.116322	0.139787	0.0163956	0.0177354	0.253009	0.110491	0.00939858	0.0507108	0.0537553	0.0955373	0.200052
Glu pSUB-int-3	0.00877829	0.0306806	0.00440464	0.0553611	0.262996	0.0111549	0.0220248	0.0221125	0.0180784	0.0978199	0.0222301	0.0144801	0.0309522	0.205733	0.161817	0.00981273	0.0411275	0.0246782	0.0316307	0.405311
Glu pSUB-deep-1	0.00956848	0.00841901	0.00104384	0.01507	0.00671708	0.00170565	0.00204709	0.00323276	0	0.0127414	0.0127794	0.00152305	0.0976899	0.00516885	0.0460526	0.00208499	0.011275	0.00128581	0.00198263	0.0422476
Glu pSUB-deep-2	0.00406629	0.0186346	0.00331528	0.815633	0.00740789	0.00400616	0.0276298	0.00657918	0.00667672	0.0378979	0.0108423	0.0028393	0.0384486	0.0101768	0.0541409	0.00399894	0.0236563	0.0094835	0.0128784	0.060818
Glu SUB-1	0.00896458	0.754013	0.991145	0	0.00242646	0.00792816	0.00885515	0	0.00316256	0.0053319	0.0683404	0.00573991	0.00308984	0.0098845	0.0978395	0.00379507	0.010887	0.00628511	0.00731525	0.0394711
Glu CA2/3-1	0.0131858	0.00513207	0	0	0	0.327047	0.689944	0	0.0366125	0.000271813	0.0207183	0.0890564	0	0.000931532	0.0542196	0.00164191	0.0113478	0.00684491	0.00635538	0.0282435
Glu pSUB-int-2	0.0226855	0.0295134	0.00904977	0	0.256742	0.00881112	0.0147813	0.0113216	0.0187653	0.0531538	0.038009	0.016686	0.00875912	0.190247	0.1461	0.0164988	0.0431301	0.031187	0.0293795	0.12102
Glu pSUB-int-4	0.00408998	0.127977	0.0975531	0.00238663	0.647493	0.00944071	0.0268829	0.243443	0.0267997	0.0747285	0.0851298	0.0189709	0.00859101	0.222976	0.23949	0.00605884	0.0399706	0.0274558	0.0307203	0.165715
Glu pSUB-int-7	0	0.0145469	0.00521921	0.0217366	0.0126249	0.00116686	0.00301659	0.00666667	0.00333333	0.0197853	0.00361991	0	0.0636253	0.0145847	0.0494079	0.000386548	0.0123006	0.00199203	0.00391087	0.0482378
Glu CA1-2	0.629145	0.0217632	0.00994288	0	0.00116144	0.0135526	0.0375427	0	0.00888513	0.000543626	0.517898	0.0111817	0	0.00558919	0.0823083	0.00231929	0.0135657	0.00561473	0.00619844	0.025929
Glu CA1-1	0.421926	0.0763992	0.0423326	0.000215983	0.00297083	0.0243667	0.0588844	0.000215983	0.0285915	0.0232218	0.582276	0.0292264	0.00225678	0.0282674	0.147564	0.00800347	0.0403914	0.027976	0.0298175	0.0810595
Glu CA3/4-1	0.00355589	0.00305499	0	0	0.00116144	0.163776	0.074209	0	0.079148	0.000271813	0.0110837	0.917733	0	0.0013973	0.0675893	0.0025496	0.00721304	0.00540331	0.0046752	0.0237842
Glu pSUB-int-5	0.00176991	0.0103299	0.00317641	0.000272183	0.00675052	0.00244965	0.0016331	0.00505381	0.000544366	0.601799	0.0051351	0.00108873	0.00345791	0.0309036	0.0772638	0.00128201	0.0122958	0.00409996	0.004232	0.0753572
Glu pSUB-deep-3	0.00237181	0.015894	0.00400687	0.0285216	0.00892221	0.00431512	0.00379794	0.000286205	0.00228964	0.0169404	0.00762678	0.00314825	0.87272	0.00873198	0.106661	0.00314825	0.0103144	0.00303665	0.0042982	0.0681049
Glu DG-1	0.0113649	0.00477415	0	0	0.00162206	0.331128	0.0986576	0	0.317499	0.00325735	0.0792879	0.603172	0.000405515	0.00360563	0.106013	0.0113165	0.0174894	0.0150255	0.0142421	0.0451074
Glu CA3/4-2	0.0111998	0.00272538	0	0	0.0026842	0.00993708	0.046872	0	0.000240877	0.00543626	0.0057304	0.00630429	0	0.0054922	0.0876691	0.594082	0.660579	0.679422	0.63054	0.0504313
Glu DG-4	0.0126505	0.00391726	0	0	0.00361721	0.011147	0.0633668	0	0.000776598	0.00595399	0.00689748	0.00745871	0.000517732	0.00729925	0.0621614	0.475539	0.3087	0.297548	0.241306	0.0509346
Glu DG-3	0.0131028	0.00394011	0	0	0.00201058	0.010184	0.0433645	0	0	0.00302364	0.00733673	0.00380189	0	0.0027122	0.0839887	0.573197	0.637804	0.655153	0.606126	0.0466016
Glu DG-1	0.0204842	0.00644856	0	0	0.00434454	0.0186738	0.0540632	0	0.00688172	0.00656829	0.0180762	0.0145657	0.000860215	0.00752578	0.101667	0.628015	0.702548	0.714442	0.665116	0.0642803
