# Supplementary material for: Evolutionary convergence and divergence of hippocampal cytoarchitecture between rodents and primates revealed by single-cell spatial transcriptomics
Source: Natl Sci Rev. 2026 Jan 2;13(5):nwaf595. doi: 10.1093/nsr/nwaf595 (PMC12949517; doi:10.1093/nsr/nwaf595)
Supplement: nwaf595_Supplemental_Files [file nwaf595_supplemental_files.zip › TableS7_Axis_preference_of_gene_expression_in_the_CA1_region.xlsx]

## Sheet: Description
Table S9. Axis preference of gene expression in the CA1 region
Description
1. Axis preference of macaque genes.
2. Axis preference of marmoset hippocampus.
3. Axis preference of mouse hippocampus.
c_axis1: mean spearman correlation of gene expreesion with deep-superficial axis
c_axis2: mean spearman correlation of gene expreesion with distal-proximal axis
center_axis1: averaged deep-superficial coordinates using gene expression as weights
center_axis2: averaged distal-proximal coordinates using gene expression as weights
p_axis1: geometric mean of spearman correlation test p-value across sections (deep-superficial axis)
p_axis2: geometric mean of spearman correlation test p-value across sections (distal-proximal axis)
e_ca1pyr: gene expression in the CA1-pyr region
e_superficial: gene expression in more superficial regions of CA1-pyr
e_deep: gene expression in deeper regions of CA1-pyr

## Sheet: Macaque
	c_axis1	c_axis2	center_axis1	center_axis2	p_axis1	p_axis2	e_ca1pyr	e_superficial	e_deep
A2M	0.00160471	0.0190958	0.0388692	0.0292964	0.265805	0.137237	0.048368	0.0615609	0.0708038
A2ML1	-0.00191065	0.0062729	-0.0209073	-0.0193665	0.22051	0.251844	0.00287583	0.00403035	0.00242332
AAAS	0.0011065	0.0121458	0.0686247	0.18794	0.419089	0.174003	0.00380405	0.00365786	0.00427205
AACS	-0.000565749	0.022276	0.027138	0.0314187	0.267459	0.0656782	0.0415909	0.0278691	0.0274959
AADAT	0.00931498	0.0162241	0.106226	0.0962402	0.307019	0.21499	0.00868069	0.00601256	0.00646828
AAGAB	-0.00391139	0.0153793	0.0201321	0.0378473	0.15722	0.144229	0.016889	0.0093073	0.00932788
AAK1	-0.00105588	0.0460556	0.0221267	0.0653194	0.297934	0.000698158	0.180105	0.103368	0.106883
AAMDC	0.00468416	0.0143579	0.0571829	-0.000998382	0.436795	0.209968	0.0372243	0.0392264	0.0440308
AAMP	-0.0155586	0.0152107	-0.0226283	0.0290989	0.112817	0.118831	0.0469675	0.025183	0.0299814
AAR2	-0.00599993	0.00739494	-0.0540103	-0.00209424	0.331907	0.353311	0.0123585	0.00801007	0.00918576
AARS	-0.0125831	0.0347847	-0.0183957	0.0924208	0.289446	0.00738755	0.0659743	0.0382639	0.0353608
AARS2	-0.00406704	0.0114593	0.0225037	0.014507	0.379649	0.168752	0.023063	0.0156745	0.0178145
AASDH	-0.00850453	0.0122254	-0.055661	0.0634443	0.38287	0.24056	0.0117167	0.00798627	0.00695389
AASDHPPT	-0.0290449	0.020174	-0.0522691	0.0258193	0.022022	0.0187801	0.0826186	0.0390058	0.0447905
AASS	0.0144255	0.00705341	0.361924	0.0658923	0.281554	0.161548	0.00293176	0.00507334	0.00313929
AATF	-0.00446779	0.0165693	0.0118132	0.0626727	0.404035	0.140732	0.0149549	0.0127478	0.0153338
AATK	-0.0067419	0.00891483	-0.000536414	-0.00478177	0.325777	0.205925	0.053372	0.0491982	0.055472
ABAT	0.0130041	0.026953	0.0564879	0.0284296	0.235517	0.0228272	0.11873	0.111789	0.108109
ABCA1	0.0145214	0.00488035	0.175263	0.00721813	0.240394	0.427085	0.00996478	0.0209011	0.0181397
ABCA13	-0.00184158	0.0107528	-0.0349009	0.146244	0.573224	0.244565	0.00235858	0.00270856	0.00329024
ABCA2	-0.000558747	0.00881271	-0.0058662	0.0919582	0.197888	0.182754	0.00538762	0.00776362	0.00862294
ABCA3	0.00158162	0.00800029	0.0252509	-0.00981168	0.52574	0.291999	0.0545675	0.0495397	0.0426147
ABCA4	0.000379069	0.00818146	0.05912	0.163827	0.475284	0.268715	0.00144886	0.00140274	0.0015524
ABCA5	0.000166318	0.0121406	0.0261227	0.0637489	0.327501	0.321065	0.00977722	0.00565279	0.00659312
ABCA7	-0.00539978	0.00297452	0.0264252	-0.0440775	0.259048	0.225922	0.0233473	0.0175616	0.0164292
ABCA8	0.00534131	-0.000396026	0.0823255	-0.0670968	0.421887	0.254765	0.0121401	0.0214362	0.0338569
ABCA9	-0.00780978	0.0111154	-0.0692351	0.114914	0.38819	0.191161	0.00434506	0.00375438	0.00361449
ABCB1	0.00104245	-0.000453932	0.00964572	-0.0580079	0.388514	0.354096	0.00501664	0.00752422	0.00583048
ABCB10	2.94685e-05	0.00794943	0.00776164	0.0383481	0.223483	0.350286	0.0105541	0.0112001	0.0105146
ABCB5	-0.00438118	0.00504565	-0.0314691	-0.0113391	0.319446	0.484292	0.00211243	0.00176511	0.00156694
ABCB6	-0.00834284	0.0124073	1.30515e-05	0.0299923	0.256733	0.147694	0.0218773	0.0181715	0.0171717
ABCB7	-0.00705164	0.0162096	-0.0153194	0.150054	0.345323	0.108159	0.0062435	0.00599839	0.00560153
ABCB8	-0.00479235	0.012301	-0.0315075	0.0614871	0.294319	0.165281	0.00829948	0.00528013	0.00594022
ABCB9	0.000776938	0.0134632	0.00229112	0.0427623	0.412783	0.152868	0.018606	0.0138555	0.0119981
ABCC1	-0.00198912	0.0132027	0.00178142	0.0483026	0.42202	0.171106	0.0123832	0.0107413	0.00951301
ABCC10	-0.0122001	0.0130663	-0.0705097	0.0373138	0.198824	0.212293	0.0189535	0.0141944	0.0125428
ABCC3	-0.000961673	0.0118451	-0.00388863	0.128632	0.299039	0.243217	0.00156457	0.00197016	0.00177831
ABCC4	-0.00437768	0.0209263	0.014805	0.0555874	0.366586	0.0431123	0.0227463	0.0171344	0.0178671
ABCC5	-0.0143074	0.0127858	-0.0528638	0.00581182	0.210847	0.213871	0.0346171	0.0255877	0.0231787
ABCC8	-0.0226794	0.0252861	-0.0759747	0.0787493	0.0538615	0.0460316	0.0242201	0.02005	0.0175579
ABCD1	0.00289782	0.00361148	0.120792	-0.0326726	0.332426	0.382242	0.00162879	0.00212443	0.0016823
ABCD2	-0.00491063	-0.00140019	-0.0319528	-0.112974	0.191654	0.31509	0.00547416	0.00446286	0.00391348
ABCD3	-0.00147696	0.0217509	0.0322577	0.060744	0.343612	0.0503864	0.0414828	0.0326534	0.0387944
ABCD4	-0.00429021	0.00441393	-0.0345488	-0.0115368	0.350202	0.29724	0.0146302	0.0158328	0.018848
ABCE1	-0.013412	0.0230665	-0.0323054	0.0655969	0.24639	0.0689233	0.0353889	0.0159141	0.0175586
ABCF1	-0.00524311	0.010752	0.0173174	-0.00438975	0.378905	0.204947	0.038129	0.0265874	0.0266927
ABCF2	-0.010219	0.0148804	0.00316939	0.037073	0.264955	0.210087	0.0273363	0.0165868	0.0177716
ABCF3	-0.0120978	0.0150423	-0.0290937	0.0516389	0.224041	0.108762	0.0313742	0.0200155	0.0205949
ABCG1	0.00126518	0.0142961	0.141895	0.21698	0.412649	0.210005	0.0017234	0.00271995	0.00416499
ABCG2	0.00716241	0.00183265	0.083222	-0.0467027	0.289563	0.35597	0.0116958	0.0171386	0.0118921
ABCG4	-0.00230553	0.0115272	0.0105247	0.0729676	0.310503	0.304077	0.009603	0.00623815	0.00781582
ABCG5	-0.000298712	0.00115429	0.0486794	-0.0283309	0.369739	0.337227	0.00335786	0.00273608	0.0022782
ABHD1	-0.0176111	0.00923801	-0.115908	0.0308166	0.162913	0.201204	0.0110436	0.00507015	0.00615381
ABHD10	-0.0212022	0.0101252	-0.0525905	-0.0091754	0.0753032	0.237035	0.0521648	0.024397	0.0287869
ABHD11	-0.00520748	0.0130334	0.0062661	0.0376464	0.366987	0.27841	0.0256915	0.0161529	0.016269
ABHD12	-0.011209	0.0459675	-0.00787485	0.0703863	0.305835	0.000472229	0.154772	0.083459	0.0945399
ABHD12B	-0.0159536	0.00641792	-0.0608478	0.0261493	0.159736	0.213609	0.0141172	0.00502578	0.00642968
ABHD13	-0.00161566	0.0122522	0.0697467	0.205757	0.282517	0.251665	0.0019561	0.00107027	0.00106456
ABHD14B	0.00463033	0.00172245	0.138204	0.0176653	0.391107	0.280728	0.00364218	0.00359213	0.0040434
ABHD16A	-0.00903256	0.0155994	-0.00289171	0.0307751	0.281663	0.148263	0.0311862	0.0227957	0.0226769
ABHD17A	-0.0197937	0.0290003	-0.0268348	0.0382702	0.107417	0.0307755	0.106752	0.132754	0.0920759
ABHD17B	-0.00302532	0.0068407	0.0207029	-0.0279458	0.371815	0.169118	0.0513419	0.0444464	0.0556259
ABHD17C	-0.00464616	0.00736757	-0.160241	-0.0189661	0.301096	0.281886	0.0039563	0.00332384	0.00319517
ABHD18	-0.00273197	0.0117627	0.0101148	0.00692607	0.457062	0.233848	0.019081	0.0157604	0.012807
ABHD2	0.00404207	0.0175985	0.0587789	0.0720129	0.381306	0.163009	0.018964	0.0221505	0.0174379
ABHD3	0.000183335	0.0179291	0.0064529	0.0686427	0.315259	0.140711	0.0100494	0.0108608	0.0159768
ABHD4	0.00071646	-0.00215062	0.00126832	-0.0587735	0.410064	0.370676	0.00415634	0.00629145	0.00562853
ABHD5	0.000775554	0.00704486	0.0419942	0.0246549	0.500529	0.374042	0.00400819	0.0041262	0.00359892
ABHD6	0.00356446	0.0154988	0.042045	0.0822874	0.290037	0.186058	0.00881918	0.00525585	0.00592291
ABHD8	0.00569382	0.013452	0.0177559	0.134164	0.330212	0.135108	0.00391487	0.00409597	0.00293723
ABI1	-0.0139985	0.0487528	-0.00943054	0.0875078	0.101892	0.000184958	0.0950119	0.0432258	0.0403803
ABI2	-0.016373	0.0097882	-0.0104012	-0.00491743	0.104409	0.0471197	0.28849	0.175732	0.165126
ABI3	0.00492504	-0.000641195	0.127088	-0.0544737	0.365046	0.323677	0.00280844	0.00335845	0.00448556
ABI3BP	0.00283824	0.0108972	0.0213836	0.112069	0.256239	0.331309	0.00353898	0.0036393	0.00428573
ABL1	0.00123056	0.0108025	0.0437173	-0.00187213	0.35666	0.18204	0.0218607	0.0215102	0.0218081
ABL2	0.00152843	0.0186942	0.0288353	0.027146	0.192618	0.0467264	0.0285399	0.0240271	0.0188304
ABLIM1	0.000180113	0.00406219	0.0488663	-0.0566621	0.273005	0.271181	0.0226624	0.0365839	0.0289925
ABLIM2	-0.0183879	0.00877097	-0.100348	-0.0188608	0.13445	0.350351	0.0176063	0.0158326	0.0155632
ABLIM3	-0.0022116	0.0116115	0.0158015	0.0299258	0.370136	0.338277	0.0225976	0.0299757	0.0252375
ABO	-0.00297941	0.00147493	-0.0327196	-0.0493892	0.440508	0.408952	0.00564424	0.00675146	0.00487918
ABR	-0.00750169	0.0195237	0.0105884	0.0211493	0.138391	0.095041	0.0595813	0.0541963	0.0497924
ABRACL	-0.0131226	0.0348205	-0.029887	0.117232	0.245518	0.0101068	0.0336805	0.0118601	0.0138214
ABRAXAS1	-0.00856783	0.0148854	-0.0877884	0.0737625	0.339155	0.217666	0.00608768	0.00415203	0.0044312
ABRAXAS2	-0.00691936	0.00424842	-0.00159303	-0.0355222	0.381063	0.242186	0.0334418	0.0364834	0.0318566
ABT1	-0.019865	0.01409	-0.111979	0.0425461	0.0771484	0.122911	0.0195172	0.00893204	0.00814297
ABTB1	-0.00346982	0.0133423	0.0246686	0.0385873	0.494309	0.133865	0.0150407	0.0134188	0.0108868
ABTB2	-0.0010044	0.00566046	0.005676	-0.0153142	0.448498	0.346444	0.0201371	0.026457	0.0250448
ACAA1	-0.00406247	0.0167497	0.0175875	0.0225039	0.299633	0.130316	0.0367985	0.0259192	0.0279695
ACAA2	-0.00570644	0.00754561	-0.0256092	0.0172242	0.266703	0.271429	0.0123197	0.0127491	0.0138539
ACACA	-0.00504311	0.0176784	-0.0132373	0.0142207	0.413575	0.0552531	0.0486197	0.0394181	0.0423751
ACACB	0.00840699	0.00868225	0.150601	0.030196	0.18773	0.251654	0.00969085	0.0169851	0.0152538
ACAD10	0.0060673	0.00778876	0.11033	-0.0238624	0.256708	0.211501	0.0173429	0.0163722	0.0155618
ACAD11	-0.0095437	0.00620739	-0.0527613	0.0208961	0.260535	0.30802	0.012604	0.0114582	0.0107921
ACAD8	0.00906526	0.005302	0.182388	-0.0303293	0.298123	0.385759	0.00223333	0.0018682	0.00146666
ACAD9	-0.0214399	0.0245764	-0.0535488	0.0480724	0.0824021	0.0397932	0.0677392	0.0368393	0.0383531
ACADL	0.00188027	0.0121068	0.10802	0.237611	0.460655	0.225349	0.00255333	0.00278473	0.00226627
ACADM	-0.0111264	0.0144254	-0.0214069	0.0366237	0.265164	0.161381	0.028395	0.0190073	0.0183857
ACADS	0.00551488	0.00565612	0.112311	-0.00795607	0.356285	0.249726	0.0143153	0.0198328	0.0185266
ACADSB	-0.00691409	0.022572	0.00482543	0.0515594	0.377029	0.0328895	0.0386853	0.0206888	0.0215083
ACADVL	0.000800107	0.0109557	0.0403731	-0.000569961	0.509662	0.309875	0.0311209	0.0342865	0.0341547
ACAP2	-0.00835541	0.0214888	0.0137416	0.0280681	0.31174	0.0838043	0.0703421	0.0579662	0.0503255
ACAP3	-0.00499369	0.00306983	-0.00221923	0.0410956	0.482756	0.432357	0.00463181	0.00490314	0.00482276
ACAT1	-0.0184644	0.0271654	-0.0294849	0.0378823	0.0927673	0.0215378	0.073648	0.0427594	0.0476454
ACBD3	-0.0146579	0.0202824	-0.032296	0.0510264	0.260775	0.107822	0.0338081	0.0238477	0.0293809
ACBD4	-0.00455941	0.00490369	-0.0921302	-0.0191452	0.284611	0.353548	0.00355547	0.00398806	0.00307768
ACBD5	-0.000669305	0.0192776	0.0354845	0.0370581	0.423708	0.0915958	0.0313924	0.026718	0.0287994
ACBD6	-0.0116085	0.0200105	-0.0179584	0.0653625	0.290244	0.110091	0.0308873	0.0253614	0.0231464
ACBD7	0.0228216	0.0180689	0.153886	0.0440745	0.104101	0.119705	0.0373373	0.0550658	0.0430682
ACD	-0.0237858	0.0436547	-0.0622318	0.118097	0.065544	0.00209553	0.0431493	0.0181038	0.0176174
ACER2	-0.00267329	0.0208193	-0.0344653	0.137804	0.495609	0.122645	0.00507402	0.00371323	0.0030428
ACER3	0.000855558	0.00904385	0.0241683	-0.00082945	0.47223	0.158297	0.012797	0.0131566	0.0157652
ACHE	-0.00213452	-5.57122e-06	0.000917305	-0.115707	0.292064	0.390271	0.00573162	0.00512384	0.00574367
ACIN1	-0.00487897	0.0152208	0.0230225	0.0265107	0.438947	0.245345	0.0489249	0.0408012	0.0421448
ACKR1	0.0020151	0.00214858	0.0569121	-0.00212613	0.411686	0.425507	0.00464018	0.00282691	0.00307616
ACLY	-0.0248621	0.0196336	-0.0683042	0.022878	0.0444823	0.0915553	0.0572866	0.0365095	0.0405019
ACO1	-0.00888898	0.0186208	0.00195801	0.0715584	0.310623	0.0874214	0.0213862	0.0152759	0.0180819
ACO2	-0.011672	0.0236691	0.000474477	0.0108978	0.193305	0.0228963	0.156422	0.12369	0.121218
ACOT11	-0.00408579	0.00021886	-0.0651829	-0.0674934	0.397619	0.515857	0.00344518	0.00492585	0.0037665
ACOT12	0.000169598	0.00315389	0.00914061	-0.0981632	0.247029	0.270666	0.00101495	0.00138385	0.00120754
ACOT13	-0.0136891	0.0338233	-0.0223171	0.0747272	0.172366	0.00952496	0.0586032	0.0354127	0.0377684
ACOT2	0.0087778	0.0144089	0.0950647	0.0344775	0.328536	0.149073	0.0158659	0.0160154	0.0175574
ACOT6	0.00244633	-0.00351181	0.0564326	-0.0401915	0.339683	0.41241	0.00344003	0.0041312	0.00335601
ACOT7	-0.0173825	0.0243379	-0.0156975	0.0245243	0.118328	0.0111297	0.123411	0.07254	0.0742133
ACOT8	-0.0116331	0.0176533	-0.0345407	0.0548958	0.164859	0.0924241	0.0191828	0.010213	0.0106602
ACOT9	0.000329916	0.00827846	0.00874338	0.00608339	0.508203	0.247584	0.00433183	0.00490799	0.00440674
ACOX1	-0.000943654	0.0110538	0.0352613	0.0551676	0.389794	0.284243	0.0119806	0.0109088	0.0111948
ACOX2	0.00576434	0.00375114	0.135482	0.000838222	0.561085	0.413079	0.0038928	0.00539384	0.00369449
ACOX3	-0.00587508	0.017365	-0.0829453	0.18221	0.43183	0.15811	0.0070243	0.004327	0.00517743
ACP1	-0.0311962	0.0241162	-0.0771409	0.0591307	0.0225666	0.0263967	0.0606769	0.0244445	0.0328894
ACP2	-0.00317386	0.00970336	0.0157972	-0.0200652	0.377923	0.114605	0.0239386	0.0163847	0.014003
ACP6	-0.0035339	0.00682813	-0.0117002	0.00110033	0.40083	0.236459	0.0107444	0.0121283	0.0114181
ACP7	0.0135268	0.0041381	0.191168	-0.00848229	0.199799	0.376563	0.00486532	0.00911264	0.0121419
ACSBG1	-0.00240708	0.00617686	0.0148666	-0.0157564	0.325397	0.180206	0.0263405	0.0326455	0.0232395
ACSBG2	-0.00514898	0.00644552	0.000393177	0.0176198	0.391201	0.526048	0.0100057	0.0104967	0.00906961
ACSF2	0.00115793	0.0013929	0.04847	0.000140012	0.467476	0.440625	0.00560599	0.0090627	0.00789715
ACSF3	0.000784533	0.00647824	0.0553905	0.00158045	0.502558	0.268003	0.00440253	0.00314272	0.0036687
ACSL1	-0.00594103	0.0107572	-0.0540462	0.042676	0.287911	0.16554	0.0116746	0.0105237	0.0141212
ACSL3	-0.00860048	0.0164671	0.00383993	0.0245187	0.297932	0.131236	0.0410158	0.0267732	0.0301126
ACSL4	-0.0196217	0.0122752	-0.0278967	-0.0040817	0.0631264	0.150554	0.0747668	0.0315934	0.0352309
ACSL6	0.0051014	0.0127411	0.0483329	-0.011329	0.471128	0.152281	0.0831731	0.0804937	0.0723258
ACSM3	-0.00303201	0.00553975	0.0301479	-0.00379874	0.393312	0.399627	0.00406559	0.00352496	0.00428854
ACSM4	0.006488	0.011709	0.119876	0.150499	0.238821	0.141766	0.00169922	0.00179781	0.00220028
ACSM5	0.00432156	0.00464316	0.14224	-0.0227895	0.447416	0.139257	0.00699054	0.013655	0.0129693
ACSS1	0.00448738	0.00630015	0.0542217	0.00183739	0.398965	0.267162	0.0251671	0.0359588	0.0275564
ACSS2	-0.000670699	0.00991287	0.0277838	0.025484	0.423969	0.27151	0.0192753	0.0136547	0.0153704
ACSS3	0.00484422	0.00925042	0.13099	0.0622246	0.324007	0.379188	0.0047582	0.00758747	0.00651245
ACTA1	-0.0144859	0.00484642	-0.13164	0.0117924	0.274444	0.355451	0.00462228	0.0031361	0.00285062
ACTB	-0.000225265	0.0673506	0.00775826	0.0793101	0.137502	6.00518e-09	0.436265	0.223274	0.25691
ACTC1	-0.000785265	0.00851644	0.0107609	0.101124	0.431592	0.180736	0.00276465	0.00133825	0.00180417
ACTG1	-0.0112062	0.0467173	-0.00879863	0.045212	0.10389	1.16191e-05	0.745628	0.477323	0.495478
ACTG2	0.0177591	0.0394799	0.334247	0.546302	0.121068	0.00429195	0.00300408	0.00123759	0.00121587
ACTL6A	-0.00270395	0.00847772	0.016718	0.0381814	0.333162	0.319355	0.0104968	0.00865153	0.00984191
ACTL6B	-0.0142249	0.0347004	-0.0262439	0.0864258	0.200789	0.0109224	0.050207	0.0268918	0.0272872
ACTN1	-0.0210476	0.0507342	-0.0331011	0.0994476	0.0550078	0.000245695	0.0981037	0.0476589	0.0413908
ACTN2	-0.0163427	0.0308242	-0.0423368	0.120775	0.144541	0.0193787	0.0274232	0.0132802	0.0118564
ACTN4	-0.017291	0.00449527	-0.069611	-0.0281923	0.202072	0.352884	0.0321487	0.0347655	0.0339438
ACTR10	-0.0122897	0.0258066	0.00128856	0.0191738	0.247674	0.0497082	0.11069	0.0616064	0.066619
ACTR1A	-0.0226484	0.0277323	-0.029712	0.0367071	0.072658	0.0164681	0.129303	0.0729222	0.0719837
ACTR1B	-0.0167868	0.022273	-0.0372028	0.0371854	0.0777177	0.0661081	0.0537947	0.0334628	0.0343387
ACTR3	-0.0233936	0.0497037	-0.035345	0.0956616	0.0359957	0.000264168	0.104565	0.0459362	0.0571974
ACTR3B	-0.0420998	0.0380307	-0.0684765	0.0539473	0.00225493	0.00240939	0.15227	0.0523428	0.0575639
ACTR5	-0.00343931	0.0108987	0.0339451	0.072749	0.631904	0.314062	0.00450309	0.00325297	0.00239976
ACTR6	-0.0196232	0.0267989	-0.061468	0.088749	0.125106	0.0351984	0.0307558	0.0163256	0.0195008
ACTR8	-0.00914569	0.0106727	-0.0483231	0.0221767	0.291371	0.158416	0.0137842	0.00764112	0.00876398
ACVR1	-0.0268176	0.0136178	-0.0779759	0.0167598	0.0356316	0.141738	0.0354065	0.0202557	0.0196758
ACVR1B	-0.00769883	0.00545046	-0.00168928	-0.0233847	0.273237	0.131854	0.0269091	0.015698	0.0176668
ACVR1C	-0.0223618	0.00368993	-0.136724	-0.010317	0.04658	0.420421	0.00808739	0.00426408	0.00391074
ACVR2A	-0.00209507	0.012219	0.0236972	0.0328288	0.37172	0.104484	0.0241928	0.020695	0.0167869
ACVR2B	-0.00057053	0.00340293	0.0706574	0.0294055	0.381435	0.505764	0.00125994	0.00152135	0.00110685
ACVRL1	0.00569564	0.00253866	0.177867	0.0312681	0.438034	0.525171	0.0025636	0.00481109	0.00367902
ACYP2	-0.00481094	0.0259624	0.0151226	0.041246	0.34041	0.0313371	0.0483415	0.042646	0.0478625
ADA2	0.000855438	0.00928524	0.0680808	0.0731543	0.298863	0.336799	0.0035722	0.00329811	0.00313834
ADAL	-0.00900603	0.0116731	-0.0453843	0.00632569	0.324137	0.243489	0.0107694	0.0059571	0.00698311
ADAM10	0.00347747	0.0158022	0.0883354	0.0738509	0.374842	0.139918	0.0217472	0.022544	0.0224938
ADAM11	-0.0440184	0.0263582	-0.0754355	0.0294113	0.00180076	0.0111645	0.162806	0.0697974	0.0614734
ADAM12	0.00207958	0.0117421	0.0969508	0.0594522	0.491803	0.264052	0.00557545	0.00671859	0.00558594
ADAM15	-0.00453246	-0.000312648	-0.0551437	-0.025763	0.41216	0.180021	0.00654918	0.00617498	0.00630837
ADAM17	0.0033024	0.0147437	0.0617824	0.0496639	0.301861	0.270244	0.0177485	0.0168157	0.0176225
ADAM19	-0.00110938	0.00604323	0.00575546	0.0541298	0.281968	0.24941	0.0044043	0.00514356	0.00434397
ADAM22	-0.0075575	0.00427631	-0.00127073	-0.0444899	0.44978	0.220077	0.0142742	0.0107647	0.0101535
ADAM23	-0.0149439	0.0192973	-0.0336706	0.0168083	0.190165	0.0631848	0.0561489	0.0340271	0.0375309
ADAM28	0.00833631	-0.00089467	0.160324	-0.0915277	0.396428	0.363291	0.00328052	0.00449053	0.00532831
ADAM32	-0.00692515	0.000953089	-0.101717	-0.0164578	0.368136	0.306364	0.00430828	0.00406571	0.00304421
ADAM5	-0.00270408	0.00555462	-0.0187587	0.0156518	0.391692	0.341606	0.00500744	0.00326817	0.00395633
ADAM8	0.0056992	-0.0049849	0.143577	-0.0934526	0.379933	0.451625	0.00331947	0.0027998	0.00254331
ADAM9	-0.00235343	0.00831868	-0.00443418	-0.0266486	0.363543	0.391317	0.0128449	0.0103215	0.0116674
ADAMTS10	0.00566882	0.00779771	0.0520373	0.0168498	0.413436	0.19418	0.0103631	0.0101744	0.0101202
ADAMTS12	-0.00574892	-0.000834104	-0.0110575	-0.0746136	0.370219	0.528073	0.00447339	0.00321833	0.00388531
ADAMTS13	-0.00580174	0.00560969	-0.0395586	-0.00505725	0.517124	0.284376	0.00744888	0.00661173	0.00684822
ADAMTS16	0.00380237	-0.000446524	0.23365	-0.0269659	0.30505	0.636934	0.00248404	0.0021734	0.00265531
ADAMTS17	0.00575338	0.015732	0.0701889	0.12968	0.23141	0.148168	0.00750495	0.00782156	0.0105649
ADAMTS18	0.00150936	0.00568427	0.0829501	0.130452	0.481873	0.458134	0.00235387	0.00302497	0.00356863
ADAMTS19	-0.0123183	0.0087155	-0.0729795	0.0547733	0.21515	0.203077	0.00694911	0.00545342	0.00459385
ADAMTS2	0.00911195	0.00828478	0.160707	0.0797228	0.471939	0.377415	0.00501507	0.00390184	0.00362883
ADAMTS20	0.00132436	0.0140058	0.058987	0.179198	0.510297	0.235432	0.00257575	0.00223894	0.0024097
ADAMTS3	-0.00284328	0.00900474	0.0329429	0.038237	0.391108	0.351933	0.00681393	0.00685273	0.00540083
ADAMTS4	0.0119609	0.00177177	0.188642	-0.0651721	0.227273	0.365386	0.00688976	0.0110778	0.0195261
ADAMTS6	-0.000384715	0.00965968	0.0461165	0.0602788	0.327448	0.207577	0.0053251	0.00657	0.00576177
ADAMTS8	-0.0131811	-0.00114925	-0.0502087	-0.0593798	0.111488	0.338741	0.01351	0.0122857	0.0101813
ADAMTS9	0.00138223	0.00278501	0.0734553	-0.0444202	0.408788	0.309697	0.00331305	0.00622295	0.00610599
ADAMTSL1	0.00813237	0.0221668	0.151617	0.197342	0.502983	0.0923515	0.00665651	0.00580327	0.00546759
ADAMTSL2	-0.00437613	0.00956156	-0.0383347	0.0791679	0.29559	0.275628	0.00300764	0.00316069	0.00288915
ADAP1	-0.0102362	0.015011	0.000281132	-0.00621859	0.0749611	0.145089	0.120517	0.112978	0.104796
ADAP2	0.00314603	-0.000637536	0.125667	-0.0683879	0.207223	0.211336	0.00621893	0.00813039	0.00885431
ADAR	-0.0245101	0.00799099	-0.0585997	-0.0191166	0.056502	0.315818	0.0658815	0.046406	0.0409175
ADARB1	-0.00532096	0.00807424	-0.0179313	0.0652904	0.432458	0.246997	0.00715333	0.00700674	0.00799185
ADARB2	-0.0223661	0.0117848	-0.0712997	0.00943519	0.058451	0.236495	0.0418545	0.0695484	0.0410375
ADAT2	-0.00173246	-0.00447145	-0.00767474	-0.133737	0.50811	0.348921	0.00358604	0.0021805	0.00210815
ADCK1	-0.00538824	0.005942	-0.00517248	-0.00151953	0.3887	0.51553	0.0166171	0.0102488	0.00999164
ADCK2	-0.00469808	0.0105212	0.0204877	0.00658276	0.187685	0.237955	0.0208971	0.0157682	0.0184343
ADCK5	0.00186827	0.0102643	0.0394642	0.0201299	0.38181	0.243234	0.0126556	0.0119642	0.011624
ADCY1	-0.00314845	0.00573921	0.0160192	-0.0100592	0.384876	0.364006	0.00677044	0.00751662	0.00809115
ADCY10	0.00151651	0.0170358	0.0234807	0.14556	0.442767	0.20104	0.00496334	0.00403075	0.00429277
ADCY2	-0.0135102	0.0392197	-0.0347794	0.139588	0.254255	0.00219832	0.0391873	0.0266847	0.0214908
ADCY3	-0.013494	0.00239746	-0.0461284	-0.0328636	0.288467	0.306703	0.0224816	0.0134501	0.0139291
ADCY4	-0.00113405	-0.00913645	-0.0489629	-0.3254	0.377843	0.196128	0.00137739	0.00196089	0.00178556
ADCY5	0.00534362	0.00477256	0.0875983	-0.00476442	0.286675	0.304378	0.0100714	0.0111664	0.0122581
ADCY6	-0.00309193	0.00730091	-0.0182362	0.060641	0.348201	0.426904	0.00683368	0.00697591	0.00555542
ADCY7	-0.0064632	0.00879721	-0.0639695	0.0549491	0.236054	0.281827	0.00632715	0.00634444	0.00710011
ADCY8	0.00934439	0.0194846	0.0719535	0.053371	0.242063	0.0862321	0.0243437	0.0114363	0.0135012
ADCYAP1	-0.000105678	0.00417329	0.0569295	-0.0159136	0.421108	0.493803	0.00757883	0.00763596	0.00692179
ADCYAP1R1	-0.00278583	0.00724138	0.0264916	-0.0142311	0.334506	0.279742	0.0293021	0.0355292	0.0318617
ADD1	-0.018318	0.0175262	-0.0183693	0.0060659	0.141495	0.0461972	0.167028	0.136735	0.127762
ADD2	-0.0012676	0.0186824	0.0297726	0.0355885	0.146081	0.112367	0.0336508	0.0278942	0.020121
ADD3	0.00771331	0.0147039	0.0620935	0.00465245	0.343184	0.154833	0.0626488	0.0917054	0.0850896
ADGRA1	0.00487958	0.0103663	0.0540658	0.00140118	0.353847	0.304083	0.0263676	0.0219693	0.0209848
ADGRA2	-0.0120352	0.00890547	-0.0470656	0.0806462	0.2117	0.203119	0.00867175	0.00936268	0.00862075
ADGRA3	-0.000453445	0.0140182	0.00282192	0.0365753	0.298729	0.18891	0.0109226	0.0144354	0.0131036
ADGRB1	-0.0290717	0.0166099	-0.0748881	0.0235127	0.0287408	0.123309	0.0661129	0.0414707	0.0299867
ADGRB2	-0.0339853	0.0195867	-0.0660578	0.0134673	0.0114989	0.0565394	0.103648	0.0523213	0.041114
ADGRB3	-0.0112279	0.0467069	0.00669113	0.0885849	0.0521749	0.000940029	0.21917	0.14004	0.120458
ADGRD1	-0.000691052	0.00291349	0.0492101	-0.0233998	0.514638	0.420411	0.00382571	0.00401189	0.00304255
ADGRE2	-0.00157373	0.00494054	0.0238155	0.0898396	0.657053	0.332617	0.00189341	0.00187992	0.00118923
ADGRE5	0.00698922	0.00866177	0.129993	0.0271141	0.349434	0.391703	0.00678122	0.00917166	0.0101445
ADGRF3	-0.00337205	0.00582101	-0.0308491	0.0221832	0.329401	0.256219	0.00828414	0.00923554	0.0073907
ADGRF5	0.00442754	0.00541194	0.0803967	-0.00683847	0.316848	0.342152	0.00556738	0.00772748	0.00696938
ADGRG1	-0.000769689	0.00114638	0.00630463	-0.0429297	0.474586	0.300879	0.0311769	0.0463085	0.0334471
ADGRG2	-0.0152506	0.0069525	-0.15648	-0.041223	0.151612	0.336565	0.00664043	0.00646166	0.00517575
ADGRG6	0.00605436	-0.00181937	0.130434	-0.0567514	0.513394	0.207061	0.00541556	0.00512388	0.00489041
ADGRG7	0.00156273	0.00552057	0.0888534	0.0684123	0.221184	0.453686	0.00187907	0.00207045	0.00207772
ADGRL1	-0.0233909	0.0160946	-0.0310638	0.000388716	0.0636508	0.101337	0.173296	0.122349	0.102551
ADGRL2	-0.0074981	-0.00798989	-0.0184032	-0.117707	0.29693	0.338588	0.0370981	0.0274283	0.0284848
ADGRL3	-0.00643577	0.0130985	-0.00395381	-0.00130283	0.320446	0.166527	0.0801392	0.0631528	0.0597296
ADGRL4	0.00227317	-6.66112e-05	0.0348791	-0.0555639	0.488024	0.222781	0.00257449	0.00427749	0.00394582
ADGRV1	0.0167607	0.011646	0.112304	-0.00551101	0.0760369	0.224876	0.0595093	0.115006	0.0794652
ADH5	-0.0118704	0.0287217	-0.00210162	0.0851978	0.282209	0.0256136	0.0379914	0.0287108	0.0252088
ADHFE1	0.000878017	0.0106888	0.0594401	0.0996967	0.161165	0.214608	0.00388067	0.00576202	0.00437347
ADI1	-0.00902741	0.00424098	-0.0023312	-0.0315222	0.138744	0.527347	0.0218817	0.0199276	0.0191477
ADIPOR1	-0.0128326	0.00950051	-0.0205252	0.0124839	0.236375	0.157259	0.0347481	0.0187315	0.0207386
ADIPOR2	0.00415643	0.0109254	0.0750562	0.0330072	0.220294	0.339716	0.0163606	0.016641	0.02122
ADK	-0.00429615	0.0235176	0.0170876	0.033266	0.482767	0.0323261	0.0621616	0.0533324	0.0537506
ADNP	-0.0116666	0.0238369	-0.0181577	0.0272859	0.205755	0.0403273	0.0753831	0.0532952	0.0550056
ADNP2	-0.00923917	0.00676497	-0.032616	0.00534077	0.341042	0.411855	0.0130054	0.00894036	0.00871161
ADORA1	-0.00733585	0.0260465	0.00501697	0.0688584	0.189955	0.0473626	0.0413559	0.0293906	0.032731
ADORA2B	-0.00943361	0.00433667	-0.0770356	-0.0370571	0.308482	0.27672	0.00729832	0.00780137	0.00541047
ADPGK	-0.00366194	0.00834907	0.0238498	0.0484903	0.281883	0.417234	0.0109491	0.00700708	0.00856284
ADPRHL2	-0.00770559	0.019085	-0.0327255	0.0509755	0.274435	0.106181	0.0291751	0.0171192	0.019451
ADPRM	-0.00812254	0.0156341	-0.019729	0.132447	0.324111	0.158333	0.00716831	0.00504898	0.00494758
ADRA1A	-0.00706517	-0.00647348	-0.044383	-0.0946788	0.25928	0.359595	0.0127414	0.0176835	0.0157257
ADRA1B	0.00328901	0.00210033	0.13233	-0.0316966	0.455513	0.480583	0.00211822	0.00282704	0.00184326
ADRA1D	-0.0240966	0.0218811	-0.0689122	0.0434114	0.0581648	0.0405904	0.0607922	0.0173177	0.0199437
ADRM1	-0.0150122	0.0187124	-0.0403326	0.0299163	0.200636	0.0766705	0.044742	0.0287825	0.0284894
ADSL	-0.00487541	0.0140466	-0.00751987	0.0961888	0.343508	0.184802	0.0103709	0.00551572	0.00637039
ADSS	-0.00681338	0.00572534	-0.025964	-0.00821502	0.454171	0.316508	0.0294386	0.0192655	0.0258273
ADSSL1	-0.000168317	0.00623887	0.0823969	0.074028	0.299039	0.229969	0.00457444	0.00616227	0.0073149
ADTRP	-0.00102198	0.0057368	0.108134	0.110141	0.535309	0.421712	0.00213636	0.00297424	0.00264069
AEBP1	-0.00696163	0.00434675	-0.185711	0.0119263	0.398381	0.406316	0.00106633	0.000988746	0.00119403
AEBP2	-0.0158378	0.0148237	-0.0478531	0.00833082	0.249315	0.176167	0.0382679	0.0272428	0.0271395
AEN	-0.00358171	0.00307072	-0.025162	0.0620943	0.352659	0.497096	0.00197359	0.00144734	0.0016797
AES	-0.0273866	0.0175692	-0.0394329	0.00808473	0.0418299	0.0655304	0.147416	0.101397	0.106157
AFAP1	-0.00468373	0.0398266	0.016123	0.146027	0.305604	0.00312429	0.0292597	0.0183722	0.015643
AFAP1L1	0.00297971	0.00588456	0.13685	0.105409	0.282945	0.220544	0.00533626	0.00486995	0.00863748
AFAP1L2	0.00388242	-0.00160053	0.0859696	-0.0849463	0.193467	0.563664	0.00632504	0.0104539	0.00944347
AFDN	-4.75953e-05	0.0260718	0.0435969	0.0868953	0.517718	0.0355355	0.0385786	0.0320764	0.0354327
AFF1	0.0108038	0.0284973	0.105417	0.115901	0.352781	0.0320268	0.0210022	0.0213987	0.0238837
AFF2	-0.0034825	0.0261184	0.00552476	0.114946	0.127432	0.0389961	0.0142289	0.0100525	0.00858221
AFF3	-0.0201098	0.0235916	-0.0349638	0.04698	0.0454122	0.0576711	0.0775525	0.0444594	0.0387421
AFF4	-0.00235985	0.0135225	0.00331587	0.0202005	0.334154	0.275047	0.0226975	0.0211167	0.0202198
AFG1L	-0.000629969	0.00695836	-0.00190161	-0.0355969	0.403617	0.222024	0.0137802	0.0145891	0.0119373
AFG3L2	-0.0154741	0.0194562	-0.0352947	0.03579	0.0939735	0.0870698	0.0526231	0.0320511	0.0337278
AFMID	-0.000227534	0.0033109	0.0501532	0.000691212	0.315581	0.344216	0.00359861	0.00507455	0.00805909
AFTPH	-0.00807405	0.0188556	-0.0126348	0.0506804	0.348978	0.0384358	0.0385064	0.0231907	0.0239936
AGA	0.00101789	0.0110793	0.0511778	0.0440219	0.300307	0.181196	0.00797263	0.00661018	0.00712794
AGAP1	0.00102304	0.019174	0.0457643	0.0155841	0.151467	0.0979853	0.0666371	0.083238	0.0843949
AGAP2	-0.00611032	0.0189692	-0.0154562	0.0780665	0.501457	0.09675	0.0221377	0.0189764	0.013701
AGAP3	-0.0414037	0.00778738	-0.0827622	-0.0217748	0.00194352	0.185377	0.131345	0.0931093	0.0759606
AGBL1	-0.0113515	0.0126647	-0.126167	0.0161875	0.24308	0.177273	0.00945404	0.00537938	0.00426631
AGBL2	-0.00236371	0.00575093	-0.0250217	0.0476215	0.381765	0.230358	0.00305496	0.00402992	0.00282903
AGBL3	0.000976496	0.00704911	0.0840586	0.0195617	0.286482	0.367282	0.00277549	0.00258676	0.00287754
AGBL4	-0.0053055	0.0130895	0.010665	-6.80793e-05	0.13449	0.0862878	0.0911254	0.0575814	0.0583632
AGBL5	-0.00754613	0.0426262	0.0130098	0.0995635	0.290592	0.00167203	0.0760811	0.057113	0.0749873
AGFG1	-0.00302051	0.0145578	0.0225112	0.0350791	0.494233	0.143492	0.0227444	0.0148057	0.015791
AGGF1	-0.0115127	0.0220556	-0.00690515	0.0515981	0.156051	0.0581968	0.0456204	0.0343788	0.0357241
AGK	-0.0138022	0.014276	-0.0582361	0.0277235	0.165523	0.15601	0.0309668	0.0180294	0.0200853
AGL	-0.000572742	0.00860504	0.0379525	0.0136736	0.20285	0.184255	0.0163734	0.0197792	0.0208657
AGMAT	-0.00580581	0.00714357	-0.018584	0.0459998	0.298303	0.498679	0.00560147	0.003478	0.00351805
AGMO	0.0089987	0.00857941	0.236951	0.115741	0.276043	0.296323	0.00301563	0.00315368	0.00373051
AGO1	-0.00297201	0.0107781	0.00675124	0.00562433	0.242729	0.22735	0.017227	0.0145289	0.0154566
AGO2	-0.00408183	0.0104203	-0.0391831	0.00186179	0.453665	0.205179	0.00860629	0.0111194	0.0122599
AGO3	0.00066015	0.0139183	0.0665727	0.0483452	0.326689	0.154465	0.0169703	0.0198726	0.0167071
AGO4	-0.00238895	0.0225647	0.037252	0.137938	0.309774	0.100027	0.0123264	0.0150492	0.0135833
AGPAT1	-0.0116782	0.0180791	-0.0193447	0.0199389	0.279502	0.0637301	0.0603449	0.0351607	0.035183
AGPAT2	0.00629833	0.00282391	0.214401	0.0119047	0.48043	0.324039	0.00178162	0.00209266	0.00243781
AGPAT3	-0.0138485	0.0169631	-0.0237319	0.0111138	0.190749	0.0873203	0.063851	0.0557474	0.0545846
AGPAT4	-0.00657914	0.00969308	-0.0120321	-0.00608813	0.390791	0.318158	0.030358	0.0206624	0.0267007
AGPAT5	-0.00168313	0.0102326	0.018644	-0.0123604	0.283602	0.1409	0.0648803	0.0497711	0.0534942
AGPS	-0.000206858	0.00700016	0.00747381	0.0187586	0.314943	0.306329	0.0102747	0.0120838	0.0139119
AGR3	-0.00963152	0.0060142	-0.134028	0.0409154	0.346391	0.325567	0.00179393	0.0017754	0.00142969
AGRN	-0.00460136	0.000279372	0.0117655	-0.0192008	0.318652	0.550778	0.0157155	0.0217349	0.0188425
AGT	0.0148951	0.00543811	0.0904988	-0.0306442	0.220263	0.186266	0.0636428	0.111429	0.0808805
AGTPBP1	-0.00158628	0.0228936	0.0369872	0.0758057	0.261042	0.0827662	0.0265864	0.0194779	0.025438
AGTRAP	-0.00513919	0.0104254	-0.00276322	0.0295452	0.254389	0.305572	0.00936287	0.00673643	0.0065829
AHCTF1	-0.00330166	0.0222355	0.0433876	0.0689997	0.328747	0.0740875	0.0348669	0.0300049	0.0289556
AHCY	-0.0188057	0.00397164	-0.0550262	-0.0102674	0.0939705	0.113052	0.022384	0.0133178	0.0131885
AHCYL1	0.00377472	0.0334785	0.0485246	0.0581344	0.391539	0.00683431	0.0953787	0.0946897	0.0849162
AHCYL2	-0.00185318	0.0248487	0.0169529	0.0357328	0.520753	0.0571448	0.0578222	0.0541096	0.0472641
AHI1	-0.00145809	0.0239471	0.0241327	0.0112717	0.239767	0.0343328	0.127673	0.111104	0.115832
AHNAK	0.0077485	0.00744434	0.0953518	-0.00488971	0.27369	0.260088	0.0139951	0.0212407	0.0202277
AHSA1	-0.0265457	0.0133729	-0.0507699	0.00825917	0.0388136	0.0566503	0.0836733	0.044049	0.0511315
AIDA	-0.00471186	0.0156938	0.0103931	0.0500693	0.31369	0.152274	0.0175631	0.0190776	0.0166446
AIF1	0.00222312	0.00520972	0.0568461	0.0147106	0.344936	0.414421	0.00975866	0.0129259	0.0196832
AIF1L	0.00634305	-0.000855651	0.0987228	-0.0967276	0.305205	0.224429	0.00631313	0.0108115	0.0143243
AIFM1	-0.00315086	0.00991364	0.00962839	0.0239724	0.436255	0.264194	0.0155313	0.0100505	0.0109346
AIFM2	-0.0029506	0.0103695	-0.0205419	0.157269	0.373356	0.312521	0.00315119	0.00438019	0.00437076
AIFM3	-0.00663879	0.0144675	0.0164426	0.0214793	0.180701	0.121234	0.0309948	0.0470544	0.0352603
AIG1	0.0031665	0.0170276	0.0430077	0.0349046	0.40559	0.0856358	0.0418641	0.0407888	0.0543873
AIM2	-0.00292578	0.00527988	0.00989102	0.020202	0.360278	0.392448	0.00307379	0.0039905	0.00543469
AIMP1	-0.0156901	0.0334345	-0.0269137	0.112029	0.123636	0.0127269	0.0495188	0.0254871	0.0286606
AIMP2	-0.0122767	0.0192791	-0.0434406	0.0520595	0.159112	0.109284	0.027544	0.0159488	0.0166334
AIP	-0.00835117	0.0239884	0.00759556	0.0305749	0.316713	0.0432989	0.077079	0.0571029	0.0585003
AIRE	0.00336089	-0.00376336	0.156952	-0.130491	0.516788	0.402134	0.00358101	0.00361226	0.00219626
AJAP1	-0.0198719	0.0271152	-0.0715973	0.0986732	0.160882	0.0576714	0.0319627	0.0153821	0.0134059
AK1	-0.00768374	0.0236091	0.0133939	0.0414517	0.465282	0.0560439	0.0840582	0.0619001	0.064768
AK3	-0.00654831	0.0157037	0.00149826	0.0495057	0.278267	0.23791	0.0158527	0.0156299	0.0153404
AK4	-0.00939239	0.0204964	-0.0476844	0.152626	0.293336	0.0976953	0.0118658	0.00968156	0.00639603
AK5	-0.0521665	0.0207663	-0.0722619	0.020612	0.000123098	0.00311829	0.298232	0.112921	0.104209
AK6	-0.0223896	0.0435032	-0.0258011	0.0857963	0.0680056	0.000763012	0.127686	0.0541302	0.0639192
AK7	0.000759656	0.0142096	0.00368737	0.116027	0.603773	0.177893	0.00534265	0.00252894	0.00295851
AK8	-0.0054819	0.0042815	0.00883576	-0.00888745	0.337192	0.210471	0.0109784	0.00831756	0.00739171
AK9	-0.00504987	-0.000120371	-0.0577851	-0.0929069	0.365178	0.29736	0.00303975	0.00288255	0.00195036
AKAIN1	-0.000616936	0.00297317	0.0814184	0.0848426	0.461733	0.277437	0.00129466	0.00138308	0.00194811
AKAP1	-0.0143832	0.0103237	-0.0505748	-0.0112238	0.223996	0.328745	0.0375091	0.0265778	0.0286893
AKAP10	0.000101907	0.00768469	0.0324471	-0.0281848	0.446828	0.327104	0.0095346	0.0108963	0.0116117
AKAP11	-0.0229017	0.0364478	-0.0772687	0.103459	0.0520754	0.006176	0.0555755	0.023118	0.0288638
AKAP12	0.0141224	0.0158846	0.116967	0.0471602	0.158442	0.163598	0.0246176	0.0259094	0.0252835
AKAP13	0.0199539	0.0411995	0.122639	0.187535	0.116863	0.00237159	0.0246143	0.0223912	0.022563
AKAP14	-0.00593832	-0.00245451	-0.0966554	-0.132908	0.281248	0.285065	0.00432968	0.00295111	0.00202535
AKAP2	0.00769273	0.00959199	0.0789849	-0.0119977	0.475524	0.25767	0.0238395	0.0207544	0.0268236
AKAP3	-0.00296026	0.014721	0.0274023	0.155373	0.331693	0.261209	0.00542864	0.00449615	0.00380337
AKAP6	-0.0104511	0.0154855	0.00157478	0.00927212	0.33912	0.108828	0.0740184	0.0547286	0.0647004
AKAP7	-0.00274223	0.0188799	0.000520633	0.0398059	0.376969	0.160184	0.0247346	0.0200823	0.0240046
AKAP8	-0.00524873	0.00862362	-0.00988918	0.0137771	0.275852	0.216076	0.0126098	0.0113028	0.0123205
AKAP8L	-0.00161717	0.00961831	0.0301218	-0.0229591	0.624565	0.242665	0.0736097	0.0561844	0.0524973
AKAP9	-0.0165525	0.026587	-0.0224459	0.0360066	0.147458	0.035077	0.0824079	0.0541148	0.0502648
AKIP1	-0.00674531	0.0280546	0.00439216	0.0872567	0.280316	0.0397859	0.0372417	0.0242532	0.0324017
AKIRIN1	-0.0199324	0.0203692	-0.0499729	0.0194432	0.156238	0.0549979	0.0633404	0.036364	0.0378654
AKIRIN2	-0.0200845	0.0262805	-0.0322027	0.0436282	0.0612266	0.0501226	0.0614459	0.0312694	0.0351429
AKNA	0.0107529	-0.003372	0.152994	-0.0792504	0.241198	0.450653	0.00487392	0.00654066	0.0063472
AKR1B1	-0.0239027	0.0279901	-0.0453535	0.0440361	0.0712447	0.0204463	0.0839432	0.0487328	0.0585683
AKR1E2	-0.00229448	0.0192217	0.0320781	0.128926	0.380956	0.133542	0.00843943	0.00548338	0.00408769
AKR7A2	-0.0134159	0.029704	-0.00476662	0.0678559	0.192064	0.00807321	0.064852	0.0359001	0.0347432
AKT1	-0.0152711	0.0123202	-0.0731551	0.0491602	0.211062	0.145975	0.0189743	0.01728	0.0166071
AKT1S1	-0.0162546	0.014977	-0.0491418	0.0129812	0.156154	0.200913	0.0297572	0.0220937	0.0196071
AKT2	-0.00197027	0.0178932	0.0217926	0.0548648	0.6273	0.150542	0.0206152	0.0221169	0.0184478
AKT3	-0.00476391	0.0411338	0.0145123	0.0677727	0.322313	0.00284287	0.143301	0.115542	0.117401
AKTIP	0.00682423	0.0438502	0.0512757	0.103067	0.296895	0.000928274	0.076099	0.0387021	0.0585517
ALAD	0.00252603	0.0100743	0.118693	0.130693	0.50703	0.295988	0.00383721	0.00360352	0.00296959
ALAS1	-0.0103653	0.0194969	-0.0197959	0.0577883	0.376471	0.0959386	0.0269597	0.0150988	0.0179374
ALCAM	-0.0210857	0.0149138	-0.0688943	0.00810697	0.116988	0.154892	0.0416077	0.0464302	0.0488399
ALDH16A1	0.00481167	0.00776934	0.193445	0.0851101	0.385918	0.177294	0.00221798	0.00166609	0.00162625
ALDH18A1	-0.0158921	0.00921831	-0.0751767	-0.00997136	0.223723	0.26163	0.0170421	0.0129635	0.0135783
ALDH1A1	0.0096901	0.00929673	0.0582643	-0.0125055	0.212888	0.255001	0.0602914	0.0826879	0.0621298
ALDH1A2	0.00145295	0.0115399	0.0773695	0.172747	0.347297	0.300914	0.00277172	0.00249356	0.00326594
ALDH1L1	0.00292984	0.0137024	0.0612104	0.0434594	0.3688	0.128447	0.0226973	0.0259568	0.0215946
ALDH1L2	-0.00215361	0.0048971	-0.00857755	-0.0333975	0.414613	0.24438	0.00416028	0.00299409	0.00308563
ALDH2	-0.00346885	0.0237307	0.0164464	0.0363156	0.29365	0.047918	0.0646451	0.0687021	0.0616826
ALDH3A1	0.0016707	0.00402209	0.119399	0.093173	0.496656	0.284626	0.00131428	0.00163538	0.00119903
ALDH3A2	-0.005411	0.0159947	-0.00591751	0.0391326	0.279655	0.229005	0.0232026	0.0223883	0.0221613
ALDH3B1	0.00446896	0.00321016	0.1187	0.0266095	0.395985	0.292445	0.00229033	0.003743	0.00497645
ALDH4A1	-0.00529911	0.00938564	-0.015442	0.0299367	0.421669	0.299291	0.00956614	0.0111423	0.00930768
ALDH5A1	-0.000969835	0.00995483	0.0368835	-0.0117816	0.339423	0.188403	0.0280176	0.0213086	0.0237586
ALDH6A1	0.00113804	0.0167483	0.0676642	0.0626977	0.302355	0.165952	0.021501	0.0206822	0.0206539
ALDH8A1	0.00120868	0.00467902	0.0912278	0.00919984	0.293996	0.14768	0.00187128	0.00106926	0.00103394
ALDH9A1	-0.0134035	0.0223628	-0.0123336	0.0542941	0.188236	0.0776885	0.0448331	0.0381329	0.0354232
ALDOB	-0.000170982	0.0105762	0.00481903	0.133407	0.48264	0.236039	0.00274046	0.000670791	0.000578004
ALDOC	0.00516545	-0.00387541	0.0169851	-0.0217357	0.446741	0.0467129	0.410346	0.436737	0.400722
ALG11	-0.00459057	0.0224218	-0.00225845	0.0511095	0.340243	0.0643504	0.0375675	0.0243276	0.0249679
ALG12	-0.0143656	0.00767762	-0.0592271	0.0190136	0.187144	0.322409	0.0136237	0.0126219	0.0123487
ALG13	-0.0117292	0.0157067	-0.042291	0.0697725	0.264942	0.135484	0.0175008	0.0124501	0.0116861
ALG14	-0.0050049	0.0182204	-0.0241731	0.0426091	0.43375	0.126304	0.0125358	0.00696406	0.00829932
ALG2	-0.00601624	0.0110259	-0.0350732	0.0387066	0.343998	0.20617	0.0101665	0.00628958	0.00833564
ALG3	-0.00937623	0.0171437	-0.0138118	0.0839166	0.220569	0.113334	0.014995	0.0095912	0.00939764
ALG5	-0.00952455	0.00386648	-0.0420409	-0.0210299	0.380192	0.207687	0.0114109	0.0081233	0.00880862
ALG6	-0.00357093	0.0214743	0.0317302	0.10319	0.292098	0.103944	0.0159683	0.01012	0.010217
ALG8	0.000227057	0.00307161	0.00867559	-0.0451423	0.368512	0.287708	0.0107881	0.00781292	0.0086788
ALK	-0.0066914	0.0110543	-0.00815193	0.000500725	0.457423	0.320883	0.0210668	0.020513	0.019414
ALKAL1	0.000486025	-0.00011648	-0.0231444	-0.0652912	0.392603	0.24341	0.00171222	0.00152281	0.00140395
ALKBH1	0.000148893	0.0093454	0.0161174	0.0316876	0.420879	0.285418	0.0071941	0.00491816	0.00545423
ALKBH2	-0.00614062	0.0191698	0.00286024	0.0467744	0.327018	0.0932645	0.02743	0.0210397	0.0225532
ALKBH3	-0.0102249	0.0123744	-0.0551457	0.080246	0.41651	0.175608	0.00922246	0.00615953	0.00595252
ALKBH4	-0.00304003	0.0197132	0.00578761	0.105023	0.56486	0.0836348	0.0148247	0.011443	0.00925884
ALKBH5	-0.0174113	0.0415694	-0.00575341	0.0540029	0.0584217	0.000588676	0.218373	0.169495	0.181181
ALKBH6	-0.0110273	0.0125356	-0.0564365	-0.0202228	0.207672	0.125036	0.0281075	0.0150242	0.0136693
ALKBH7	-0.000725254	0.0345066	0.0276791	0.0667936	0.288065	0.0112966	0.0737515	0.0621646	0.0661667
ALKBH8	0.00157859	0.0142003	0.038773	0.0775268	0.586521	0.221518	0.0075585	0.00483106	0.00509431
ALMS1	-0.0118548	0.0181435	-0.00358537	0.00587412	0.289933	0.114838	0.125299	0.114259	0.133737
ALOX12	0.00546384	0.0102338	0.164152	0.0525157	0.353597	0.321158	0.00302026	0.00310163	0.00374924
ALOX15	-0.00647212	0.0228726	0.00185592	0.0562343	0.370644	0.056353	0.028187	0.00638095	0.00597279
ALOX15B	0.013233	0.0177126	0.238398	0.284091	0.165499	0.10135	0.00167198	0.000546188	0.000895551
ALOX5	-0.00129768	0.00344459	0.132439	0.130892	0.48932	0.375749	0.00153753	0.00161308	0.0018849
ALOX5AP	0.00190789	0.00116125	0.103938	-0.0114593	0.484343	0.405116	0.00132021	0.00121328	0.00221708
ALOXE3	0.00883214	0.00864117	0.209419	0.171351	0.207033	0.251581	0.0019736	0.00161061	0.00218064
ALPK1	0.00167985	0.000140242	0.161295	0.013306	0.313639	0.402299	0.00145291	0.00249845	0.00200744
ALPK2	-0.00389972	0.00279237	-0.102356	-0.00236439	0.337224	0.436396	0.000911591	0.00176634	0.000859082
ALPK3	0.00328701	0.00247575	0.0248161	-0.0468955	0.366331	0.454728	0.00631742	0.0106755	0.0119805
ALPL	-0.00801853	-0.00138138	-0.123494	-0.0795364	0.245985	0.461072	0.00603538	0.00699382	0.00694011
ALS2	-0.00807779	0.0191854	-0.012979	0.0503916	0.182012	0.103156	0.0362378	0.0245811	0.023399
ALS2CR12	-0.00342476	0.011836	0.0265811	0.156828	0.546237	0.271298	0.00314148	0.00203627	0.00273272
ALX4	-0.00589799	0.0174215	-0.10122	0.190528	0.287758	0.12648	0.00463474	0.00441971	0.00438808
ALYREF	0.00206669	0.0141241	0.104655	0.264512	0.514695	0.188235	0.00150451	0.00130659	0.00111078
AMACR	-0.0058386	0.00864952	0.000936513	0.0491522	0.264752	0.403116	0.0111427	0.00908558	0.0113555
AMBRA1	-0.0114844	0.00783912	-0.0165044	-0.018194	0.269068	0.127042	0.0328256	0.0316712	0.0327951
AMD1	-0.0194774	0.0200147	-0.0934383	0.0856899	0.154815	0.0619926	0.0229006	0.0139173	0.0204929
AMER2	0.00593744	-0.000597639	0.322274	0.0223231	0.455692	0.475426	0.0011634	0.0025303	0.00543351
AMFR	-0.0160296	0.0258006	-0.0364132	0.047848	0.0869753	0.0529939	0.0510348	0.0314042	0.0312211
AMMECR1	0.00239952	0.0196201	0.0931237	0.148179	0.355783	0.145963	0.00800061	0.00917451	0.00829747
AMMECR1L	-0.00395517	0.0167997	-0.016029	0.109571	0.404003	0.207412	0.00605527	0.00505904	0.00700326
AMN1	-0.0100115	0.0158303	0.00997627	0.0232043	0.0631113	0.188238	0.0377716	0.0232497	0.0287837
AMOT	0.0075774	0.00139285	0.115499	-0.0285921	0.399474	0.236755	0.0148655	0.0221392	0.020188
AMOTL1	-0.000830657	0.0053253	0.0156606	-0.027074	0.359476	0.349457	0.00408073	0.00560418	0.00533765
AMOTL2	0.000206064	0.00881395	0.0521594	0.0151309	0.347704	0.271619	0.0139784	0.00943872	0.0123006
AMPD2	-0.0118618	0.0248757	0.00426838	0.0290739	0.236376	0.0784853	0.0915269	0.0735	0.0574888
AMPH	-0.0348117	0.0155138	-0.0913443	0.0224393	0.0169735	0.137881	0.0588309	0.0339824	0.0346346
AMT	-0.00790882	0.000977789	-0.0521017	-0.0649264	0.279277	0.323204	0.0132674	0.0132439	0.0121171
AMZ1	-0.0146257	-0.00270554	-0.134552	-0.143489	0.162123	0.528891	0.00699675	0.00514185	0.00424011
AMZ2	-0.0234159	0.0167528	-0.0603297	0.0206426	0.0612254	0.0884352	0.0485944	0.0289156	0.0302363
ANAPC1	-0.00402122	0.0139786	0.00877172	0.0263381	0.332285	0.208655	0.0155082	0.012277	0.0126707
ANAPC10	-0.00521921	0.0205887	-0.021306	0.063495	0.362538	0.0702339	0.0214064	0.0156456	0.0154224
ANAPC11	-0.0147495	0.0545662	0.00678858	0.0895756	0.144917	2.77422e-05	0.200077	0.12815	0.17025
ANAPC13	-0.0070975	0.026704	0.0105765	0.0440385	0.23438	0.0424697	0.0698151	0.0462266	0.0539446
ANAPC15	-0.0136249	0.0380962	-0.0148242	0.100893	0.202788	0.00530062	0.0616392	0.0293316	0.0412863
ANAPC16	-0.0129428	0.0233197	-0.00560937	0.0310317	0.290167	0.0347731	0.048679	0.0366489	0.0393955
ANAPC2	-0.0122715	0.0167669	-0.0891275	0.115458	0.195297	0.175805	0.00825196	0.00645846	0.00749319
ANAPC4	-0.00397039	0.0100347	0.0286237	0.0160792	0.405272	0.300839	0.00980059	0.0075927	0.00771596
ANAPC5	-0.0148326	0.0340442	-0.0225164	0.0789893	0.119091	0.00419967	0.0575768	0.0303618	0.0316063
ANAPC7	-0.0127908	0.019073	-0.0268858	0.0189145	0.260503	0.0735562	0.0384481	0.0250182	0.0243888
ANGEL1	-0.00895654	0.0101064	-0.0439617	0.00762852	0.212754	0.118208	0.0132136	0.00888814	0.0116711
ANGEL2	-0.0133792	0.0194131	-0.0320447	0.0461445	0.173384	0.0976465	0.0326489	0.0189072	0.0202866
ANGPT1	-0.00082903	0.00901576	0.0308662	0.0122492	0.641793	0.326501	0.0136543	0.021617	0.0146164
ANGPT2	0.00597913	0.0086078	0.165633	0.126369	0.394911	0.255833	0.00200317	0.0017631	0.0020308
ANGPTL2	-0.00107376	-0.00400923	0.013925	-0.124059	0.445832	0.300902	0.00287582	0.00466671	0.0053779
ANGPTL4	0.00448538	0.00874288	0.0594041	0.0487746	0.47992	0.433096	0.00633255	0.00881025	0.00765267
ANK1	-0.00325265	0.0190454	0.0398281	0.136471	0.238746	0.155146	0.0103279	0.0101551	0.014758
ANK2	-0.00596013	0.00904105	0.00998464	-0.0154075	0.260125	0.201323	0.100574	0.0807478	0.0912595
ANK3	-0.0160229	0.0260107	-0.00841618	0.0214115	0.134834	0.0324106	0.159713	0.10571	0.132069
ANKAR	-0.0040594	0.00389691	-0.00525136	-0.0247487	0.552949	0.321308	0.00595567	0.00622593	0.00779008
ANKDD1A	-0.00512356	0.0122451	0.0346811	0.0363259	0.274112	0.163424	0.0110517	0.00705871	0.00598261
ANKFY1	-0.00577058	0.0158103	-0.00369702	0.0176122	0.328163	0.156719	0.0402555	0.0328377	0.0344453
ANKH	-0.00169944	0.00891938	0.0212195	0.000457054	0.33946	0.364648	0.0228784	0.0264897	0.0250873
ANKIB1	-0.00641152	0.0133057	0.00897531	0.0150604	0.332561	0.131725	0.0333659	0.0308809	0.0372832
ANKLE2	-0.0116838	0.0210581	-0.0198629	0.0607425	0.271397	0.0909897	0.0343042	0.0226655	0.0211137
ANKMY1	-0.00460183	-0.00137119	-0.00530018	-0.0736755	0.272444	0.302781	0.0082232	0.00572796	0.00440942
ANKMY2	-0.0280355	0.0153129	-0.0851686	0.0222278	0.0230779	0.137626	0.042263	0.0206638	0.0237048
ANKRA2	-0.00580453	0.0130751	-0.0109781	0.0821624	0.365038	0.324483	0.00916551	0.00579641	0.00657752
ANKRD10	-0.00548859	0.0212306	-0.00709444	0.103695	0.489174	0.0858137	0.0224521	0.0174668	0.0168513
ANKRD11	-0.0182736	0.0140377	-0.0377146	-0.00452078	0.0872885	0.254966	0.0996442	0.0820365	0.0716264
ANKRD12	-0.0127206	0.0186463	-0.0176727	0.00230804	0.240407	0.11285	0.0853584	0.0706538	0.0761368
ANKRD13A	0.00875276	0.0139311	0.0807174	0.0606962	0.382572	0.120294	0.0104624	0.00746922	0.0087698
ANKRD13B	-0.00801345	0.0185129	-0.0273975	0.0597321	0.259099	0.12784	0.0218203	0.0134259	0.0131373
ANKRD13C	-0.00215927	0.0102038	0.0227325	-0.00225979	0.364963	0.305757	0.0317536	0.0225594	0.0229496
ANKRD16	-0.00550393	0.00302186	-0.0412921	-0.0343765	0.364027	0.169973	0.00781385	0.00521112	0.00353252
ANKRD17	0.00617899	0.0258193	0.0522472	0.0512297	0.325856	0.0507521	0.057209	0.0494723	0.0467919
ANKRD2	0.000665119	0.00234686	0.0307479	0.0245565	0.487538	0.536666	0.000931664	0.001416	0.00196555
ANKRD24	-0.000158488	0.00944826	0.0432118	0.088095	0.346888	0.327854	0.00904532	0.00896181	0.00930088
ANKRD26	-0.00883171	0.0139876	0.000146058	0.0090009	0.366819	0.202907	0.0357418	0.0255545	0.0252673
ANKRD27	0.00115717	0.0138883	0.0379565	0.0144868	0.567228	0.247082	0.0190941	0.0170024	0.0140193
ANKRD28	-0.00952995	0.0162378	-0.0114097	0.0399779	0.262837	0.186486	0.0290675	0.0279834	0.0332857
ANKRD29	0.00281864	0.000936595	0.0701582	-0.0950096	0.304216	0.223448	0.00671296	0.00705394	0.00790616
ANKRD31	-0.00487695	0.00976564	-0.0237244	0.0748512	0.268375	0.422937	0.00358261	0.00306454	0.00279136
ANKRD33B	-0.024103	0.0202969	-0.101779	0.0559951	0.0587016	0.101917	0.0260052	0.0102458	0.00719352
ANKRD35	-7.5246e-05	0.015487	0.0369795	0.111323	0.489777	0.11634	0.0117229	0.0103388	0.00802253
ANKRD37	-0.00546138	0.0209042	0.0063969	0.120312	0.368252	0.122954	0.0145719	0.00723743	0.00709285
ANKRD39	-0.00615938	0.0220246	0.00683255	0.0464778	0.295168	0.0996156	0.0444658	0.0319023	0.0351529
ANKRD40	-0.0064489	0.00962094	0.00182852	0.00775506	0.418503	0.308573	0.0271591	0.0302284	0.0347929
ANKRD42	0.00385193	0.0011388	0.0813998	-0.0652913	0.472898	0.376185	0.00852795	0.00781284	0.00683694
ANKRD44	0.00377331	0.00338984	0.039624	-0.0530565	0.291447	0.465867	0.013907	0.0183637	0.0202866
ANKRD45	-0.00834152	0.0081104	-0.0252185	0.199352	0.334999	0.23263	0.00269539	0.00139076	0.00174341
ANKRD46	-0.0177075	0.0225233	-0.0377593	0.0350673	0.094984	0.033749	0.0603748	0.0344794	0.0402213
ANKRD49	-0.00695366	0.0156064	-0.048998	0.16713	0.338087	0.116941	0.00347236	0.00270154	0.00341587
ANKRD50	-0.00949553	-0.00731951	-0.0781747	-0.16022	0.329996	0.414458	0.00872884	0.00729539	0.00734873
ANKRD52	-0.0023676	0.0129061	0.0249537	0.394915	0.443914	0.145998	0.00121421	0.00123088	0.00240318
ANKRD54	-0.00629073	0.0181954	0.000160254	0.0660022	0.432046	0.0750941	0.0221032	0.0187174	0.0164453
ANKRD55	0.003243	0.00946946	0.0692099	0.0666203	0.416402	0.2845	0.00491026	0.00577598	0.0068935
ANKRD6	-0.00925404	0.0159215	-0.0160682	0.0507448	0.195986	0.201773	0.0203713	0.0173863	0.016274
ANKRD62	-0.000693327	0.00805092	-0.00673051	0.185782	0.351187	0.384372	0.00178503	0.00189229	0.00144172
ANKRD9	-0.00388732	0.000220624	-0.0241818	-0.038733	0.449677	0.293739	0.0126905	0.0131283	0.0112199
ANKS1A	0.000278912	0.023236	0.0208977	0.0356392	0.321325	0.0353928	0.0435556	0.0411445	0.0370518
ANKS1B	-0.0406865	0.0303913	-0.0396126	0.0310018	0.00154417	0.00918656	0.488781	0.269431	0.295154
ANKS3	0.00467755	0.00955861	0.0531066	-0.00474107	0.382383	0.135658	0.0274629	0.0273459	0.0256478
ANKS6	0.00968848	0.00718714	0.226578	0.0610231	0.205741	0.443266	0.00207065	0.00326033	0.00216346
ANKZF1	-0.00497733	0.00941406	-0.00494163	-0.0196411	0.343677	0.259569	0.011813	0.0102431	0.00971884
ANLN	0.0163007	0.00595164	0.187994	-0.0244082	0.161213	0.173499	0.0140923	0.0290037	0.046481
ANO1	-0.00359028	0.00315654	-0.0844035	0.0326235	0.351312	0.158413	0.00128944	0.00153193	0.00126095
ANO10	-0.00381032	0.01445	0.0182297	0.0223528	0.488174	0.186092	0.00950186	0.00746819	0.00764424
ANO2	-0.00468415	0.0163374	0.0114162	0.0967593	0.357394	0.239864	0.00802748	0.0053473	0.00474431
ANO3	-0.00472648	0.0200747	0.00751667	0.0884721	0.197212	0.137085	0.0213404	0.00989708	0.00780883
ANO4	-0.00514828	0.014431	0.0138303	0.00778973	0.524787	0.147031	0.04708	0.034161	0.0440788
ANO5	0.000561228	0.021243	0.0379678	0.0426998	0.300758	0.0904618	0.0260134	0.0178519	0.0186532
ANO6	-0.00701281	0.0182834	0.0210815	0.0230686	0.198559	0.101669	0.0379177	0.0371308	0.0424808
ANO7	-0.000750824	-5.20009e-05	0.0307017	-0.0841441	0.496814	0.207018	0.00351624	0.00359533	0.00321152
ANO8	0.00280576	0.0078195	0.06465	0.082412	0.510612	0.279767	0.0019279	0.00251509	0.00245821
ANO9	-0.00552428	0.00248445	-0.0942512	-0.043062	0.169438	0.508362	0.00299043	0.00264706	0.00232686
ANOS1	0.00290023	-0.00133055	0.0656992	-0.035597	0.273291	0.291154	0.0383913	0.0348014	0.0293585
ANP32A	-0.0136224	0.0228239	-0.00735248	0.0233218	0.163503	0.0536591	0.0784572	0.0522504	0.0553348
ANP32E	-0.00211967	0.0119436	-0.00873641	0.0408378	0.45678	0.242826	0.0108931	0.0101439	0.00989905
ANTXR1	0.00253305	0.0100411	0.0279422	0.0707017	0.506954	0.334498	0.00795469	0.0116789	0.00894269
ANTXR2	-0.00213489	0.0018055	-0.0996502	0.0259917	0.340849	0.490783	0.00165347	0.00285698	0.00247466
ANXA1	0.010097	0.0272503	0.110523	0.20381	0.313469	0.039853	0.0119974	0.0146416	0.0160199
ANXA11	-0.0114803	0.00753111	-0.065987	0.0211787	0.29263	0.191115	0.00981729	0.00443272	0.00460797
ANXA2	-0.00149277	-0.00620367	0.044529	-0.0922751	0.587602	0.256244	0.0128763	0.0124703	0.0144475
ANXA3	-0.0142732	0.0206278	-0.0608774	0.100341	0.28188	0.12077	0.0136442	0.00431931	0.00591294
ANXA4	-0.00767862	0.0331332	0.00836912	0.140739	0.391196	0.0108681	0.0260082	0.0132103	0.01676
ANXA5	0.00634889	0.00492081	0.0774996	-0.025159	0.340746	0.200051	0.0296133	0.0413576	0.0434901
ANXA6	-0.0105115	0.0276131	-0.00529243	0.0444265	0.18241	0.0155774	0.11196	0.0617631	0.0687846
ANXA7	-0.0202538	0.0290968	-0.0424172	0.0437933	0.131439	0.0325497	0.0772896	0.0535558	0.0553505
ANXA9	-0.00730866	0.00439108	-0.0592373	0.118029	0.211657	0.482038	0.0012431	0.00194166	0.00304261
AOAH	0.00306938	0.00421127	0.0971696	0.00774721	0.381476	0.420358	0.00436209	0.00526635	0.00537849
AOC2	-0.0107547	-0.000820554	-0.154771	-0.0199395	0.21873	0.358011	0.00310361	0.00161018	0.00124496
AOX1	-0.0119494	0.00929056	-0.163488	0.0392899	0.239387	0.446848	0.00325169	0.00205082	0.00211474
AOX2	0.00542371	-0.000877688	0.175917	0.0433572	0.404204	0.560396	0.00199373	0.00299018	0.0027013
AOX4	0.00149364	-0.00308223	0.102876	-0.152007	0.436554	0.392183	0.00143084	0.000991296	0.00093136
AP1AR	-0.0140116	0.0238603	-0.0326492	0.052527	0.134133	0.0310906	0.0432746	0.0176241	0.0213381
AP1B1	-0.00665253	0.016859	0.0100388	0.0159871	0.399044	0.187823	0.0664053	0.0521947	0.0523885
AP1G1	-0.000406333	0.0127633	0.0287135	0.0333088	0.369678	0.181659	0.0126539	0.0100883	0.0118504
AP1G2	-0.036061	0.0109499	-0.0882598	-0.00976375	0.00711845	0.145663	0.0768026	0.0606333	0.0385198
AP1M1	-0.0153616	0.015646	-0.0522263	0.00529043	0.153643	0.1562	0.0295114	0.017908	0.0169542
AP1S1	-0.0293829	0.0112287	-0.048159	-0.0117197	0.0323998	0.0198993	0.115546	0.0554288	0.0571495
AP1S2	-0.00706007	0.0130968	0.000255457	0.0121051	0.303936	0.176751	0.0474785	0.0569419	0.0589385
AP1S3	-0.00442546	0.008028	-0.0583158	0.148155	0.360483	0.286566	0.0023921	0.00272763	0.00269353
AP2A1	-0.00738277	0.0121971	-0.0325915	0.0132132	0.454047	0.154963	0.01887	0.0150612	0.0137844
AP2A2	-0.0147139	0.0159166	-0.0315991	0.0266281	0.226697	0.128856	0.0360488	0.0222137	0.0211084
AP2B1	-0.00143889	0.0461423	0.0117943	0.0559949	0.258319	5.66428e-05	0.217461	0.135355	0.127711
AP2M1	-0.035961	0.0187343	-0.0506213	0.00573196	0.0115227	0.0697377	0.249182	0.149507	0.163966
AP2S1	-0.0251045	0.0334189	-0.0241271	0.04147	0.0289538	0.00239624	0.179518	0.101476	0.10375
AP3B1	0.00905519	0.0237895	0.0948044	0.12319	0.173352	0.0588164	0.0139874	0.0189051	0.0206985
AP3B2	-0.00831547	0.0291333	-0.00213353	0.0473786	0.309554	0.0131226	0.0801304	0.0384483	0.0408193
AP3D1	-0.0218729	0.0199122	-0.0370569	0.000859835	0.101379	0.0548466	0.108686	0.0759902	0.0666977
AP3M1	-0.00342822	0.00336905	0.0295693	-0.0238086	0.297382	0.388733	0.0185305	0.0139257	0.0145283
AP3M2	-0.0146289	0.0159433	-0.0185721	0.0299688	0.20644	0.106032	0.0527951	0.0274136	0.0326936
AP3S1	-0.0201268	0.0319309	-0.0170506	0.04831	0.0918473	0.00657472	0.108431	0.0427601	0.0506719
AP4B1	-0.00271092	0.0144127	0.0439339	0.0433855	0.565049	0.165283	0.0160471	0.0130435	0.0147801
AP4E1	-0.00894676	0.00764406	-0.0929022	0.0452127	0.434943	0.401976	0.00590754	0.00546177	0.00715048
AP4M1	-0.0021563	0.0133066	0.00669218	0.0317504	0.35012	0.196562	0.0127136	0.00715864	0.00602632
AP4S1	-6.63833e-06	0.00503716	0.0123667	-0.032502	0.279551	0.345493	0.00564087	0.00430417	0.00472108
AP5B1	-0.00734052	-0.00740646	-0.0721027	-0.146725	0.413724	0.440031	0.00640935	0.00489286	0.00505052
AP5M1	-0.00985589	0.0140419	-0.0164922	0.0178953	0.265514	0.172959	0.0233364	0.0136223	0.0176948
AP5S1	-0.00796921	0.00668459	-0.0291265	0.00775893	0.235428	0.210141	0.0189028	0.0122086	0.0113102
AP5Z1	-0.00241069	0.0100298	0.0319766	0.0191582	0.257916	0.155981	0.0238854	0.0259025	0.023554
APAF1	-0.0205445	0.024375	-0.0782773	0.0893305	0.114296	0.0663496	0.0318371	0.0183367	0.0207914
APBA1	-0.0197967	0.00180088	-0.0536096	-0.0369036	0.0972423	0.156506	0.0523718	0.049027	0.038917
APBA2	-0.036161	0.0177029	-0.0677646	0.0121989	0.00384409	0.0578377	0.140563	0.0762238	0.0692597
APBA3	0.000382889	0.00939574	0.0639184	0.0255638	0.470363	0.285174	0.00521473	0.00482429	0.00440898
APBB1	-0.0124351	0.0357799	-0.00501514	0.0467254	0.244434	0.00637382	0.1862	0.12669	0.130518
APBB1IP	-0.00094805	0.00242449	0.00695882	-0.00154364	0.337885	0.455611	0.0080177	0.0100004	0.0152831
APBB2	-0.00215126	0.0107642	0.0194809	0.00244922	0.564815	0.148055	0.0426073	0.043137	0.047824
APC	0.0341076	0.0199474	0.150502	0.0107044	0.00867439	0.0517672	0.104812	0.0871971	0.244923
APC2	0.00140525	0.00162591	0.0183176	-0.0527191	0.374292	0.238822	0.00788071	0.00705713	0.00855634
APCDD1	0.00258214	0.00434955	0.074072	-0.0348232	0.339401	0.346217	0.0186692	0.025956	0.0194461
APCDD1L	0.00609693	-0.00119975	0.197814	-0.0386623	0.180811	0.335985	0.00384282	0.00379783	0.0035388
APEH	-0.010669	0.0112485	-0.0418186	-0.00431172	0.241293	0.257453	0.0150881	0.0124944	0.0108808
APEX1	-0.0224644	0.0272838	-0.0521923	0.0710136	0.0646868	0.0217662	0.05234	0.0269956	0.0277642
APEX2	-0.0106282	0.00347672	-0.0670913	-0.0180808	0.275745	0.454169	0.00902121	0.00512317	0.00496307
APH1A	-0.0101493	0.0115746	-0.0402716	0.0383295	0.317739	0.178118	0.0175079	0.0139084	0.015052
APH1B	-0.002873	0.00772595	0.0216577	0.0045592	0.330997	0.233758	0.00568326	0.0049807	0.00624623
API5	-0.0176357	0.014309	-0.0322131	0.00466863	0.193534	0.115267	0.0436374	0.0261545	0.0283962
APIP	-0.00588734	0.0186734	-0.013931	0.0811137	0.479694	0.115253	0.0144975	0.012422	0.0137098
APLF	-0.00587205	0.00644851	-0.0273484	0.0139577	0.356137	0.331614	0.00613532	0.0045765	0.00581315
APLP1	-0.0200629	0.021693	-0.0116275	0.019759	0.0882514	0.0130866	0.264406	0.176817	0.223513
APLP2	-0.0023195	0.0325032	0.0172036	0.112248	0.176246	0.00805857	0.0472023	0.0253072	0.0270401
APMAP	-0.0188135	0.0169736	-0.0276369	0.0153548	0.0795994	0.108838	0.0721648	0.0501192	0.0471018
APOBEC2	0.00575793	-0.00425543	0.142359	-0.0860312	0.37435	0.400997	0.00411956	0.00327464	0.00440046
APOC1B	3.93586e-05	-0.0231887	0.033645	-0.127759	0.127876	0.0176174	0.0506578	0.0569738	0.0364828
APOD	0.0121355	0.00161023	0.108658	-0.0471403	0.260044	0.191931	0.0305508	0.0397281	0.0498932
APOE	0.0298602	-0.00285852	0.0433668	-0.0131543	0.0171138	0.111791	0.581134	0.777493	0.618802
APOL2	0.00513749	0.00211436	0.0539798	-0.0693172	0.399495	0.296398	0.00485238	0.00536547	0.00590183
APOL5	-0.00312981	0.00390526	-0.0486598	0.0968266	0.46056	0.336013	0.00257365	0.00216184	0.00239881
APOLD1	-0.00145033	0.00137	-0.0241944	-0.0722325	0.4313	0.426423	0.00637238	0.00614638	0.00714713
APOM	-0.0030758	0.0115045	-0.0115566	0.0817191	0.435764	0.253575	0.00336932	0.00308326	0.00286639
APOO	-0.0156727	0.0333732	-0.0213941	0.0709904	0.0588015	0.00497356	0.0618244	0.0325895	0.0325322
APOOL	-0.00952834	0.0133684	-0.0357281	0.0108386	0.375607	0.175118	0.0261588	0.0170525	0.0168537
APOPT1	-0.00643785	0.0284995	0.0134533	0.0663409	0.546157	0.0175407	0.0413836	0.0296051	0.0310183
APP	-0.018651	0.0172293	-0.0231222	0.00326706	0.0590979	0.090923	0.247181	0.183673	0.195712
APPBP2	0.00320371	0.0127251	0.0624102	0.0103338	0.274672	0.15104	0.0318449	0.030343	0.0326107
APPL1	-0.00814226	0.0153414	-0.00790529	0.0175958	0.194312	0.128059	0.0492424	0.0323566	0.0362547
APPL2	-0.00293558	0.0152749	0.0272305	0.0630684	0.32095	0.105224	0.018576	0.0165975	0.0186246
APRT	-0.0254309	0.020952	-0.070633	0.0471825	0.0517184	0.143473	0.0650355	0.0377382	0.0413178
APTX	-0.0054004	0.0178156	-0.0849704	0.0929453	0.315966	0.0922115	0.00733723	0.00661344	0.00572959
ARAF	-0.00456723	0.00123776	-0.0328517	-0.00407809	0.269718	0.399676	0.00662032	0.00538921	0.0069468
ARAP1	0.0010027	0.000913623	0.0386404	-0.0289617	0.379806	0.49306	0.00758368	0.0100616	0.00903584
ARAP2	0.00859973	0.00704007	0.0967062	-0.0165722	0.295659	0.310582	0.0206416	0.0300905	0.0428625
ARAP3	0.00567717	0.00590237	0.0611149	0.0551342	0.503659	0.409899	0.00531533	0.00452085	0.003602
ARC	-0.0146332	0.0326391	-0.0447738	0.151414	0.217187	0.0207856	0.0219074	0.012979	0.010134
ARCN1	-0.0172997	0.0145731	-0.036959	0.003372	0.131047	0.118926	0.0503982	0.0291269	0.0329134
AREL1	-0.01261	0.00714416	-0.0410369	-0.0105944	0.265446	0.295534	0.0311161	0.0168448	0.0163926
ARF1	-0.0343173	0.0387415	-0.046425	0.0417096	0.0053037	0.00170414	0.19348	0.0947942	0.0982353
ARF3	-0.028496	0.0349927	-0.0309996	0.0417368	0.0199172	0.00467478	0.267179	0.143827	0.147575
ARF4	-0.0142679	0.0367684	-0.0164567	0.0712584	0.103899	0.00322859	0.093046	0.0526385	0.0572215
ARF5	-0.0261501	0.0608058	-0.0223252	0.101183	0.0343544	6.29991e-06	0.172683	0.0806748	0.0821269
ARF6	-0.0141578	0.00472212	-0.0434828	-0.0347453	0.175712	0.145289	0.0202704	0.0172997	0.0195262
ARFGAP1	-0.0164127	0.0124789	-0.0337517	-0.00925368	0.176479	0.12301	0.0473407	0.0344287	0.0310349
ARFGAP2	-0.00335127	0.0171291	0.0235554	0.0284515	0.376549	0.156032	0.0397023	0.0300413	0.0325311
ARFGAP3	-0.00553042	0.00899948	0.0172338	-0.00321736	0.334874	0.354536	0.0210056	0.0165107	0.0166643
ARFGEF1	-0.00915392	0.0161911	-0.0214776	0.0158302	0.421931	0.152783	0.035223	0.0277572	0.0263474
ARFGEF2	-0.0070301	0.0227773	-0.0185336	0.0712523	0.1899	0.0426361	0.0292746	0.0187028	0.0184577
ARFGEF3	-0.00514948	0.0182342	0.00732288	0.0597718	0.162105	0.141221	0.0225906	0.0163845	0.0192506
ARFIP1	-0.0043485	0.0213206	0.00355559	0.0430548	0.183955	0.0926968	0.0230807	0.0207299	0.022364
ARFIP2	-0.0166067	0.01621	-0.0397083	0.0403475	0.165317	0.179343	0.0223564	0.00971101	0.0121292
ARFRP1	-0.0169494	0.0185172	-0.0391984	0.0351702	0.156282	0.133887	0.0514798	0.0349721	0.0381793
ARG2	-0.0253393	0.0278142	-0.0466679	0.0345975	0.0602045	0.00880764	0.103048	0.0591702	0.0705473
ARGLU1	-0.0107324	0.0297548	-0.016212	0.0626291	0.27266	0.0244923	0.0587532	0.0331159	0.0374791
ARHGAP1	0.00588924	0.013572	0.0650582	0.00211978	0.403524	0.219945	0.0384464	0.0372096	0.0441878
ARHGAP10	-0.014165	0.016338	-0.0384579	0.0235075	0.229118	0.119886	0.0264561	0.0178733	0.0133256
ARHGAP12	-0.00158169	0.0215631	0.0346689	0.0548964	0.361571	0.0749912	0.0356894	0.0337292	0.0345544
ARHGAP15	-0.00401698	0.00976409	-0.0145715	-0.00457436	0.348829	0.229322	0.0110654	0.0141013	0.0186115
ARHGAP17	-0.00321177	0.00633885	0.0428138	0.00200968	0.201542	0.229922	0.0120557	0.017373	0.0178594
ARHGAP18	-0.000539829	0.00268512	-0.035964	0.0251434	0.386659	0.238528	0.00305873	0.0052195	0.00464892
ARHGAP20	-0.0131613	0.011568	-0.0545025	0.00569031	0.227723	0.271299	0.0310864	0.020224	0.0198116
ARHGAP21	-0.0171857	0.0419299	-0.0160204	0.0555724	0.100076	0.00115327	0.171829	0.10357	0.116487
ARHGAP22	0.00498374	0.0239984	0.0684158	0.101334	0.334453	0.0490652	0.0190509	0.0221982	0.0297456
ARHGAP23	0.00572888	0.00477148	0.113518	0.0683681	0.345976	0.192655	0.00699816	0.0113467	0.0169924
ARHGAP24	-0.0099924	0.023986	-0.00527285	0.0263598	0.217049	0.0626516	0.123028	0.170856	0.142246
ARHGAP25	0.00298873	0.00297245	0.168281	0.0199901	0.473545	0.321364	0.00150872	0.00212683	0.00213087
ARHGAP26	0.00455213	0.0212261	0.0539504	0.016474	0.25407	0.102786	0.0582467	0.0559439	0.0501351
ARHGAP28	-0.00953198	0.0162086	-0.00329702	0.0664315	0.296745	0.183958	0.0095915	0.00529052	0.00485756
ARHGAP29	-0.0039375	0.00615281	-0.019113	0.0449462	0.309312	0.367114	0.00475132	0.00753059	0.0064905
ARHGAP30	-0.00298236	0.00339823	-0.168122	-0.0759709	0.388468	0.121524	0.00149934	0.00161513	0.00245883
ARHGAP31	0.00407935	0.00186323	0.0830886	-0.0537454	0.610274	0.365288	0.00816084	0.0117463	0.010365
ARHGAP32	-0.0121964	0.044829	-0.00501085	0.0406499	0.148071	0.000368055	0.574321	0.431644	0.485805
ARHGAP33	-0.00384555	-0.00266508	-0.0878601	-0.070326	0.398147	0.338343	0.000917041	0.00148496	0.00102167
ARHGAP35	-0.0238435	0.0110091	-0.0313073	-0.00768793	0.0497655	0.0588496	0.218218	0.157192	0.149446
ARHGAP39	-0.00523837	0.0158515	-0.00058384	0.0184897	0.485372	0.150107	0.035194	0.0246595	0.0228321
ARHGAP4	-0.00394941	0.00433653	-0.0258092	0.036032	0.394435	0.304428	0.00414451	0.00542632	0.00433033
ARHGAP42	0.00158427	0.0158034	0.0398298	0.0805196	0.390772	0.191757	0.00696423	0.0105298	0.00811612
ARHGAP44	-0.0106742	0.017558	-0.0437992	0.0128018	0.324734	0.130401	0.0399873	0.0270363	0.0236348
ARHGAP45	0.0111905	0.00615828	0.212983	0.0513586	0.221977	0.24551	0.00511582	0.00629021	0.00632296
ARHGAP5	0.0206961	0.0243456	0.113381	0.0457645	0.05975	0.024382	0.0726951	0.0890305	0.0866868
ARHGAP6	0.000921285	0.0111262	0.0129489	0.0386068	0.374321	0.242227	0.0110961	0.0118634	0.0107444
ARHGAP9	0.00568132	0.000595591	0.146698	-0.0662101	0.27757	0.473392	0.00303809	0.00362751	0.00259369
ARHGDIA	-0.0156059	0.0151798	-0.0371882	0.0383376	0.119961	0.160396	0.0199292	0.0141893	0.0140859
ARHGDIB	0.00996685	0.0538324	0.0974138	0.2483	0.269069	9.98076e-05	0.0208352	0.0108397	0.013124
ARHGDIG	-0.00723085	0.0117611	0.00892188	0.0125652	0.152066	0.173887	0.0652016	0.0590135	0.0611934
ARHGEF10	0.00317756	0.00771855	0.0575622	0.02454	0.181574	0.302655	0.00572726	0.00700411	0.00761499
ARHGEF10L	-0.000426105	0.0100796	0.00835885	0.00208873	0.26485	0.339216	0.015941	0.021316	0.016916
ARHGEF11	-0.00782166	0.00964737	-0.0158104	-0.00225581	0.420937	0.317111	0.0264488	0.0196204	0.017735
ARHGEF12	-0.00352098	0.0295551	0.0292206	0.0622355	0.221776	0.0251451	0.0735816	0.054275	0.0544601
ARHGEF17	0.0016698	0.00931783	0.0269452	0.00881248	0.310862	0.425672	0.0140602	0.018152	0.0181959
ARHGEF2	-0.00985083	0.0205342	-0.0101314	0.0360536	0.244641	0.0863671	0.0440329	0.0315484	0.0329585
ARHGEF25	-0.0167266	0.033713	-0.03338	0.067341	0.183766	0.0103183	0.0679882	0.0240393	0.0252224
ARHGEF26	0.00882333	0.0107057	0.138885	0.0565772	0.293651	0.393967	0.00990432	0.0187685	0.0147356
ARHGEF28	-0.00898234	0.00519045	-0.0515197	-0.0292325	0.330993	0.322044	0.00881154	0.00751004	0.0073948
ARHGEF3	-0.0185995	0.0521298	-0.0244998	0.100772	0.0728709	0.0001834	0.122442	0.0424791	0.0460067
ARHGEF33	-0.00479023	0.0168623	0.00509903	0.0950298	0.324056	0.115748	0.0172993	0.00897003	0.0113725
ARHGEF37	0.00270387	0.0041525	0.0992609	0.0571051	0.532762	0.323108	0.00440337	0.0063664	0.00609431
ARHGEF40	0.013712	0.0222156	0.120975	0.0674338	0.263686	0.103577	0.0269106	0.0357671	0.0265759
ARHGEF6	-0.0048759	0.0123014	-0.00801238	0.0504147	0.371672	0.256822	0.0118371	0.0145927	0.0140379
ARHGEF7	-0.0267975	0.0369167	-0.0376926	0.0537564	0.030693	0.00395666	0.162538	0.0784893	0.0793736
ARHGEF9	-0.0333558	0.00618154	-0.075739	-0.0269926	0.0139075	0.158117	0.0800548	0.0439869	0.0396139
ARID1A	-0.00810824	0.0179297	0.00125049	0.0300548	0.292636	0.0809442	0.0609598	0.0445922	0.0467335
ARID1B	-0.0130402	0.0324732	-0.00264952	0.0612009	0.210349	0.0124108	0.104152	0.0829549	0.075593
ARID2	0.00500069	0.010241	0.0732072	0.00434031	0.58065	0.22145	0.0215625	0.0226987	0.0254449
ARID3B	-0.00514235	0.00576943	-0.053432	0.0394327	0.529475	0.234837	0.00452598	0.00514925	0.00488986
ARID4A	-0.0118497	0.0198835	-0.0109131	0.0215	0.127766	0.0902278	0.0451186	0.0269604	0.0291998
ARID4B	-0.0041868	0.0258133	0.01028	0.0337571	0.343931	0.0630271	0.0658319	0.0639652	0.0709512
ARID5A	0.00355268	0.0200994	0.0709302	0.159158	0.351172	0.135779	0.0079594	0.00572237	0.00627331
ARID5B	-0.0132428	0.00994522	-0.0283043	0.00846416	0.164878	0.152299	0.0511353	0.0352426	0.0394943
ARIH1	0.00109509	0.0167899	0.0483564	0.0628175	0.290279	0.130229	0.0191956	0.0178743	0.0162084
ARL1	-0.0236969	0.0165371	-0.0445921	0.0207545	0.0664349	0.0642472	0.0709324	0.0393092	0.0430938
ARL10	-0.0104204	0.00176193	-0.141352	-0.0227681	0.349214	0.347936	0.00333871	0.00234724	0.00264431
ARL13B	-0.0168461	0.0149463	-0.11131	0.0284527	0.132104	0.184543	0.0169371	0.0124422	0.0117467
ARL14EP	-0.00894115	0.0313417	0.000677187	0.126868	0.23569	0.0111658	0.0243201	0.0136588	0.0149836
ARL15	-0.008293	0.0242921	0.00833952	0.0411784	0.190593	0.0365155	0.0535101	0.0402339	0.0376836
ARL16	-0.0104864	0.0192799	-0.0484162	0.0956193	0.335579	0.0991015	0.0169132	0.00837076	0.00911041
ARL2	-0.0222244	0.0443759	-0.0173276	0.0614894	0.0515547	0.00019289	0.222716	0.13033	0.134051
ARL2BP	-0.016275	0.0231021	-0.048717	0.0599559	0.204366	0.045503	0.0374703	0.0284413	0.0286145
ARL3	-0.0289715	0.0409408	-0.0424902	0.0628232	0.0331191	0.00198193	0.144637	0.0961811	0.095417
ARL5A	9.44451e-07	0.00191554	0.0432595	-0.0347502	0.391285	0.215347	0.00309787	0.00340004	0.0035349
ARL5B	0.00188314	0.0103759	0.152274	0.197205	0.364999	0.277733	0.00127766	0.000869434	0.000883962
ARL6	-0.00958512	0.0164903	-0.0171935	0.0708847	0.23735	0.0974558	0.0149227	0.00605039	0.0071233
ARL6IP4	-0.0236086	0.0234623	-0.0426876	0.0438567	0.0673808	0.0334621	0.060198	0.0561594	0.058333
ARL6IP5	-0.0215942	0.0101526	-0.036146	-0.00745391	0.0523625	0.253426	0.0951998	0.0732515	0.0863358
ARL6IP6	-0.00270077	0.00435856	0.00278756	-0.0201204	0.455853	0.222775	0.0071712	0.0081382	0.00713559
ARL8A	-0.011168	0.0184029	-0.0107163	0.0194154	0.190683	0.0856779	0.075319	0.0492469	0.0523863
ARL8B	-0.0203223	0.0123778	-0.0319715	-0.00408063	0.1163	0.0263462	0.106816	0.0595607	0.0649995
ARMC1	-0.0117892	0.0248952	-0.016546	0.0632321	0.202071	0.0410084	0.046825	0.0270336	0.0369208
ARMC10	-0.0216929	0.0100724	-0.0531902	-0.00147715	0.0820902	0.250267	0.0387889	0.0226552	0.0223945
ARMC12	0.00523468	0.0040364	0.0682756	-0.0173423	0.389734	0.565247	0.00500736	0.00450436	0.00365959
ARMC2	0.000810826	0.0306876	0.0533746	0.157078	0.52174	0.0241266	0.0188111	0.0157364	0.0147252
ARMC4	0.00360824	0.0142319	0.163562	0.282476	0.505001	0.133764	0.00129899	0.00133762	0.0015102
ARMC5	-0.00575999	0.00444	0.00419359	-0.00190076	0.314263	0.489928	0.0138488	0.0127263	0.010114
ARMC6	-0.0023326	0.0098964	-0.0308469	0.0878037	0.439991	0.20766	0.00487244	0.00375802	0.00344531
ARMC7	-0.00408956	0.0116745	-0.0554835	0.05421	0.282375	0.351063	0.00632338	0.00534574	0.00511427
ARMC8	-0.0209264	0.0179188	-0.0558612	0.00560822	0.128225	0.146286	0.0543649	0.0356666	0.0360716
ARMC9	-0.00395515	0.0262602	0.00257453	0.0819769	0.295064	0.0276618	0.032937	0.0249352	0.0213535
ARMCX1	-0.00441308	0.0111658	0.0408518	0.134608	0.209452	0.0909395	0.00353448	0.0017438	0.00270172
ARNT	-0.000127732	0.00731893	0.0457	0.00879378	0.454227	0.531072	0.0117488	0.0125096	0.0118934
ARNT2	-0.00917736	0.0373559	-0.00291673	0.0448176	0.24599	0.00183922	0.197248	0.140527	0.134394
ARNTL	-0.00757158	0.00828624	-0.0393447	-0.019117	0.435448	0.236367	0.016225	0.0111598	0.0124588
ARNTL2	0.00661753	0.0179093	0.0894187	0.0935514	0.470677	0.142699	0.00833483	0.00576316	0.00599812
ARPC1A	-0.0268883	0.0491289	-0.0368683	0.0956115	0.0333305	0.000210481	0.123412	0.0395207	0.0501339
ARPC1B	0.000110178	0.00898251	0.0580872	0.0336132	0.458236	0.13971	0.0123406	0.0130127	0.017455
ARPC2	-0.0325005	0.0725717	-0.0282624	0.100315	0.00845225	2.05854e-08	0.326677	0.141691	0.165918
ARPC3	-0.026543	0.0644743	-0.0361235	0.132717	0.0384245	4.29349e-07	0.158201	0.0633528	0.0713263
ARPC4	-0.0197331	0.023886	-0.0254992	0.0258792	0.049066	0.0232794	0.123923	0.0741617	0.072176
ARPC5	-0.0241875	0.0611255	-0.0309067	0.125528	0.0651649	2.47004e-06	0.140023	0.0491988	0.0593115
ARPP19	-0.0293421	0.00396282	-0.0320949	-0.0255745	0.0189373	0.18672	0.223398	0.144876	0.152909
ARPP21	-0.0103776	0.0174244	-0.00345286	0.0041457	0.132219	0.129002	0.103225	0.0806692	0.0690491
ARRB1	-0.000275702	0.00705878	0.0216803	-0.0157303	0.456497	0.244301	0.0310245	0.0328207	0.0330237
ARRB2	-0.0172966	0.0239577	-0.0372959	0.0613696	0.103836	0.0797125	0.0461313	0.0196832	0.0245071
ARRDC2	-0.0157245	-0.000803687	-0.0558495	-0.0649867	0.0711397	0.494759	0.0159089	0.0129833	0.017018
ARRDC3	-0.00419251	0.00538316	-0.0454806	-0.0151658	0.291576	0.369236	0.0113317	0.0100845	0.0109732
ARRDC4	-0.0124285	0.00127455	-0.0623131	-0.0186339	0.314476	0.384446	0.00878485	0.00416789	0.00470431
ARSA	-0.0119182	0.00258644	-0.10713	-0.0583872	0.249043	0.236499	0.00939436	0.00798864	0.0085373
ARSB	-0.000940437	0.0190699	0.038791	0.0806901	0.397767	0.0952914	0.0187418	0.0177833	0.0237971
ARSDR1	-0.00565936	0.0159472	0.0252486	0.0833816	0.359993	0.0957389	0.0131869	0.00843322	0.00953049
ARSE	-0.00485875	-0.00075864	-0.00925717	-0.0306466	0.37413	0.303947	0.0101105	0.00758484	0.00586235
ARSF	0.00754284	0.0065111	0.169969	0.0365615	0.293946	0.257578	0.00172822	0.00198292	0.00227417
ARSG	-0.00276558	0.00113098	-0.00974631	-0.0810897	0.379057	0.354659	0.00426287	0.00470572	0.00402731
ARSJ	-0.000352226	-0.000896455	0.0274799	-0.0732762	0.348435	0.549723	0.00165271	0.00229459	0.00178902
ARSK	-0.00666274	0.0105715	-0.0791949	0.0596318	0.268057	0.304488	0.0043495	0.00394094	0.00383993
ARV1	-0.00797306	0.0236025	-0.0139123	0.0583918	0.381512	0.0552842	0.0407943	0.02286	0.0291786
ARVCF	-0.00292929	0.0174855	0.0103387	0.0107407	0.363282	0.168855	0.0733154	0.075733	0.0712444
AS3MT	-0.00954324	0.0119768	-0.047595	0.020017	0.342826	0.214517	0.015564	0.0120815	0.0128989
ASAH1	-0.0113029	0.0257829	-0.0110651	0.0533806	0.320623	0.0303966	0.066479	0.0249873	0.0250257
ASAP1	-0.00161874	0.0224572	0.0221894	0.0539626	0.344679	0.083639	0.048717	0.0399778	0.0372622
ASAP2	0.00948386	0.00894662	0.064959	-0.0150141	0.246532	0.388094	0.0310049	0.0340326	0.0309467
ASAP3	-0.0113802	0.0108358	-0.0206904	0.00482589	0.280125	0.215374	0.0447707	0.0613909	0.0469255
ASB1	-0.01692	0.00668139	-0.0525292	-0.00536402	0.177674	0.125422	0.0357302	0.0271652	0.0264755
ASB13	-0.00321115	0.00339248	-0.0859153	0.15162	0.477036	0.330388	0.00116482	0.000800713	0.00117728
ASB14	-0.00307562	0.0135126	-0.00157167	0.0340271	0.275272	0.164309	0.0158133	0.011135	0.0111635
ASB18	-0.0050997	0.0126101	-0.0690353	0.12097	0.302127	0.275888	0.00351886	0.00252373	0.00419895
ASB2	-0.0202927	0.0123042	-0.121085	0.0185252	0.14204	0.304392	0.0172892	0.00867927	0.00751054
ASB3	0.0033917	0.0220564	0.0324422	0.0098702	0.282074	0.0283478	0.145425	0.179793	0.152707
ASB5	-0.000387168	-0.00111418	-0.0198648	-0.1146	0.321371	0.447284	0.00129075	0.00117853	0.00162101
ASB6	-0.0112099	0.0166706	-0.00223703	0.0203102	0.291554	0.05568	0.0609541	0.0428536	0.0421657
ASB7	-0.00755708	0.00860829	-0.0407176	-0.0155122	0.376003	0.519617	0.0106524	0.00657842	0.00801782
ASB8	-0.00457311	0.0165831	0.0102049	0.0338532	0.32227	0.108954	0.0263953	0.0194353	0.0218204
ASCC1	-0.00341434	0.0110411	0.0114586	0.0328624	0.524926	0.327333	0.017019	0.0177404	0.0196031
ASCC2	-0.00158126	0.0156838	0.029283	0.0273722	0.293648	0.126683	0.0180867	0.0129422	0.0139645
ASCC3	-0.00551754	0.00770315	-0.000969511	0.00565216	0.260427	0.327432	0.0246087	0.0215214	0.0228388
ASCL1	0.00891755	0.00283682	0.147399	-0.0425494	0.391723	0.389974	0.0100083	0.0164321	0.0150583
ASF1A	-0.00450736	0.0186882	-0.00323753	0.0907395	0.340784	0.147984	0.0131284	0.00986191	0.0124303
ASF1B	0.00235247	0.00469992	0.0543738	-0.00253357	0.377383	0.336431	0.00416183	0.00382921	0.00453477
ASGR1	0.00532718	0.0268268	0.0833488	0.231776	0.262202	0.0595475	0.00722444	0.00386297	0.00587859
ASH1L	-0.010374	0.0374446	0.00262648	0.0436591	0.129132	0.00732988	0.155359	0.124356	0.116825
ASH2L	-0.0240894	0.00765593	-0.0874199	-0.0150858	0.0725809	0.350291	0.0445727	0.0278012	0.0258763
ASIC1	0.00127272	-0.00171569	0.0260891	-0.0767443	0.443343	0.4358	0.0120047	0.0123206	0.0129405
ASIC2	-0.00676823	0.0290387	0.0106682	0.0404047	0.236908	0.0196927	0.138662	0.102606	0.103512
ASIC3	-0.0066671	0.0119077	-0.056367	0.0552984	0.200837	0.231248	0.0127276	0.00723891	0.00786105
ASIP	-0.00916145	0.0241083	0.00254204	0.128776	0.280798	0.0471254	0.0140239	0.0062521	0.00590213
ASNA1	-0.0135722	0.0410163	-0.0016379	0.0768426	0.140574	0.00293125	0.083514	0.0475421	0.0495391
ASNSD1	-0.0100136	0.0188012	-0.0106519	0.0677469	0.135494	0.156361	0.0232356	0.0152926	0.0187236
ASPA	0.00927049	0.00453946	0.170124	-0.0447885	0.275534	0.227695	0.00394017	0.0063359	0.0123783
ASPH	-0.0151208	0.0428172	-0.0300582	0.0821293	0.20588	0.00167591	0.0804838	0.05953	0.0548974
ASPHD1	-0.00347716	0.00986032	-0.00271559	0.0419534	0.316904	0.264197	0.00912697	0.00740346	0.00649758
ASPHD2	-0.0260556	0.01037	-0.147148	0.0197597	0.0549731	0.170969	0.0171024	0.00748073	0.00667531
ASPSCR1	-0.00387505	0.014762	0.0268919	0.0273137	0.3914	0.20742	0.0333495	0.0290307	0.0279626
ASRGL1	-0.0257682	0.0169069	-0.0892042	0.0564293	0.0583638	0.0653877	0.0367442	0.0223277	0.0219921
ASTE1	0.000945573	0.00857447	0.0689174	0.0916201	0.446278	0.404362	0.00514304	0.00335101	0.0032817
ASTN1	-0.0219819	0.0329188	-0.0347311	0.068886	0.0547694	0.00790951	0.0941943	0.0610086	0.0597526
ASTN2	0.00317588	0.0326511	0.0441596	0.0652242	0.512753	0.0186823	0.0760699	0.0577597	0.0587696
ASXL1	-0.00171942	0.0133513	0.0213581	0.0321998	0.647366	0.301096	0.0159296	0.0160862	0.0176306
ASXL2	0.00832986	0.00708266	0.10126	0.000251347	0.326529	0.384076	0.0173884	0.016294	0.0147326
ASXL3	0.00764595	0.0102188	0.109821	0.104202	0.313602	0.353042	0.00646705	0.00763679	0.00941894
ATAD2	-0.00419726	0.00971649	-0.0176651	0.0320486	0.260312	0.286268	0.00818497	0.00618608	0.00502522
ATAD2B	-0.0015164	0.010802	0.0124244	-0.00277472	0.457063	0.148411	0.0202921	0.0249818	0.0257709
ATAD5	-0.00483207	0.00337246	-0.0407318	0.0294176	0.330594	0.505795	0.0062037	0.00684444	0.00628077
ATAT1	-0.0101957	0.0212946	-0.00301743	0.058926	0.275342	0.123714	0.0259953	0.0145625	0.0150712
ATCAY	0.00223811	0.0119964	0.044468	0.0277805	0.527839	0.222901	0.0123269	0.00920211	0.00841268
ATE1	-0.00141988	0.0126495	0.0305997	0.0297188	0.484264	0.157519	0.0246403	0.0219863	0.0257377
ATF1	0.000721419	0.0134188	0.0679671	0.0257971	0.438663	0.188205	0.0179143	0.0164504	0.0169347
ATF2	-0.00440461	0.0218399	0.0118423	0.096396	0.3229	0.0789318	0.0123472	0.0115877	0.0124085
ATF4	-0.00852401	0.0253787	-0.000491698	0.0289837	0.34538	0.0511893	0.0875653	0.0650138	0.0681156
ATF5	0.00511761	0.00217741	0.0919849	0.0106263	0.563029	0.366695	0.0015919	0.00115952	0.00165882
ATF6	-0.00183066	0.0122471	0.0200807	0.0523775	0.416879	0.155389	0.00857237	0.00807458	0.00825545
ATF6B	-0.00559017	0.0100875	-0.00949804	0.00453373	0.290916	0.282367	0.015042	0.0105937	0.0104353
ATF7IP	-0.00416885	0.0199599	0.026428	0.0458271	0.341705	0.0771381	0.0316292	0.03037	0.0337241
ATF7IP2	0.00301091	0.0163965	0.0585065	0.121312	0.359278	0.199887	0.00927216	0.00588562	0.00598437
ATG10	-0.00191376	-0.000620572	0.00780739	-0.0754997	0.346761	0.46695	0.00789063	0.00903551	0.00786356
ATG101	-0.0193897	0.02985	-0.0515134	0.0783532	0.0978117	0.0162816	0.0459927	0.0232287	0.0238206
ATG12	-0.0155273	0.0359521	-0.031035	0.099826	0.19426	0.00295977	0.0568948	0.02976	0.0324935
ATG13	-0.0127707	0.00680284	-0.0136096	-0.0163996	0.224113	0.286167	0.046982	0.0367541	0.0404434
ATG14	-0.00427829	0.0230087	-0.0353974	0.103702	0.368655	0.100565	0.0154006	0.0112123	0.0104117
ATG16L1	-0.00859827	0.00914463	-0.0189321	0.0309743	0.249721	0.434521	0.0222296	0.0133407	0.0166687
ATG16L2	-0.00512486	0.007948	-0.0031964	0.0283656	0.374058	0.336933	0.00670424	0.00609797	0.00721922
ATG2A	-0.00849077	0.0111105	-0.0492608	0.0463487	0.372715	0.268479	0.00835213	0.00830232	0.00725108
ATG2B	-0.003042	0.011483	0.0184285	0.0136287	0.392657	0.213687	0.0200619	0.0126212	0.0136741
ATG3	-0.0108092	0.030696	-0.0258701	0.092516	0.365777	0.0103669	0.0386642	0.0259389	0.0332575
ATG4A	-0.00401737	0.0146658	-0.0531083	0.0783058	0.223711	0.194177	0.00537631	0.00361087	0.0035947
ATG4B	-0.0134685	0.0208292	-0.0239289	0.0512184	0.209939	0.073117	0.0457235	0.0288427	0.0277809
ATG4C	-0.00248329	0.0164718	0.0381635	0.0655112	0.198348	0.12383	0.0186567	0.0175089	0.0225203
ATG4D	-0.00329001	0.00927992	0.0360315	0.00929469	0.381555	0.35206	0.0302092	0.0249914	0.0267969
ATG5	-0.0159987	0.0206849	-0.0309369	0.0581549	0.168339	0.0705608	0.0348403	0.0184404	0.0209164
ATG7	0.00488161	0.0121078	0.0701999	-0.00259751	0.444649	0.197217	0.0380999	0.0331513	0.0299493
ATG9A	-0.0121385	0.0121784	-0.00442738	0.00386523	0.135296	0.0423861	0.0600915	0.0462469	0.040036
ATG9B	-0.00265655	0.00487929	-0.0172729	0.0092003	0.470338	0.374612	0.00542681	0.00527985	0.00446555
ATIC	-0.00662889	0.00854078	-0.033809	0.0545988	0.490964	0.476568	0.00810072	0.005615	0.00490692
ATL1	-0.0334184	0.0203596	-0.0494908	0.0119156	0.0103931	0.0257086	0.154476	0.0765699	0.0816809
ATL2	-0.00979308	0.00785425	-0.0850612	-0.00135012	0.367637	0.415157	0.0121904	0.0148883	0.0113796
ATL3	0.00249483	0.00942969	0.0562572	-0.00205156	0.387734	0.235638	0.00684924	0.00753593	0.00807441
ATM	0.00457469	0.0200779	0.0632197	0.0645029	0.43558	0.0839706	0.0211216	0.0202651	0.0215789
ATMIN	-0.0169594	0.000869671	-0.0416983	-0.0546139	0.167871	0.259448	0.0313236	0.0163899	0.021225
ATN1	-0.00999177	0.00768483	-0.0137116	-0.014251	0.396094	0.346194	0.0219657	0.0224996	0.0217755
ATOX1	-0.0159648	0.0409946	-0.0108265	0.0528417	0.11648	0.00121909	0.183304	0.12279	0.137688
ATP10A	-0.00118381	0.00432485	0.0166832	-0.0700477	0.383235	0.350884	0.0130398	0.0209694	0.0161335
ATP10B	0.00315885	0.0130007	0.0673299	0.113069	0.457742	0.176389	0.00556599	0.00725655	0.00930292
ATP10D	-0.00842416	0.00945898	-0.129875	0.0335804	0.471373	0.217509	0.00516912	0.00526027	0.00514855
ATP11A	0.00104096	0.0120174	0.0483682	0.0708806	0.326356	0.251953	0.0107997	0.0113734	0.0115131
ATP11B	0.000153198	0.00305879	0.00501747	-0.0574613	0.388247	0.26538	0.00987644	0.00935736	0.00982772
ATP13A1	-0.00774452	0.0124087	-0.00547342	0.00299049	0.474837	0.120903	0.0245388	0.0170633	0.0148899
ATP13A2	-0.00498244	0.0144516	-0.0014676	-0.000653546	0.263284	0.0754219	0.0571106	0.0431605	0.0432492
ATP13A3	-0.0050684	0.0100318	-0.0010262	0.0344574	0.276907	0.212269	0.0206221	0.0178873	0.0180333
ATP13A4	0.00942741	0.00542989	0.111766	-0.00345526	0.208186	0.46313	0.0166632	0.0273981	0.0204661
ATP13A5	-0.00246093	0.00672959	0.0235319	-0.00727766	0.289305	0.278529	0.00837712	0.00880019	0.00870358
ATP1A1	-0.0142743	0.00946678	-0.014137	-0.0112184	0.220473	0.0789762	0.205466	0.142991	0.134842
ATP1A3	-0.0234416	0.0165244	-0.0246397	0.0116334	0.0619062	0.0122766	0.164943	0.0866812	0.089584
ATP1A4	0.0307461	0.0197637	0.0892029	0.00372349	0.025955	0.065426	0.189713	0.262544	0.220038
ATP1B1	-0.00642728	0.0408193	0.00158628	0.0465568	0.434216	3.19173e-05	0.639954	0.348524	0.399248
ATP1B2	0.00317989	0.00594964	0.0905938	0.0341264	0.310407	0.43817	0.00302908	0.00380255	0.00371278
ATP1B3	-0.0180255	0.0235227	-0.101125	0.09482	0.149374	0.0723712	0.0142855	0.00947111	0.0107102
ATP23	-0.00473961	0.012306	-0.00641875	0.0345105	0.402728	0.174921	0.00953573	0.00784538	0.00701034
ATP2A1	-0.00710048	0.0137015	-0.027215	0.03061	0.310345	0.174892	0.027325	0.0204652	0.0188837
ATP2A2	-0.0300008	0.0421794	-0.0376101	0.0566279	0.0264581	0.000262067	0.256758	0.129265	0.134747
ATP2B1	-0.0765935	-0.0120203	-0.0878533	-0.0219076	2.01188e-08	0.00882235	0.470518	0.172815	0.169365
ATP2B2	-0.0385256	0.0146376	-0.0740382	-0.000206964	0.00445539	0.059863	0.180016	0.118533	0.117348
ATP2B3	-0.030321	0.00848427	-0.0987662	-0.00565444	0.0211576	0.0873643	0.0596694	0.0224417	0.0265041
ATP2B4	-0.0314973	0.0181087	-0.0722479	0.0176386	0.0245118	0.0560704	0.0898165	0.038192	0.0336185
ATP2C1	0.00216652	0.039734	0.0362739	0.0993456	0.447292	0.00245956	0.068971	0.0408207	0.0461239
ATP5A1	-0.0139987	0.0403081	-0.0050763	0.0505326	0.294636	0.00024838	0.280735	0.187319	0.202676
ATP5B	-0.0105848	0.0389439	-0.0142837	0.110867	0.255184	0.00255533	0.0325832	0.0174137	0.0201083
ATP5C1	-0.0263439	0.0608006	-0.0342986	0.124146	0.0198394	5.30844e-06	0.135446	0.069674	0.0769842
ATP5D	-0.0245176	0.0573394	-0.0213523	0.0854435	0.0729559	6.87709e-06	0.259527	0.159306	0.160215
ATP5G2	-0.00544377	0.0617649	0.0147348	0.0816366	0.224997	7.21177e-06	0.302203	0.208838	0.243491
ATP5G3	-0.0287219	0.0552503	-0.0305429	0.103019	0.0165384	1.67062e-06	0.171454	0.0813827	0.0973607
ATP5I	-0.0131793	0.0323729	-0.00521045	0.0318701	0.15653	0.000638459	0.547168	0.369856	0.435366
ATP5J	-0.00455008	0.0593495	0.0177465	0.077389	0.18064	3.62357e-06	0.315891	0.231479	0.278539
ATP5O	-0.0313954	0.0611938	-0.0232527	0.0723705	0.00537634	2.72608e-07	0.429988	0.282444	0.324657
ATP5S	-0.016499	0.0291699	-0.0238023	0.0467488	0.0860789	0.0294417	0.068966	0.0423487	0.0388226
ATP6	0.0675438	-0.00837645	0.014369	-0.000276117	2.01724e-08	7.44218e-12	2.47797	2.94894	2.64696
ATP6AP1	-0.0196258	0.0101265	-0.0206248	-0.0107258	0.117551	0.101106	0.159642	0.105949	0.101242
ATP6AP1L	-0.00533274	0.00671539	-0.00146364	0.00187915	0.418319	0.325684	0.00940376	0.00901849	0.0107474
ATP6AP2	-0.0121807	0.0299824	-0.00450844	0.0542373	0.182034	0.00304901	0.102886	0.0603809	0.0651535
ATP6V0A1	-0.0110083	0.0105464	-0.00341021	-0.0104133	0.174258	0.130232	0.148141	0.0993809	0.0981307
ATP6V0A4	-0.00385619	-0.0014001	-0.0210984	-0.124118	0.568533	0.536761	0.00202704	0.00194729	0.00172182
ATP6V0B	-0.0291831	0.032665	-0.0337461	0.0386957	0.00747773	0.000662183	0.326023	0.169328	0.181615
ATP6V0C	-0.0419604	0.00184622	-0.0468944	-0.00849435	0.00244713	0.0381784	0.421562	0.274147	0.281287
ATP6V0D1	-0.0279327	0.0228323	-0.0479352	0.0257249	0.0455846	0.00747558	0.146186	0.0797793	0.0778106
ATP6V0E1	-0.0106261	0.0160172	-0.0183633	0.029811	0.33863	0.102657	0.0305552	0.0284566	0.0318366
ATP6V1B2	-0.0292642	0.0183671	-0.0463512	0.0118787	0.0229968	0.0119556	0.156099	0.0751579	0.0800221
ATP6V1C1	-0.0159386	0.0279291	-0.0298333	0.0592652	0.169869	0.0261762	0.043237	0.0235962	0.0233312
ATP6V1C2	-0.00773317	0.0115899	-0.0756527	0.0366656	0.424518	0.219262	0.00660666	0.00621673	0.00558625
ATP6V1D	-0.0293458	0.0315514	-0.0354191	0.0375532	0.0130105	0.0133337	0.156202	0.0767711	0.0873993
ATP6V1E1	-0.040989	0.0602533	-0.0442473	0.0817857	0.00105253	6.67627e-07	0.339721	0.15326	0.16629
ATP6V1F	-0.0307908	0.0455353	-0.0302657	0.065212	0.0147466	0.000707985	0.204768	0.120718	0.132154
ATP6V1G1	-0.0231691	0.0456314	-0.0266095	0.0821448	0.0234087	0.000405965	0.138444	0.0853128	0.0949942
ATP6V1G2	-0.0387342	0.0334628	-0.0731655	0.0485182	0.0058318	0.00536121	0.133601	0.0635482	0.0676555
ATP6V1H	-0.0247465	0.0468311	-0.0439482	0.0746651	0.0385478	0.000452135	0.153123	0.07079	0.0675385
ATP7A	0.00298062	0.00952752	0.0323347	0.0501162	0.272226	0.318668	0.00756413	0.00715558	0.00741383
ATP7B	0.000130568	0.0108212	0.0437378	0.0401903	0.554539	0.219279	0.00490153	0.00378093	0.00260622
ATP8	0.00551274	0.00801378	0.0333643	-0.022081	0.369958	0.228264	0.117299	0.157593	0.133179
ATP8A1	-0.0621302	0.00320327	-0.109545	-0.0223579	9.44205e-06	0.059386	0.177998	0.0917916	0.100505
ATP8A2	-0.00974931	0.0134892	-0.00664665	-0.00343259	0.25144	0.107175	0.0399072	0.0375387	0.0349708
ATP8B1	0.00260292	0.00471732	0.0812258	0.0633482	0.481766	0.396601	0.00496161	0.00573139	0.00546675
ATP8B2	-0.00281924	0.00365921	0.0155036	-0.0467131	0.217037	0.298806	0.0125723	0.00921294	0.00821384
ATP8B4	0.00606393	0.01018	0.0576573	0.0810164	0.422902	0.356784	0.00517745	0.00534459	0.00615284
ATP9A	-0.0107401	0.0151021	-0.00257848	-0.0103579	0.21783	0.13133	0.119481	0.101432	0.0853244
ATP9B	-0.00314657	0.0210171	0.0264731	0.0621307	0.175607	0.122255	0.0331679	0.0342704	0.0321498
ATPAF1	0.00211433	0.0115494	0.0430451	0.0612094	0.506873	0.18431	0.0212884	0.0175358	0.0224885
ATPAF2	-0.00495277	0.0271849	0.0254719	0.109764	0.419908	0.0275591	0.0230963	0.0154927	0.0148509
ATPIF1	-0.032117	0.0462611	-0.0282324	0.048792	0.00839624	1.0705e-05	0.67665	0.430664	0.475501
ATR	-0.00185623	0.0120704	0.0352608	0.0183178	0.255345	0.234905	0.0174966	0.0139141	0.0145391
ATRAID	-0.00366129	0.0160257	0.0451558	0.0635882	0.283841	0.154887	0.0181163	0.0128766	0.0171838
ATRIP	-0.00571272	0.0135248	-0.00570517	0.0566084	0.26518	0.212094	0.0183989	0.00963743	0.0080757
ATRN	0.00289381	0.0185452	0.052161	0.0844127	0.408568	0.0672491	0.0189588	0.0129932	0.0156553
ATRNL1	-0.0110829	0.00818895	-0.017835	-0.0231019	0.165084	0.185379	0.0556882	0.0464145	0.0474023
ATRX	-0.0134641	0.0361618	-0.0112988	0.0462846	0.240512	0.00309777	0.127725	0.0802843	0.0846351
ATXN1	0.00563807	0.0225171	0.0705204	0.135938	0.511659	0.107921	0.00922032	0.00855117	0.0075225
ATXN10	-0.0327637	0.0306026	-0.0593898	0.0486929	0.0128965	0.00617923	0.109326	0.0540466	0.0573348
ATXN2	-0.0148031	0.0200225	-0.0264874	0.019273	0.194734	0.0587866	0.0938728	0.0862411	0.0809191
ATXN2L	-0.00185434	0.0126251	0.0284703	0.0642222	0.408246	0.114392	0.0134854	0.010084	0.0102476
ATXN7	-0.00168231	0.0142403	0.0234213	0.0660253	0.46753	0.221893	0.0130004	0.0112598	0.0121972
ATXN7L1	-0.000539438	0.0256007	0.0119284	0.063574	0.330274	0.0513915	0.0388869	0.0340938	0.0308201
ATXN7L2	-0.00570559	0.0083415	-0.0229597	0.0454191	0.394932	0.371265	0.00611004	0.00200726	0.00229267
ATXN7L3	-0.0203512	0.00730287	-0.043362	-0.0286265	0.118204	0.192148	0.0567208	0.0433599	0.0411357
ATXN7L3B	-0.00283152	0.0277275	0.00253768	0.17133	0.365416	0.0240071	0.0134179	0.00642903	0.00868113
AUH	-0.0195707	0.00931519	-0.0514572	-0.0180358	0.115199	0.207502	0.0557122	0.0468425	0.0531416
AUNIP	0.00302801	0.00477693	0.0620216	-0.00440628	0.474192	0.522931	0.00695111	0.00566251	0.00485514
AUP1	-0.0134947	0.0257372	-0.010331	0.0457653	0.209147	0.0541018	0.0664682	0.0468044	0.0509737
AURKA	0.00165039	0.00393005	0.0903578	0.00873183	0.483586	0.332993	0.00192844	0.00156242	0.00158385
AURKAIP1	-0.0177819	0.0299241	-0.0262249	0.0363955	0.112102	0.0136944	0.09524	0.0662893	0.0669726
AUTS2	-0.0124042	0.0169617	-0.00232861	0.0104476	0.144494	0.0370992	0.210033	0.191107	0.190407
AVEN	0.00283577	0.00825425	0.0388339	-0.0128108	0.57224	0.33363	0.0095283	0.00869467	0.00792199
AVIL	-0.0114952	0.000861699	-0.146243	-0.0650089	0.293079	0.35333	0.00352478	0.00246527	0.00248554
AVPI1	-0.00918199	0.0129662	-0.0133814	0.0485154	0.141675	0.27696	0.0137646	0.011441	0.0129039
AXDND1	-0.00601314	0.0104773	-0.0857177	0.100488	0.332251	0.286403	0.00426957	0.00383459	0.00453817
AXIN1	0.00315007	0.0180389	0.0516597	0.0720109	0.41042	0.144177	0.0207362	0.0190759	0.0182354
AXIN2	-0.00840803	0.0108591	-0.0336785	0.0171235	0.247674	0.231679	0.013561	0.0129808	0.010009
AXL	-0.00391496	0.00418536	-0.0499818	-0.0249452	0.310218	0.33094	0.0119561	0.0173223	0.0128401
AZI2	-0.0200416	0.014707	-0.0741395	0.0266859	0.0935188	0.158705	0.0314012	0.0162466	0.0216694
AZIN1	-0.0104904	0.00973061	-0.0204236	-0.0164889	0.326792	0.148228	0.0356045	0.0305136	0.0302885
AZIN2	-0.0279803	0.0246024	-0.0592906	0.0459311	0.0184678	0.045443	0.0639243	0.0224356	0.0217488
B2M	0.00421802	0.00419896	0.092773	0.00687957	0.407311	0.392147	0.00622979	0.00872495	0.00874371
B3GALNT2	-0.00964277	0.019045	-0.0386829	0.026497	0.340576	0.115969	0.0279426	0.0194555	0.0201578
B3GALT2	-0.00073454	0.00622402	-0.0135037	0.0543023	0.359012	0.324988	0.00171122	0.000992316	0.00061337
B3GAT1	-0.0195744	0.0306535	-0.0236073	0.0318187	0.0990811	0.0076761	0.158145	0.148354	0.103795
B3GAT2	-0.0104259	0.0166801	-0.0111481	0.0310179	0.263774	0.106362	0.0364137	0.0236712	0.0221503
B3GAT3	-0.0103358	0.0237559	-0.0346259	0.0607368	0.416565	0.0648322	0.0303067	0.0218351	0.0204817
B3GLCT	0.00652405	0.00171824	0.133357	-0.00425128	0.348821	0.45547	0.00784608	0.0131458	0.0153554
B3GNT4	-0.0200603	0.0167513	-0.0925668	0.0563523	0.130608	0.110217	0.0228364	0.00990203	0.00853906
B3GNTL1	-0.00817821	0.0153768	-0.0133882	0.0164569	0.239221	0.144804	0.0291613	0.0189517	0.0188356
B4GALNT1	-0.0228867	0.0225962	-0.0768157	0.0470538	0.0511863	0.044903	0.0507773	0.0193161	0.0180598
B4GALNT3	-0.00985524	0.0103655	-0.0198832	0.056378	0.230484	0.132429	0.0104803	0.00858952	0.00819432
B4GALNT4	-0.0173444	0.0267081	-0.0471623	0.0582707	0.179562	0.034953	0.044558	0.039555	0.0316897
B4GALT1	0.00256988	0.00738099	0.071299	0.0236701	0.479562	0.324756	0.0037948	0.0047394	0.00453525
B4GALT2	-0.0127978	0.00271947	-0.0249011	-0.0281073	0.288838	0.474858	0.0323083	0.0394098	0.027371
B4GALT3	-0.0148344	0.0198371	-0.0266503	0.0374765	0.175482	0.0875211	0.0405381	0.022291	0.0251928
B4GALT4	0.00642841	0.00782207	0.106949	0.00206506	0.372726	0.327976	0.0102022	0.0127202	0.0119886
B4GALT5	-0.0236481	0.0228098	-0.0435048	0.0365923	0.0543882	0.0390206	0.0762297	0.0319892	0.0349996
B4GALT6	-0.023586	0.0111268	-0.0863623	0.000386043	0.0788293	0.238837	0.0380814	0.021724	0.0202021
B4GALT7	-0.00032558	0.0187183	0.018432	0.102076	0.284781	0.0876626	0.0197608	0.0139421	0.0134317
B4GAT1	-0.018055	0.0221353	-0.0148693	0.0276995	0.0686363	0.0104423	0.14118	0.0657181	0.0686991
B9D1	-0.018385	0.033408	-0.0414205	0.123572	0.146992	0.00866652	0.0413909	0.0186796	0.0197116
B9D2	-0.00936111	0.0250569	-0.0173373	0.0904758	0.39984	0.0515179	0.0304496	0.0134214	0.0162907
BAALC	-0.00416214	0.024154	0.0132081	0.0206926	0.300423	0.0157978	0.188405	0.18437	0.182914
BAAT	0.00428104	0.00579395	0.091637	-0.0595706	0.551208	0.206823	0.00270138	0.00116467	0.00178614
BABAM1	-0.0150158	0.0214335	-0.0124139	0.0311942	0.128856	0.041599	0.0809701	0.0455731	0.0513175
BABAM2	0.00161233	0.0216002	0.0425997	0.0545395	0.565635	0.088402	0.0328647	0.0319555	0.0273394
BACE1	-0.00606756	0.0100627	-0.0103846	-0.0179543	0.422646	0.139331	0.0624273	0.0479081	0.0589366
BACE2	-0.01242	-0.00229436	-0.10395	-0.11807	0.219253	0.40317	0.00985859	0.010409	0.00889411
BACH1	0.00678171	-0.00130883	0.12748	-0.113167	0.399922	0.403437	0.0052857	0.00735972	0.00782621
BACH2	0.00277746	0.0112739	0.0245956	0.129965	0.347109	0.334924	0.00454762	0.00614058	0.00650354
BAD	-0.000375975	0.0222344	0.0395836	0.0605826	0.389594	0.0800845	0.0403653	0.0331582	0.0333946
BAG1	-0.0121807	0.0190074	-0.022471	0.0413578	0.241415	0.112589	0.0487978	0.0424157	0.0515875
BAG2	-0.0108691	0.00730116	-0.0798463	0.076214	0.246988	0.312919	0.00687896	0.00390709	0.003697
BAG3	0.00454514	0.0139263	0.131488	0.14955	0.258549	0.105695	0.00431918	0.00608943	0.00729873
BAG4	-0.0201324	0.0117417	-0.0548419	0.00988182	0.143979	0.0895678	0.0332654	0.0169191	0.0146337
BAG5	-0.00535242	0.0162019	-0.00384154	0.0825957	0.29731	0.142492	0.016527	0.00799286	0.00947159
BAG6	-0.0126787	0.0156329	-0.0137738	0.00874917	0.134044	0.107968	0.0589791	0.0465482	0.0427843
BAHD1	-0.0138471	0.0103051	-0.0564938	-0.0129033	0.304091	0.263156	0.0258363	0.0131235	0.01546
BAIAP2	-0.0566071	0.0237383	-0.0753138	0.0187882	4.31913e-05	0.0189991	0.318319	0.128163	0.119422
BAIAP2L1	-0.0059571	0.00553367	-0.132781	0.0458203	0.427334	0.403816	0.00327785	0.0034195	0.00307192
BAIAP2L2	-0.013029	0.00470256	-0.0442956	-0.0136071	0.286269	0.325262	0.0168902	0.015744	0.0107915
BAIAP3	-0.0150742	0.00305965	-0.0385687	-0.0491545	0.134535	0.192057	0.0509015	0.0457749	0.0392816
BAMBI	0.00453201	-0.00132908	0.145468	-0.0376575	0.414313	0.409075	0.00218134	0.00316576	0.00288489
BANF1	-0.0208222	0.0492425	-0.0356879	0.10817	0.101441	0.000144397	0.0788358	0.0512521	0.0588925
BANK1	0.00424034	-0.00267866	0.0475288	-0.185266	0.263278	0.269858	0.0023433	0.00203315	0.00219797
BANP	-0.00796742	0.0132371	-0.0128349	0.0342209	0.153055	0.240181	0.0210873	0.0161511	0.0162838
BAP1	-0.0225383	0.00858608	-0.0575879	-0.0148002	0.0694199	0.320669	0.0764866	0.0685428	0.0512422
BARD1	-0.000985742	0.00561855	0.074815	0.156253	0.317791	0.366519	0.00139281	0.00160482	0.00193783
BASP1	-0.0125167	0.0193167	-0.0640177	0.10076	0.270847	0.149215	0.0097641	0.00357792	0.00419542
BATF3	0.000573391	0.0103162	-0.0533905	0.115261	0.388303	0.269148	0.00302331	0.00352946	0.00317104
BAX	-0.00590925	0.0212187	-0.0189924	0.22618	0.413855	0.100266	0.00455818	0.00269461	0.00337979
BAZ1A	0.00115926	0.0149939	0.00834577	0.101066	0.484201	0.192143	0.00684143	0.00890489	0.00882774
BAZ1B	-0.0049857	0.0129788	0.00436339	-0.00354995	0.259965	0.184678	0.0424619	0.0400931	0.0424032
BAZ2A	0.00109394	0.0128123	0.0352204	0.0764549	0.326026	0.192222	0.0104486	0.0122696	0.0130168
BAZ2B	0.00475946	0.00359929	0.0552282	-0.0215842	0.531203	0.269461	0.0255274	0.029659	0.0342434
BBC3	-0.00728686	0.00206446	-0.0703041	-0.0304959	0.366514	0.542818	0.0061917	0.0045079	0.00411203
BBOF1	0.00255978	0.0150164	0.0880788	0.0775756	0.210297	0.114995	0.012003	0.00754303	0.00678189
BBOX1	0.013307	0.0131183	0.154879	0.0503391	0.192429	0.208493	0.0155798	0.0282753	0.0231251
BBS10	-0.00493219	0.00486305	-0.00337428	-0.0100589	0.333971	0.40081	0.00995333	0.00661233	0.00589913
BBS2	-0.0187411	0.00543236	-0.0560809	-0.0292335	0.0450579	0.271833	0.0224826	0.0155291	0.0138575
BBS4	0.00237438	0.0223566	0.0607797	0.10822	0.365545	0.0627273	0.0177678	0.0108344	0.0113365
BBS5	-0.0140123	0.0161805	-0.0566212	0.0301267	0.217263	0.116247	0.0177239	0.00765686	0.0080706
BBS7	-0.00275161	0.0127138	-0.0116929	-0.0154599	0.52348	0.271638	0.0157276	0.0101874	0.00881591
BBS9	-0.00226873	0.00780031	0.00140797	0.0123227	0.526717	0.370423	0.0129908	0.012955	0.0138442
BBX	-0.00528208	0.0246151	0.0137765	0.0668644	0.469147	0.0486027	0.0462652	0.0378464	0.0505153
BCAM	0.00515245	0.0061897	0.157413	0.224699	0.383608	0.417732	0.00147166	0.00271762	0.00189029
BCAN	0.0141267	0.00656437	0.0722341	-0.0356078	0.264012	0.238173	0.0723072	0.115634	0.0988204
BCAP29	-0.0157916	0.0184935	-0.026614	0.0209679	0.0843558	0.0723314	0.04947	0.0292746	0.0329777
BCAP31	-0.0107825	0.0154292	0.000382648	-0.00187022	0.363612	0.0790286	0.102992	0.0797443	0.0775839
BCAR1	-0.00758138	3.51967e-05	-0.0589107	-0.0411343	0.225801	0.256688	0.0192222	0.0148526	0.0135219
BCAR3	0.00586768	0.0102823	0.0748593	0.0473477	0.351688	0.171777	0.00798122	0.0129314	0.0108805
BCAS1	0.03129	0.0141455	0.17052	0.0209232	0.00888971	0.151146	0.0582308	0.109911	0.176147
BCAS2	-0.0167622	0.0334239	-0.0197461	0.0799703	0.110708	0.00614288	0.0635051	0.0323729	0.0408728
BCAS3	-0.000977308	0.0115404	0.032712	0.00869428	0.417082	0.192888	0.0525541	0.0523504	0.0537377
BCAS4	0.00252338	0.0121805	0.0823292	0.0292205	0.487345	0.224429	0.00897387	0.00740554	0.00955909
BCAT1	0.00111637	0.0138432	0.0649009	0.0612217	0.502405	0.0770424	0.00940678	0.0067121	0.00733191
BCAT2	0.00484432	0.00625952	0.0964874	0.018953	0.291584	0.166297	0.0101162	0.00921296	0.00936161
BCCIP	-0.00765025	0.0276884	0.00338013	0.0606259	0.192352	0.0172091	0.0534208	0.0361017	0.0408149
BCDIN3D	-0.000352716	0.0146483	0.0273164	0.142893	0.426978	0.23605	0.00354852	0.00225642	0.00305644
BCHE	0.00616519	0.0154667	0.155167	0.159048	0.521027	0.22463	0.00415051	0.00411321	0.00890396
BCKDHA	-0.00722742	0.0118828	-0.00170052	0.00783162	0.310769	0.221119	0.0266099	0.0241618	0.0209757
BCKDHB	-0.00820353	0.0177011	-0.0523635	0.0661099	0.468368	0.146467	0.0197095	0.0134332	0.0152438
BCKDK	-0.00941931	0.00326157	-0.00606683	-0.0308604	0.314998	0.199304	0.0314454	0.0211439	0.0225871
BCL10	-0.0057321	0.0100087	-0.0203585	0.0799221	0.534307	0.150519	0.00513795	0.00279241	0.00346312
BCL11A	-0.0370031	0.0383124	-0.0555722	0.0537447	0.00536914	0.00314329	0.182879	0.0951189	0.0836949
BCL11B	-0.0140652	0.0287028	-0.0540779	0.132711	0.236514	0.042582	0.022031	0.00947221	0.00826488
BCL2	0.00379946	0.0212061	0.0869128	0.112434	0.298912	0.0897381	0.0155986	0.0164977	0.014238
BCL2L1	-0.00917536	0.0152399	-0.0237627	0.0291972	0.335378	0.147669	0.0307059	0.0255034	0.0257913
BCL2L11	-0.000563402	0.000599677	-0.048923	-0.0649506	0.501636	0.488162	0.00159802	0.00208562	0.00196556
BCL2L13	-0.0142452	0.0213658	-0.0340505	0.0420061	0.183894	0.0861315	0.0452124	0.0269115	0.0319585
BCL2L14	-0.00390682	0.00568758	-0.0138407	0.107588	0.492203	0.364616	0.00124705	0.00101593	0.00143827
BCL2L2-PABPN1	-0.0216674	0.0196852	-0.0224242	0.0135037	0.0677261	0.116476	0.115651	0.0809173	0.0918333
BCL3	-0.00574212	0.00579985	-0.0722359	0.0588211	0.476079	0.38305	0.00392066	0.00281332	0.00331694
BCL6	-0.00128133	0.00719592	-0.0518874	0.0924692	0.570461	0.391094	0.00142979	0.00180979	0.00171993
BCL7A	-0.0198966	0.0287265	-0.0548812	0.0865346	0.125135	0.034562	0.0329383	0.0173835	0.0163295
BCL7B	-0.00982086	0.014096	-0.000750733	0.0293423	0.155941	0.201614	0.031586	0.0205126	0.023784
BCL7C	-0.00812287	0.0105638	-0.0428296	-0.00191832	0.358439	0.277456	0.0155444	0.0154691	0.0188522
BCL9	-0.0117119	0.00147135	-0.0831394	-0.0548404	0.308499	0.385693	0.00736448	0.00631734	0.00854335
BCL9L	-0.00433974	-0.00263654	-0.00545666	-0.134171	0.325533	0.371927	0.00336069	0.00330473	0.00244875
BCLAF1	-0.0124639	0.022297	-0.0115222	0.0411005	0.164425	0.054676	0.0600043	0.0348952	0.0405514
BCLAF3	-0.0121415	0.00526011	-0.0309057	-0.00807606	0.173092	0.413064	0.0146107	0.0146612	0.0144404
BCO2	-0.00182483	0.00638945	-0.00146584	0.0228384	0.335281	0.336773	0.00454391	0.00734805	0.00945038
BCOR	-0.0114879	-0.00101242	-0.0970389	-0.0532536	0.17652	0.355098	0.00535977	0.00402666	0.00517922
BCORL1	-0.015789	0.00316899	-0.106808	-0.0552209	0.182432	0.450263	0.0113791	0.00935084	0.0104163
BCR	-0.0401262	0.0173872	-0.0999292	0.00743293	0.00531032	0.073308	0.0832863	0.062668	0.0475518
BCS1L	-0.0131907	0.0242035	-0.054095	0.107195	0.16693	0.0779691	0.0264849	0.015499	0.017454
BDH1	-0.0104582	0.0172751	-0.0255174	0.0567758	0.333934	0.185784	0.0158715	0.0106649	0.00887622
BDH2	-0.00322836	0.0348711	0.0248494	0.133843	0.399101	0.00890912	0.0315773	0.0240226	0.0217816
BDNF	-0.0113321	-0.00118512	-0.0195139	-0.0589314	0.287985	0.377726	0.0164347	0.00936963	0.00843706
BDP1	-0.00893279	0.0229938	-0.0257338	0.0517276	0.397855	0.0736064	0.0411314	0.0279758	0.0297284
BEAN1	-0.00156233	0.0018291	-0.0197266	-0.056843	0.623706	0.394862	0.00643284	0.00637207	0.00797497
BECN1	-0.000122524	0.0045967	0.0223856	-0.00478976	0.601867	0.253801	0.00507707	0.00309586	0.00392633
BEGAIN	-0.0197035	-0.00314775	-0.0692835	-0.071022	0.102585	0.334266	0.0239815	0.0206949	0.0121154
BEND3	0.00744835	0.00694343	0.153442	0.0628507	0.28106	0.428849	0.00198137	0.00183591	0.00183963
BEND5	0.00586527	0.00863657	0.07988	0.00223466	0.409145	0.219079	0.0306881	0.0132544	0.0182068
BEND6	-0.0181597	0.0138367	-0.054201	0.0139878	0.165867	0.141996	0.0411989	0.023724	0.0300013
BEND7	0.000921496	0.00756022	-0.000838757	0.0613374	0.409757	0.347055	0.00284568	0.00429006	0.0035424
BEST1	-0.00221963	0.00218656	-0.0136541	-0.0736025	0.562348	0.512782	0.00224138	0.00193331	0.00317128
BET1	-0.0032632	0.0152613	0.0197044	0.0810975	0.441061	0.131857	0.00993718	0.00610561	0.00703693
BET1L	-0.00783398	-0.00396209	-0.39174	-0.104589	0.31091	0.167237	0.000920926	0.000862253	0.00123217
BEX1	-0.0500546	0.0505592	-0.0510781	0.0722766	0.000191383	1.28222e-06	0.297577	0.11586	0.124523
BEX2	-0.0343794	0.0469783	-0.0376595	0.0632115	0.00799777	1.93039e-05	0.280572	0.135905	0.140062
BEX3	-0.0383642	0.0691816	-0.0406333	0.0970602	0.00584704	1.91798e-09	0.351153	0.159943	0.183356
BEX4	-0.00432358	0.0155735	-0.0104749	0.119502	0.205901	0.151977	0.0094077	0.00533565	0.00686083
BFAR	-0.00423497	0.0124045	0.0117655	0.0304259	0.442605	0.19628	0.0245597	0.0184212	0.0206994
BFSP1	0.00112573	0.00913552	0.111499	0.0860251	0.432403	0.295249	0.00357743	0.00200727	0.00255589
BGLAP	-0.00651854	-0.00200712	-0.0744679	-0.0890202	0.23779	0.360285	0.0034356	0.00255744	0.00331601
BGN	0.00218157	-0.000967055	0.0671789	-0.0725772	0.349691	0.482786	0.00487871	0.00715412	0.0069892
BHLHB9	-0.0117443	-0.000626172	-0.144331	-0.148034	0.305211	0.354632	0.00301847	0.000658214	0.00147789
BHLHE40	0.00648598	0.0435396	0.0652471	0.12584	0.32644	0.00168749	0.0457747	0.0183731	0.0183092
BHLHE41	0.00374031	0.00724759	0.111372	0.120297	0.427873	0.428346	0.0028293	0.00444601	0.00718832
BHMG1	-0.000965984	0.0127433	-0.0292557	0.0844025	0.477645	0.242415	0.00519945	0.00483214	0.00522538
BHMT	0.0049682	0.003839	0.16627	0.0589039	0.420568	0.265729	0.00199601	0.00211986	0.00197284
BICC1	0.00299815	0.0135472	0.0949731	0.0862231	0.461617	0.272853	0.00627667	0.00803466	0.00770494
BICD1	0.00899687	0.031177	0.103263	0.132569	0.334032	0.0211703	0.0298259	0.0300293	0.0286287
BICD2	-0.0182717	0.00835577	-0.0793457	-0.00270103	0.0996891	0.145709	0.0260491	0.0157875	0.0142682
BICDL1	0.00104412	0.02481	0.0300706	0.100002	0.335847	0.0706645	0.0204699	0.0144833	0.0114978
BICDL2	-0.00603497	-0.00468066	-0.0836987	-0.163181	0.358598	0.59513	0.00364089	0.00188467	0.00179072
BICRA	0.00487532	0.00484942	0.0740303	-0.00741852	0.34286	0.327318	0.0034946	0.00333415	0.00378913
BICRAL	0.00575116	0.0119881	0.0747738	0.0638856	0.223957	0.268334	0.00761289	0.00936679	0.00844092
BID	-0.0242064	0.00865564	-0.155119	0.00870112	0.0669785	0.360124	0.0158323	0.0145231	0.0124723
BIN1	-0.00192395	-0.00118497	-0.00389087	-0.105574	0.336834	0.643583	0.00448487	0.00564904	0.00990236
BIN2	0.004153	0.00451905	0.125893	-0.044712	0.47336	0.30944	0.00484369	0.00656789	0.00707033
BIN3	-0.0111425	0.017132	-0.00793896	0.0208183	0.166207	0.183393	0.0482237	0.0418307	0.0490424
BIRC2	-0.00523982	0.0103453	-0.00995736	0.0321225	0.355883	0.210104	0.0201598	0.0164781	0.0180853
BIRC3	-0.0143337	-0.00523332	-0.106586	-0.102403	0.237603	0.258645	0.00690137	0.00384017	0.00384783
BIRC6	-0.00249121	0.0329127	0.0337654	0.0655488	0.235859	0.0136942	0.0739118	0.0578706	0.0597396
BLMH	-0.00965155	0.0100321	-0.0565962	-0.00086275	0.440485	0.285363	0.0165239	0.0138239	0.0153515
BLNK	-0.00136417	0.00928313	-0.0123904	0.00598255	0.456443	0.198103	0.00698328	0.00768747	0.00833149
BLOC1S2	-0.0199377	0.0236122	-0.0537418	0.0478918	0.103343	0.0156077	0.0452226	0.0234893	0.0301133
BLOC1S6	-0.0113649	0.0236371	-0.0267041	0.0883963	0.188834	0.0393904	0.0204851	0.0107437	0.0131412
BLVRA	0.010776	0.0149972	0.0704077	0.0360292	0.280705	0.197197	0.0323626	0.0328582	0.0384419
BLVRB	-0.0108751	0.018707	-0.00199326	0.0364582	0.215214	0.108136	0.0444902	0.0336722	0.0332835
BLZF1	-0.00742876	0.0136003	-0.048044	0.027329	0.34029	0.241732	0.0150725	0.00737203	0.00869095
BMP1	-0.0103549	-5.57931e-05	-0.0898927	-0.0902063	0.303857	0.409139	0.00543621	0.00675198	0.00577589
BMP2	-0.00509773	0.00328751	-0.0634351	0.0633302	0.31844	0.446599	0.00248727	0.00258175	0.00353035
BMP2K	0.00265449	0.0187802	0.0619532	0.0556285	0.424816	0.150898	0.0226541	0.0237116	0.0225267
BMP4	0.0062224	0.00881926	0.166651	0.074005	0.544085	0.375596	0.00249039	0.00398643	0.0029548
BMP6	0.0023665	0.00176206	-0.0358992	-0.158492	0.380191	0.324857	0.00401673	0.00542139	0.00504468
BMP7	-0.00191285	0.00712344	0.023977	-0.027776	0.196134	0.309409	0.0138695	0.0185092	0.0130586
BMPER	0.0160182	0.0249266	0.131138	0.17319	0.165855	0.068655	0.0125064	0.0107775	0.0106408
BMPR1A	0.00115939	0.00962471	-0.00162781	0.0229683	0.276863	0.25402	0.0117569	0.0154568	0.0140351
BMPR1B	0.00821943	0.0111254	0.109303	0.0270177	0.322788	0.354802	0.0140139	0.0219267	0.0170314
BMPR2	-0.00541805	0.0178672	0.0147749	0.0196052	0.276587	0.118619	0.0462639	0.0376305	0.03562
BMT2	-0.0144224	0.0204668	-0.0366067	0.0542765	0.192271	0.095528	0.0411389	0.018883	0.0193469
BMX	-0.00360358	0.0195416	0.0354004	0.227502	0.274185	0.140095	0.00402316	0.00223935	0.00246432
BNC2	0.00297877	0.0104024	0.0466943	0.00703742	0.51479	0.204883	0.0309869	0.0334044	0.0350525
BNIP1	-0.0106272	0.0161721	-0.0477144	0.0477208	0.297398	0.170217	0.0147433	0.00924508	0.0082684
BNIP2	-0.0162982	0.0174141	-0.0489433	0.0534774	0.144847	0.198478	0.0308829	0.0136132	0.0137416
BNIP3	-0.0493949	0.0462289	-0.0757521	0.0688854	0.000313538	0.000132511	0.196209	0.0855537	0.0925001
BNIP3L	-0.0179441	0.0460859	-0.0315128	0.099098	0.141307	0.000264047	0.0842793	0.0365316	0.0490507
BOC	0.00681183	0.00188196	0.149498	-0.0537767	0.380116	0.437641	0.00277842	0.00422442	0.0039779
BOD1	-0.0186737	0.0157531	-0.0731493	0.0381133	0.138984	0.175894	0.023056	0.0142904	0.0155411
BOD1L1	-0.0139764	0.0147127	-0.0356716	0.026806	0.216123	0.200262	0.0334276	0.0219373	0.0283035
BOK	0.000343958	0.000877878	0.0373504	-0.0584487	0.387627	0.256284	0.0193752	0.0305504	0.0474188
BOLA3	-0.010554	0.0329904	0.00820603	0.0564657	0.317396	0.0129445	0.105913	0.0695687	0.102977
BOLL	-0.00112388	0.0069277	0.0299013	-0.0108889	0.552026	0.262528	0.00542815	0.00462569	0.00385294
BOP1	-0.00259536	0.00410713	0.0528943	-0.0483016	0.256979	0.389367	0.00657959	0.00535976	0.00478882
BORCS5	-0.00206417	0.00777293	0.0223271	-0.0132515	0.351455	0.254113	0.0337744	0.0271483	0.0294068
BORCS8	-0.015102	0.0224682	-0.0516688	0.0494842	0.156974	0.0813573	0.0295467	0.0158164	0.0191256
BPGM	-0.00589198	0.0162508	0.00894048	0.0999133	0.320718	0.198887	0.0115137	0.00680098	0.00768118
BPHL	-0.0324891	-0.0262162	-0.0259521	-0.0172808	0.0125974	0.000231725	0.78243	0.556571	0.500505
BPIFC	0.00427384	0.0046607	0.0800724	0.0188576	0.52617	0.428747	0.00428635	0.0035652	0.00359374
BPNT1	-0.0211795	0.0101146	-0.186159	0.022735	0.0896034	0.261871	0.0112132	0.00733547	0.00828386
BPTF	0.000229896	0.024064	0.0388508	0.0480175	0.286973	0.0755722	0.0501321	0.0473152	0.0489962
BRAF	-0.000519039	0.0180945	0.0301706	0.0282353	0.439275	0.107806	0.0303112	0.0265585	0.0288372
BRAP	-0.00462379	0.0111391	-0.00101575	0.0136779	0.352014	0.39974	0.021464	0.01845	0.0202376
BRAT1	0.00508007	0.0098405	0.0360778	0.00196879	0.299008	0.316512	0.0347242	0.0287466	0.0281965
BRCA1	-0.00129134	0.00927816	-0.0179405	0.084509	0.354504	0.384697	0.00528874	0.00565558	0.00585281
BRD1	-0.00383606	0.00425115	0.0212708	-0.0294205	0.411685	0.252295	0.00987932	0.00917979	0.00923185
BRD2	-0.0182755	0.0160809	-0.0394922	0.0107975	0.138631	0.180857	0.0612619	0.0395776	0.0409094
BRD3	-0.00476028	0.0225289	0.0328589	0.0647115	0.470647	0.0951251	0.0423337	0.0356965	0.0347044
BRD4	-0.0133655	0.0192441	-0.0145807	0.0117616	0.19288	0.120441	0.0788449	0.0582909	0.0547594
BRD7	-0.00780273	0.0149758	0.0126671	0.0192593	0.176417	0.208203	0.0339686	0.0296302	0.0350831
BRD8	-0.0160761	0.0251312	-0.0282278	0.0479486	0.1707	0.0328373	0.0560063	0.0400954	0.0408939
BRD9	0.00203481	0.0237038	0.0525269	0.13872	0.369846	0.0748043	0.0101887	0.00742181	0.00824027
BRF1	-0.002335	0.00511301	0.0230415	-0.0226012	0.319946	0.399827	0.0315256	0.0294412	0.0262647
BRF2	-0.0158698	0.00503018	-0.073388	-0.00830439	0.218752	0.362083	0.0160164	0.00875625	0.00834326
BRI3	-0.0228543	0.0227948	-0.0279521	0.0219523	0.0398353	0.0500518	0.148016	0.107296	0.106886
BRI3BP	0.00502095	0.0156208	0.0917628	0.10229	0.295025	0.173515	0.00916252	0.00634807	0.00765658
BRINP2	-0.025942	0.0329874	-0.10784	0.105928	0.0470507	0.0177617	0.0320322	0.0192836	0.0186751
BRINP3	0.0128096	0.0023708	0.121805	-0.0468137	0.278929	0.340893	0.0242641	0.0326631	0.0324101
BRIP1	-0.00503872	0.00471894	-0.0346354	-0.00100029	0.385311	0.355895	0.00404433	0.00370377	0.0035619
BRIX1	-0.0118911	0.0144988	-0.0285227	0.0392281	0.235456	0.221155	0.019104	0.0102804	0.0135142
BRMS1	-0.00671235	0.00917677	-0.02563	0.0103161	0.281321	0.350984	0.0132798	0.00858681	0.0100606
BRMS1L	-0.0114501	0.0162967	-0.0263124	0.0296471	0.25565	0.141321	0.0379216	0.0211483	0.0215737
BROX	0.000862365	0.00432332	0.08417	-0.0400412	0.191403	0.309157	0.0147043	0.014032	0.0172151
BRPF1	-0.0195607	0.0181051	-0.105757	0.096035	0.158957	0.0969048	0.0174292	0.0093969	0.00935443
BRPF3	-0.0111376	0.00693312	-0.068833	0.00620053	0.347079	0.369009	0.0100716	0.00745058	0.00722327
BRSK2	-0.00931225	0.0166735	-0.00594123	0.0087469	0.326548	0.110325	0.0752656	0.059951	0.0480211
BRWD1	-0.0231712	0.0342876	-0.0402447	0.0392613	0.0788879	0.00543707	0.119231	0.0661705	0.066855
BRWD3	-0.00758802	0.0134233	-0.0374803	0.0659804	0.3417	0.166854	0.008853	0.00874717	0.00848382
BSCL2	-0.0338412	0.0288443	-0.0460278	0.0372956	0.0141118	0.00566317	0.251128	0.116001	0.115569
BSDC1	-0.0194296	0.00605068	-0.0525626	-0.0285735	0.15261	0.299148	0.0529211	0.0385917	0.035469
BSG	-0.00367191	0.00713073	0.0243668	-0.00241775	0.497076	0.200379	0.0085929	0.00799559	0.00684245
BSN	-0.00458591	0.00846406	0.00631354	-0.00946323	0.22211	0.280848	0.0228511	0.0178887	0.0144841
BST1	-0.0066221	0.005018	-0.0194512	0.00537755	0.215803	0.36866	0.00516912	0.00561261	0.00583453
BST2	0.00931054	-0.00218722	0.254211	-0.0974353	0.299108	0.47076	0.00206602	0.00343718	0.00283206
BTAF1	-0.000370283	0.0145779	0.0656103	0.038616	0.374644	0.181509	0.0176764	0.0141333	0.0147119
BTBD1	-0.0169055	0.0343435	-0.0235939	0.0781153	0.178237	0.0159578	0.0588875	0.0372986	0.0377888
BTBD10	-0.0150401	0.0158416	-0.029114	0.0135492	0.177065	0.179279	0.0516589	0.0241113	0.0253074
BTBD11	0.0144947	0.0112119	0.164231	0.0876653	0.15584	0.0952779	0.0125632	0.016036	0.0163527
BTBD17	-0.000780833	0.00622886	0.0422543	0.040768	0.348669	0.370636	0.00790036	0.0101315	0.0082101
BTBD2	-0.0023077	0.0127046	0.0197813	0.0428773	0.460262	0.152199	0.0280575	0.033003	0.0227536
BTBD6	-0.010263	0.0148893	0.000197436	0.0112433	0.122908	0.157107	0.0400807	0.0347604	0.0283196
BTBD7	-0.00483319	0.0134327	0.0164154	0.00599549	0.487462	0.293872	0.027706	0.0300692	0.0289435
BTBD8	0.00418534	0.00876226	0.189683	0.131488	0.466183	0.1557	0.0022987	0.00315281	0.00338366
BTBD9	-0.0113205	0.031765	-0.0183005	0.0630154	0.287816	0.021404	0.0590457	0.0496159	0.0420486
BTD	-0.0023586	0.00516711	0.0129931	-0.0258672	0.427441	0.488304	0.00615362	0.00741826	0.00851407
BTF3L4	-0.0139214	0.0334858	-0.00799192	0.0880959	0.0987377	0.0177614	0.0361798	0.0217172	0.023306
BTG1	-0.0105194	0.0127886	-0.0572155	0.0247682	0.278868	0.234401	0.0223951	0.0253314	0.0214214
BTG2	0.008973	0.00495376	0.202044	0.067685	0.376863	0.44386	0.00284058	0.00409509	0.00580891
BTG3	-0.00980853	0.0258597	-0.103369	0.128525	0.322222	0.0287278	0.0111564	0.00617469	0.00588071
BTG4	-0.0139873	-0.00182545	-0.218585	-0.134548	0.266199	0.364705	0.00289734	0.00191737	0.00214032
BTK	-0.00122112	0.0112071	-0.0285887	0.0869743	0.304365	0.269053	0.00613127	0.00451519	0.00425014
BTN2A1	-0.00770943	-0.00216479	-0.0774025	-0.127847	0.353921	0.396613	0.00301152	0.00198389	0.00201227
BTN3A1	0.00655278	0.00522893	0.121591	0.109562	0.465869	0.399141	0.00212788	0.001504	0.00173271
BTN3A2	-0.00530201	0.00246894	-0.0626252	-0.0698977	0.428928	0.405758	0.00448925	0.00434382	0.00365014
BTNL8	-0.000151512	0.0129412	0.0616363	0.113249	0.523029	0.211628	0.00385706	0.00329407	0.00438545
BTNL9	-0.00954861	0.00680402	-0.233909	0.189548	0.175301	0.258729	0.00145479	0.000656819	0.000569013
BTRC	-0.0209569	0.0100232	-0.0336765	-0.00594336	0.0395569	0.114897	0.0867764	0.0606892	0.0584704
BUB1B	-0.00882359	0.00463404	-0.0738122	0.0476137	0.301948	0.159966	0.00298728	0.00368642	0.00374532
BUD13	-0.00223224	0.00809821	-0.0547615	0.113156	0.341732	0.209249	0.00345901	0.00312237	0.00267513
BUD23	-0.0131466	0.0207253	-0.00961127	0.0480252	0.204243	0.0367667	0.0425083	0.023745	0.0225794
BUD31	-0.00796535	0.0390748	0.0197664	0.0851046	0.251816	0.003902	0.0904337	0.0497233	0.0567424
BVES	0.00427891	0.0179922	0.100038	0.276359	0.54661	0.148904	0.00257476	0.00132534	0.00202514
BYSL	-0.0163126	0.00163177	-0.108958	-0.0115178	0.196954	0.24835	0.011384	0.0053638	0.00607691
BZW1	-0.011522	0.0355102	0.0100967	0.0799739	0.297426	0.00668374	0.072496	0.0387047	0.0419864
BZW2	-0.000747059	0.0240404	0.0441368	0.0754773	0.317999	0.056592	0.0258451	0.0132396	0.0142779
C10orf143	0.0012398	0.00325327	0.00904186	0.0556785	0.248366	0.361134	0.00256148	0.00291824	0.00346458
C10orf76	0.00438841	0.019958	0.0606581	0.0521536	0.339464	0.0880725	0.0363705	0.0315103	0.0326399
C10orf88	-0.0101518	0.00439939	-0.028639	-0.0301874	0.38133	0.209472	0.0167502	0.0090705	0.00883966
C10orf90	0.00672028	0.000797014	0.112714	-0.0420742	0.39599	0.244948	0.0130389	0.0210396	0.0375276
C11H12orf10	-0.00326135	0.036944	0.0293198	0.105872	0.246981	0.00731009	0.0593617	0.0383875	0.0421123
C11H12orf56	-0.00442588	0.0057255	-0.00472138	-0.0132382	0.27707	0.37546	0.0147274	0.0161726	0.0159753
C11orf52	-0.00992429	0.0039406	-0.0581832	-0.0114705	0.423053	0.300781	0.00388883	0.00274879	0.00285131
C11orf53	0.00954132	0.0115742	0.278385	0.188999	0.277629	0.249527	0.00268883	0.0032397	0.00427116
C11orf54	-0.00555602	0.0123338	-0.0199947	0.0546293	0.260251	0.328363	0.00632722	0.00410546	0.00472904
C11orf58	-0.026382	0.035712	-0.037828	0.0541935	0.0354628	0.00491253	0.15498	0.092614	0.117074
C11orf68	-0.00864498	0.017927	0.00356626	0.0465413	0.400278	0.0856463	0.0366665	0.0211801	0.02236
C11orf70	-0.00438787	0.00755568	-0.0479966	0.0372437	0.451874	0.35317	0.0052758	0.00345593	0.00386487
C11orf71	-0.00557764	0.00173378	-0.0356791	0.0472356	0.39581	0.309282	0.00240903	0.0016097	0.00201674
C11orf74	-0.00188961	0.0149934	0.0608057	0.0745894	0.39809	0.198569	0.00988222	0.00639556	0.00987295
C11orf80	-0.00340443	0.0257201	0.0285887	0.041601	0.284322	0.0420291	0.0419428	0.0218999	0.0231676
C11orf84	-0.0129071	-0.0015122	-0.0952265	-0.0878953	0.206132	0.47373	0.00758321	0.00422779	0.00522474
C11orf88	0.00176528	0.0152872	0.0940711	0.230176	0.232429	0.122867	0.00312408	0.00165031	0.00311175
C11orf97	0.00157299	0.0179199	0.104801	0.1715	0.507288	0.126075	0.00662218	0.00249287	0.00461033
C12orf29	-0.0104294	0.0135918	-0.0519614	0.0466819	0.255661	0.179531	0.0138711	0.00908213	0.0115021
C12orf4	0.000350671	0.0115968	0.041946	0.0155589	0.375507	0.0715437	0.0143005	0.00852147	0.00896929
C12orf40	0.000835081	0.0126626	0.0158554	0.101486	0.509669	0.28002	0.00418027	0.00403977	0.00323302
C12orf42	0.00596078	0.00616669	0.116488	-0.038411	0.416574	0.24828	0.00530483	0.00448967	0.00504804
C12orf43	-0.0144694	0.0148891	-0.0527811	0.0334011	0.186719	0.185433	0.0225645	0.0117316	0.0121979
C12orf45	-0.015765	0.0314402	-0.0204046	0.101805	0.167479	0.0105685	0.0496683	0.0266498	0.0332426
C12orf49	-0.0115059	0.00532167	-0.0269677	-0.0175325	0.186619	0.331816	0.0504185	0.0428865	0.0424271
C12orf57	-0.0256847	0.0669698	-0.0129925	0.068597	0.0308595	2.1428e-07	0.594632	0.398259	0.465644
C12orf66	0.0111604	0.0201508	0.115808	0.0808031	0.342969	0.111831	0.0148637	0.00927728	0.0100703
C12orf73	-0.0124101	0.0260396	-0.021873	0.0680694	0.158889	0.017411	0.0420861	0.0158364	0.0194357
C12orf75	-0.00154678	0.00643188	0.0272459	0.0114853	0.325065	0.420779	0.00852027	0.0082297	0.0111905
C12orf76	-0.00725835	0.0265214	0.0017562	0.0661242	0.305329	0.0320931	0.0496026	0.0331253	0.0335127
C14H11orf1	-0.00315485	0.0173089	0.00173285	0.127775	0.396343	0.10673	0.0108816	0.006889	0.0105282
C14H11orf49	-0.0134812	0.0425145	-0.00510908	0.0810628	0.224063	0.00150262	0.0909495	0.0654282	0.0719293
C14H11orf87	-0.00347232	-0.00208026	-0.0572766	-0.111478	0.351304	0.296422	0.00311133	0.000853913	0.00154711
C14orf132	-0.0710419	0.0113307	-0.0977093	-0.00473073	2.09198e-07	0.033347	0.314128	0.171608	0.117413
C14orf28	0.00532507	0.00551687	0.128812	0.0941618	0.43666	0.200634	0.00423977	0.00255115	0.00325859
C14orf37	-0.00511865	0.00462143	-0.0752341	0.00142713	0.343588	0.563695	0.00566715	0.00539843	0.00435626
C14orf93	-0.00360264	0.0138299	0.0284264	0.0186284	0.404093	0.205471	0.0308716	0.0328075	0.0413489
C15H9orf40	-0.0086906	0.00865906	-0.0766002	0.0117498	0.341544	0.263638	0.00699835	0.00348077	0.00380822
C15orf39	-0.00521129	-0.00254888	-0.042494	-0.0605405	0.473646	0.350174	0.00388942	0.00406436	0.00379187
C15orf40	-0.0114997	0.0167832	-0.0396733	0.056304	0.265614	0.0649773	0.0288837	0.0162129	0.0174439
C15orf41	-0.00298261	0.00601575	0.004696	0.0121813	0.237633	0.469829	0.0114284	0.0125633	0.0126746
C15orf52	0.00530626	0.0113827	0.144523	0.34098	0.413936	0.357979	0.000806415	0.00142194	0.00173358
C15orf59	-0.0146697	0.0216421	-0.0457105	0.0798829	0.268637	0.0445913	0.0200211	0.017733	0.0127547
C15orf61	-0.00781853	0.0340889	0.00655139	0.121381	0.40539	0.0112408	0.0375121	0.0213752	0.023137
C15orf65	-0.00477207	0.0107499	-0.0694827	0.127322	0.429692	0.255761	0.00375982	0.00200156	0.00219542
C16H17orf62	-0.0108897	0.00782976	-0.0585652	-0.0196296	0.27837	0.19917	0.0193743	0.016067	0.0162906
C16orf45	-0.0193642	0.0339966	-0.0192083	0.0459005	0.062234	0.00461001	0.153041	0.0874669	0.0840239
C16orf52	-0.00855478	0.00992654	-0.0266387	0.00244063	0.386969	0.274995	0.0162537	0.0116289	0.0136483
C16orf58	-0.00914698	0.0175208	-0.0124772	0.0745555	0.392051	0.188042	0.0167128	0.0106587	0.00866729
C16orf62	-0.00601559	0.0178662	0.0119901	0.0545433	0.257732	0.133698	0.0286145	0.0273751	0.0304384
C16orf70	-0.0178001	0.0091248	-0.0594293	-0.00259781	0.152652	0.242271	0.0295068	0.0171593	0.0158585
C16orf71	-0.00364134	0.00303111	0.011746	-0.0243974	0.217629	0.398288	0.0036236	0.00269596	0.00225458
C16orf72	-0.0201746	0.0219829	-0.0312035	0.00987652	0.0623374	0.091664	0.0980671	0.0752857	0.0675728
C16orf74	-0.00173129	0.00422941	-0.0357264	0.0188417	0.333022	0.547781	0.00243753	0.00315237	0.00279685
C16orf86	-0.00171339	-0.00906973	-0.0720107	-0.281087	0.433298	0.355609	0.00170474	0.00184793	0.00161989
C16orf87	-0.00110878	0.0231136	0.0311773	0.114191	0.347074	0.0785292	0.0158791	0.0113601	0.0106053
C16orf89	0.00403606	0.00815343	0.0436324	-0.00266074	0.254224	0.171795	0.016416	0.0245894	0.0175628
C16orf91	-0.00992788	0.0280182	0.00774478	0.0725431	0.295353	0.0236746	0.0537068	0.0279408	0.0347264
C16orf95	-0.00609804	0.00427387	0.018585	0.074132	0.519407	0.299127	0.00248154	0.00150964	0.00143312
C16orf96	-0.00478233	-0.00166209	-0.105207	-0.172095	0.468844	0.207321	0.00259265	0.00247287	0.00223353
C17orf107	-0.0117635	0.00798645	-0.0538542	0.0251754	0.283543	0.436384	0.00735997	0.00352449	0.00323499
C17orf50	-0.0049484	0.00713087	-0.0186991	0.0282482	0.441151	0.317106	0.00224462	0.00118679	0.000949416
C17orf58	-0.00504614	0.00797546	-0.0118581	0.0016281	0.366188	0.348265	0.0107821	0.00737569	0.0101741
C17orf67	-0.0100651	0.0231361	-0.0278001	0.0912556	0.338074	0.0467517	0.0233339	0.0149241	0.0193608
C17orf75	0.00237805	0.00796109	0.0810792	0.0300822	0.365326	0.221952	0.00456406	0.00330846	0.00280631
C17orf80	-0.004967	0.00815864	-0.0427235	0.0638516	0.303682	0.262403	0.00309319	0.00328512	0.00272839
C17orf97	-0.0160021	0.0186774	-0.0735576	0.0643971	0.203761	0.147428	0.0185383	0.00637876	0.00646376
C17orf99	0.00234636	0.00877445	0.0731706	0.0426909	0.479797	0.228828	0.0080413	0.00652582	0.00888535
C18orf21	-0.00441653	0.0211962	-0.00326982	0.109005	0.331947	0.113571	0.0132534	0.00699512	0.00781645
C18orf25	-0.00331543	0.0187735	0.044958	0.0394957	0.342618	0.0943584	0.0375048	0.0299412	0.0272844
C18orf63	0.000919708	0.00977343	0.0888853	0.17382	0.399002	0.225124	0.00313982	0.00434411	0.00457481
C18orf8	8.75997e-05	0.0181762	0.0645371	0.0990743	0.491691	0.173359	0.0094061	0.00747557	0.00744317
C19orf12	-0.00655904	0.0146169	-0.100989	0.110731	0.295469	0.213335	0.00724732	0.005683	0.00529617
C19orf18	-0.00257055	0.000598307	-0.0181058	-0.0361027	0.531763	0.632717	0.00345401	0.00373658	0.00376571
C19orf24	-0.0163514	0.0290251	-0.015125	0.0627219	0.148514	0.0132341	0.0809634	0.0472667	0.0538303
C19orf25	-0.0164483	0.025477	-0.0135524	0.0436036	0.180556	0.0353716	0.0814526	0.0539498	0.0620823
C19orf38	0.00613772	0.0107874	0.190076	0.152802	0.489302	0.312151	0.00221399	0.00255957	0.00265343
C19orf44	5.0852e-05	0.0045021	0.0257683	-0.0171914	0.458239	0.405487	0.00904387	0.0083478	0.00879912
C19orf47	0.000251117	0.0098267	0.0233297	-0.018386	0.518177	0.110808	0.0131634	0.00976606	0.0100657
C19orf54	-0.00596894	0.000633263	-0.00824066	-0.0739909	0.353345	0.446961	0.00711317	0.00565174	0.00630933
C19orf57	-0.000605467	0.0075437	0.0361554	0.0392826	0.563661	0.313042	0.00277287	0.00302103	0.00230537
C19orf66	-0.00560519	0.0170892	0.00305338	0.0765865	0.318972	0.145469	0.0149765	0.00909582	0.00961262
C19orf81	-0.00797971	0.00780585	-0.00375449	-0.00944408	0.412768	0.342251	0.0238277	0.027047	0.0233095
C1GALT1	-0.00883522	0.00377934	-0.0525179	-0.0526865	0.353515	0.358486	0.0111184	0.00751509	0.01023
C1GALT1C1	-0.00790164	0.0136558	-0.0461221	0.0545655	0.454763	0.22526	0.0151976	0.00951624	0.010128
C1H1orf43	-0.0210425	0.0258877	-0.0306212	0.0460829	0.0574665	0.0511465	0.080079	0.0484176	0.0715261
C1QA	0.00334453	0.00444749	0.0505241	-0.0245069	0.439998	0.404457	0.0200267	0.0267301	0.024035
C1QB	0.000180526	0.0197441	0.0438738	0.0876795	0.367356	0.115254	0.0170666	0.0203721	0.0252241
C1QBP	-0.0204099	0.0475301	-0.0238555	0.107741	0.0822481	0.000118565	0.100797	0.0515156	0.0560935
C1QC	-0.00553114	0.0109473	-0.0493965	0.0115688	0.327764	0.279811	0.00937424	0.0117462	0.0135124
C1QL1	-0.00241798	-0.00431798	0.015198	-0.0982136	0.274063	0.575497	0.0113567	0.0180625	0.0183835
C1QL2	-0.0228682	-0.00912589	-0.0784465	-0.0794393	0.0685291	0.235049	0.0408803	0.0155531	0.0122554
C1QL3	-0.0271304	-0.0179412	-0.283767	-0.25311	0.0436688	0.173772	0.00596251	0.00205856	0.00142984
C1QTNF1	-0.00118892	0.00932373	0.0131339	0.15011	0.257545	0.274929	0.00296199	0.00493067	0.00343212
C1QTNF2	-0.00800606	0.00332018	-0.0417897	-0.029367	0.279623	0.175976	0.00934076	0.00567339	0.00519011
C1QTNF4	-0.0270817	0.034769	-0.0501236	0.0446614	0.025699	0.00669023	0.120663	0.0635059	0.0555345
C1QTNF5	0.0139776	0.00307627	0.139719	-0.0176001	0.201803	0.503778	0.0121301	0.0195932	0.0148906
C1RL	0.00237015	-0.00368286	0.130547	-0.163762	0.409417	0.362046	0.0015444	0.00223734	0.00246819
C1orf105	-0.0140838	0.00417677	-0.150893	0.0208703	0.154939	0.249734	0.00642142	0.00474155	0.00573108
C1orf109	0.000412135	0.00655117	0.062541	0.0160788	0.254504	0.304029	0.00548418	0.0030786	0.00372107
C1orf112	-0.0115984	0.00885348	-0.143587	0.0519771	0.291677	0.193026	0.00430909	0.00310881	0.00302763
C1orf115	-0.0416893	-0.0184751	-0.190632	-0.174504	0.00309713	0.126269	0.0246943	0.0224127	0.0193082
C1orf122	-2.15482e-05	0.00199372	0.0119384	-0.0603855	0.358463	0.356979	0.00505947	0.00521499	0.00601622
C1orf123	-0.0165648	0.0287611	-0.0205018	0.0635828	0.177739	0.0358779	0.0591967	0.0336179	0.0398372
C1orf131	-0.00860748	0.012936	-0.0262952	0.0557913	0.277202	0.263242	0.0114169	0.00857256	0.00909504
C1orf146	-0.0105249	0.0119668	-0.137327	0.0926742	0.211947	0.237366	0.00417163	0.00313887	0.00234787
C1orf174	-0.00797137	0.00568136	-0.0229213	-0.0058444	0.315638	0.362488	0.00847448	0.0068845	0.00682244
C1orf198	0.00150577	-0.00478851	0.0431503	-0.139992	0.214607	0.254838	0.00302153	0.00451211	0.00519099
C1orf21	-0.000530155	0.017405	0.032929	0.0446468	0.377974	0.157989	0.0212006	0.0246138	0.020102
C1orf228	-7.05944e-05	0.012835	0.0228111	0.0594326	0.59544	0.312336	0.0157527	0.0140041	0.0116195
C1orf27	-0.00455729	0.00718019	0.0201818	0.0169792	0.342183	0.498956	0.0109164	0.00819103	0.0101931
C1orf35	-0.0131508	0.00743348	-0.0375809	-0.0223465	0.271335	0.318817	0.0447958	0.0354178	0.0348035
C1orf50	-0.00861202	0.0232681	0.00244008	0.0627619	0.31298	0.0673609	0.0323985	0.0185594	0.0263947
C1orf53	-0.0152727	0.0145961	-0.101623	0.0808906	0.234166	0.194313	0.0127808	0.00515131	0.00495054
C1orf54	-0.000826328	-0.00217457	0.0248974	-0.147515	0.369867	0.387214	0.00151495	0.00184861	0.00219115
C1orf87	-0.0101993	0.0274264	-0.0241076	0.135584	0.269061	0.030969	0.0168526	0.0106596	0.0115003
C20H16orf46	-0.000589432	0.00455064	0.0390022	0.018305	0.470776	0.370975	0.00506593	0.00325093	0.00404591
C20orf194	-0.00793501	0.0193771	0.000141792	0.0125653	0.320657	0.129589	0.0503434	0.0382412	0.0382831
C20orf196	0.00798293	0.00850581	0.0880775	-0.0342869	0.402281	0.310219	0.0128687	0.0115274	0.012666
C20orf24	-0.0133409	0.0403598	-0.0129268	0.0960266	0.204486	0.00275229	0.0744633	0.0363441	0.0404642
C20orf27	-0.014528	0.0124042	-0.0669973	0.0390559	0.238174	0.24645	0.016423	0.0109537	0.0113053
C20orf96	-0.0106217	0.00403453	-0.187109	0.0371624	0.284601	0.410093	0.00208271	0.00150152	0.00144979
C21orf2	-0.0116093	0.0300948	-0.00727253	0.0444558	0.19595	0.0108318	0.116101	0.0843678	0.0775666
C21orf58	-0.000428736	0.00700896	0.0715594	0.0643208	0.436825	0.34952	0.00334768	0.00257332	0.003786
C21orf59	-0.0199095	0.0186178	-0.0484489	0.0363591	0.0949229	0.0601521	0.0445934	0.0187105	0.0203003
C21orf91	0.00331124	0.0101853	0.0657726	0.101299	0.346982	0.300571	0.00494677	0.00753782	0.0132765
C22orf23	-0.00585697	0.00943491	-0.0365092	0.0589964	0.364087	0.396395	0.00542799	0.00539601	0.00544638
C22orf39	-0.00830229	0.0168272	0.00718241	0.0654264	0.234489	0.12221	0.0169606	0.00988461	0.0106088
C2CD2	0.00923034	0.00309215	0.0946426	-0.0492278	0.391595	0.328549	0.0130959	0.0120091	0.0106561
C2CD2L	-0.0214276	0.00458145	-0.0540856	-0.0302067	0.102811	0.264297	0.0596793	0.0307785	0.0319849
C2CD3	-0.00325215	0.0191839	0.0325536	0.0465731	0.469107	0.109444	0.0273088	0.0200314	0.021621
C2CD4C	-0.00205279	0.00232834	0.0544261	0.067679	0.491917	0.360208	0.00159543	0.00207896	0.00204731
C2CD5	-0.00171485	0.0136801	0.0220175	0.0488883	0.566163	0.150267	0.0195433	0.0132822	0.0131028
C2orf15	-0.000331091	0.0242643	0.0223544	0.125281	0.320305	0.0691906	0.0212522	0.0107713	0.0110068
C2orf40	-0.00279052	0.0237839	0.0124583	0.111682	0.380727	0.0873944	0.0213188	0.0222831	0.0198405
C2orf49	0.00424434	0.0196736	0.0575235	0.094087	0.375362	0.103614	0.0194163	0.0140388	0.0145496
C2orf50	-0.000595409	0.00156072	0.0677416	0.0197651	0.299787	0.486527	0.00281728	0.00225072	0.0017428
C2orf68	0.000510917	0.00176745	0.0602171	-0.107334	0.438005	0.337807	0.00386046	0.00561996	0.00751051
C2orf69	-0.00857526	0.005157	-0.0130164	-0.0110583	0.306119	0.329126	0.0178702	0.0104472	0.010789
C2orf72	-0.000229706	-0.00414459	0.0532531	0.016687	0.347572	0.251651	0.00626248	0.00933709	0.00915055
C2orf73	-0.0021559	0.00299739	0.051243	0.039803	0.510775	0.420006	0.00151749	0.00152604	0.00156509
C2orf76	-0.00234744	0.0014755	-0.0317435	-0.00490513	0.389074	0.422535	0.00410913	0.00417817	0.00420893
C2orf80	-0.0276178	0.0190116	-0.107012	0.0565658	0.0384089	0.060865	0.0332537	0.0141496	0.0130295
C2orf82	-0.0107365	0.0105783	-0.230099	0.139228	0.363315	0.345277	0.00211652	0.00185148	0.00164855
C2orf92	-0.00501017	0.0100012	-0.0150017	0.0196264	0.455446	0.271615	0.00696057	0.00561725	0.00840543
C3	0.0118496	0.0187231	0.126014	0.0769867	0.192647	0.0960504	0.022244	0.0313522	0.0455615
C3H7orf57	-0.00420487	0.00532349	-0.0746436	0.0938754	0.545257	0.465561	0.00144078	0.000758559	0.00133556
C3orf14	-0.0248125	0.0491198	-0.0288864	0.116297	0.0400997	0.000303288	0.0996568	0.0459392	0.0662612
C3orf18	-0.00791367	0.00773745	-0.0572749	0.0357476	0.303304	0.375	0.00885495	0.00606553	0.00614236
C3orf20	-0.00440498	0.00494976	-0.0299117	-0.0164865	0.30643	0.374877	0.00956545	0.00712269	0.00750517
C3orf33	-0.00569136	0.0171671	-0.0259099	0.0983485	0.443946	0.16248	0.00932731	0.00527689	0.00587662
C3orf38	-0.00542948	0.0131734	-0.0220744	0.0435781	0.452168	0.228215	0.00751452	0.00538548	0.00554594
C3orf49	-0.00847609	0.00104123	-0.21322	-0.0492928	0.390324	0.483915	0.001909	0.000995453	0.000964358
C3orf58	0.00419231	0.00307026	0.102705	-0.0123326	0.531548	0.355079	0.00555934	0.00558867	0.0061112
C3orf62	-0.00817556	0.0135457	-0.0072506	0.0678596	0.387629	0.218259	0.00743702	0.00464811	0.0058013
C3orf67	-0.0206474	0.000718859	-0.147757	-0.0384054	0.114241	0.317408	0.0106069	0.00432854	0.00354044
C3orf70	0.000529449	0.00293055	0.017366	0.0230463	0.238387	0.321308	0.0043745	0.00744809	0.00605773
C3orf84	-0.00286568	0.0170548	0.0215727	0.0629007	0.415246	0.181338	0.0129951	0.00875768	0.014601
C4BPA	0.00420903	0.00370614	0.0729876	-0.0236648	0.329025	0.381859	0.0251638	0.0397244	0.0307387
C4H6orf163	0.00901159	0.00511373	0.203812	0.00701802	0.23652	0.395062	0.00323572	0.00247919	0.00253347
C4orf19	-0.0112814	0.00636239	-0.0807122	0.0241159	0.191697	0.28763	0.00598174	0.00716668	0.00728111
C4orf22	0.0103252	0.0100739	0.144384	0.0207739	0.232107	0.255625	0.0107701	0.0110103	0.0108349
C4orf33	-0.00196615	0.01489	0.0299172	0.0921228	0.383129	0.224182	0.00747535	0.00558294	0.00604212
C4orf45	-0.0144122	0.0155327	-0.0646878	0.037244	0.21064	0.115602	0.0291099	0.0119044	0.0198957
C4orf46	-0.00839662	0.00583603	-0.0622109	0.00920181	0.300789	0.394191	0.00695079	0.00625043	0.00578949
C4orf47	-0.0166828	0.0100456	-0.168424	0.108129	0.165704	0.291905	0.00458149	0.00313706	0.00239399
C4orf48	-0.0164892	0.0357197	-0.00933876	0.052972	0.0628665	0.00218593	0.222627	0.153556	0.195318
C4orf50	0.00166671	0.0135369	0.0500806	0.138999	0.295019	0.304182	0.00553847	0.0031966	0.00306801
C4orf51	-0.00814491	0.00130922	-0.0819659	-0.0274402	0.361468	0.292489	0.00783339	0.00594156	0.00597857
C5	-0.0076302	0.00842958	-0.193531	0.169931	0.328713	0.398954	0.0013319	0.00190023	0.00226576
C5orf24	-0.00981619	0.0134038	-0.0270157	-0.000258639	0.35768	0.284978	0.0346496	0.0216561	0.0235364
C5orf34	-0.00716514	0.00956661	-0.0433207	0.0948598	0.310923	0.372542	0.00716151	0.0049287	0.00638244
C5orf42	0.00278242	0.0145387	0.0453424	0.0176244	0.255014	0.215997	0.0260618	0.0217619	0.0247022
C5orf49	-0.0181551	0.0158615	-0.0707655	0.0749294	0.149043	0.193815	0.0194427	0.00837564	0.00888264
C5orf51	0.00187063	0.0170321	0.0480718	0.0766645	0.297824	0.119995	0.0122799	0.0120925	0.0141675
C5orf58	0.0132016	0.00730997	0.364705	0.0940315	0.118065	0.391488	0.00204509	0.00177384	0.00552125
C5orf63	-0.00293379	0.000556586	0.0279679	-0.049157	0.28934	0.253863	0.0158952	0.0137511	0.0168989
C6H5orf15	-0.0113225	0.0137726	-0.0479431	0.0485353	0.296629	0.225644	0.0166	0.00990591	0.0130701
C6H5orf22	-0.00136199	0.00623195	-0.0203406	0.0105714	0.451637	0.282433	0.00260758	0.0022783	0.00211283
C6orf106	-0.0124073	0.0198659	-0.0289221	0.0363231	0.289225	0.107815	0.039279	0.0375164	0.0326883
C6orf132	0.0072438	0.000686771	0.236526	-0.00702474	0.358415	0.289066	0.00207071	0.00218858	0.00272272
C6orf136	-0.00951084	0.0144117	0.00423658	0.054556	0.267671	0.123163	0.0160929	0.0122073	0.0120022
C6orf222	0.000559477	0.00817832	0.0937123	0.0964471	0.329001	0.353308	0.0015453	0.00153802	0.00158691
C6orf48	-0.00723998	0.0326766	0.0267558	0.0612244	0.2081	0.00967081	0.067083	0.0467999	0.0667141
C6orf52	-0.0094142	0.0113853	-0.0374494	0.018537	0.294635	0.186313	0.0232201	0.024224	0.0220434
C6orf62	-0.00786327	0.0204804	0.00728473	0.0192347	0.2443	0.0720755	0.0519406	0.0445955	0.0478431
C6orf89	-0.00620789	0.0133734	-0.0256233	0.00240709	0.238263	0.260365	0.0245148	0.014855	0.015724
C7	-0.00338903	-8.35361e-05	0.0209203	-0.0512513	0.370677	0.211734	0.00375878	0.00344673	0.00445262
C7orf25	-0.0118244	0.0204844	-0.0518313	0.0881422	0.244808	0.103207	0.0123936	0.00553988	0.00589515
C7orf26	-0.0111791	0.0192033	-0.0434037	0.0648393	0.257068	0.134418	0.0165845	0.0113126	0.0113822
C7orf43	-0.00325489	0.0176499	0.0197847	0.0976333	0.29759	0.202859	0.0096012	0.00415419	0.00596683
C7orf49	-0.00781027	0.0061974	-0.11415	0.0254949	0.322785	0.573999	0.00294902	0.00218951	0.00255987
C7orf50	0.000838004	0.00885549	0.0314096	-0.0105143	0.313556	0.265012	0.0197287	0.0214112	0.0213596
C7orf55-LUC7L2	-0.0181985	0.042332	-0.0107563	0.0688295	0.0806333	0.00232052	0.110015	0.0887141	0.0945343
C7orf61	0.00466642	0.0100052	0.233352	0.166335	0.35886	0.398877	0.00122685	0.00149653	0.00149299
C8orf34	-0.0137318	0.0106063	-0.0270736	-0.0126408	0.198777	0.158427	0.0604013	0.046702	0.0409903
C8orf37	-0.0016522	0.00688005	-0.0287936	0.0119461	0.463545	0.369271	0.00606952	0.00497734	0.00587849
C8orf46	-0.0586978	0.0346879	-0.0794555	0.0397197	6.86615e-06	0.000471548	0.303534	0.0917135	0.0910685
C8orf82	-0.00636458	0.0197448	-0.0136326	0.130403	0.498916	0.130224	0.0105048	0.00796628	0.00773488
C8orf88	0.00429729	0.0449388	0.0465148	0.103677	0.55729	0.00162029	0.0666839	0.0439464	0.0422711
C8orf89	0.0040767	0.0118102	0.0689189	0.000876532	0.470433	0.158615	0.0263161	0.0249409	0.023772
C9orf116	-0.014728	0.0433577	-0.00306077	0.1187	0.128796	0.000373303	0.0806938	0.0290497	0.0387038
C9orf129	-0.0237583	0.00982871	-0.0498865	-0.00855535	0.059374	0.220243	0.0836893	0.0571918	0.047226
C9orf135	0.000361618	0.014303	0.0751714	0.158692	0.615547	0.177786	0.00202854	0.000864045	0.00137233
C9orf3	-0.00930821	0.0233425	-0.0141676	0.0331671	0.209187	0.0760849	0.0575042	0.0561046	0.0704691
C9orf64	-0.00070214	-0.00255463	0.0757338	-0.116696	0.500254	0.538557	0.0035425	0.00403302	0.00388107
C9orf72	-0.0181095	0.00963731	-0.0960266	0.0349162	0.121693	0.305147	0.0212026	0.0135488	0.0139919
C9orf78	-0.0299015	0.0430266	-0.0439023	0.0713035	0.0164638	0.00148373	0.146147	0.0761068	0.090052
C9orf84	-0.00285251	0.00913434	0.0456749	0.0332787	0.239807	0.379844	0.0038747	0.00382764	0.00361556
C9orf85	0.00159224	0.00801747	0.0623933	0.0305714	0.463488	0.292665	0.0170889	0.0172836	0.0216812
CA10	-0.00770603	-0.00874152	-0.0165177	-0.12746	0.27329	0.213959	0.0197614	0.0219645	0.0182473
CA11	-0.0286095	0.0169058	-0.0614011	-0.00171665	0.0326886	0.127465	0.0872809	0.0877318	0.0668073
CA14	-0.00145322	-0.00249832	0.026647	-0.110574	0.350086	0.468321	0.00327326	0.00526267	0.00823797
CA2	-0.00148812	0.072741	0.0363718	0.184773	0.565531	1.1753e-07	0.0754692	0.0250347	0.0346671
CA5A	0.000484131	0.00616914	0.0318208	0.0943064	0.386086	0.509915	0.00179027	0.00204815	0.0017276
CA5B	-0.00368454	0.00398028	-0.0888541	0.011306	0.330554	0.290931	0.00241401	0.00265884	0.00242268
CA7	-0.002301	0.0215493	0.0306541	0.234191	0.197543	0.0681842	0.00728228	0.00294191	0.00228117
CA8	0.00336704	0.00814297	0.0428148	0.0278686	0.290448	0.243128	0.00841161	0.0149295	0.010421
CAAP1	-0.00422368	0.00581151	0.00421653	-0.00440911	0.591954	0.198066	0.0122801	0.0089923	0.00844503
CAB39	-0.0265434	0.0275131	-0.054143	0.0346994	0.064149	0.0288779	0.0978327	0.0554733	0.0612362
CAB39L	-0.0134606	0.0343998	-0.0201718	0.0955225	0.255036	0.0112665	0.0465391	0.0243737	0.0265293
CABCOCO1	-0.0126816	0.01348	-0.0545985	0.0365945	0.217787	0.275088	0.0121249	0.00900105	0.010439
CABP4	-0.00234595	0.00379813	-0.017965	-0.0422393	0.2648	0.301784	0.00149099	0.00213104	0.00152069
CABP5	-0.0107742	0.00399792	-0.116326	0.0129571	0.307282	0.318843	0.00379614	0.00250945	0.00352553
CABP7	-0.00154858	0.0672637	0.0215923	0.137995	0.140559	1.44001e-06	0.116237	0.0942174	0.0642052
CABYR	-0.00641312	0.0142662	-0.049503	0.131448	0.421011	0.252481	0.00723088	0.00421876	0.00547669
CACFD1	-0.0151637	0.00267993	-0.128646	-0.0195084	0.226591	0.499751	0.00589276	0.00437505	0.00548737
CACHD1	0.00636638	0.000831635	0.0595658	-0.0209962	0.34858	0.168098	0.0152065	0.0144465	0.0107232
CACNA1A	0.00146637	0.0248897	0.0302741	0.0313196	0.118255	0.0566914	0.069413	0.0604512	0.0545125
CACNA1C	0.00196014	0.0123728	0.0610853	0.0310226	0.347905	0.220902	0.0164707	0.0168299	0.0132237
CACNA1D	-0.0197139	0.02165	-0.0494741	0.0577577	0.103097	0.0659494	0.0445708	0.0323886	0.0254236
CACNA1E	-0.0280984	0.0238734	-0.0582127	0.0198699	0.0238365	0.0489308	0.12838	0.0789105	0.0706632
CACNA1F	-0.017633	-0.00047176	-0.209118	-0.0204664	0.223548	0.243485	0.00652704	0.00377284	0.00335037
CACNA1G	-0.0184454	0.00470823	-0.134569	-0.0301952	0.151098	0.234451	0.0134631	0.00855662	0.010106
CACNA1H	-0.0232759	-0.00584145	-0.0940655	-0.0903127	0.0617864	0.254512	0.027748	0.0149944	0.0102985
CACNA1I	-0.000473569	0.00415742	0.067532	0.0237887	0.544253	0.395366	0.00589551	0.00580898	0.00486404
CACNA1S	-0.00455531	0.0104461	-0.00453347	-0.00593455	0.238473	0.332583	0.0117697	0.0101233	0.00895332
CACNA2D1	-0.0332928	0.0179195	-0.0755757	0.0298298	0.010559	0.0836874	0.0845455	0.0384368	0.0310117
CACNA2D2	0.000229969	0.00208652	-0.000681705	-0.036361	0.26404	0.362948	0.0111431	0.0081758	0.011686
CACNA2D3	-0.000578618	0.0100984	0.0298463	-0.00341205	0.468741	0.0878698	0.0611913	0.0540247	0.0504034
CACNA2D4	0.000500902	-0.001033	0.0618889	-0.00151901	0.220438	0.386481	0.00164787	0.00176944	0.00229244
CACNB1	-0.0134581	0.0377471	-0.00605513	0.0699154	0.213503	0.00286781	0.0797326	0.0448492	0.0545661
CACNB2	0.00771113	0.0420394	0.0784719	0.0913231	0.265585	0.00143964	0.0884606	0.057327	0.0475484
CACNB3	-0.0355608	0.00559757	-0.102902	-0.0280262	0.0146544	0.342255	0.0760762	0.0558719	0.0446391
CACNB4	-0.00302877	-0.000126589	0.0218645	-0.0651727	0.236525	0.38233	0.0280618	0.034205	0.0283775
CACNG2	0.00196709	0.00589453	-0.014148	-0.0256051	0.224973	0.207999	0.011145	0.0144391	0.013003
CACNG3	-0.034721	0.0225932	-0.0813073	0.0306845	0.00720589	0.0645457	0.10223	0.0450134	0.0451275
CACNG4	-0.0051401	0.0242615	-0.00608826	0.0559303	0.278761	0.0348746	0.0324341	0.0251366	0.0211768
CACNG5	-0.00502229	0.0104956	-0.099239	0.221491	0.414179	0.219235	0.00191555	0.000533858	0.000796292
CACNG6	-0.0149903	-0.00648972	-0.18539	-0.197527	0.160525	0.315131	0.00308103	0.00135756	0.00133804
CACNG7	-0.00172105	0.0146411	0.0401864	0.026695	0.439933	0.169457	0.00877729	0.0089256	0.00796893
CACNG8	-0.0102407	0.0324477	-0.0171777	0.0514637	0.123084	0.00584991	0.0856623	0.039728	0.0380626
CACTIN	-0.00834122	0.0137493	-0.00637714	0.0282559	0.424126	0.208876	0.0125272	0.00644054	0.00677636
CACUL1	-0.00879611	0.00809279	-0.0881133	0.0518371	0.323059	0.440523	0.00704298	0.00581609	0.00568319
CACYBP	-0.0478826	0.0452484	-0.0680875	0.0624373	0.000275319	0.000120992	0.193385	0.098843	0.115685
CAD	-0.00647952	0.00936927	-0.0894778	0.0710753	0.212102	0.199346	0.00664341	0.005402	0.00408344
CADM1	-0.008831	0.00669055	0.0078155	-0.017906	0.175403	0.107818	0.143109	0.116308	0.111417
CADM2	-0.00392767	0.0541558	0.0226576	0.0949748	0.182638	5.90105e-05	0.252741	0.203163	0.173017
CADM3	-0.0227733	0.0342633	-0.0286991	0.0583799	0.0628791	0.00632808	0.124496	0.0690366	0.0705205
CADM4	0.0027355	0.0125186	0.0381534	0.00917347	0.345015	0.321694	0.0272233	0.03057	0.0357372
CADPS	-0.0260831	0.0139841	-0.0501961	0.00919439	0.0301733	0.136511	0.0986579	0.0542387	0.0554114
CADPS2	-0.00557565	0.0362418	0.0114858	0.0750761	0.163417	0.00495096	0.076813	0.0328093	0.0330418
CAGE1	-0.00906511	0.0182795	-0.00630418	0.0288379	0.343923	0.107685	0.0443246	0.0404775	0.0450172
CALB1	-0.0540028	0.02853	-0.134747	0.0553646	9.64884e-05	0.00385592	0.0833652	0.0229416	0.0208806
CALB2	-0.00901895	-0.000509309	-0.0702677	-0.0602143	0.407777	0.466648	0.0106242	0.0192681	0.0106366
CALCOCO1	-0.00514151	0.0145991	-0.0270189	0.0571167	0.346165	0.151049	0.0141394	0.0102089	0.0103711
CALCOCO2	-0.0177808	0.0214538	-0.0351741	0.0311244	0.150559	0.0952986	0.0543361	0.0520496	0.0603193
CALD1	0.00326834	0.0118579	0.0684846	-0.00677943	0.400855	0.302447	0.0205177	0.0249683	0.0253379
CALHM2	-0.012141	0.00252101	-0.0823019	0.00103235	0.271814	0.383482	0.0155986	0.00580533	0.00568481
CALHM3	-0.00545649	0.00826247	-0.0306985	0.166718	0.338408	0.285706	0.00287466	0.00182713	0.0015812
CALHM6	-0.00830366	0.0182555	-0.120801	0.225462	0.296133	0.13746	0.00405575	0.000858122	0.000842008
CALM2	-0.0476458	0.114719	-0.0196122	0.0724829	0.000159226	7.37482e-21	1.40611	0.71175	0.793641
CALM3	-0.0515468	0.0407935	-0.0382121	0.0412594	0.000258349	0.000188358	0.741919	0.403199	0.426351
CALML4	-0.0033999	-0.00311589	-0.0299639	-0.143683	0.384696	0.390078	0.00258259	0.00205902	0.00208193
CALN1	-0.0179463	0.036619	-0.0286066	0.0664863	0.0621494	0.00298287	0.11102	0.0490646	0.0492844
CALR	-0.00793341	0.0176456	0.0082942	0.0106787	0.295236	0.0750335	0.15917	0.1175	0.117792
CALU	-0.0202923	0.0188951	-0.0516676	0.0277382	0.137126	0.0880191	0.0667074	0.0307116	0.0300294
CALY	-0.0214018	0.0428674	-0.0292452	0.069173	0.0489526	8.54737e-05	0.196987	0.103677	0.106641
CAMK1	-0.0434548	0.0356567	-0.0612695	0.0530666	0.00194951	0.000410704	0.228663	0.104513	0.102127
CAMK1D	-0.0397634	0.00437117	-0.102702	-0.0325166	0.00273915	0.0760602	0.0857323	0.0601665	0.0518126
CAMK1G	-0.0168371	0.0224576	-0.0469801	0.0778313	0.185563	0.0672345	0.0318818	0.00850198	0.012351
CAMK2A	-0.0860509	0.0106022	-0.0578665	0.00795848	1.03534e-10	0.00267577	1.00888	0.926275	0.537978
CAMK2B	-0.0299941	0.0532621	-0.0386785	0.072349	0.0147864	5.50845e-05	0.194276	0.0740936	0.0656073
CAMK2D	-0.0240674	-0.0107673	-0.044142	-0.064792	0.0482868	0.0576869	0.104941	0.0587164	0.0590159
CAMK2G	-0.00160356	0.00177822	0.0198439	-0.03869	0.574594	0.428579	0.0467423	0.0599014	0.0573621
CAMK2N1	-0.0989061	0.0058032	-0.113318	-0.00447856	3.26565e-12	0.0108736	0.452094	0.321969	0.279506
CAMK4	-0.0252304	0.0279415	-0.057674	0.0707544	0.0384572	0.0236598	0.0444615	0.0201853	0.0177232
CAMKK1	-0.0403729	0.00663497	-0.0812329	-0.0147439	0.00284689	0.127252	0.115953	0.0704554	0.0610913
CAMKK2	-0.0465801	0.00591702	-0.0986349	-0.030628	0.00105287	0.295098	0.130339	0.0914228	0.0756774
CAMKMT	0.00261658	0.00858943	0.0487028	-0.00182925	0.506689	0.19459	0.0213411	0.0269816	0.0261323
CAMKV	-0.0468638	0.0153096	-0.0737818	0.0100746	0.000437473	0.0103561	0.223533	0.0838791	0.0774749
CAMLG	-0.00571412	0.0323583	0.0292626	0.107441	0.240496	0.00838959	0.0365133	0.0180384	0.0243122
CAMSAP1	-0.0162421	0.0124744	-0.0267739	-0.0045601	0.135166	0.168344	0.0604818	0.0406005	0.0453916
CAMSAP2	-0.0191924	0.030723	-0.0236425	0.0368424	0.0277932	0.0129779	0.177038	0.0872046	0.094748
CAMSAP3	-0.0142101	0.0109306	-0.0501222	0.0454337	0.21806	0.308895	0.0158261	0.00885565	0.00789228
CAMTA1	-0.00117557	0.0295869	0.018261	0.0306355	0.29862	0.032387	0.164942	0.15384	0.150288
CAMTA2	-0.0287116	0.0251729	-0.0450494	0.0188118	0.0261138	0.0588984	0.133375	0.117905	0.0825774
CAND1	-0.0243444	0.0237964	-0.0464361	0.0388746	0.0808737	0.0336016	0.0883824	0.0460702	0.0507284
CAND2	-0.00869304	0.00652598	-0.0198159	-0.00735408	0.394117	0.256743	0.0200948	0.0154111	0.0142273
CANT1	-0.00607077	0.00513867	-0.0289838	-0.0182108	0.347515	0.437148	0.0110702	0.00548313	0.00583464
CANX	-0.0136659	0.011018	-0.0117427	-0.0110936	0.260263	0.169881	0.103781	0.0882336	0.0898545
CAP1	-0.0187136	0.0170923	-0.0153268	0.00959454	0.130658	0.0234549	0.123637	0.0654953	0.0768321
CAP2	-0.0323622	0.0489339	-0.0352826	0.0512831	0.00318164	6.51317e-05	0.356916	0.1237	0.127981
CAPG	-0.00388403	0.00304171	-0.0202955	-0.0701595	0.480098	0.164943	0.00603852	0.00650844	0.00777597
CAPN1	-0.00746514	0.00371664	-0.0719729	-0.0179671	0.345812	0.447518	0.00970489	0.0105869	0.0089858
CAPN10	-0.00962099	0.00150702	-0.0275496	-0.0362161	0.402704	0.482099	0.0243555	0.0214893	0.0187374
CAPN12	-0.00862059	-0.00437374	-0.16179	-0.113632	0.442041	0.3225	0.00292849	0.00182626	0.0014797
CAPN15	-0.0062422	0.00254897	-0.0378813	0.00671505	0.397895	0.371647	0.00710797	0.00619902	0.00545933
CAPN2	-0.00201697	0.00549698	0.0131161	-0.00298624	0.527788	0.419666	0.0110369	0.0121446	0.0123881
CAPN3	0.0027172	0.00537731	-0.00604197	-0.0339235	0.548961	0.404824	0.00284705	0.0042012	0.00503167
CAPN5	0.000646804	0.00337688	0.00944704	-0.00219046	0.451808	0.374919	0.00682282	0.00655779	0.00596737
CAPN7	0.000462035	0.0094897	0.0197077	0.051564	0.438321	0.280988	0.00736101	0.00743625	0.00726978
CAPN9	0.0139865	-0.00429164	0.166848	-0.0974142	0.272073	0.460069	0.00991237	0.0416423	0.0148065
CAPRIN1	-0.0161994	0.0200678	-0.0209941	0.0174177	0.103063	0.0674425	0.0854751	0.0489502	0.0507946
CAPRIN2	-0.00564361	0.0124346	-0.0337897	0.0344149	0.406268	0.0960507	0.00818084	0.0039625	0.00500449
CAPS2	-0.0182394	0.0602489	-0.00536588	0.0800862	0.0432073	1.68712e-07	0.28367	0.14807	0.213886
CAPZA1	-0.00714844	0.0221159	-0.00291823	0.0442552	0.455685	0.0914527	0.0515075	0.0496595	0.0506674
CAPZA2	-0.0143093	0.0693271	-0.00719664	0.150436	0.208963	1.42989e-07	0.108649	0.0440389	0.0495089
CAPZB	-0.0215265	0.0431761	-0.0218902	0.0576313	0.0947168	0.00152145	0.136942	0.0825215	0.0884767
CARD11	-0.000422566	0.00139865	0.0287849	-0.0325579	0.424623	0.415444	0.00303633	0.00365057	0.00384286
CARD19	-0.00545871	0.00924605	-0.0481545	-0.00842787	0.42474	0.244709	0.0112342	0.0127762	0.0128712
CARD9	-0.00405766	0.0112088	-0.0244956	0.120485	0.395591	0.26403	0.00505851	0.00443744	0.00373999
CARF	-0.0099572	0.0199834	-0.0302164	0.0795507	0.280925	0.129484	0.0156668	0.0109565	0.0128938
CARHSP1	0.0172244	0.0394131	0.110605	0.121196	0.0771031	0.00263189	0.0352193	0.0201822	0.0278328
CARM1	-0.0212929	0.0150847	-0.0362674	0.00369527	0.101186	0.162217	0.0710198	0.0503778	0.0464423
CARMIL1	0.00264287	0.015531	0.0489236	0.017746	0.287734	0.17918	0.028798	0.0389771	0.0242366
CARMIL2	-0.0224898	0.0271508	-0.0995047	0.0816843	0.0780485	0.0252967	0.0274714	0.0118116	0.0116743
CARMIL3	-0.0273418	0.0120586	-0.10142	0.00149996	0.0401018	0.13495	0.0394191	0.0196581	0.0173231
CARNMT1	-0.00840309	0.0120762	-0.0166874	0.0469665	0.200978	0.253648	0.0181195	0.0107736	0.0134854
CARNS1	0.00476817	-0.000564638	0.127202	-0.0624448	0.497169	0.344339	0.00232862	0.00401807	0.00545051
CARS	-0.00648446	0.024602	0.00152993	0.0849	0.226794	0.0458032	0.0223677	0.0139197	0.0158074
CARS2	-0.0123737	0.00764734	-0.0692998	0.0110106	0.322167	0.267326	0.0160415	0.0155168	0.0132029
CARTPT	0.0872641	0.064839	0.321337	0.180073	7.43989e-10	1.4785e-06	0.0893927	0.014262	0.0295534
CASC1	-0.00550935	0.0137841	-0.0543369	0.0715172	0.266703	0.298435	0.00699651	0.00773897	0.0079552
CASC3	-0.00745243	0.0162812	-0.00481805	0.0124318	0.430757	0.238583	0.031171	0.0264382	0.027243
CASC4	-0.00936225	0.0153478	0.00273275	-0.0013479	0.361889	0.097159	0.0795534	0.0725162	0.0711037
CASD1	-0.0105524	0.0198725	-0.0326613	0.047132	0.18194	0.0827754	0.0337678	0.0163055	0.0172441
CASK	-0.00897067	0.0118005	0.0065909	0.00766939	0.224018	0.157323	0.042747	0.0419226	0.0417934
CASKIN1	0.0140367	0.0014587	0.252181	0.0303871	0.19249	0.203393	0.00395784	0.00526178	0.00410427
CASKIN2	-0.00458669	0.00249482	-0.0163766	-0.0268963	0.503755	0.375906	0.0186555	0.0260398	0.02545
CASP1	-6.14991e-05	-0.000318051	-0.0271313	-0.0950048	0.322847	0.191765	0.00112673	0.0012726	0.00227831
CASP3	0.0050208	0.0315219	0.0856951	0.157839	0.252073	0.0233392	0.0190322	0.0129522	0.0134402
CASP6	-3.02665e-06	0.0114503	0.0548659	0.0514667	0.297317	0.146496	0.00735554	0.00682435	0.00672269
CASP7	0.00439737	0.00376321	0.174062	-0.0179451	0.361498	0.258651	0.00123622	0.0015039	0.00163892
CASP8	0.00494048	0.00763673	0.140448	0.0725022	0.464734	0.317832	0.00329651	0.00353362	0.00392087
CASP8AP2	-0.00550479	0.0153495	-0.0298622	0.101498	0.277907	0.152155	0.00798673	0.00663958	0.00684323
CASP9	-0.0048566	0.0132547	0.00512507	0.0259558	0.444374	0.233228	0.0178567	0.0124948	0.0132531
CASS4	-0.000901826	-0.000300172	-0.0366269	-0.0543867	0.221648	0.385155	0.00191451	0.00175485	0.00275878
CAST	-0.00328426	0.0191807	0.0295091	0.0378744	0.313526	0.0864771	0.024654	0.0185631	0.0237078
CASTOR1	0.00708266	0.00264323	0.150651	-0.0245213	0.350327	0.337805	0.00573538	0.00754026	0.00612441
CAT	0.00352898	0.00714932	0.0788517	0.0121556	0.463262	0.250824	0.00524781	0.00824534	0.00904276
CATIP	0.00531366	0.0117119	0.139013	0.365342	0.320071	0.318105	0.0023768	0.00298129	0.0034041
CATSPER3	-0.00337421	0.00102024	-0.0446391	-0.0229859	0.392709	0.316199	0.00526597	0.00627772	0.00590764
CATSPERB	0.00213227	0.00511653	0.0925704	0.0453419	0.246883	0.492125	0.00275401	0.00264151	0.00252643
CATSPERD	-0.00128008	0.0110316	0.0212635	0.0836159	0.357268	0.249373	0.00454138	0.00516128	0.00500941
CATSPERE	-0.000627113	0.00660643	0.00804813	-0.0137963	0.435327	0.191053	0.0101469	0.00993008	0.0110621
CATSPERG	0.000455224	-0.00109115	0.0556557	-0.0639527	0.515428	0.389677	0.0052008	0.00481278	0.00626979
CAV2	-0.00886097	0.011756	-0.0614756	0.0133353	0.404994	0.119731	0.0154174	0.010791	0.00810059
CAVIN1	0.00366498	0.000396511	0.0697429	-0.0384511	0.309788	0.409306	0.0120376	0.0195607	0.0209829
CAVIN3	-0.00093241	0.000576189	0.00275434	-0.040807	0.458196	0.41098	0.00239564	0.00243597	0.0022413
CAVIN4	0.00377928	0.0040209	0.0499987	0.0179592	0.433497	0.294946	0.00448975	0.00514328	0.00765146
CBFA2T2	-0.00290598	0.0187465	0.00954688	0.0581322	0.247214	0.102054	0.0198303	0.0183096	0.0167342
CBFA2T3	0.000220309	0.00582143	0.0753808	0.0697783	0.20555	0.401414	0.00162334	0.00165486	0.00139012
CBFB	0.0080178	0.0156318	0.0954247	0.0577996	0.343375	0.237538	0.0162226	0.0142917	0.0155602
CBL	0.00718587	0.0153039	0.0735428	0.0554147	0.441818	0.155892	0.0129106	0.0131209	0.010967
CBLB	0.00154448	0.0154581	0.0616	0.0706308	0.437837	0.157218	0.00964224	0.00865525	0.00840782
CBLC	1.17049e-05	-0.00147692	0.137199	-0.225825	0.423754	0.348473	0.00128204	0.00128579	0.00135564
CBLL1	-0.00321149	0.0130752	0.000805716	0.0437561	0.436756	0.327155	0.00936644	0.00578538	0.00645939
CBLN1	0.00266412	-0.00384043	0.0949918	-0.147046	0.347758	0.23367	0.00200636	0.00232259	0.00235625
CBLN2	-0.00765642	0.0277138	-0.00946517	0.14172	0.414486	0.0345133	0.0146545	0.0129749	0.0120082
CBLN4	-0.0175656	-0.027258	-0.156402	-0.266563	0.147836	0.0332682	0.0102776	0.00765736	0.00749847
CBR1	-0.0028597	0.0191842	0.0253595	0.00818966	0.238659	0.160036	0.103071	0.10475	0.150873
CBR3	-0.018916	0.0240364	-0.0303609	0.0737796	0.156567	0.0551491	0.0468064	0.0134022	0.0148044
CBR4	-0.00859104	0.00221564	-0.0487839	-0.0194535	0.306289	0.348218	0.00689339	0.00528345	0.00740419
CBS	0.00241375	0.0118857	0.0635813	0.0771652	0.322241	0.18274	0.00876091	0.0135229	0.0116334
CBX1	-0.00587721	0.0111824	0.00270583	0.0166167	0.122692	0.213338	0.0163762	0.010921	0.012114
CBX2	0.00856967	0.00658526	0.205554	-0.044434	0.364014	0.361591	0.00242069	0.00296079	0.00243433
CBX3	-0.0160932	0.0322789	-0.021627	0.0467645	0.0991039	0.00413727	0.0769786	0.0452974	0.0568638
CBX5	0.00178171	0.0187739	0.0510397	0.0638108	0.275255	0.0705272	0.0228335	0.0236168	0.0240239
CBX6	-0.0511447	0.00537672	-0.0841684	-0.0247717	0.000177276	0.116966	0.220265	0.251551	0.149577
CBX7	-0.0106025	0.00121549	-0.0207659	-0.0366967	0.336752	0.448842	0.0255958	0.0262106	0.0262341
CBX8	0.00367038	0.000754444	0.108646	-0.0148208	0.568132	0.667676	0.00211789	0.000994769	0.00156749
CBY3	-0.00903993	0.0108697	-0.0179585	0.0712785	0.251873	0.246266	0.00876124	0.00511994	0.00479127
CC2D1A	-0.00229586	0.00820153	0.0358194	0.0592756	0.389045	0.234483	0.00513622	0.00445749	0.00425525
CC2D1B	-0.0114656	0.00386105	-0.146659	0.0046805	0.2534	0.375001	0.00474666	0.00399006	0.00498835
CC2D2A	-0.00893911	0.0115866	-0.0426608	0.0360503	0.263322	0.159076	0.0168	0.0140163	0.013046
CCAR1	-0.000534252	0.00680965	0.0389287	-0.0180129	0.483777	0.183779	0.0394413	0.0335981	0.0378138
CCAR2	-0.0142341	0.016387	-0.0539559	0.0243651	0.179163	0.167514	0.034592	0.0226189	0.0242704
CCBE1	-0.0156866	0.02816	-0.0150061	0.0555615	0.226196	0.0130176	0.0708424	0.0248386	0.0247702
CCDC102B	-0.00206029	0.0061753	-0.0316444	0.00175381	0.525791	0.355924	0.0037777	0.00264647	0.00242137
CCDC105	-0.010028	-0.00115253	-0.190133	-0.0285597	0.349241	0.221675	0.00172893	0.000991979	0.00162369
CCDC106	-0.0224981	0.0193852	-0.0572867	0.0488301	0.102695	0.13532	0.0380702	0.0219959	0.0198948
CCDC107	-0.0215323	0.0212902	-0.0566497	0.0618369	0.0860663	0.041968	0.0478223	0.0291698	0.0353875
CCDC112	-0.0148391	0.0193485	-0.0507422	0.0368614	0.251848	0.117606	0.0301054	0.0131113	0.0143487
CCDC113	0.0054115	0.010484	0.111148	0.0575875	0.301778	0.154722	0.00483717	0.00360201	0.0042404
CCDC115	-0.00899672	0.0184451	-0.0102077	0.0280936	0.334242	0.114484	0.0466732	0.0346152	0.0408947
CCDC117	-0.00291718	0.00339317	0.0131063	-0.0331801	0.293302	0.216476	0.0103488	0.0074095	0.00789227
CCDC12	-0.0157975	0.0217101	-0.0244737	0.025988	0.239392	0.0869409	0.0635711	0.0369339	0.0403122
CCDC120	-0.00463082	0.00892018	-0.027275	0.0494819	0.326761	0.319586	0.0041699	0.00273393	0.00289066
CCDC121	-0.00515757	-0.00500948	-0.181359	-0.101941	0.198745	0.493713	0.00119015	0.0020017	0.00183039
CCDC122	-0.00484015	0.0109197	0.0375662	0.0999075	0.314095	0.333821	0.00304626	0.0013008	0.00110063
CCDC124	-0.0119901	0.0322649	-0.013979	0.106287	0.228551	0.0132543	0.0393338	0.0238066	0.0277091
CCDC126	-0.00868573	-0.00554494	-0.194386	-0.241733	0.350388	0.451629	0.00146298	0.00150071	0.00125062
CCDC127	-0.024027	0.0204559	-0.105529	0.0505437	0.0809952	0.0921099	0.0350581	0.019012	0.0187411
CCDC129	-0.00121237	0.000203111	-0.00997213	-0.0625341	0.495186	0.365693	0.00130006	0.00133672	0.00125829
CCDC13	-0.000399557	0.0174038	0.0513585	0.088737	0.459252	0.0853584	0.0130812	0.00787596	0.00980511
CCDC130	-0.00274927	0.0103297	-0.0331657	0.025241	0.454516	0.224919	0.0040045	0.00417339	0.00394782
CCDC134	0.00138346	0.0103069	0.105527	0.142148	0.370425	0.414277	0.00246742	0.00307636	0.00234466
CCDC136	-0.00101679	0.0163375	0.0289395	0.00628273	0.334142	0.112514	0.0484398	0.0352858	0.0448827
CCDC137	-0.0058242	0.0227383	0.00567775	0.094993	0.415482	0.0821368	0.0207454	0.0164411	0.0153515
CCDC138	0.00231263	0.0189824	0.00370824	0.110419	0.385912	0.153442	0.0066015	0.00597037	0.00619583
CCDC14	0.00392597	0.00298432	0.0965235	0.0160447	0.352348	0.333291	0.00320256	0.00373795	0.00484117
CCDC141	0.000663637	0.00486569	0.100996	0.0526424	0.346964	0.444974	0.00143059	0.00161325	0.00200088
CCDC142	-0.00243126	0.0152709	-0.0427162	0.0754133	0.363646	0.125333	0.00670941	0.00574374	0.00584052
CCDC146	-0.00606406	0.0125156	-0.0614903	0.0424279	0.452426	0.248134	0.00887033	0.00432834	0.00624976
CCDC148	-0.0154003	0.0196371	-0.0744472	0.0693167	0.150274	0.137012	0.022745	0.0142909	0.0121938
CCDC149	-0.00419639	0.0123069	0.0170169	-0.00146074	0.178959	0.1099	0.0488316	0.0378757	0.047824
CCDC15	-0.0011819	0.00810282	-0.0356986	0.0905037	0.487669	0.215689	0.00136181	0.00170254	0.00130658
CCDC151	0.00147061	0.0102109	0.114776	0.0954977	0.404775	0.206787	0.00598421	0.00387277	0.00377846
CCDC152	0.0158049	0.0125667	0.108523	-0.00570883	0.10079	0.155981	0.0642799	0.104537	0.14168
CCDC153	0.00411125	0.00609261	0.151887	0.1485	0.385069	0.255059	0.00169558	0.00233015	0.00283145
CCDC157	-0.00623568	0.0103318	-0.0296486	0.0470218	0.500184	0.406583	0.0096495	0.00666008	0.00638674
CCDC158	0.00294321	0.00728113	0.118796	0.0607163	0.317022	0.232364	0.00155545	0.00159679	0.0018292
CCDC159	-0.0199124	0.00696883	-0.203559	-0.00375226	0.11657	0.447005	0.0088822	0.00741312	0.00586385
CCDC167	-0.00901077	0.0188603	-0.0226218	0.0751711	0.352937	0.0415211	0.0215243	0.0134949	0.0131913
CCDC170	-0.00402549	0.0051446	-0.045933	0.0572781	0.469271	0.310345	0.00233826	0.00221432	0.00227147
CCDC171	-0.000280132	0.0104055	0.0656082	0.0218379	0.275099	0.234521	0.0118902	0.00983094	0.0113927
CCDC173	-0.00459589	0.0143682	0.00755083	0.0541828	0.227033	0.125212	0.020904	0.011899	0.0111712
CCDC174	-0.0119391	0.0126829	-0.110137	0.0421513	0.223747	0.181312	0.00882999	0.00645027	0.00644459
CCDC178	-0.0117347	0.00580966	-0.0406298	-0.0320671	0.286793	0.204532	0.0173362	0.0150634	0.0142407
CCDC18	-0.00932739	0.00370718	-0.0866846	-0.0215911	0.322682	0.506966	0.00535923	0.00394105	0.00337657
CCDC180	0.00753486	0.0077945	0.197811	0.0345377	0.403752	0.273678	0.00369731	0.0029298	0.00497996
CCDC181	-0.020678	0.0235461	-0.0788318	0.073639	0.0667639	0.0810392	0.0321764	0.0171445	0.0228111
CCDC183	0.00161358	0.00996795	0.0218748	0.0568164	0.434589	0.249064	0.00398575	0.00403229	0.00386103
CCDC185	-0.00788577	0.0102447	-0.118285	0.135631	0.351008	0.379736	0.00236417	0.00108769	0.00279159
CCDC190	0.00449541	0.0052404	0.176191	0.142174	0.342851	0.231742	0.00054892	0.00088126	0.00119145
CCDC191	-0.00294146	0.0157016	0.0341594	0.103036	0.299428	0.12505	0.00813243	0.00572244	0.00490593
CCDC192	-0.0118316	-0.00300098	-0.0426644	-0.0716032	0.314141	0.396462	0.0150927	0.0108713	0.0105851
CCDC22	0.00124869	0.0107391	0.034954	0.0312001	0.416625	0.281807	0.0153792	0.0122732	0.0118109
CCDC24	-0.0101909	0.0055565	-0.108386	-0.0163481	0.286955	0.392529	0.0066185	0.00460015	0.00244669
CCDC25	-0.0148638	0.0324955	-0.0250627	0.078442	0.154194	0.00913102	0.053937	0.0305106	0.0393751
CCDC28A	-0.0140298	0.00888665	-0.0766038	-0.00582601	0.218031	0.187328	0.016858	0.00607498	0.00792583
CCDC28B	-0.00590566	0.023978	0.0330749	0.0849473	0.265959	0.0745444	0.0193706	0.0139027	0.0134462
CCDC3	-0.00302705	0.0090075	0.024425	0.0587102	0.617284	0.421386	0.00431616	0.00402938	0.00449748
CCDC30	-0.00184549	0.0117233	0.0120207	0.00124049	0.454763	0.149502	0.0174021	0.010663	0.0123969
CCDC32	-0.0127652	0.0183795	-0.0170544	0.0339408	0.283137	0.0973598	0.0382625	0.0224783	0.0198312
CCDC33	-0.00316601	0.00254747	-0.0511019	-0.0668427	0.50319	0.488522	0.00215009	0.00193811	0.00151928
CCDC34	-0.0178336	0.0160928	-0.0277327	0.00519343	0.13925	0.145746	0.0507093	0.0381687	0.0364521
CCDC36	-0.00226834	0.0124839	-0.0599929	0.0761103	0.370634	0.285398	0.00710383	0.00663163	0.00531306
CCDC38	-0.00641099	0.00329119	-0.0786687	0.018758	0.369925	0.405691	0.00347143	0.00317632	0.00376475
CCDC39	0.00408424	0.0211982	0.0771872	0.16764	0.251995	0.10701	0.00612777	0.00317675	0.00419968
CCDC40	-0.00242992	0.00196171	-0.0264374	0.0162474	0.42624	0.392376	0.00319624	0.00375294	0.00352578
CCDC43	-0.0016594	0.022728	0.0420914	0.148725	0.311306	0.052486	0.0122885	0.0057699	0.00580161
CCDC47	-0.0244115	0.014233	-0.0526229	0.0245451	0.0474263	0.156362	0.0464426	0.028144	0.028507
CCDC50	0.0132199	0.00191652	0.19863	-0.0406972	0.280643	0.502147	0.0057569	0.0100283	0.0123725
CCDC51	-0.0178024	0.0450706	-0.011317	0.0894786	0.052501	0.000438223	0.102857	0.0545633	0.075953
CCDC57	-0.00129369	0.0102793	-0.00664486	0.0136994	0.380692	0.389748	0.0118095	0.0107809	0.00873139
CCDC58	0.00308031	0.0147226	0.0504953	0.151387	0.494454	0.204944	0.00318435	0.00356022	0.00373463
CCDC59	-0.00412555	0.015617	0.0436421	0.0307184	0.453128	0.19997	0.0374635	0.0265097	0.033883
CCDC6	-0.0170996	0.0174383	-0.0456126	0.0220148	0.173447	0.102	0.0607144	0.038314	0.0381194
CCDC60	0.00491006	0.00684664	0.0987355	0.0100504	0.21744	0.404916	0.00699803	0.00802606	0.00850895
CCDC62	-0.00555223	0.0102925	-0.00230691	0.0501165	0.408444	0.296527	0.00426344	0.0033934	0.00395743
CCDC65	-0.00516592	0.0176799	-0.0361697	0.0750536	0.418787	0.135447	0.013627	0.00736043	0.00814611
CCDC66	0.000961531	0.0168426	0.0196128	0.0559475	0.202014	0.166783	0.0189479	0.0162058	0.0172074
CCDC69	-0.00776335	0.00468291	-0.122938	-0.0275801	0.27796	0.511073	0.0030946	0.0040277	0.00338832
CCDC73	-0.0139067	-0.00264649	-0.119154	-0.0841562	0.280285	0.249963	0.0084414	0.00592285	0.00567662
CCDC77	0.00369664	0.0117931	0.0730801	0.0577641	0.345898	0.2755	0.00880231	0.00595298	0.0047889
CCDC78	-0.00558056	0.0206115	0.0245984	0.07081	0.339535	0.0989375	0.0338789	0.0306041	0.0285227
CCDC80	0.00712525	0.0107805	0.095258	0.011541	0.323776	0.301279	0.00645261	0.0122371	0.00898073
CCDC81	-0.00030085	0.00591174	0.00217533	-0.0353633	0.239208	0.264253	0.00421757	0.00308212	0.00253121
CCDC82	-0.00614527	0.00979919	-0.0106046	-0.00821333	0.286596	0.209589	0.0229066	0.0155399	0.0163942
CCDC83	-0.00524147	-0.00323757	-0.133927	-0.0761452	0.40792	0.376147	0.00143486	0.00131765	0.00111998
CCDC84	-0.00221245	0.00750714	0.0238093	0.0286923	0.429613	0.189298	0.00777403	0.00487343	0.00656176
CCDC85A	-0.000551812	0.0160411	0.0968431	0.0848947	0.349821	0.118104	0.0103764	0.0126289	0.00907103
CCDC85B	-0.00726306	0.0294232	-0.00338532	0.0720348	0.338831	0.0235481	0.0449345	0.0279664	0.0324735
CCDC86	-0.00779742	-0.00135651	-0.0799505	-0.110839	0.407857	0.420725	0.00479635	0.00455598	0.00429768
CCDC88A	-0.0112622	0.0198661	-0.0141038	0.0110956	0.306628	0.103456	0.0798218	0.0794527	0.0931542
CCDC88C	-0.00526002	0.0118366	-0.0049529	0.0788406	0.430916	0.238765	0.00488964	0.00553552	0.00515274
CCDC9	-0.00831903	-0.00477946	-0.117202	-0.115959	0.207288	0.280478	0.00412152	0.00362563	0.0035482
CCDC90B	-0.012215	0.0322731	0.00380259	0.0916732	0.220179	0.0109977	0.044964	0.0301948	0.0368316
CCDC91	-0.00649541	0.0322235	0.01625	0.134175	0.284407	0.0164266	0.0274397	0.0176273	0.019181
CCDC92	-0.0417355	0.000529129	-0.112988	-0.0282593	0.00374915	0.167209	0.0657701	0.030273	0.0315069
CCDC93	-0.00370775	0.0143103	0.00609109	0.0482202	0.377835	0.160359	0.00968555	0.00852737	0.00863203
CCDC97	-0.00708019	0.0122098	-0.0278522	0.0481663	0.334079	0.256635	0.00952536	0.00668752	0.00506084
CCER2	0.00070689	-0.000379801	0.0682009	0.0177458	0.302605	0.349643	0.00135187	0.00145397	0.00130038
CCHCR1	-0.00400357	0.00729725	-0.00812695	0.000695579	0.388068	0.164338	0.0038141	0.00347609	0.00477245
CCK	-0.212184	0.0299176	-0.284393	0.0285904	8.94723e-53	2.47901e-07	0.401138	0.237456	0.18326
CCKBR	-0.00658114	8.41377e-05	-0.0378014	-0.0595639	0.225804	0.308026	0.0064765	0.00756825	0.0063919
CCL27	0.00163274	0.0250617	0.0949052	0.27678	0.296307	0.0590362	0.00659224	0.00481013	0.00581819
CCL28	-0.00205097	-0.00347103	0.0296296	-0.0757654	0.424624	0.349377	0.00259428	0.00151115	0.00164786
CCM2	-0.00694542	0.0174446	0.00752425	0.0054931	0.170513	0.091109	0.103227	0.0979356	0.0888969
CCM2L	0.00405643	0.00554754	0.209098	0.07841	0.468443	0.274584	0.00164425	0.00189137	0.00185561
CCNA1	-0.00613115	0.000666255	-0.0430832	0.0479217	0.496874	0.197213	0.00272685	0.00144095	0.00242789
CCNA2	-0.00565133	0.00403652	-0.0823139	0.00788283	0.219124	0.47439	0.00302417	0.00134371	0.0018532
CCNB1	-0.0132561	0.00459016	-0.108953	-0.0529079	0.28913	0.266109	0.00636125	0.0028517	0.00356411
CCNB1IP1	0.00102774	0.0134739	0.0553367	0.190669	0.260763	0.301312	0.00211573	0.00176719	0.00152499
CCNB3	-0.00882127	0.0048735	-0.082245	-0.0103099	0.360918	0.384498	0.00888624	0.00913065	0.00861143
CCNC	-0.0023787	0.0219395	-0.00423012	0.0622027	0.350867	0.0624585	0.0220734	0.00979442	0.00990179
CCND1	0.0106491	0.00594156	0.101104	0.00897349	0.321446	0.394512	0.0272582	0.0385014	0.0442775
CCND2	-0.00761508	0.0252873	-0.000278635	0.0278439	0.20979	0.0259117	0.111354	0.0966495	0.0847928
CCND3	-0.0270966	0.00902492	-0.0686094	0.00206978	0.0480297	0.128297	0.0606251	0.0344326	0.0372236
CCNDBP1	-0.0124457	0.0189114	-0.0187674	0.0428131	0.285315	0.119571	0.0338413	0.0174319	0.0204295
CCNE1	-0.00930158	0.00452414	-0.133309	0.048451	0.32411	0.273832	0.00463192	0.00420609	0.00312286
CCNE2	0.00286524	-0.000235772	0.092602	-0.0361134	0.371017	0.324407	0.00203445	0.00261732	0.00246455
CCNF	-0.00387071	0.00582866	-0.0346075	0.00235874	0.4483	0.441752	0.00650026	0.00478798	0.00456054
CCNG1	0.00825772	0.0135796	0.0968821	0.0337104	0.428869	0.206797	0.0207519	0.0201201	0.0210192
CCNG2	-0.0364959	0.0174416	-0.108316	0.0306789	0.00884201	0.0774026	0.0587981	0.0254422	0.0268141
CCNH	-0.010041	0.0250691	-0.00648482	0.0848293	0.310943	0.0595248	0.0329019	0.0216894	0.0232484
CCNI	0.00553825	0.0465554	0.0404468	0.0664224	0.298781	0.000964428	0.19522	0.194135	0.239503
CCNI2	-0.00764512	0.0371092	0.0152163	0.105966	0.233882	0.00474609	0.0530047	0.0290912	0.0303251
CCNJL	0.00222905	0.00160012	0.0476247	-0.0887923	0.53688	0.158257	0.00492146	0.00323953	0.00350805
CCNK	-0.0263278	0.00603747	-0.104585	-0.0145246	0.0634062	0.156662	0.0380258	0.0300025	0.0246027
CCNL1	-0.00328072	0.0200309	0.0321903	0.0803613	0.422873	0.143266	0.0116012	0.00898064	0.0101712
CCNL2	-0.0128584	0.0174287	-0.0445761	0.0504745	0.16861	0.148415	0.0283566	0.0177111	0.0162567
CCNO	-0.0117615	0.00887678	-0.279828	0.121602	0.270416	0.259652	0.00175685	0.00110869	0.00113005
CCNQ	-0.0142777	0.0115619	-0.0138576	-0.00743729	0.141116	0.194885	0.0576932	0.0418562	0.0382918
CCNT1	-0.00350656	0.0143519	0.0050393	0.057954	0.344843	0.213825	0.0126427	0.0103033	0.0107899
CCNT2	-0.00640297	0.0181221	-0.00391145	0.0496935	0.24415	0.0992404	0.0249165	0.0188366	0.0180262
CCNY	-0.00336643	0.01398	0.00856423	0.014582	0.262357	0.106249	0.032872	0.0279571	0.0296563
CCP110	-0.017382	0.0171618	-0.0515961	0.0303755	0.1218	0.105187	0.0350167	0.0209046	0.0391046
CCPG1	-0.000353	0.0311738	0.0447795	0.0874803	0.276502	0.0223732	0.0403204	0.0284766	0.0305553
CCR10	-0.00455071	0.0013815	-0.0498301	-0.0489879	0.40102	0.446339	0.00250783	0.0014235	0.0016182
CCR5	0.00449776	0.00357007	0.158205	0.107326	0.44064	0.322681	0.00075048	0.000719935	0.00160941
CCS	-0.00351794	0.00184757	-0.0236346	-0.0337668	0.338174	0.209015	0.00311018	0.00336114	0.00347345
CCSAP	-0.0205011	0.0238559	-0.0356394	0.0432447	0.0913758	0.0451594	0.0712628	0.0377326	0.0383202
CCSER1	-0.0184955	0.0351034	-0.016418	0.0599121	0.0138768	0.00377969	0.189164	0.0932192	0.0844183
CCSER2	-0.0253722	0.0242381	-0.0490066	0.0195061	0.0345825	0.0278962	0.0921135	0.06419	0.0663124
CCT2	-0.0139399	0.0291533	-0.011004	0.0520657	0.189642	0.0111144	0.0841019	0.047927	0.0545803
CCT3	-0.0184009	0.0248414	-0.0302229	0.027441	0.123774	0.0295591	0.133119	0.0883908	0.0947102
CCT4	-0.0183503	0.0285506	-0.0245057	0.0433673	0.0869095	0.0108763	0.105485	0.0579519	0.0617388
CCT5	-0.0125223	0.0382202	0.00567212	0.0838452	0.213657	0.0030081	0.0840051	0.0433484	0.048969
CCT6B	-0.0029527	0.0105178	-0.0233873	0.0624779	0.480057	0.339749	0.00402755	0.00342366	0.00353683
CCT7	-0.0363144	0.0307658	-0.0589007	0.0461258	0.00840136	0.00581852	0.133444	0.0789024	0.0817838
CCT8	-0.0248713	0.0226475	-0.0349467	0.0184398	0.0517407	0.0249354	0.116398	0.0638765	0.0662825
CD109	-0.00229459	0.00891601	-0.0551733	0.254867	0.492722	0.288469	0.00248608	0.00380665	0.00195438
CD14	-0.00631722	0.0040731	0.00513674	0.0131409	0.339779	0.280108	0.0100227	0.00671727	0.00575274
CD151	-0.00691987	0.0132347	-0.00762976	0.0375425	0.362528	0.241344	0.0223602	0.0217259	0.0211017
CD160	-0.00308773	0.00802829	0.0244312	0.0906835	0.458661	0.220038	0.00484271	0.00512653	0.00390079
CD163	-0.00742782	0.00705959	-0.121648	0.0941435	0.325133	0.276721	0.00194033	0.00149937	0.00162776
CD163L1	-0.000661386	0.0103459	0.0470528	0.148975	0.455194	0.291899	0.00154513	0.00156976	0.00206441
CD164	-0.00722696	0.00902057	-0.0260341	0.0170264	0.33051	0.285751	0.0195807	0.0186147	0.019099
CD180	-0.00482433	0.00122398	-0.128139	0.0472939	0.443789	0.465343	0.00123539	0.00152242	0.00207234
CD200	-0.00188309	0.0240248	0.0185591	0.0193596	0.589733	0.026477	0.188147	0.0878539	0.0985401
CD22	0.00313761	0.0081998	0.0843909	0.0127892	0.349102	0.258801	0.00330866	0.00500559	0.00632913
CD226	-0.013596	0.0117062	-0.130444	0.0514726	0.235156	0.307044	0.00584519	0.0026026	0.00289664
CD24	0.0133766	0.0545935	0.0723923	0.12983	0.180082	4.18494e-05	0.0812775	0.0348804	0.0412497
CD276	-0.00443199	-0.00259039	-0.0480439	-0.1183	0.50937	0.502562	0.0112635	0.0112217	0.0119188
CD28	0.00174534	-0.006119	0.196567	-0.127605	0.347874	0.368574	0.00168135	0.00189991	0.00141473
CD2AP	0.0033251	0.00733653	0.0863727	0.053444	0.395111	0.307471	0.00600413	0.00765439	0.00886284
CD2BP2	-0.0135256	0.0140924	-0.0318245	0.0284498	0.167475	0.25315	0.0290846	0.0184665	0.0189354
CD300LD	0.0129195	0.00800161	0.314276	0.134224	0.175038	0.329252	0.0012548	0.001153	0.00109203
CD300LG	-0.014363	0.0141672	-0.124236	0.115538	0.256855	0.272389	0.00450627	0.00319187	0.0046024
CD302	-0.00777527	0.00481067	-0.0173858	-0.025556	0.326556	0.239249	0.0136975	0.0160245	0.0155811
CD320	-0.00562364	0.0184801	0.0090967	0.0452109	0.339474	0.105745	0.0442165	0.0310055	0.0304731
CD34	-0.00375288	-0.000984329	-0.120656	-0.0755614	0.287288	0.606884	0.00227215	0.00310558	0.00247464
CD37	0.00503449	0.00736185	0.117599	0.0469908	0.419944	0.322052	0.00323326	0.00381425	0.00540148
CD38	0.00721317	-0.00574829	0.0978745	-0.190271	0.273637	0.329497	0.00198062	0.00348358	0.00347445
CD3EAP	-0.0136048	0.0236133	-0.0368173	0.0852559	0.242247	0.0579283	0.024256	0.0146207	0.0156686
CD4	0.00147255	-0.00156303	0.0667622	-0.0692198	0.335958	0.34628	0.00236045	0.00191652	0.00218428
CD40	-0.00435832	0.0189242	-0.109412	0.471573	0.357354	0.154906	0.000926052	0.00197448	0.00131876
CD44	-0.0198562	0.00393858	-0.16219	-0.0308793	0.0894444	0.403025	0.00853038	0.00693565	0.00661699
CD46	-0.00793658	0.0192066	-0.0238356	0.0243559	0.20386	0.132077	0.0211485	0.0133441	0.0140507
CD47	-0.011519	0.00901066	0.00312355	-0.00793224	0.25761	0.190317	0.0545938	0.0388081	0.0435994
CD48	0.00385241	-0.00165531	0.12431	-0.0899185	0.531595	0.331397	0.00419053	0.0051125	0.0108644
CD52	-0.00145536	-0.00284334	0.0721423	-0.108879	0.520522	0.519539	0.00717962	0.00956709	0.0151282
CD53	0.00216352	0.00322243	0.0140067	-0.00574354	0.291191	0.269258	0.0033495	0.00380263	0.00445777
CD55	-0.00550622	0.00255494	-0.0677122	-0.013374	0.511458	0.407516	0.00228759	0.00298304	0.00505626
CD58	0.00599497	0.00693672	0.11072	-0.000121826	0.351612	0.398605	0.0130508	0.0119765	0.0148449
CD59	-0.0190053	0.0236914	-0.0152531	0.033182	0.112313	0.0350513	0.0907292	0.0619343	0.0667146
CD63	0.00471257	0.0167703	0.046596	0.0153362	0.405386	0.121498	0.080147	0.115139	0.118119
CD68	0.00380932	0.00866808	0.110394	0.132127	0.420936	0.20043	0.00198233	0.00270185	0.00319496
CD72	-0.00319975	0.00700038	-0.00752495	0.0276861	0.309974	0.460954	0.00242731	0.00187521	0.00194264
CD74	-0.000981187	0.00353504	0.0196742	-0.0359721	0.502121	0.221596	0.0297553	0.0364876	0.0511373
CD81	0.0222269	0.0196557	0.0378315	0.010214	0.0581009	0.0356638	0.417968	0.48801	0.448321
CD82	0.00384989	0.00261855	0.0897894	-0.0310759	0.271858	0.353974	0.0083384	0.0132807	0.0153923
CD83	0.00872126	0.00880729	0.106804	0.00489869	0.44329	0.142032	0.0110004	0.0084179	0.0107994
CD84	0.00087037	0.00403286	0.0951258	0.0173739	0.392056	0.311216	0.00117887	0.00217028	0.00225398
CD86	0.00862393	0.00912569	0.253354	0.2474	0.26036	0.279174	0.00167353	0.00195588	0.00279137
CD9	0.0173633	0.00814222	0.181293	-0.00341448	0.0921899	0.301983	0.0178814	0.0296726	0.0458991
CD96	-0.00125094	0.0102467	0.0392119	0.0661399	0.31092	0.308638	0.00378346	0.00299871	0.00305314
CD99	0.00329872	0.0109513	0.0522862	0.0477115	0.353249	0.176582	0.0140711	0.0252708	0.0261105
CD99L2	-0.00390275	0.0122082	0.00704656	-0.00737129	0.418276	0.170863	0.0797592	0.0593076	0.061363
CDA	0.00128388	-0.00132716	0.0374947	-0.130303	0.158272	0.295353	0.00182901	0.00238236	0.00225116
CDADC1	-0.0110559	0.0185624	0.00486844	0.0769593	0.0982192	0.0996631	0.0197711	0.00911901	0.0151383
CDAN1	-0.007543	-0.00341195	-0.0562597	-0.119515	0.251253	0.368967	0.0038009	0.00362548	0.00398074
CDC123	-0.016553	0.0290221	-0.0361324	0.0595756	0.175706	0.0243884	0.0616391	0.0329924	0.0335043
CDC14A	-0.000768457	0.00575758	0.00827472	0.00806074	0.361757	0.525286	0.004489	0.00800469	0.00590749
CDC14B	4.15418e-05	0.0189976	0.00138164	0.0801997	0.485267	0.111975	0.0180388	0.0166644	0.0157036
CDC16	-0.010157	0.00509495	-0.0453002	-0.0317594	0.284517	0.209636	0.0165463	0.0134609	0.0139647
CDC20	0.00210653	5.88537e-05	0.0508467	-0.0347085	0.470251	0.259881	0.00797668	0.0133016	0.020182
CDC23	-0.00148128	0.00484384	0.00311096	-0.000175668	0.316459	0.507027	0.0100031	0.00702171	0.00798349
CDC25A	-0.00605885	0.0139498	-0.0192969	0.0964054	0.415984	0.194129	0.00581767	0.00422502	0.00519656
CDC25B	-0.0214394	0.0138472	-0.0793372	0.060511	0.0595819	0.155943	0.018789	0.0104326	0.0103232
CDC26	-0.0111823	0.0296261	-0.0208071	0.103551	0.165057	0.025321	0.0315594	0.0250288	0.0344244
CDC27	-0.00588211	0.0151682	0.00194884	0.00391696	0.355199	0.128364	0.0421697	0.0292552	0.0281523
CDC34	-0.00648964	0.0121675	-0.0203615	0.0930831	0.44255	0.208465	0.0081268	0.00767977	0.00798907
CDC37	-0.0139477	0.018819	-0.0111637	0.0202995	0.166082	0.0562337	0.0770595	0.0482458	0.051584
CDC37L1	-0.0124276	0.0174403	-0.02721	0.0673592	0.264308	0.0818742	0.0301409	0.0152117	0.0187027
CDC40	-0.0364336	0.0389176	-0.0578315	0.0507866	0.00766466	0.00113619	0.209308	0.0572303	0.0596571
CDC42	-0.0215327	0.0411928	-0.0485371	0.0884178	0.0803539	0.00188025	0.0762527	0.0375552	0.0442223
CDC42BPA	-0.00426249	0.0281077	0.0166532	0.034377	0.232643	0.0369747	0.0970319	0.084679	0.0939247
CDC42BPB	-0.0118407	0.0247868	-0.00391577	0.0301808	0.148298	0.0545594	0.0805048	0.0610788	0.0562506
CDC42SE1	0.00169782	0.0120743	0.0684142	0.0326393	0.299507	0.218123	0.0112341	0.00856705	0.0113453
CDC42SE2	-0.0166642	0.0180341	-0.0279411	0.00905843	0.10157	0.0928536	0.0766	0.0496217	0.0599311
CDC45	0.0022187	0.00302396	0.109007	-0.0351817	0.363177	0.348154	0.00232697	0.00198963	0.00223534
CDC5L	-0.0120339	0.0542149	-0.0072247	0.108516	0.161538	5.81408e-05	0.112937	0.0457892	0.0443552
CDC6	-0.00505077	0.00634826	-0.0576666	-0.0108958	0.351796	0.274949	0.00202357	0.0015985	0.00178072
CDC73	-0.00711168	0.0365883	0.000250308	0.0822415	0.181309	0.0112807	0.0522911	0.0386099	0.0443889
CDCA7L	0.00388924	0.00601336	0.105344	0.0825542	0.379155	0.355907	0.0038262	0.00553388	0.00823858
CDH1	-0.00589096	0.0103902	-0.0134843	-0.00842978	0.409084	0.344653	0.0192077	0.0212051	0.0244747
CDH10	-0.0118128	0.0255895	-0.0168609	0.0630088	0.152506	0.0662755	0.0509521	0.0297356	0.0260418
CDH11	-0.0140281	0.0330051	-0.023458	0.0697603	0.211604	0.00974219	0.0536568	0.024307	0.0212565
CDH12	-0.0155277	0.0235013	-0.0550674	0.0789343	0.19435	0.1028	0.0239092	0.0185723	0.0154208
CDH13	0.00575648	0.0157873	0.0881193	0.0430523	0.314446	0.211521	0.0308705	0.0373911	0.0384645
CDH17	-0.00273183	0.00626559	0.0161136	0.00333316	0.425187	0.354487	0.00262692	0.002613	0.0025753
CDH18	-0.00543858	0.0188088	-0.0311806	0.0346007	0.323208	0.145499	0.0240922	0.0165432	0.0135471
CDH19	0.00296114	0.0131076	0.0509078	0.195205	0.327225	0.205773	0.00266121	0.00498684	0.00838881
CDH2	-0.0195666	0.0110369	-0.0262846	-0.00426789	0.098855	0.270427	0.0737377	0.0558896	0.0526421
CDH20	0.0221686	0.0181115	0.110197	0.0163605	0.0609625	0.127452	0.0512738	0.0642334	0.0703244
CDH22	-0.00650864	-0.00578081	-0.103985	-0.169047	0.231107	0.183995	0.00370512	0.00281539	0.0019823
CDH24	0.00292143	-2.65968e-05	0.0634122	-0.121645	0.397618	0.296762	0.00406384	0.00468542	0.00419509
CDH26	-0.0109511	0.00337711	-0.18992	-0.0368039	0.265702	0.371345	0.00251656	0.0025056	0.00182144
CDH3	0.000657509	0.0012993	0.0297111	-0.0359044	0.608917	0.464459	0.00288777	0.00309978	0.00307359
CDH4	-0.00167765	0.00784012	0.0410873	-0.0226509	0.259874	0.208479	0.0499585	0.0410814	0.0302146
CDH5	-0.00814273	-0.00529949	-0.181635	-0.154304	0.436991	0.250699	0.00243412	0.00327885	0.00253698
CDH6	-0.00453126	-0.00335259	-0.117367	-0.0777352	0.270999	0.511562	0.00240881	0.0043273	0.00295288
CDH7	0.00590659	0.00916077	0.114466	0.0468337	0.379403	0.46086	0.00690959	0.00483444	0.00494115
CDH9	-0.00492361	-0.00126771	-0.0681023	-0.0808541	0.422959	0.253611	0.0136146	0.0124772	0.0128934
CDHR2	-0.00871539	-0.000686821	-0.130147	-0.0726428	0.273376	0.361146	0.00389743	0.00313864	0.00353871
CDHR3	0.00195603	0.00235197	0.118589	0.0866996	0.33787	0.448957	0.00173925	0.00316237	0.00339323
CDIP1	-0.0232706	0.0102962	-0.0278277	-0.0260832	0.0678198	0.364392	0.141186	0.110376	0.105882
CDIPT	-0.0262439	0.00494167	-0.0586377	-0.0290826	0.0403752	0.249842	0.0659522	0.0454205	0.0397393
CDK10	0.000764301	0.0234452	0.0148483	0.0692646	0.309831	0.0641455	0.0425691	0.0334417	0.030151
CDK12	-0.00597464	0.015066	-0.0175702	0.0235332	0.304791	0.168721	0.025014	0.0218354	0.0220814
CDK13	-0.00253528	0.0188246	0.040291	0.0364855	0.478194	0.0692481	0.0443879	0.036244	0.0373789
CDK14	-0.0244363	0.0238766	-0.0569492	0.0345854	0.0598577	0.0268831	0.0781275	0.046884	0.0425724
CDK15	-0.00168946	0.00336752	-0.0103499	-0.0205061	0.40034	0.328239	0.00309931	0.00200773	0.00165214
CDK16	-0.0114284	0.0173906	-0.00170592	0.0177953	0.210397	0.152495	0.043113	0.0457671	0.0362541
CDK17	-0.0342149	0.00509627	-0.0505113	-0.0195878	0.00735095	0.122126	0.121775	0.0503777	0.0506181
CDK18	0.000347882	0.00414486	0.0223082	-0.0124715	0.475996	0.335619	0.00335431	0.00558284	0.00583135
CDK19	-0.000204686	0.0314583	0.0385073	0.0866103	0.47137	0.0221472	0.0505237	0.0499543	0.0677476
CDK2	0.00498585	0.00153375	0.139835	0.02388	0.428589	0.49308	0.00157866	0.00236131	0.0027892
CDK2AP1	-0.00470222	0.0147583	0.0096911	0.00854174	0.476242	0.181638	0.0575324	0.0747531	0.0707468
CDK2AP2	-0.0150723	0.0126349	-0.0316093	0.0238419	0.13999	0.132249	0.0447755	0.0337137	0.0361466
CDK4	-0.00115318	0.0119642	0.027418	0.0329089	0.500154	0.166629	0.0122158	0.0100781	0.0113055
CDK5	-0.0185329	0.0452602	-0.0200308	0.0958059	0.0824621	0.000235795	0.122275	0.0529921	0.056523
CDK5RAP1	-0.0031555	0.0241149	0.012065	0.0671899	0.325644	0.0635379	0.0310362	0.0213989	0.0204189
CDK5RAP3	-0.0146581	0.0143899	-0.0199566	0.0209097	0.154142	0.150211	0.0452918	0.0390814	0.0394496
CDK6	0.00176207	0.0015883	0.0592921	-0.0373248	0.450459	0.255441	0.0151187	0.0109015	0.0114698
CDK7	-0.0103441	0.0137579	-0.0364865	0.0218616	0.415978	0.158183	0.0164505	0.0111898	0.0122687
CDK8	-0.000623472	0.0199873	0.0360906	0.0271092	0.41079	0.0996799	0.0320096	0.0262654	0.035591
CDK9	-0.0124803	0.00925599	-0.0871366	0.0016584	0.160236	0.294806	0.014463	0.0119467	0.011708
CDKAL1	0.000722194	0.011099	0.0311507	0.0291774	0.408381	0.227433	0.0281119	0.0332875	0.0294823
CDKL1	-0.0123563	0.0171479	-0.0290472	0.0845545	0.330517	0.136068	0.0151395	0.00748122	0.00699722
CDKL2	-0.00963232	0.0208502	-0.0144994	0.0545178	0.288854	0.132046	0.029724	0.0127056	0.0130396
CDKL3	-0.000117719	0.0143293	0.0271757	0.0330007	0.488582	0.140161	0.0145018	0.0133033	0.0139141
CDKL4	-0.00109765	0.0122075	0.0666414	0.0408643	0.349583	0.299219	0.0110097	0.00905099	0.0121457
CDKL5	-0.0284	0.025882	-0.0429975	0.0218904	0.0124144	0.0389472	0.117529	0.059906	0.0562589
CDKN1A	0.00215384	-0.000743648	0.0689872	-0.0723535	0.521132	0.334364	0.0109437	0.012801	0.0108828
CDKN1B	-0.000387453	0.00365429	0.0603912	-0.047733	0.396184	0.349822	0.026443	0.0262418	0.032488
CDKN2AIP	-0.0122021	0.00184316	-0.083356	-0.0596585	0.192615	0.482978	0.00649296	0.00472061	0.00563995
CDKN2AIPNL	-0.0115059	0.00348187	-0.0255955	-0.0410269	0.232419	0.401918	0.0232849	0.0145141	0.0164306
CDKN2B	0.000488276	0.00602742	0.0383112	0.0436549	0.352215	0.304596	0.00146542	0.00274611	0.00211236
CDKN2D	-0.0263922	0.029107	-0.0392257	0.0348416	0.037097	0.0122934	0.118735	0.0570615	0.0637744
CDKN3	0.00312965	0.0104508	0.0981889	0.151636	0.514492	0.265136	0.00305221	0.00292427	0.00255631
CDNF	-0.00318724	-0.00216834	-0.0620464	-0.0976209	0.408101	0.309773	0.00136566	0.00117257	0.0020342
CDO1	-0.0224596	0.0269015	-0.0452524	0.0883186	0.0827118	0.0179764	0.0487565	0.0189616	0.0210154
CDON	-0.0136941	0.00754918	-0.0258081	0.0124811	0.116065	0.204997	0.0155554	0.0090419	0.00703954
CDPF1	-0.0120609	0.00162821	-0.106974	-0.0416184	0.279606	0.296709	0.00914992	0.00586171	0.00638857
CDR1	0.017274	0.00158487	0.0878655	-0.0351819	0.0894802	0.062915	0.0703682	0.104761	0.110994
CDR2	0.00174816	0.000836229	-0.022972	-0.0344476	0.360742	0.423925	0.00292418	0.00252611	0.00214653
CDR2L	-0.000389607	0.00406582	0.0243616	-0.0313521	0.423528	0.139334	0.0105207	0.0137305	0.0189439
CDRT4	0.00518557	0.00599451	0.131416	0.103804	0.343168	0.450671	0.00316363	0.00492644	0.00461397
CDS1	0.00577815	0.0245429	0.0472525	0.0658543	0.301245	0.0411929	0.0300369	0.0172868	0.0197423
CDS2	-0.00349751	0.0166809	-0.00431407	0.107846	0.422999	0.202778	0.00851267	0.00634692	0.00606069
CDV3	0.000470696	0.0134168	0.0371462	0.105796	0.319965	0.15024	0.00582771	0.00498375	0.00549062
CDYL	-0.000711101	0.0112045	0.0286891	0.013173	0.291833	0.355175	0.013076	0.0156712	0.0164435
CDYL2	0.000369693	0.00811069	0.0195594	0.0666147	0.413621	0.484993	0.00220869	0.00184881	0.00249294
CEACAM20	-0.00379281	0.0031355	0.0132189	-0.0560714	0.354108	0.310374	0.00210932	0.00119649	0.00119307
CEBPD	-0.0168046	0.0114073	-0.138691	0.120981	0.17379	0.269992	0.00466481	0.00232797	0.00176481
CEBPG	0.00113066	0.0107226	0.123878	0.157697	0.369986	0.172371	0.00216942	0.00105321	0.00174018
CEBPZ	-0.00575983	0.0179762	0.00275994	0.044519	0.480971	0.112296	0.0369923	0.0249967	0.0301473
CECR2	-0.000727932	-0.000132913	0.0445222	-0.0305352	0.411063	0.245606	0.0112594	0.0135107	0.0139403
CELF1	-0.0205165	0.023871	-0.0227082	0.0223917	0.0709558	0.0685693	0.139352	0.0736396	0.0699706
CELF2	-0.0158517	0.0369453	-0.00379937	0.0532262	0.0728734	0.00399519	0.280419	0.175361	0.155835
CELF3	-0.0159255	0.0142097	-0.0497553	-0.00307976	0.198317	0.183769	0.0401125	0.0271688	0.0182799
CELF4	-0.00484292	0.0138169	-0.0092563	0.0301234	0.279738	0.242105	0.0246407	0.0201208	0.0178375
CELF5	-0.0369171	0.00982877	-0.0666906	-0.0128186	0.0072311	0.136941	0.148495	0.0746507	0.0626919
CELSR1	0.000633112	-0.00135983	0.0167159	-0.0959764	0.499795	0.331762	0.00370724	0.00383999	0.00375223
CELSR2	-0.0284834	0.0156889	-0.0561167	-0.0021879	0.0255913	0.105432	0.0902964	0.0443675	0.0422508
CELSR3	-0.00664126	0.00615311	-0.0162107	-0.0135389	0.299106	0.380743	0.0121737	0.00739971	0.00648558
CEMIP	-0.0126608	-0.00383664	-0.0447286	-0.0646909	0.309997	0.50369	0.0119179	0.011483	0.00891773
CENPB	0.00227807	0.00798585	-0.0483274	0.0452666	0.288347	0.35941	0.00171795	0.00203813	0.00323233
CENPC	0.00322993	-3.1102e-05	0.0439857	-0.0681956	0.434535	0.586443	0.00656095	0.00897842	0.0130535
CENPE	-0.000844247	0.00677534	0.0318143	0.0733497	0.482461	0.374621	0.0034634	0.0012157	0.00231968
CENPF	-0.00593333	-0.00095544	-0.065965	-0.0899231	0.242105	0.366104	0.00665929	0.00349769	0.00366001
CENPK	-0.00366079	0.0107991	-0.0457227	0.0401052	0.399516	0.284491	0.00253852	0.00198505	0.00165787
CENPM	-0.0102119	0.0206771	-0.00232443	0.0786345	0.172034	0.116788	0.0222655	0.0124605	0.0117217
CENPO	-0.000598955	0.0155366	0.0323116	0.0845426	0.418911	0.159936	0.00850944	0.0064721	0.00562532
CENPP	-0.00432053	0.0107604	-0.0184306	0.0609225	0.321354	0.174284	0.00905345	0.00739839	0.00727005
CENPS-CORT	-0.0219291	0.00302628	-0.0561752	-0.0429432	0.0544416	0.444683	0.0441376	0.0324704	0.0514157
CENPU	-0.00797226	0.00929379	-0.0724635	0.0540942	0.427557	0.426081	0.00458896	0.00387	0.00341064
CENPV	-0.0134867	0.0214031	-0.0317523	0.0714444	0.202711	0.0980553	0.0291802	0.0207895	0.0225843
CENPW	-0.00641452	0.0276039	-0.0331647	0.184395	0.444329	0.0371456	0.0111521	0.00309794	0.00328754
CENPX	-0.000844173	0.0162671	0.0377904	0.0722095	0.726774	0.170917	0.0155358	0.0174016	0.0179582
CEP104	-0.0084079	0.00842437	0.00025705	0.0168798	0.275383	0.230231	0.0220162	0.0198409	0.0236985
CEP112	0.00536197	0.0326235	0.0465038	0.096056	0.35409	0.0159632	0.0418615	0.0360182	0.0337357
CEP120	-0.000253852	0.00668036	0.0581974	0.00265116	0.409118	0.288276	0.00990513	0.00662068	0.00872338
CEP126	-0.0189856	0.0300308	-0.0553301	0.0846198	0.109878	0.0322593	0.042027	0.0144566	0.0157576
CEP128	-0.00403436	0.00497224	-0.015733	-0.0249652	0.469656	0.440855	0.0102555	0.0083897	0.00985793
CEP131	-0.00628531	0.00588806	0.00504686	-0.0347513	0.334756	0.26514	0.0171821	0.0174733	0.0163505
CEP135	-2.41612e-05	0.00957183	0.0420297	0.0723042	0.448796	0.36447	0.00654657	0.00662857	0.00565242
CEP152	-0.000169792	0.00164484	0.0329261	0.0336835	0.331515	0.397623	0.00130628	0.00171223	0.00175681
CEP162	0.00374744	0.0175392	0.0777267	0.0790794	0.361017	0.124796	0.0142788	0.0114867	0.0113229
CEP164	0.00533848	0.0164194	0.081626	0.0976514	0.342384	0.190264	0.0123521	0.0101402	0.0104677
CEP170	-0.00448809	0.0182334	0.0212953	0.0185673	0.587804	0.146364	0.0777147	0.0590186	0.0708408
CEP19	-0.0151323	0.0181268	-0.056093	0.0820294	0.229049	0.0784415	0.0246405	0.0130708	0.0140449
CEP192	-0.00753188	0.0202559	-0.0161834	0.0777878	0.444415	0.099715	0.0222072	0.0202461	0.0188596
CEP250	0.00143202	0.00976902	0.0814475	-0.0176867	0.224849	0.257525	0.0122804	0.012424	0.0121955
CEP290	0.00144583	0.0137783	0.0583305	0.0418959	0.476297	0.104384	0.0140959	0.0105821	0.0107197
CEP295	-0.00718276	0.00619382	-0.0058663	-0.0127521	0.363251	0.30771	0.0213362	0.0180489	0.0179465
CEP350	-0.0012274	0.00885288	0.0283399	-0.00666783	0.313718	0.368181	0.0256993	0.0241416	0.0273151
CEP41	-0.0118586	0.0102838	-0.0293642	-0.000552015	0.210272	0.162396	0.018496	0.010628	0.00944173
CEP44	-0.00389279	0.0141712	-0.0310744	0.0991932	0.604121	0.175657	0.00696425	0.00715112	0.00696573
CEP57	-0.0131649	0.0207478	-0.0435718	0.037326	0.166996	0.0849212	0.0296608	0.0163278	0.0173004
CEP57L1	-0.00306287	0.0131461	0.0352221	0.0395669	0.3635	0.20852	0.00907634	0.00538889	0.0064157
CEP63	-0.00556027	0.0120341	-0.0568554	0.0357969	0.466495	0.3115	0.0134196	0.0109219	0.0112675
CEP68	-0.00618722	0.00930551	0.00302579	-0.0150895	0.396252	0.305825	0.0263684	0.0155946	0.0162172
CEP70	-0.0163203	0.0254146	-0.0237614	0.0473921	0.161557	0.0252173	0.052149	0.0294547	0.0361053
CEP72	-0.0106722	0.0119109	-0.137594	0.0699135	0.223123	0.278985	0.0034698	0.00292614	0.00247176
CEP76	-0.00861461	0.0124801	-0.0573905	0.0646572	0.29659	0.263122	0.0115333	0.00864004	0.00980372
CEP78	-0.0127107	0.0135722	-0.039115	0.0232178	0.272313	0.287543	0.0157127	0.00906982	0.011447
CEP83	0.000616842	0.01586	0.0266039	0.0713048	0.275982	0.0610292	0.0131649	0.00860334	0.00852234
CEP85	0.00160992	0.00542354	0.0471086	-0.0397908	0.354516	0.185841	0.0124529	0.01409	0.0184185
CEP85L	-0.00152989	0.00970204	0.0125546	0.0170265	0.404264	0.0937788	0.0252793	0.0223638	0.0192052
CEP89	-0.0032681	0.00544063	-0.00750001	-0.0395571	0.407642	0.287049	0.0115194	0.00972025	0.0109646
CEP95	-0.00768896	0.00875713	-0.0503237	0.0114177	0.25968	0.379727	0.0111758	0.00898954	0.00959426
CEP97	0.00127645	0.0143002	0.0381907	0.0780348	0.342687	0.166297	0.00675165	0.00472056	0.00568242
CEPT1	-0.0102528	0.0148586	-0.0343977	0.042763	0.303547	0.196713	0.0192514	0.0141645	0.0147291
CERCAM	0.00437182	0.00162957	0.0837618	0.00973426	0.417405	0.25631	0.00272398	0.00393259	0.00353299
CERK	-0.00304693	0.00394637	0.0360635	-0.0177858	0.361521	0.312531	0.0432283	0.0401311	0.045606
CERKL	-0.0314639	-0.000817876	-0.191448	-0.0769124	0.0163333	0.23119	0.0154231	0.00546461	0.00580627
CERS2	0.00222273	0.00737484	0.0806867	0.0444918	0.285901	0.254949	0.00697876	0.00929634	0.012785
CERS3	-0.00441551	0.030051	0.00552908	0.232203	0.165121	0.0306299	0.0129362	0.00645541	0.00699055
CERS4	-0.00362533	0.0131291	0.0165652	0.0251961	0.261756	0.0969487	0.0358123	0.0221073	0.0234086
CERS5	-0.000193799	0.0176184	0.00708736	0.0756381	0.486398	0.105237	0.0129398	0.0102251	0.0099711
CERS6	0.00365318	0.0281304	0.0625831	0.114003	0.205843	0.0406303	0.0279464	0.0190213	0.0182298
CES1	0.00214907	0.00207996	0.0672283	-0.0208689	0.387573	0.413468	0.0110352	0.0181729	0.0119839
CETN2	-0.030262	0.0416469	-0.048779	0.0846463	0.0148284	0.000539539	0.0956987	0.0418501	0.0442719
CETN3	-0.0104634	0.0176561	-0.0171735	0.0501084	0.284126	0.169667	0.0205436	0.018115	0.0199568
CFAP100	0.0107781	0.00673691	0.208154	0.0401666	0.324328	0.321502	0.00312379	0.00370986	0.00461149
CFAP157	-0.0108725	0.0120156	-0.0903367	0.0991966	0.213043	0.20301	0.0061076	0.00357063	0.00439713
CFAP20	-0.0130326	0.0359695	-0.00574413	0.0780501	0.16433	0.00649612	0.0583053	0.0293097	0.0277813
CFAP206	0.000237075	0.00981788	0.0357667	0.0711687	0.360791	0.164815	0.00283045	0.00271132	0.00218602
CFAP221	-0.00822158	0.0188169	-0.00593605	0.0440752	0.35414	0.139693	0.0273629	0.0140253	0.0154484
CFAP36	-0.0200931	0.043576	-0.00916506	0.0979757	0.048939	0.00096649	0.101475	0.0550433	0.0733402
CFAP43	-0.00810026	0.0167917	-0.019207	0.0760646	0.228475	0.167401	0.0131388	0.00721156	0.010428
CFAP44	0.000222471	0.00888579	0.0666018	0.0180572	0.490602	0.252846	0.00578328	0.00614959	0.00709932
CFAP46	-0.00848735	0.00945332	-0.0416982	0.0476025	0.459046	0.438111	0.00657326	0.00445456	0.00372876
CFAP47	-0.00107109	0.0100216	0.0446648	0.0853915	0.407502	0.427543	0.00385334	0.00393926	0.00368964
CFAP52	0.00290578	0.0188364	0.0384404	0.0132474	0.170621	0.0659301	0.0956465	0.133432	0.107574
CFAP53	-0.0118311	0.00893323	-0.111406	0.0217892	0.215395	0.353774	0.0088674	0.00538391	0.00612645
CFAP54	0.00126024	0.0205723	0.0580644	0.134645	0.61407	0.0731552	0.0090345	0.00494202	0.00616391
CFAP61	-0.00804551	0.0162004	-0.0151995	0.0552887	0.403807	0.200706	0.0174708	0.00743113	0.00983451
CFAP69	0.000613704	0.0102198	0.0313982	0.0785496	0.306873	0.285738	0.00597169	0.00501943	0.00360909
CFAP70	-0.000774649	0.00615531	0.0297048	0.018199	0.504157	0.411901	0.00884553	0.00882731	0.0067871
CFAP73	-0.0134125	-0.00151006	-0.167566	-0.10021	0.253467	0.279709	0.00354239	0.00201117	0.00238771
CFAP74	-0.00898669	0.00635877	-0.0654846	0.0345301	0.21991	0.274243	0.0083443	0.00643287	0.00596973
CFAP77	0.00408595	0.00313302	0.0639324	-0.011417	0.459093	0.581661	0.00324213	0.00337695	0.00293322
CFAP97	-0.0071001	0.0243602	0.00615875	0.0877017	0.151491	0.0459707	0.0258506	0.0148392	0.0164433
CFAP99	-0.00332205	0.0181343	0.0373368	0.0859557	0.36643	0.127557	0.0173236	0.0118751	0.0100548
CFD	0.00938159	0.011552	0.108192	0.00580377	0.186635	0.274291	0.0375673	0.0469088	0.0583919
CFDP1	-0.0239483	0.0378034	-0.0313146	0.0560605	0.0477955	0.00497803	0.143803	0.0974717	0.102305
CFH	-0.000173205	0.00879008	-0.0101939	0.058125	0.589504	0.24458	0.00347443	0.00534536	0.00317167
CFL1	-0.0187359	0.0745596	-0.0105926	0.0790566	0.0325842	3.09026e-09	0.641757	0.324767	0.363709
CFL2	-0.00083012	0.00816031	0.0177138	0.00630244	0.501993	0.375862	0.0221189	0.026813	0.0452098
CFLAR	-0.00413849	0.00615373	0.0163569	0.0232137	0.26502	0.379006	0.0098258	0.0108008	0.0106343
CGNL1	-0.00172728	-0.00170803	0.0403711	-0.0691989	0.579498	0.386539	0.00572303	0.00883049	0.0068931
CGREF1	-0.028527	0.0204951	-0.045896	0.0111788	0.0333203	0.0921707	0.0841596	0.0450883	0.0459968
CHAC1	-0.00577686	0.00617534	-0.0271991	0.0366493	0.27882	0.416163	0.00460593	0.00245078	0.00251954
CHAD	-0.00515758	0.00147	-0.127862	-0.100546	0.352953	0.433032	0.00118814	0.00124793	0.00124857
CHADL	0.00732046	0.000946895	0.204258	0.0016901	0.33952	0.382006	0.00203984	0.00238933	0.00285844
CHAF1A	0.00310013	0.0123556	0.0742566	0.0927753	0.636619	0.203401	0.00817823	0.00569739	0.0059439
CHAF1B	0.00152103	0.00422169	0.0438916	-0.0251169	0.412598	0.295103	0.00278223	0.00327157	0.00190912
CHCHD1	-0.0358239	0.0548041	-0.0481706	0.101042	0.00846864	5.94788e-06	0.191339	0.085241	0.100772
CHCHD4	0.00181223	0.0216871	0.036947	0.116509	0.396766	0.0856104	0.0120317	0.00825701	0.0116784
CHCHD5	-0.00942994	0.0196832	-0.0176867	0.0553611	0.342917	0.0416078	0.0244003	0.0114014	0.0139743
CHCHD6	-0.0199403	0.0619867	-0.00942313	0.124537	0.0332377	5.15351e-06	0.140646	0.0618385	0.0635368
CHCHD7	-0.0117713	0.0242273	-0.0202204	0.0515391	0.169549	0.0301156	0.0421796	0.0241768	0.0303225
CHD1	7.22644e-06	0.00601927	0.051591	-0.02456	0.207892	0.388563	0.0125491	0.01376	0.0148798
CHD1L	0.000810071	0.015799	0.0448819	0.0950583	0.360019	0.143355	0.0079757	0.00846565	0.00991924
CHD2	-0.00797329	0.0117987	0.00705924	-0.0165132	0.424528	0.243181	0.102126	0.101576	0.106768
CHD3	-0.0202061	0.0164393	-0.0337824	0.0123992	0.0677533	0.180248	0.0743867	0.0589832	0.0425764
CHD4	-0.00370905	0.0135511	0.0316227	1.1105e-06	0.49069	0.13941	0.0815571	0.0686326	0.0739237
CHD5	-0.00406642	0.0143927	0.000649666	-0.00882978	0.23644	0.0987381	0.0928195	0.0815215	0.0664081
CHD6	-0.00425609	0.012273	-0.000539681	0.0143103	0.354871	0.195036	0.0389859	0.0392569	0.0384669
CHD7	0.00687903	0.00710551	0.0967572	0.0307917	0.180484	0.286275	0.0101501	0.0184176	0.0231447
CHD8	-0.0129517	0.00964526	-0.0372676	-0.00734671	0.281766	0.160674	0.03326	0.0243643	0.0251015
CHD9	-0.00291991	0.0192389	0.0212557	0.0155195	0.150652	0.0848038	0.0542633	0.0487642	0.0496872
CHDH	0.00212584	0.00980252	0.0495256	0.034855	0.389431	0.365424	0.0122082	0.0175571	0.016493
CHEK1	-0.000259987	0.0053304	0.0486368	0.00657429	0.43211	0.547767	0.00244052	0.0023403	0.00297306
CHEK2	-0.00142126	0.00556908	-0.00434463	0.0642533	0.555539	0.171668	0.00305971	0.00262592	0.00318666
CHERP	-0.017973	0.00629645	-0.0540473	-0.0092154	0.114821	0.354103	0.0310477	0.0196906	0.0194197
CHFR	-0.00561013	0.0142665	-0.0341682	0.118533	0.539281	0.212051	0.00683034	0.00719576	0.00700886
CHGA	0.0147263	0.0372934	0.0498471	0.0405944	0.0565286	0.00408422	0.207669	0.142519	0.145485
CHGB	-0.0366539	-0.0053255	-0.0467359	-0.0256759	0.0082515	0.00451145	0.228759	0.118434	0.112918
CHI3L1	0.00670281	0.00247378	0.0900278	0.00274269	0.271759	0.393503	0.00277441	0.00399909	0.00365935
CHIC1	0.00199525	0.0178621	0.0619487	0.0794644	0.237042	0.117381	0.0127928	0.0114971	0.0120892
CHIC2	-0.00102517	0.0257992	0.0287356	0.0174852	0.315387	0.028284	0.16422	0.142282	0.169032
CHID1	-0.0192097	0.0225614	-0.0607279	0.0503403	0.149813	0.0755828	0.0400653	0.0271436	0.0279123
CHKA	-0.0188782	0.0219775	-0.0228626	0.0148089	0.13362	0.086413	0.122557	0.143601	0.114703
CHL1	-0.0068933	0.0123666	0.0110557	9.61925e-05	0.177638	0.1237	0.09668	0.0626045	0.0652568
CHM	-0.00375658	0.0279341	0.03024	0.0823958	0.384923	0.0270516	0.0359568	0.0248701	0.0221431
CHMP1A	-0.0125981	0.00673254	-0.0325476	-0.0144385	0.266966	0.1218	0.0331703	0.0214405	0.0218476
CHMP2A	-0.0202429	0.0405388	-0.0191548	0.0778273	0.0570988	0.00232301	0.116275	0.0741929	0.0793311
CHMP2B	-0.0206087	0.0201414	-0.047288	0.0500176	0.030178	0.0732701	0.0448813	0.0282525	0.0364219
CHMP4B	-0.0190821	0.0234112	-0.037034	0.0518363	0.0942345	0.0489	0.0412155	0.0256136	0.030358
CHMP5	-0.0173831	0.0243618	-0.0239033	0.0378155	0.0708316	0.0377292	0.082871	0.0466974	0.0509468
CHMP6	-0.00482061	0.0137881	0.0290106	0.0657818	0.205072	0.222919	0.0134134	0.0120728	0.0105044
CHMP7	-0.0155615	0.00927723	-0.0344691	-0.0081041	0.120475	0.333834	0.0274121	0.0156977	0.0192251
CHN1	-0.0743656	-0.00341672	-0.0565407	0.0013629	1.2775e-08	0.0388853	0.876236	0.410983	0.407534
CHN2	-0.0122974	0.0171979	-0.0362468	0.0522751	0.242592	0.226019	0.0169964	0.0145205	0.0157781
CHODL	-0.000541018	0.00189759	0.110186	-0.007925	0.428264	0.623479	0.00127292	0.00198956	0.00251187
CHORDC1	-0.00262648	0.0270947	0.0345752	0.0829612	0.342917	0.0277727	0.0336844	0.0174327	0.0223171
CHP1	-0.0115181	0.0267514	-0.00318403	0.0224396	0.0764772	0.00991461	0.30055	0.247115	0.281495
CHPF	-0.020601	0.0242936	-0.0410819	0.0445524	0.0917865	0.0466145	0.0657147	0.0382788	0.0377588
CHPF2	-0.0117781	0.0131279	-0.0342831	-0.00652598	0.272821	0.213632	0.0373327	0.0234975	0.022787
CHPT1	0.00836232	0.0180007	0.0711085	0.0398398	0.479768	0.085211	0.050707	0.0681927	0.0532733
CHRAC1	-0.00223027	0.00120363	0.0622115	-0.0174973	0.194015	0.386758	0.00704115	0.00859223	0.0096896
CHRD	-0.0187754	0.00153798	-0.0916214	-0.0356327	0.0922969	0.31544	0.0182505	0.00881288	0.00942096
CHRDL1	0.00399791	-0.00168149	0.100572	-0.0656598	0.241089	0.362351	0.00334873	0.00506942	0.00372763
CHRDL2	0.00541218	0.0303664	0.102744	0.282061	0.447809	0.0189284	0.00826711	0.00247884	0.00409619
CHRNA1	0.00094707	0.00240137	0.0581766	0.00697943	0.543455	0.529325	0.00210947	0.00199865	0.0019064
CHRNA3	-0.00634842	0.00293216	-0.01379	0.0642967	0.426673	0.359031	0.00359277	0.00141874	0.0012488
CHRNA5	-0.00132307	0.0123052	0.0642362	0.302112	0.381116	0.181296	0.000885718	0.000904754	0.00045613
CHRNA9	-0.004919	0.00476073	-0.162116	0.140777	0.273288	0.550507	0.00142433	0.00079099	0.00103799
CHRNB1	-0.00640951	0.0176408	-0.0101184	0.0743342	0.362274	0.116907	0.0217482	0.0138874	0.0140749
CHRNB2	-0.0236195	0.0112708	-0.0847744	0.0432378	0.0844455	0.248591	0.0248948	0.0118519	0.0104798
CHRNE	0.00207493	0.0228994	0.0721508	0.168024	0.565315	0.0429469	0.00793739	0.00242062	0.00223645
CHST10	-0.00482708	0.00167565	0.0220589	-0.0591398	0.259511	0.425643	0.0206208	0.0199533	0.0157101
[truncated: 9,911 more rows]

## Sheet: Marmoset
	c_axis1	c_axis2	center_axis1	center_axis2	p_axis1	p_axis2	e_ca1pyr	e_superficial	e_deep
A2M	-0.00191383	0.00463209	0.0623483	0.015567	0.424282	0.229935	0.00580204	0.00995872	0.00817639
A4GALT	0.00389147	-0.00356351	0.0472929	0.0169708	0.486237	0.441844	0.00170777	0.00294096	0.00204981
AAAS	-0.0239223	0.00146169	-0.144638	0.0563908	0.164889	0.158243	0.0104194	0.00777536	0.00519334
AACS	-0.0173826	0.0234271	-0.0218895	0.0686651	0.231199	0.100945	0.0487539	0.0324636	0.0303441
AADAT	-0.00552323	0.00092008	0.0390608	0.0273505	0.164586	0.358104	0.0174057	0.0158044	0.0220936
AAGAB	-0.025175	-0.0128266	-0.030965	-0.0409342	0.113939	0.252579	0.0400013	0.0257742	0.0288985
AAK1	-0.00509608	0.0117406	0.0136164	0.0182138	0.0360725	0.349152	0.185712	0.127127	0.126458
AAMDC	-0.0207981	0.00103631	-0.0118244	0.0243344	0.187428	0.143271	0.0744482	0.0718261	0.0830545
AAMP	-0.0307832	-0.0180528	-0.0245667	-0.0303082	0.0309716	0.111773	0.0884096	0.056037	0.0550629
AAR2	-0.0106717	-0.00736324	0.00107462	-0.0344506	0.391341	0.386919	0.0161636	0.0109267	0.0117752
AARS1	-0.0327063	0.00582591	-0.0191434	0.0140046	0.0343401	0.293965	0.177903	0.143381	0.130666
AARS2	-0.0231315	0.00554246	-0.0623261	0.0401512	0.168179	0.343259	0.0151601	0.0095005	0.00974084
AARSD1	-0.0193891	-0.00139166	-0.0227474	-0.000210268	0.13435	0.478824	0.0309433	0.0262283	0.025649
AASDH	-0.00707853	0.0071411	0.0316556	0.0361221	0.32276	0.438654	0.00608231	0.00494312	0.00635091
AASDHPPT	-0.0277702	-0.00408966	-0.026178	-0.0103596	0.0267378	0.260239	0.0838243	0.0628492	0.065836
AASS	0.00490246	0.0149476	0.063117	0.143725	0.350444	0.194613	0.00691548	0.00964043	0.0102217
AATF	-0.0185058	-0.00507418	-0.0117385	-0.0203494	0.178804	0.585911	0.0133558	0.00971383	0.0124872
AATK	0.0116474	-0.00639425	0.075841	-0.0104795	0.0936031	0.143065	0.0736051	0.072468	0.0917052
ABAT	0.000485988	-0.00547427	0.0392296	-0.00109585	0.258351	0.0790508	0.0620366	0.0608622	0.0580221
ABCA1	0.0101083	-0.00648612	0.162475	0.00945349	0.320444	0.505184	0.00690767	0.011742	0.0119771
ABCA10	-0.0046403	-0.00822809	-0.066342	-0.267997	0.395067	0.329292	0.000901051	0.00121528	0.000405578
ABCA2	0.0242426	0.002965	0.0992807	0.0198971	0.180464	0.193795	0.075184	0.0750256	0.117689
ABCA3	-0.0108136	0.00113438	0.0149185	0.000160912	0.161984	0.197712	0.0972388	0.0924236	0.0776685
ABCA5	-0.0175909	-0.00372396	-0.0605484	-0.016603	0.132719	0.356728	0.0114951	0.00909111	0.00725015
ABCA7	-0.013697	0.0109562	-0.064514	0.0527223	0.346106	0.418724	0.0172125	0.0146602	0.0114336
ABCA8	0.0219725	-0.009554	0.26431	-0.0965134	0.154848	0.307303	0.00601387	0.00641464	0.0161377
ABCB1	0.00301415	-0.00434229	0.077971	-0.0381865	0.560495	0.391612	0.00554524	0.00887951	0.00667405
ABCB10	-0.0189558	0.00501302	-0.0967708	0.0731815	0.304673	0.497457	0.00834432	0.00910552	0.00995059
ABCB4	-0.0027268	0.00921241	-0.11821	0.0597733	0.309619	0.391685	0.000626255	0.00173267	0.00159455
ABCB6	-0.0137946	-0.0103257	-0.0211763	-0.0435122	0.234827	0.242662	0.032365	0.0277142	0.0253876
ABCB7	0.00106072	0.01195	0.0198857	0.0721596	0.359486	0.170353	0.00592671	0.0064513	0.0075125
ABCB8	-0.0133051	0.001842	0.0112125	0.00983294	0.284231	0.535806	0.0300983	0.0267734	0.0264092
ABCB9	-0.014898	-0.00895813	-0.0169857	-0.0507955	0.28407	0.40219	0.0226242	0.0204303	0.021233
ABCC1	-0.00362882	-0.00133237	0.0435605	-0.0452081	0.548897	0.506855	0.0093611	0.00756064	0.0110192
ABCC10	-0.0121382	-0.0046462	-0.0742506	-0.0716607	0.305663	0.361232	0.0063453	0.00557003	0.00514343
ABCC4	-0.00481035	-0.00843899	0.0289231	-0.0836104	0.491227	0.468681	0.00684833	0.0039094	0.00623885
ABCC5	-0.015331	-0.0142436	-0.0075916	-0.0483207	0.101738	0.411124	0.0474646	0.0392632	0.0462083
ABCC6	-0.0117713	-0.000763001	-0.0738535	-0.0809983	0.396537	0.438863	0.00304521	0.00229679	0.00165918
ABCC8	0.011236	0.0124776	0.158161	0.130245	0.471689	0.371926	0.00691177	0.00773063	0.00725972
ABCC9	0.0058595	0.00846493	0.100761	0.190361	0.498634	0.232098	0.00286376	0.00431558	0.0040275
ABCD1	-0.00433653	-0.0121339	-0.0869487	-0.188109	0.552769	0.449046	0.00158356	0.00231788	0.00188235
ABCD2	-0.00726583	0.0196456	0.0298184	0.111327	0.293338	0.243344	0.0222351	0.0191587	0.0203732
ABCD3	-0.00772496	0.0119085	-0.0228125	0.0591486	0.278117	0.290491	0.0228911	0.0209267	0.0236722
ABCD4	-0.00487764	-0.0020469	0.0723215	-0.0314631	0.386656	0.135656	0.00476122	0.00443183	0.00535418
ABCE1	-0.0264252	0.00125654	-0.0683637	0.0356446	0.069945	0.366656	0.0340069	0.0233951	0.0254662
ABCF1	-0.0251913	0.00233549	-0.0613812	0.0407417	0.137635	0.365823	0.0326426	0.0243124	0.0284658
ABCF3	-0.0109807	0.000393433	0.0200055	0.00118383	0.29167	0.238777	0.0413232	0.0354822	0.0302782
ABCG1	0.0117647	0.00164073	0.129982	-0.0186996	0.224468	0.470898	0.00925945	0.0129588	0.0167117
ABCG2	-0.0189257	0.0128355	-0.185263	0.205238	0.242441	0.343834	0.00366313	0.00687932	0.00530184
ABCG4	-0.00422786	0.00231455	0.0199244	0.0377271	0.441323	0.256922	0.0101424	0.00782716	0.00676493
ABHD10	-0.0113109	0.00649127	0.00632576	0.0170652	0.129748	0.270081	0.039887	0.0301646	0.0325395
ABHD11	-0.00866134	0.00561573	-0.00902023	0.0683087	0.267176	0.260801	0.0123712	0.00991552	0.0092651
ABHD12	-0.0544706	0.0222445	-0.0540035	0.0346202	0.00528023	0.080449	0.227282	0.175032	0.158199
ABHD12B	0.00222784	0.00386111	0.0524121	0.122381	0.501957	0.49237	0.00215676	0.0021084	0.00169694
ABHD13	-0.0225424	0.00524752	-0.0316088	0.0227571	0.153304	0.321428	0.0268544	0.019967	0.0205038
ABHD14A	-0.0373243	-0.00508614	-0.0655059	-0.000998429	0.047036	0.346014	0.0676613	0.0503283	0.0478614
ABHD14B	-0.0105163	-0.00957013	0.00181004	-0.0617741	0.293375	0.403275	0.00548742	0.00712454	0.00635839
ABHD16A	-0.0173326	-0.020878	-0.00534163	-0.0523209	0.19325	0.0595945	0.0750936	0.0613173	0.0600453
ABHD17A	-0.00535586	0.0014691	0.0182582	-0.00122299	0.367644	0.243891	0.0663103	0.0759616	0.0704514
ABHD17B	-0.0191347	0.00719115	-0.0180416	0.0187251	0.236805	0.311478	0.0423525	0.0341021	0.0544085
ABHD17C	-0.014082	-0.00459102	0.00457244	-0.0144073	0.276464	0.234444	0.043861	0.0245234	0.0273391
ABHD18	-0.00885391	-0.0115836	-0.0164262	-0.0580434	0.210745	0.375954	0.0120247	0.00843671	0.0095846
ABHD2	-0.00274805	0.00910482	0.00113067	0.23713	0.205556	0.426446	0.00200475	0.00177413	0.0011156
ABHD3	0.0159047	0.00749515	0.133519	0.0412746	0.24124	0.19604	0.0144454	0.0172421	0.021315
ABHD4	-0.00587244	0.00680122	-0.0537429	0.0829057	0.64433	0.433824	0.00595844	0.00808586	0.00829798
ABHD5	-0.0086779	0.00599758	0.0043081	0.0346193	0.388581	0.252094	0.0139679	0.0119721	0.0141756
ABHD6	-0.0334214	0.00101176	-0.0309146	-0.00321506	0.0103634	0.263968	0.0872339	0.0502612	0.051621
ABHD8	-0.0266427	0.0125071	-0.0281448	0.0204033	0.102133	0.221006	0.0536718	0.0512258	0.041511
ABI1	-0.0465674	0.0178082	-0.0710885	0.0437659	0.0154364	0.219234	0.0987009	0.0577681	0.0567957
ABI2	-0.0481788	-0.0114138	-0.0395035	-0.0160057	0.00182273	0.262071	0.227037	0.140428	0.13869
ABI3	0.00293506	-0.00702133	0.0699108	-0.110268	0.313005	0.373253	0.00158001	0.00351488	0.0025
ABI3BP	-0.0402459	-0.0444936	-0.0358369	-0.0897185	0.000497688	0.0149924	0.120144	0.0337273	0.041507
ABITRAM	-0.0120637	-0.0135919	-0.0044013	-0.0712683	0.218703	0.190015	0.0118522	0.00846229	0.0109449
ABL1	-0.0112843	0.00343223	-0.0372084	-0.00324802	0.348024	0.492345	0.0192535	0.0166083	0.025027
ABL2	-0.00842613	-0.0088967	0.0169518	-0.0334427	0.429577	0.493668	0.028804	0.0217561	0.0202137
ABLIM1	-0.00621334	0.00138461	0.0101476	0.00233595	0.103874	0.371412	0.0299401	0.0229717	0.0280532
ABLIM2	-0.034982	-0.0275054	-0.0527425	-0.108336	0.069628	0.0832767	0.0445414	0.0352014	0.0326439
ABLIM3	-0.00637687	-0.0150877	-0.00380874	-0.0951062	0.422977	0.306743	0.0124682	0.013954	0.0109223
ABR	-0.00235959	0.000106466	0.0144074	6.91927e-05	0.0933579	0.0714597	0.240959	0.169976	0.163342
ABRA	-0.00388093	-0.0127481	-0.11815	-0.302522	0.408104	0.176029	0.000729465	0.000890885	0.000802137
ABRACL	-0.00217846	-0.00395776	0.0463068	0.000859011	0.247017	0.177332	0.0199308	0.0126664	0.0157144
ABRAXAS1	-0.0176151	0.00709872	-0.170405	0.084801	0.232688	0.185651	0.00281349	0.00240582	0.00169645
ABRAXAS2	-0.00303925	-0.000200547	0.044036	0.00170008	0.407057	0.23612	0.0122962	0.0082491	0.00831624
ABT1	-0.00690599	-0.0037417	0.0350158	-0.0146097	0.160003	0.431702	0.0216519	0.0154553	0.0178137
ABTB1	-0.00916236	-0.0054016	-0.0300579	-0.0215563	0.279147	0.322078	0.0155629	0.0152156	0.016037
ABTB2	0.0157204	0.00588064	0.22748	0.0465742	0.194468	0.554338	0.00774263	0.0111968	0.0197457
ACAA1	-0.0210488	-0.00289688	-0.00685278	0.0084942	0.0701517	0.338125	0.0828653	0.0783276	0.0825437
ACAA2	0.0063181	0.00824689	0.0936222	0.0682855	0.286102	0.233205	0.0160217	0.0186174	0.0198926
ACACA	-0.0222372	-0.00211677	-0.0392618	-0.00940786	0.203933	0.31688	0.0291644	0.0226446	0.0273213
ACACB	0.0159383	0.00776122	0.194527	0.117901	0.261566	0.499803	0.00320755	0.00457102	0.00391116
ACAD10	-0.0153366	0.00563928	-0.0404897	0.0757332	0.235052	0.658293	0.0123035	0.0105079	0.00938941
ACAD11	-0.0217494	-0.0026006	-0.0640053	-0.00556028	0.182976	0.449911	0.021118	0.0134509	0.0127207
ACAD8	-0.0212901	-0.0027272	-0.207443	-0.0644316	0.236969	0.526197	0.00387657	0.00270287	0.00458513
ACAD9	-0.0277961	0.0157667	-0.100793	0.0676753	0.127827	0.166982	0.020277	0.0154809	0.013073
ACADM	-0.00435537	0.016083	0.0122496	0.0864834	0.546715	0.17964	0.0162735	0.016272	0.0166938
ACADS	0.00641901	0.00181486	0.0821657	-0.00447518	0.462203	0.250808	0.0267019	0.0289203	0.0268987
ACADSB	-0.0229326	-0.0193486	-0.0264874	-0.0714888	0.0893602	0.242093	0.0432513	0.0285553	0.033854
ACADVL	-0.000383658	0.0117642	0.0465763	0.0499937	0.268203	0.260325	0.048827	0.0585107	0.0621809
ACAN	0.00534151	0.0049918	0.0208198	0.205788	0.425411	0.347841	0.00127313	0.0017539	0.00203297
ACAP1	-0.00463289	-0.0106595	0.00289322	-0.0712641	0.453595	0.353954	0.00738751	0.00954319	0.00900362
ACAP2	-0.00903414	-0.0122788	0.0231937	-0.0404304	0.13079	0.119963	0.0593347	0.0416573	0.049775
ACAP3	-0.0192085	-0.00243745	-0.022659	-0.00365242	0.12607	0.295978	0.07595	0.0603269	0.0537811
ACAT1	-0.0138165	-0.00544631	-0.00703282	-0.0134879	0.251777	0.31564	0.0448719	0.0428973	0.0411346
ACAT2	-0.0308185	-0.0286506	-0.0323894	-0.057393	0.0369388	0.104862	0.0773571	0.0531236	0.053034
ACBD3	-0.015314	-0.0039426	-0.0309263	-0.0249817	0.219172	0.512183	0.033451	0.0279371	0.0322629
ACBD4	-0.00204756	0.00391757	-0.0131767	0.0360818	0.277134	0.367588	0.00853583	0.00995978	0.0108132
ACBD5	-0.00388852	-0.00968908	0.0378414	-0.0267654	0.27626	0.192272	0.0490725	0.0419393	0.0426686
ACBD6	-0.0144614	-0.00886002	-0.00828908	-0.0470278	0.234791	0.352598	0.0142699	0.0126865	0.0150215
ACBD7	0.0145094	0.00287944	0.11461	0.0170395	0.263969	0.417848	0.0312596	0.0489686	0.0478386
ACCS	-0.00317078	0.00381592	0.0504707	0.0899026	0.40158	0.213715	0.00439012	0.00386112	0.00327808
ACD	-0.0156646	0.00169953	-0.00906437	0.0223545	0.139868	0.445388	0.0202771	0.0147874	0.0127306
ACER2	0.00912645	-0.00649547	0.284773	-0.154234	0.336999	0.627842	0.00176654	0.00190694	0.00302499
ACER3	-0.0091225	0.00601848	0.00638812	0.0894408	0.475718	0.474076	0.009763	0.0104462	0.0115613
ACHE	0.00189547	-0.010611	0.0932809	-0.0683779	0.409456	0.174595	0.0116521	0.0107084	0.00883141
ACIN1	-0.0129519	-0.00295065	0.000983137	0.00927526	0.192627	0.430659	0.0410235	0.0320888	0.0387473
ACKR1	-0.0291158	-0.000316442	-0.0757775	-0.0196401	0.116903	0.247905	0.021203	0.0149247	0.0115349
ACKR2	-0.00367872	0.00371605	0.0380925	0.146341	0.219303	0.365696	0.000886888	0.00160662	0.00108571
ACKR3	-0.0104984	-0.0206437	0.0337935	-0.115349	0.371963	0.18793	0.00588852	0.0063063	0.00559015
ACLY	-0.0184461	-0.0220979	-0.0135079	-0.0494317	0.18218	0.111099	0.103312	0.0815706	0.0881648
ACO1	0.00145088	-0.000373509	0.0562879	-0.00560895	0.56708	0.40409	0.0187628	0.0188172	0.0185879
ACO2	-0.00145155	0.0139792	0.0247669	0.0265724	0.223036	0.218647	0.148115	0.135587	0.133649
ACOT11	0.00489428	0.00717489	0.0961811	0.121478	0.33216	0.194572	0.00429704	0.00630984	0.00753602
ACOT13	-0.0240584	-0.00394101	-0.00591659	0.000387197	0.144088	0.214615	0.0980393	0.0774021	0.0899503
ACOT6	0.00499726	-0.0138223	0.0638214	-0.179743	0.300389	0.253079	0.00188412	0.00190515	0.00209717
ACOT7	-0.0360371	-0.00824257	-0.0444183	-0.00747354	0.0401718	0.080055	0.121	0.0994621	0.0931648
ACOT8	-0.0303409	0.0174427	-0.0965768	0.0697989	0.0196348	0.329973	0.0233657	0.0149101	0.0106884
ACOT9	-0.0150876	-0.00734818	-0.0885825	-0.0203117	0.429293	0.51	0.00642798	0.00505025	0.0072895
ACOX1	0.00276957	0.010574	0.0847636	0.0181138	0.429797	0.274663	0.0156916	0.0153617	0.0203159
ACOX2	-0.00711022	-0.00424032	-0.11463	-0.0546264	0.181231	0.181384	0.00233794	0.0031694	0.0031203
ACOX3	-0.00370224	0.000915868	-0.0077194	0.00278149	0.402013	0.190302	0.0244778	0.0195869	0.017229
ACP1	-0.0394481	-0.0149744	-0.044079	-0.0364318	0.00763326	0.197176	0.069216	0.041745	0.0387196
ACP2	-0.0211561	-0.0158943	-0.0456656	-0.0336803	0.111384	0.233155	0.0420222	0.0353644	0.0361798
ACP6	4.32379e-05	-0.0131821	0.0510366	-0.0538365	0.347137	0.387749	0.0142263	0.0128227	0.0150388
ACRBP	0.0156402	0.0166568	0.215796	0.159193	0.224467	0.188118	0.00665123	0.00816596	0.0108178
ACSBG1	0.0155598	0.0266658	0.0795813	0.113818	0.0955824	0.155192	0.025567	0.0353836	0.0320056
ACSF2	-0.000707032	0.012995	0.0555321	0.224032	0.306422	0.371405	0.00401826	0.00545678	0.00760349
ACSF3	0.0015486	-0.0143779	0.0582072	-0.0532763	0.234787	0.0983107	0.0165864	0.0102086	0.0146756
ACSL1	-0.0111591	-0.00377466	-0.0371898	-0.00684698	0.138004	0.39558	0.0189372	0.0145897	0.0244605
ACSL3	-0.0124795	0.00389642	0.00465478	0.0121432	0.159433	0.184875	0.173266	0.145819	0.143105
ACSL4	-0.029305	-0.0271998	-0.0226223	-0.0818373	0.0173922	0.0549033	0.0626318	0.0415271	0.0372316
ACSL5	0.00569994	0.00303496	0.16052	0.0547425	0.364793	0.45964	0.00170182	0.00199763	0.00132993
ACSL6	-0.0150917	-0.00148724	-0.00912541	0.0111961	0.20697	0.178883	0.0852617	0.0726564	0.0704418
ACSS1	0.00945331	0.0109583	0.0603675	0.0428269	0.294986	0.197911	0.0351473	0.0638782	0.0438361
ACSS2	-0.00127322	-0.0044046	0.0704144	-0.0380215	0.572242	0.461689	0.0185695	0.0163142	0.0156881
ACSS3	0.00751898	0.00801052	0.170415	0.121703	0.327229	0.402308	0.00331017	0.00507874	0.00691491
ACTA1	-0.0172788	-0.000117924	-0.0509978	0.00697363	0.255689	0.590578	0.0150985	0.0121118	0.0138672
ACTA2	-0.0103711	-0.000450254	-0.0277139	0.00910859	0.548786	0.232339	0.00901631	0.0128014	0.010528
ACTB	-0.0304642	0.0156849	-0.0773778	0.0466145	0.114195	0.277892	0.029737	0.0164585	0.0201255
ACTG1	-0.0407343	-0.00981357	-0.0237632	-0.00233693	0.0116943	0.0115347	0.628282	0.441843	0.491295
ACTL6A	0.0025522	-0.010385	0.0732205	-0.0781004	0.413112	0.220474	0.00615625	0.00569996	0.0108842
ACTL6B	-0.0177079	-0.00386292	0.000405771	-0.0027243	0.126786	0.259266	0.0731512	0.0554272	0.0475971
ACTL7B	-0.00475214	-0.00856422	-0.0643722	-0.262079	0.152872	0.172678	0.00183459	0.00146504	0.000910163
ACTN1	-0.0377752	0.0170896	-0.063223	0.0398506	0.0181412	0.208363	0.0830789	0.0514828	0.0446047
ACTN2	-0.0283436	0.0223689	-0.0536767	0.0763687	0.0890865	0.203517	0.0499364	0.0325323	0.0248478
ACTN3	0.0113545	0.00892724	0.203677	0.192418	0.333086	0.312133	0.00127878	0.00099222	0.00144146
ACTN4	-0.00024941	-0.00417928	0.0518328	0.0081997	0.448051	0.318772	0.0391122	0.0474122	0.0450487
ACTR10	-0.019512	-0.0140948	-0.0116614	-0.0275184	0.102329	0.0801653	0.0818718	0.062221	0.0596593
ACTR1A	-0.0234188	-0.0130988	-0.00982405	-0.0114126	0.0363483	0.138182	0.13583	0.0935631	0.0946193
ACTR1B	-0.0419301	-0.00128768	-0.0586911	-0.00673748	0.0206176	0.206238	0.0834324	0.0551251	0.0631567
ACTR2	-0.0109986	0.0200389	0.0043337	0.0330633	0.0361732	0.167617	0.233226	0.142806	0.156764
ACTR3	-0.0350027	0.0504452	-0.0405797	0.104417	0.0239225	0.00477016	0.117171	0.0702194	0.0682213
ACTR3B	-0.0569558	-0.0103437	-0.0782068	-0.0258943	0.00171991	0.217545	0.100569	0.0482639	0.0472095
ACTR5	0.000166675	0.00110314	0.0536973	0.00380529	0.540111	0.482166	0.00799055	0.00585828	0.00836286
ACTR6	-0.0273816	0.00534968	-0.0761748	0.0556385	0.161678	0.46176	0.021787	0.0138845	0.0190804
ACTR8	-0.024231	0.00175562	-0.030539	-0.00117383	0.13087	0.633291	0.021204	0.0149342	0.0134084
ACTRT3	0.0012869	-0.000962819	0.137191	-0.0175574	0.359537	0.431678	0.00163172	0.00187583	0.00200376
ACVR1	-0.0395658	-0.00977883	-0.0778977	-0.0315159	0.0134918	0.188219	0.0411541	0.0230743	0.0171026
ACVR1B	-0.0351061	-0.00677933	-0.0500922	-0.00317873	0.062859	0.217923	0.0632467	0.0471783	0.0387715
ACVR1C	-0.0376249	-0.0143409	-0.228984	-0.0721999	0.0777726	0.337808	0.00824915	0.00293379	0.00317139
ACVR2A	-0.0079493	-0.0067899	0.0187173	-0.0351236	0.463654	0.297463	0.0193114	0.0168112	0.0147624
ACVR2B	-0.00495438	-0.00739562	-0.0149149	-0.0813076	0.309807	0.353256	0.00686894	0.00828874	0.00888081
ACVRL1	0.00216528	0.00924648	0.0374318	0.0935969	0.495489	0.223732	0.00600956	0.00983311	0.00608226
ACY1	-0.0142509	-0.00262564	-0.0179775	-0.002855	0.375228	0.546604	0.0169061	0.0143652	0.0124879
ACY3	-0.0038994	0.0103492	0.0844128	0.0795735	0.415492	0.38685	0.00481872	0.00781368	0.00764633
ACYP1	-0.0233684	-0.0139403	-0.00350049	-0.0343809	0.105695	0.233377	0.0702423	0.0633225	0.0730864
ACYP2	-0.0117367	0.0202076	0.00748541	0.0527678	0.289252	0.0748252	0.0841278	0.0712733	0.0802627
ADA	0.0108017	-0.00489674	0.0988583	0.00269555	0.383671	0.405743	0.00838606	0.00978893	0.00845733
ADA2	0.00357926	0.00183911	0.194168	0.0491396	0.283082	0.284477	0.000956052	0.00141709	0.00147982
ADAL	-0.00396418	0.00762378	0.0544866	0.0615019	0.292981	0.377402	0.00868648	0.00591138	0.00716754
ADAM10	-0.018841	0.0084954	-0.00994899	0.009819	0.336069	0.428512	0.0491804	0.0355704	0.0498968
ADAM11	-0.0758358	-0.026837	-0.103745	-0.0463095	4.71555e-05	0.0769514	0.137627	0.0831454	0.063482
ADAM12	0.0161652	0.00988046	0.189423	0.045681	0.308156	0.303577	0.00444736	0.00744523	0.00887942
ADAM15	0.00120952	-0.0108124	0.0820165	-0.0386055	0.325266	0.352221	0.0343096	0.0373427	0.0391059
ADAM17	0.00507178	0.00963051	0.118529	0.0301719	0.435903	0.457058	0.0132574	0.0161725	0.0192286
ADAM19	0.00616999	0.0106953	0.125474	0.112869	0.257236	0.403693	0.00384556	0.00445267	0.00522772
ADAM22	-0.0151363	-0.00806074	0.0152472	-0.0296711	0.179019	0.280994	0.0574684	0.0377344	0.0471977
ADAM23	-0.0438643	-0.00312586	-0.0509951	-0.00659179	0.0190247	0.101353	0.0752598	0.0554421	0.0513349
ADAM9	0.00673595	-0.00284808	0.0612678	0.00807839	0.386025	0.461292	0.0151223	0.0122881	0.0131429
ADAMTS10	-0.0202014	-0.0271343	-0.0788354	-0.151961	0.204376	0.135288	0.0174359	0.013245	0.0120072
ADAMTS17	0.0114212	0.0011265	0.162924	-0.0198379	0.314474	0.415369	0.00569089	0.00857827	0.0106797
ADAMTS19	0.00325815	-0.01354	0.0799374	-0.205864	0.315645	0.263264	0.001549	0.00308758	0.00177091
ADAMTS2	-0.0250121	-0.0307891	-0.281939	-0.335234	0.158794	0.116578	0.00242059	0.00206445	0.000753086
ADAMTS3	-0.0451409	-0.0161455	-0.141503	-0.0614581	0.016024	0.19187	0.0346006	0.00650929	0.00619667
ADAMTS4	0.0230863	0.0136755	0.238991	0.0933825	0.119022	0.354107	0.0052173	0.0060386	0.0132375
ADAMTS6	0.00767765	-3.70794e-05	0.100257	0.0326082	0.224427	0.523901	0.00130557	0.00135102	0.00124277
ADAMTS8	0.00117019	0.01021	0.0367154	0.124347	0.283549	0.501481	0.00914817	0.00844314	0.0086377
ADAMTS9	0.00758925	0.00649767	0.146949	0.110645	0.427269	0.318234	0.00329427	0.00572305	0.00628986
ADAMTSL1	0.000730261	-0.00920145	0.131117	-0.0986099	0.33375	0.424641	0.00290425	0.00245256	0.00227462
ADAMTSL2	-0.00667207	-0.00821345	-0.0608441	-0.0827013	0.312742	0.199344	0.00311585	0.00367146	0.00140873
ADAMTSL3	-0.000100527	-0.00196649	0.0374607	0.0179696	0.27896	0.497842	0.0107163	0.00504405	0.00919394
ADAMTSL4	-0.00373522	-1.64744e-05	-0.036989	0.124926	0.333236	0.527878	0.000656668	0.000810383	0.00157867
ADAP1	-0.00249972	-0.00382491	0.0451364	-0.0140892	0.227261	0.186012	0.0821167	0.0881672	0.0853174
ADAR	-0.0147272	-0.00202838	0.0107403	-0.00800524	0.257676	0.2677	0.0599679	0.0489332	0.0530007
ADARB1	-0.0240161	-0.0025338	-0.0300598	0.00896288	0.216446	0.344347	0.0487791	0.0502257	0.0439243
ADARB2	-0.0109484	0.00975381	0.0119416	0.0510676	0.238784	0.283268	0.0154096	0.041318	0.0158337
ADAT1	-0.0034741	-0.00702532	0.0523291	-0.0683003	0.343002	0.338938	0.00715221	0.00533182	0.00604025
ADAT2	-0.00162602	-0.00817075	0.0449274	-0.0125891	0.583549	0.301209	0.00291721	0.0017694	0.00217441
ADCK1	-0.0120147	-0.00400178	-0.0133247	-0.0257326	0.175987	0.62234	0.0136208	0.00846813	0.00963248
ADCK2	-0.0211693	0.0037327	-0.0770155	0.0212097	0.206612	0.359263	0.0161302	0.0132489	0.0166919
ADCK5	-0.000420645	-0.00345287	0.0489261	-0.0173823	0.192163	0.446315	0.0160239	0.016445	0.0160766
ADCY1	-0.0162833	-0.0522405	-0.0104489	-0.0880298	0.199756	0.0106707	0.159522	0.159083	0.130312
ADCY10	0.000114523	-0.0109173	0.0456171	-0.196547	0.528979	0.237687	0.00191984	0.00145477	0.00285425
ADCY2	-0.0350686	0.0113249	-0.0319922	0.0330522	0.0318391	0.217252	0.112346	0.0770738	0.0673865
ADCY3	-0.0128534	-0.0145716	-0.00570425	-0.0896996	0.306856	0.265882	0.0148797	0.0126011	0.0105065
ADCY4	0.00606018	-0.011459	0.370195	-0.303333	0.244151	0.400059	0.00106823	0.00210471	0.000965996
ADCY5	0.000243054	-0.00713628	0.046562	-0.0270442	0.302736	0.382835	0.0288014	0.0339461	0.029398
ADCY6	-0.00141638	0.00303868	0.0240714	-0.00108309	0.592416	0.464027	0.00992469	0.00873368	0.00858698
ADCY8	-0.00148612	-0.0260253	0.0543761	-0.146182	0.549024	0.137241	0.0112757	0.0100655	0.0110691
ADCY9	-0.0422729	-0.00492533	-0.0776596	-0.0201884	0.019832	0.384521	0.05417	0.0318382	0.0288743
ADCYAP1	-0.00532859	-0.0110647	-0.00963449	-0.0542463	0.304013	0.221287	0.0147443	0.0158203	0.0129382
ADCYAP1R1	0.0108016	0.00112219	0.1077	0.00702105	0.313721	0.27792	0.0278663	0.0340804	0.0299289
ADD1	-0.0356643	0.0028615	-0.0399798	0.00273437	0.0400542	0.368836	0.104011	0.0856474	0.0798863
ADD2	-0.0299741	-0.00819477	-0.018635	-0.0120729	0.029301	0.269732	0.175459	0.119938	0.100346
ADD3	0.0197316	0.00223365	0.0967785	0.0202893	0.221179	0.408787	0.0550995	0.0688677	0.0913334
ADGB	0.0111463	-0.00180721	0.240849	0.00947162	0.190613	0.493164	0.00253817	0.0026321	0.00737596
ADGRA1	0.00261161	0.00757052	0.0650852	0.028916	0.373658	0.143251	0.0434221	0.0439622	0.0350952
ADGRA2	0.00189326	0.000479816	0.0562692	-0.041074	0.202538	0.395331	0.00592697	0.00647848	0.00561281
ADGRA3	0.0162657	0.0110592	0.211376	0.0769365	0.424575	0.350321	0.00929889	0.0115382	0.0146504
ADGRB1	-0.0190167	-0.0147084	-0.00705871	-0.0302263	0.0973738	0.157133	0.109834	0.0853915	0.079248
ADGRB2	-0.0539123	0.00359184	-0.0627588	0.00731892	0.00363599	0.329529	0.114017	0.0789096	0.0664618
ADGRB3	-0.0196301	-0.0256607	-0.01795	-0.044232	0.00569834	0.10393	0.263251	0.152499	0.153011
ADGRE5	0.0098219	-0.00199643	0.231351	0.0253028	0.400223	0.286385	0.00306072	0.00532028	0.00826623
ADGRF5	0.0114442	0.0157336	0.187581	0.185882	0.472687	0.323001	0.0057422	0.00857428	0.00793394
ADGRG1	0.00628874	-0.0191872	0.0719224	-0.0518988	0.271639	0.12484	0.0469474	0.0719504	0.0625911
ADGRG2	0.00383052	0.130201	0.073737	0.891831	0.454997	3.5257e-09	0.00923634	0.00454307	0.00404131
ADGRG3	-0.00894067	-0.00124446	-0.18945	0.0359472	0.450906	0.328692	0.000686691	0.00131499	0.000852129
ADGRL1	-0.0260919	-0.0191167	-0.0303333	-0.0474778	0.046749	0.164139	0.0680599	0.0518283	0.046481
ADGRL2	-0.0237782	-0.0620621	-0.0509495	-0.21592	0.0891448	0.00261782	0.0339098	0.0294892	0.0274791
ADGRL3	-0.0291559	-0.0206694	-0.0330289	-0.0314794	0.0230551	0.0752793	0.188746	0.115985	0.119018
ADGRL4	-0.0109068	0.0113508	-0.19896	0.180316	0.385559	0.197333	0.00176638	0.00241938	0.00279329
ADGRV1	-0.00163675	0.00909181	0.0878491	0.0369084	0.435494	0.419839	0.00443707	0.00711632	0.0101055
ADHFE1	0.0136251	0.0112577	0.151702	0.0982894	0.266999	0.328887	0.0105567	0.0138376	0.011012
ADI1	-0.0142669	0.00723718	0.0161834	0.0233756	0.289891	0.274974	0.0610503	0.0678224	0.0664184
ADIPOR1	0.00245805	-0.0230159	0.0424103	-0.0569621	0.516824	0.162951	0.029157	0.0211506	0.0275221
ADIPOR2	-0.0124577	-0.00813201	-0.028307	-0.0629247	0.269704	0.282752	0.020659	0.0202088	0.0243899
ADIRF	0.0805773	0.0382633	0.110943	0.056174	1.64179e-06	0.029661	0.251433	0.403541	0.449191
ADK	-0.0155536	0.0188713	-0.000141585	0.0577235	0.179436	0.177032	0.0476316	0.0365758	0.0474742
ADM	0.0255432	0.0216746	0.255396	0.162816	0.2202	0.134599	0.00885388	0.00794176	0.0141735
ADNP	-0.0214341	0.00136615	-0.0179763	-0.00242766	0.1456	0.199482	0.0736589	0.0595536	0.060497
ADNP2	-0.0133845	-0.00293902	-0.0206609	-0.0122499	0.215719	0.472463	0.0244768	0.0200384	0.0179781
ADO	-0.0257757	-0.00211963	-0.0532663	-0.000891332	0.147362	0.241544	0.0260133	0.0182555	0.0169378
ADORA1	-0.00189014	0.0293513	0.0476944	0.0868777	0.172866	0.0937138	0.0409239	0.0453689	0.0515035
ADORA2A	-0.00176089	-0.0148571	0.0479894	-0.269141	0.439879	0.212627	0.00192821	0.00333734	0.00304675
ADORA2B	-0.00318509	0.0100143	0.0397409	0.138101	0.292492	0.314657	0.00386187	0.00690542	0.0056726
ADORA3	-0.000985805	0.00655843	-0.0074946	0.085434	0.280786	0.259548	0.00297284	0.00535998	0.00397604
ADPGK	0.00990268	0.011387	0.0971834	0.0313871	0.243726	0.329984	0.0189238	0.016194	0.0175849
ADPRH	-2.66869e-05	0.000874381	0.0315652	-0.031651	0.385721	0.642138	0.00289346	0.0020571	0.00211919
ADPRM	-0.00885519	-0.000378498	-0.0313246	-0.00109142	0.297722	0.326617	0.00895693	0.00612183	0.0096893
ADPRS	-0.0116779	-0.00961668	0.0161983	-0.0376558	0.311228	0.255752	0.0283747	0.0229129	0.0199674
ADRA1A	0.00968778	-0.0151874	0.112882	-0.112872	0.444949	0.411562	0.00721662	0.0109221	0.0111094
ADRA1B	-0.00673245	0.0212031	-0.0466283	0.148984	0.501851	0.203852	0.0115848	0.0214122	0.0104798
ADRA1D	-0.0516966	-0.0175527	-0.087769	-0.0433233	0.00120201	0.0271903	0.0773584	0.033681	0.0344219
ADRA2A	-0.00517424	0.00478854	0.0804342	-0.00792773	0.315216	0.527508	0.00422485	0.00494414	0.00409729
ADRA2C	-0.00695095	0.00611726	-0.00686031	0.0703984	0.361391	0.515259	0.00777895	0.00769029	0.0057625
ADRB1	-0.0141385	-0.0206722	-0.0207101	-0.0806026	0.314759	0.1587	0.0148956	0.0091204	0.00774973
ADRM1	-0.0341097	0.00558095	-0.0485917	0.0199646	0.0411921	0.202489	0.0880065	0.0756045	0.0695931
ADSL	-0.0176379	0.0147222	-0.0657984	0.104566	0.280528	0.17215	0.0139617	0.0104974	0.00938646
ADSS1	-0.0199969	-0.00187677	-0.045851	-0.0210415	0.241435	0.33348	0.0161901	0.0132296	0.0134801
ADSS2	-0.00337677	-0.0227831	0.0454948	-0.100515	0.1453	0.137364	0.0217703	0.0180338	0.0233756
AEBP1	0.00165256	-0.00864516	0.0710417	-0.0506566	0.184118	0.348694	0.00785944	0.00923695	0.00886789
AEBP2	-0.00549087	0.0121218	0.0299257	0.0474867	0.317168	0.526805	0.0356808	0.0272986	0.0299835
AEN	-0.0111892	-0.0097797	0.0219263	-0.0524808	0.406015	0.379523	0.0163669	0.0126093	0.0104587
AFAP1	-0.00918134	0.00300264	0.0380381	-0.00911856	0.493695	0.176238	0.0123921	0.0107662	0.00813088
AFAP1L1	-0.0109918	-0.00155034	-0.10907	-0.0549009	0.494718	0.337146	0.00255607	0.00316551	0.00163454
AFAP1L2	0.00833624	0.00952308	0.168044	0.153982	0.262112	0.517449	0.0024655	0.00276367	0.00292896
AFDN	-0.00816893	-0.00818709	0.0248076	-0.0212714	0.315832	0.351682	0.0549512	0.0471247	0.0468405
AFF1	0.0134107	0.0216317	0.153563	0.106501	0.425089	0.163161	0.0158551	0.0207479	0.0252277
AFF2	-0.0154906	0.0127482	-0.0293774	0.0655325	0.223662	0.289593	0.0167904	0.0134661	0.0117181
AFF3	-0.0372922	-0.00130432	-0.0719529	-0.00505434	0.0272229	0.32672	0.0708119	0.0380964	0.0407215
AFF4	-0.0256579	0.0037256	-0.0298834	0.00209828	0.0881988	0.288223	0.0566805	0.0419789	0.0450364
AFG1L	0.00361187	0.0019488	0.035044	0.00326986	0.158559	0.2633	0.0126259	0.0130453	0.0146003
AFG3L2	-0.0196316	-0.0171628	-0.0196766	-0.0456876	0.182664	0.127253	0.0610925	0.0411542	0.0466356
AFMID	0.00512711	-0.000459449	0.168682	-0.0141189	0.229746	0.0977565	0.00224527	0.00187725	0.00183521
AFP	-0.0104196	-0.00137691	-0.142804	0.0574283	0.309931	0.337659	0.00191377	0.000896346	0.000522336
AFTPH	-0.0166511	0.00444928	-0.00934481	0.0145446	0.104704	0.166866	0.0487831	0.0366948	0.0341094
AGA	-0.0108193	-0.00940816	-0.0207198	0.00494928	0.433864	0.332562	0.0170112	0.0169009	0.0178236
AGAP1	-0.0159765	-0.0137918	-0.0135281	-0.0602342	0.276374	0.372834	0.0402605	0.0500023	0.0562066
AGAP2	-0.0144696	0.00214449	-0.0013577	0.00917839	0.136437	0.194018	0.121549	0.118796	0.0936407
AGAP3	-0.016997	0.0115624	-0.00641064	0.0163683	0.0442971	0.122388	0.17385	0.163094	0.130546
AGBL2	0.00928291	-0.0106285	0.178951	-0.108934	0.301067	0.295229	0.00354339	0.00374582	0.00589043
AGBL5	0.00259196	-0.0148605	0.103237	-0.130414	0.561382	0.219048	0.00600744	0.00595986	0.00695496
AGFG1	-0.0242902	0.000907103	-0.0391875	0.00904727	0.0984916	0.432477	0.0532685	0.0354526	0.0379955
AGFG2	-0.0139363	-0.00283824	-0.0797044	0.00283433	0.300803	0.488241	0.00525141	0.00488005	0.00424103
AGGF1	-0.0134295	-0.00558551	-0.0260607	-0.0147377	0.21697	0.510304	0.0199101	0.0118845	0.0117511
AGK	-0.0264138	-0.025121	-0.0405455	-0.094343	0.0742112	0.135544	0.0371186	0.0208247	0.0229556
AGL	-0.00535241	-0.00676548	0.030896	-0.0261809	0.291412	0.358317	0.0316505	0.0346262	0.032512
AGMAT	-0.0122278	-0.000480487	0.0178606	-0.00424878	0.277493	0.212346	0.0120157	0.00724439	0.00773677
AGMO	0.0123479	0.00119044	0.215263	-0.0543111	0.353892	0.255394	0.00398039	0.00684669	0.0171586
AGO1	-0.00779062	-0.0064638	0.0184377	-0.0133355	0.387122	0.256478	0.0279044	0.0222507	0.0220831
AGO2	-0.00919116	-0.00319034	0.0053057	-0.017212	0.530175	0.368821	0.0257137	0.0206778	0.0232219
AGO4	0.000201866	0.00475222	0.0416309	0.00211997	0.415437	0.467939	0.010039	0.0073137	0.0112709
AGPAT1	-0.0206317	-0.0169754	0.00409808	-0.0381871	0.0985541	0.244259	0.0844767	0.0654691	0.054798
AGPAT2	0.00656716	-0.0183935	0.0802867	-0.292029	0.51493	0.213474	0.00271622	0.00374761	0.00356527
AGPAT3	-0.00907677	0.00329099	0.0109143	0.0108768	0.399354	0.199564	0.0745302	0.0731175	0.0733854
AGPAT4	0.00376079	-0.0105754	0.0538213	-0.0576331	0.191518	0.408489	0.0284601	0.023989	0.0353815
AGPAT5	-0.0261967	0.00154024	-0.0281838	-0.0065497	0.172877	0.190571	0.0580561	0.047612	0.0473047
AGPS	-0.00595959	-0.00430272	0.0367023	-0.0329989	0.450149	0.460821	0.0294888	0.0257594	0.0336173
AGRN	-0.00384242	-0.00284545	0.0329182	-0.00714447	0.456025	0.291128	0.0442477	0.0510414	0.0443682
AGT	0.0351436	0.0182059	0.156575	0.0318805	0.0200551	0.165065	0.0793395	0.0923848	0.144365
AGTPBP1	-0.0203021	0.00357691	-0.0116134	-0.00326665	0.123389	0.276278	0.0517877	0.0337823	0.0440448
AGTRAP	-0.000627068	-0.00656598	0.104514	-0.0135797	0.513431	0.371678	0.00770934	0.00828121	0.0106426
AHCTF1	-0.0277608	-0.00564831	-0.0727885	-0.0585193	0.138858	0.358964	0.022904	0.0182302	0.0163889
AHCY	-0.0203104	-0.00216477	-0.0341239	-0.0186734	0.206647	0.326498	0.0267252	0.0203632	0.0258731
AHCYL1	0.0108501	0.0182683	0.0675203	0.045481	0.386077	0.217444	0.106979	0.10387	0.123526
AHCYL2	-0.00492906	-0.0172649	0.0277679	-0.0440209	0.293425	0.18631	0.0306661	0.0302775	0.0326543
AHDC1	-0.0287937	-0.00817642	-0.0415526	-0.0391654	0.125724	0.419538	0.0606752	0.0434926	0.0435506
AHI1	-0.0183852	-0.0265461	-0.0147668	-0.0799619	0.218301	0.140101	0.0553473	0.0363809	0.0356304
AHNAK	0.0153809	0.0138849	0.142013	0.0894502	0.21819	0.227158	0.0121258	0.0219825	0.0403004
AHNAK2	-0.0118978	0.0175096	-0.0329346	0.132838	0.439251	0.277536	0.009119	0.0096547	0.00814081
AHR	0.00936791	0.00891911	0.230871	0.104174	0.374961	0.252441	0.00143084	0.0025331	0.00304653
AHRR	0.00764817	0.00555494	0.177851	0.113322	0.42772	0.412466	0.00239037	0.00278737	0.00253053
AHSA1	-0.0271155	-0.00661094	-0.0138003	-0.0243505	0.035817	0.156636	0.101587	0.0745082	0.0705396
AHSA2P	0.00761316	0.0105335	0.179736	0.0570378	0.468697	0.375721	0.00354223	0.00466879	0.00719117
AIDA	-0.000344991	-0.0103075	0.0446582	-0.0295265	0.410581	0.265754	0.0289002	0.0306442	0.0270992
AIF1	-0.00106149	0.00236784	0.03743	0.0252003	0.4294	0.359726	0.0139291	0.0194961	0.0213554
AIF1L	0.00555352	-0.0055298	0.120646	-0.0109972	0.344157	0.382421	0.00553887	0.0105011	0.00718771
AIFM1	-0.0127704	0.00182665	-0.0142577	0.0338557	0.364804	0.156352	0.0162726	0.0128801	0.00960936
AIFM2	-0.00857563	-0.00519353	-0.0627047	-0.0498223	0.465676	0.333601	0.00537366	0.00524298	0.00541655
AIFM3	0.0170421	0.0243433	0.103773	0.100231	0.293505	0.233743	0.0367769	0.0562357	0.0484346
AIG1	-0.0104531	-0.0105782	0.0172547	-0.0480233	0.26506	0.303308	0.0506954	0.0394524	0.0538481
AIM2	-0.0281479	-0.00826309	-0.0402586	-0.0144964	0.117037	0.171587	0.059336	0.0518593	0.0511715
AIMP1	-0.0183423	0.00532021	-0.00099758	0.0107571	0.148908	0.359672	0.0439365	0.0365299	0.0418507
AIMP2	-0.0288848	0.0182585	-0.0843388	0.100693	0.0708644	0.182186	0.0183866	0.0167345	0.0138733
AIP	-0.0243042	-0.0147062	-0.051548	-0.0441446	0.142912	0.253192	0.0451568	0.0408213	0.0398834
AIRE	-0.0112167	-0.0223064	-0.013837	-0.0837834	0.343611	0.11289	0.0183691	0.0127463	0.0115918
AJAP1	-0.0174789	-0.0193887	-0.0187108	-0.0529997	0.232892	0.197797	0.0237837	0.0148455	0.0125815
AJM1	-0.0159138	-0.0135431	-0.0347276	-0.0634829	0.222788	0.168908	0.0146788	0.016344	0.0131206
AJUBA	-0.00250751	-0.00865433	-0.0976519	-0.203307	0.253184	0.283121	0.000963449	0.00186099	0.00245359
AK1	0.00452473	-0.0172383	0.028817	-0.0229691	0.543527	0.0572133	0.120932	0.134954	0.162462
AK2	-0.0147752	-0.0141995	0.00138839	-0.0444668	0.123754	0.120756	0.0587749	0.0514569	0.0538102
AK3	-0.00300983	-0.00301009	0.0301671	0.00641245	0.281272	0.262628	0.0353527	0.0319077	0.0335056
AK4	-0.0386835	-0.0220703	-0.117516	-0.0842371	0.0411723	0.192865	0.0326618	0.0296317	0.0205411
AK5	-0.0573546	-0.0746108	-0.0470635	-0.093573	2.3983e-05	0.000107411	0.259879	0.132471	0.129329
AK6	-0.0330324	0.0046175	-0.0753399	0.0344197	0.0852331	0.285854	0.0291256	0.0201184	0.0156351
AK7	-0.000285247	0.0029945	-0.0198828	0.196369	0.474168	0.411768	0.0027021	0.00189983	0.00988062
AK8	0.00373055	-0.0213698	0.0613113	-0.141711	0.334613	0.255832	0.00706033	0.00509407	0.00927965
AKAIN1	-0.00351419	-0.00551523	0.0219626	-0.0484284	0.646692	0.28544	0.00277759	0.00256985	0.00195341
AKAP1	-9.45626e-05	-0.0094998	0.0683985	-0.0530584	0.494951	0.368774	0.02373	0.026267	0.0271198
AKAP10	-0.00752869	0.0125552	-0.0129541	0.0460161	0.418128	0.256162	0.00982604	0.00778876	0.0079595
AKAP11	-0.0354297	-0.00469229	-0.0275963	-0.00907689	0.0233009	0.590349	0.181955	0.13134	0.124659
AKAP12	-0.0307355	-0.0299813	-0.0469696	-0.0855862	0.0803291	0.0433516	0.0370421	0.0321081	0.025592
AKAP13	-0.0037851	-0.0077789	0.0670212	-0.0305606	0.338965	0.447209	0.0227663	0.0206513	0.0233845
AKAP14	-0.0457558	-0.0270847	-0.15257	-0.112284	0.00569018	0.0602219	0.0195608	0.00854779	0.00946351
AKAP17A	-0.0129754	-0.00737048	-0.0257092	-0.0433207	0.332665	0.287915	0.00986721	0.00771154	0.006742
AKAP3	-0.00632434	-0.00804265	-0.0298315	-0.117276	0.375194	0.34846	0.00394472	0.00372552	0.00344774
AKAP5	-0.0427922	0.0154767	-0.0609846	0.0379622	0.00932545	0.104117	0.0934063	0.0397389	0.039003
AKAP6	-0.00865265	-0.029969	0.00569497	-0.0677422	0.127957	0.0876644	0.0742454	0.0457565	0.0582506
AKAP7	0.00990297	0.00384159	0.0705906	0.0605009	0.467046	0.278238	0.0143756	0.0180206	0.0179412
AKAP8	-0.0256639	0.00148846	-0.0935651	-0.00970539	0.122979	0.294188	0.0238883	0.0207235	0.0230329
AKAP8L	-0.0191425	-0.00764439	-0.00481339	-0.0464424	0.19463	0.281764	0.0449443	0.0385214	0.0372058
AKAP9	-0.0160918	-0.000759294	-0.0131371	-0.0251019	0.0739704	0.400298	0.0382748	0.0263286	0.0333336
AKIP1	-0.0406431	-0.00934545	-0.115643	-0.0164013	0.027483	0.115017	0.0463337	0.0283075	0.0323453
AKIRIN1	0.00173947	-0.00491723	0.0714886	-0.0278898	0.418154	0.167417	0.0155947	0.0122079	0.0150459
AKIRIN2	-0.0240981	-0.00413699	-0.0528447	0.00113434	0.150068	0.240427	0.0284458	0.0191091	0.0178234
AKNA	-0.0116501	0.00547753	-0.0193437	0.01786	0.138237	0.41141	0.00545367	0.00568374	0.00743124
AKNAD1	-0.0145043	-0.00567784	-0.247745	-0.0344963	0.31531	0.282461	0.00177828	0.00108161	0.00092573
AKR1A1	-0.00950672	0.0132761	-0.0252732	0.0758537	0.42815	0.247424	0.0207064	0.0171755	0.0167882
AKR1B1	-0.0135645	0.00786529	0.0273655	0.0447221	0.442851	0.153204	0.033947	0.0291286	0.0382192
AKR1B10	0.00598967	-0.00181665	0.120821	0.0372695	0.229016	0.493709	0.00261174	0.00346561	0.00725407
AKR1C1	-0.0057244	0.0270989	-0.0416861	0.216237	0.245317	0.0966568	0.0102226	0.0114761	0.0118807
AKR7A2	-0.0462918	0.00714368	-0.131525	0.00195177	0.0191475	0.189812	0.0343166	0.0269755	0.0279287
AKR7A3	-0.00574576	0.0104272	-0.0987644	0.243479	0.403467	0.377323	0.00151418	0.0017224	0.00306416
AKT1	-0.0127414	-0.00673142	0.00638944	-0.00350011	0.536181	0.173157	0.0405354	0.0415747	0.0387894
AKT1S1	-0.0113045	-0.00546169	-0.00422526	-0.0289557	0.400531	0.523089	0.0219346	0.0185687	0.0196292
AKT2	-0.0196919	0.00444503	-0.0701814	0.0181865	0.24921	0.492208	0.0147182	0.0119656	0.0116256
AKT3	-0.0229399	-0.00197271	-0.000367215	-0.00859331	0.0222451	0.379347	0.148072	0.106966	0.109643
AKTIP	-0.0373592	0.00528342	-0.0561021	0.0277757	0.0264667	0.135095	0.0587014	0.0373279	0.0356303
ALAD	-0.0191218	0.00202921	-0.0174416	0.0184629	0.197905	0.303515	0.0278909	0.0210064	0.02201
ALAS1	-0.0136914	0.0114275	-0.0295225	0.0535979	0.23488	0.393924	0.0266822	0.0210377	0.0165359
ALCAM	-0.0257643	0.0625083	-0.00733736	0.095501	0.00664099	0.00234138	0.190115	0.0960639	0.101153
ALDH16A1	-0.0119563	0.00879518	-0.0536743	0.0827907	0.2976	0.350653	0.00560826	0.00435811	0.00570685
ALDH18A1	-0.0129108	-0.0126529	0.00418805	-0.0930728	0.328677	0.316308	0.019819	0.0130018	0.0110412
ALDH1A1	0.00865152	0.0102286	0.117234	0.0568072	0.461824	0.269055	0.0187084	0.0299037	0.0241472
ALDH1A2	0.00463361	-0.00244515	0.0917074	-0.0151589	0.349221	0.403322	0.00758627	0.0102565	0.00867356
ALDH1A3	0.000252506	0.0131595	0.0420408	0.294536	0.304212	0.366047	0.00136348	0.00122541	0.00143799
ALDH1L1	0.0233269	0.00975066	0.104355	0.0507011	0.139834	0.196771	0.0402499	0.0646125	0.0612943
ALDH1L2	-0.0184629	0.00766124	-0.293049	0.20382	0.26827	0.392045	0.00170908	0.00285908	0.00183842
ALDH2	-0.0175992	0.0126468	0.00183308	0.0336287	0.217061	0.172578	0.134382	0.113376	0.138172
ALDH3A1	0.0126	-0.00405177	0.374992	-0.0889901	0.358307	0.438405	0.000970758	0.0016329	0.00123667
ALDH3A2	-0.0203561	-0.001328	-0.0225132	-0.00707148	0.152418	0.292955	0.0307807	0.0258849	0.0321521
ALDH4A1	0.00382111	0.00215996	0.0783011	-0.00547531	0.547415	0.419207	0.0163534	0.0227843	0.0199074
ALDH5A1	-0.00475462	-0.019893	0.0245076	-0.0491903	0.542052	0.0650637	0.0640686	0.0600021	0.0637297
ALDH6A1	0.0223028	0.00261022	0.126593	0.0246606	0.135546	0.28531	0.0309621	0.0379542	0.0482479
ALDH7A1	0.00227057	0.013185	0.0296605	0.0632715	0.203645	0.366646	0.0254212	0.0297429	0.0333277
ALDH9A1	-0.0258874	0.0198613	-0.0338078	0.0552343	0.0713235	0.181167	0.0553302	0.0304129	0.0323417
ALDOA	-0.0455376	-0.0200322	-0.0240748	-0.00587126	0.0158845	0.0205835	0.731584	0.58561	0.547869
ALDOC	-0.00471872	-0.0200588	0.00766769	-0.0180807	0.330937	0.0668073	0.325602	0.362311	0.34066
ALG1	-0.00517826	0.000241992	0.0144934	0.0378374	0.317734	0.392223	0.012477	0.00970204	0.0119245
ALG11	-0.0383992	0.0134645	-0.0648825	0.0406781	0.0244289	0.282765	0.0624266	0.0356689	0.0403225
ALG12	-0.0147697	-0.00405786	-0.0330616	-0.0255739	0.381101	0.390641	0.0127434	0.0107856	0.0126552
ALG13	-0.0182809	-0.00793607	-0.0648173	-0.00595623	0.293062	0.446245	0.0167884	0.0133832	0.0147314
ALG14	-0.0252346	0.00269908	-0.0587882	0.0133272	0.153708	0.392209	0.0269821	0.0229585	0.0236453
ALG2	-0.0218365	-0.00648909	-0.0556648	-0.0304356	0.138019	0.276568	0.0163211	0.0111129	0.0117627
ALG3	-0.00778359	0.00530204	-0.0430531	0.0637772	0.362733	0.246388	0.0114624	0.0118522	0.013044
ALG5	-0.023349	0.00739342	-0.0721542	0.0474928	0.15777	0.412279	0.0151568	0.0132965	0.0164292
ALG6	-0.0146631	-0.0016178	-0.043371	0.00990183	0.296617	0.248174	0.0114346	0.00816115	0.0101842
ALG8	-0.0116335	0.0224972	-0.0239702	0.108004	0.234318	0.211239	0.00928213	0.00770661	0.0065974
ALG9	-0.0208851	-0.00276168	-0.0382808	-0.00351319	0.170199	0.205775	0.0195357	0.0166331	0.0146421
ALK	-0.0204992	-0.005814	-0.0873881	-0.0107669	0.314871	0.367232	0.0105531	0.00980534	0.0080462
ALKAL2	-0.019665	-0.00708382	-0.364059	-0.160422	0.287108	0.382827	0.00185279	0.00101867	0.00138769
ALKBH1	-0.011384	0.0049603	-0.0315786	0.0704258	0.26756	0.463406	0.00759103	0.00577676	0.00499685
ALKBH2	-0.0100191	0.000406522	0.00487682	0.0419656	0.37892	0.11136	0.043462	0.0388712	0.0346688
ALKBH3	-0.0137967	-0.00152395	-0.0841954	-0.0459542	0.291477	0.284431	0.00557839	0.00585977	0.00486229
ALKBH4	-0.021507	-0.0114324	-0.0210452	-0.0727974	0.184511	0.142019	0.0281819	0.0207278	0.0204961
ALKBH5	-0.0147091	0.00468367	0.00600425	0.0161325	0.18733	0.399858	0.022283	0.0191235	0.0225239
ALKBH6	-0.00671578	-0.00140897	0.0252496	-0.0363213	0.274472	0.294647	0.0169576	0.0175379	0.0188492
ALKBH7	-0.0152122	0.00871115	-0.0141447	0.0380223	0.246506	0.199843	0.0543735	0.054638	0.0528298
ALKBH8	-0.0169094	0.0050639	-0.0912674	-0.0305635	0.270364	0.39111	0.00503375	0.00352073	0.00314697
ALMS1	-0.0173417	-0.0120322	-0.0335059	-0.0411001	0.135747	0.389631	0.0230601	0.0203108	0.0242803
ALOX12	0.00599551	0.00299504	0.222361	0.0131209	0.36985	0.534611	0.00150698	0.00213736	0.00135785
ALOX15	-0.0113671	-0.0130612	0.0267425	-0.0272435	0.0414117	0.188828	0.0335663	0.0139014	0.0158272
ALOX5	-0.00756221	0.0225985	-0.0190626	0.165084	0.421828	0.218082	0.00857777	0.00729813	0.00534629
ALOX5AP	0.0103721	0.0135261	0.211929	0.0921455	0.482527	0.166465	0.00386908	0.00525594	0.00658746
ALOXE3	0.00457778	-0.00819691	0.182327	-0.170534	0.439812	0.373485	0.00351512	0.00382615	0.00224659
ALPK1	-0.00772768	-0.00200515	0.0995919	0.026192	0.342569	0.496827	0.00168255	0.0021985	0.00273704
ALPK3	-0.0143576	0.00711729	-0.340644	0.0804656	0.316611	0.486715	0.000971193	0.0009081	0.00358328
ALPL	-0.0113098	-0.00808591	-0.0148242	-0.0707122	0.278464	0.441263	0.00780806	0.0144006	0.00978734
ALS2	-0.02466	-0.011183	-0.0655556	-0.0388546	0.105553	0.287984	0.0218238	0.0158014	0.0145323
ALYREF	-0.00314411	0.00570057	0.0320458	0.0611787	0.449301	0.269036	0.0146839	0.0109962	0.0108707
AMACR	-0.011215	-0.000637019	-0.0191222	0.0232384	0.106753	0.242594	0.0100979	0.00622652	0.00450705
AMBRA1	-0.00530985	-0.0191062	0.0133973	-0.0457428	0.116974	0.158917	0.0328995	0.0268917	0.0331311
AMD1	-0.0186486	-0.0155103	0.000922073	-0.0242564	0.126032	0.218892	0.0668819	0.0497956	0.0577932
AMDHD2	0.0058868	0.00429507	0.0630523	0.03357	0.303912	0.461787	0.0130015	0.015809	0.0134427
AMER1	-0.00198019	0.0115564	0.0276654	0.161911	0.309874	0.362837	0.00410967	0.00301245	0.00368778
AMER2	-0.00118066	0.010982	0.042597	0.020669	0.299991	0.375366	0.0621207	0.0637029	0.0893785
AMER3	-0.0169228	-0.00470118	-0.0202151	-0.0344669	0.230113	0.365377	0.0160992	0.0135898	0.0135089
AMFR	-0.031936	-0.00821832	-0.0442241	-0.0195031	0.0623436	0.175914	0.0582757	0.0445378	0.0445021
AMIGO1	-0.0152142	-0.0133836	-0.0172754	-0.058972	0.231084	0.406272	0.0330749	0.024613	0.0258913
AMIGO2	-0.0112477	0.0275951	-0.0552257	0.235123	0.319405	0.179201	0.00548127	0.00672681	0.00822111
AMIGO3	-0.000341564	0.00107449	0.00750145	0.0766961	0.564797	0.289729	0.00258149	0.00273333	0.0039717
AMMECR1	-0.000167779	0.00633766	0.0363984	0.0888242	0.393568	0.437039	0.00845884	0.00556068	0.0086885
AMMECR1L	-0.000720941	0.00526705	0.035489	0.0562036	0.353433	0.408063	0.00833368	0.00758886	0.00969895
AMN	-0.0112885	-0.0316421	-0.0601569	-0.321759	0.229823	0.0507055	0.00229211	0.00231747	0.00158131
AMN1	-0.0236633	-0.00451429	-0.0247942	-0.0215165	0.115249	0.489412	0.0566793	0.0394777	0.0453503
AMOT	0.0148057	0.0148688	0.0971008	0.061588	0.299604	0.210921	0.0246728	0.0410386	0.0366663
AMOTL1	0.0115733	0.00581252	0.293442	0.124821	0.39022	0.303481	0.0019554	0.00285482	0.00359074
AMOTL2	-0.000748446	-0.0171216	0.043712	-0.102135	0.179675	0.277179	0.0133506	0.0118663	0.012053
AMPD2	-0.0142886	-0.00647057	0.0131478	-0.0185359	0.174127	0.206582	0.0623099	0.0566172	0.0504952
AMPH	-0.0363763	-0.000961366	-0.0521708	-0.00241711	0.0275587	0.20682	0.0844513	0.0575441	0.0443858
AMT	-0.00916315	0.00442338	0.00739742	0.0354886	0.344045	0.243119	0.012949	0.0133352	0.0116428
AMZ1	-0.0145789	-0.00233319	-0.0922942	0.020625	0.362633	0.520921	0.00804408	0.00768442	0.00541161
AMZ2	-0.0363929	0.0167061	-0.0864579	0.0682041	0.0527392	0.232762	0.0273463	0.0196156	0.0179324
ANAPC1	-0.0206117	-0.0185388	-0.0363246	-0.0629561	0.214131	0.14483	0.0297305	0.0204363	0.0249526
ANAPC10	-0.0115457	-0.00259815	-0.00867081	-0.0332011	0.375268	0.376989	0.00737197	0.00614587	0.0067635
ANAPC11	-0.034748	0.0041316	-0.0337967	0.029263	0.0489573	0.123795	0.136454	0.115177	0.118723
ANAPC13	-0.0406305	-0.00341773	-0.0484705	-0.00366261	0.0190689	0.0836803	0.109017	0.0823424	0.0843547
ANAPC15	-0.0299609	0.00265798	-0.0397387	0.0110646	0.137327	0.215574	0.0704085	0.047489	0.0566765
ANAPC16	-0.0147778	0.010592	0.000781453	0.027604	0.386434	0.339153	0.0512715	0.0478204	0.0488539
ANAPC2	-0.0253718	0.00275536	-0.112569	0.0100324	0.134383	0.197663	0.0214083	0.0201251	0.018063
ANAPC4	-0.00210518	0.00279393	0.0311642	0.0261774	0.398064	0.380514	0.0125312	0.0107463	0.0117258
ANAPC5	-0.0279635	-0.00275967	-0.0250412	-0.000807017	0.115403	0.28828	0.0743769	0.050023	0.0468897
ANAPC7	-0.0198623	0.00650014	0.00900861	0.0185495	0.159685	0.143939	0.0510263	0.0338966	0.0340943
ANGEL1	-0.00302102	-0.0055008	0.035899	-0.086311	0.603634	0.369396	0.00451162	0.00255506	0.00365552
ANGEL2	-0.0183105	0.00724398	-0.00582509	0.0314551	0.211107	0.289513	0.0368109	0.0206539	0.0195694
ANGPT1	0.00850597	0.0213948	0.236552	0.3823	0.21552	0.136659	0.00150561	0.00190658	0.00353965
ANGPT2	0.00424001	0.0100265	0.200983	0.0885919	0.464337	0.382761	0.00266746	0.00377521	0.0066306
ANGPTL1	0.0116887	-0.00899634	0.227643	-0.00632748	0.322785	0.32217	0.00303259	0.00351617	0.00298568
ANGPTL2	0.00398825	-0.00099497	0.0612585	-0.00782578	0.550187	0.428733	0.00428487	0.00574532	0.0074139
ANGPTL4	-0.00213148	0.00728696	0.0162597	0.218303	0.285074	0.449505	0.00206536	0.00435708	0.00252061
ANK1	-0.00665818	0.00955552	0.0178271	0.0562514	0.413059	0.321484	0.0106202	0.0141405	0.0133401
ANK2	-7.52642e-05	-0.0309475	0.0134215	-0.0380283	0.252308	0.0614652	0.295775	0.239782	0.266429
ANK3	-0.0111301	-0.011904	0.00926753	-0.0274817	0.122471	0.391835	0.153746	0.0932355	0.139174
ANKAR	-0.00196972	0.00978406	0.030566	0.178175	0.430515	0.346491	0.00133692	0.00146288	0.000971668
ANKDD1A	-0.0553163	0.00659954	-0.211533	0.0461411	0.00769719	0.328632	0.0237549	0.010608	0.00602719
ANKEF1	-0.0276162	-0.0128676	-0.224997	-0.11776	0.101832	0.313208	0.00588444	0.00299409	0.00379547
ANKFY1	-0.0152921	-0.0049893	-0.00155632	-0.0114101	0.248549	0.119544	0.0327552	0.0281908	0.0343411
ANKH	-0.00403459	0.0136065	0.0305584	0.0421508	0.334062	0.100286	0.0732019	0.0683142	0.0745429
ANKHD1	-0.00528592	-0.0053649	0.0180332	-0.0103781	0.379151	0.366552	0.036523	0.0330165	0.0405483
ANKIB1	-0.00658168	0.000628304	0.0109646	0.013513	0.229938	0.206882	0.0368604	0.0356606	0.0495499
ANKLE2	-0.0286064	-0.000721644	-0.0735712	-0.002348	0.105075	0.595998	0.0307951	0.0199801	0.0214452
ANKMY1	-0.0140598	0.0158499	-0.0284795	0.0735044	0.287928	0.31187	0.0140841	0.0120328	0.0168109
ANKMY2	-0.00815992	-0.00159663	0.0303814	-0.000751725	0.329696	0.263291	0.0340217	0.0265854	0.0248102
ANKRA2	-0.0205697	-0.0045254	-0.0812818	-0.0329094	0.170475	0.479135	0.0114866	0.00770519	0.00855899
ANKRD10	-0.00141654	-0.0118215	0.0338731	-0.0507025	0.118623	0.287613	0.0417511	0.0356955	0.0411306
ANKRD11	-0.0283997	-0.00911249	-0.0328664	-0.0185324	0.0114338	0.351102	0.111285	0.0851716	0.0932128
ANKRD12	-0.000595857	0.010741	0.0402346	0.0198618	0.20946	0.283859	0.0957575	0.0821871	0.0999497
ANKRD13A	0.00992418	-0.00659171	0.162846	-0.0185961	0.184512	0.508671	0.00400243	0.00515458	0.00816721
ANKRD13B	-0.0153392	-0.0128974	-0.000607311	-0.0586551	0.320003	0.224677	0.0186112	0.0164943	0.0152389
ANKRD13C	-0.00747408	-0.00195147	0.0169746	-0.0119502	0.442752	0.248337	0.0264353	0.0184524	0.0185831
ANKRD13D	-0.0110213	-0.00861197	0.00515318	-0.00861096	0.36007	0.253354	0.0386407	0.0385883	0.0318829
ANKRD16	-0.0213005	-0.000308006	-0.0670579	-0.0120753	0.217553	0.561875	0.0153212	0.0107931	0.0122132
ANKRD17	-0.00376108	-0.00701715	0.0306907	-0.0239974	0.204588	0.227591	0.0538085	0.0363728	0.0427952
ANKRD23	-0.0124175	0.0122796	-0.0360629	0.0730614	0.41321	0.378308	0.0104588	0.0120247	0.0109096
ANKRD24	-0.0156875	-0.0128486	0.00208357	-0.0401835	0.209046	0.304378	0.0506533	0.0398382	0.0393138
ANKRD27	0.00831997	0.00265109	0.0635464	0.0296294	0.3373	0.31661	0.00879227	0.00880656	0.0116847
ANKRD28	0.00310731	-0.00908273	0.0549884	-0.0642538	0.244518	0.283174	0.0183091	0.0139857	0.0195277
ANKRD29	0.00686833	-0.0114391	0.0892796	-0.0286539	0.382046	0.25557	0.0187957	0.0179974	0.01681
ANKRD31	-0.00280775	-0.00615348	0.0461147	-0.117471	0.561209	0.260016	0.00143243	0.000786134	0.000537413
ANKRD33	-0.000559019	-0.00118808	0.0386821	-0.0397568	0.431032	0.529512	0.00149601	0.000798115	0.000440033
ANKRD33B	-0.0442845	0.025366	-0.0659478	0.0639776	0.0110989	0.0504534	0.076315	0.0434509	0.042781
ANKRD34A	-0.015492	0.00586295	-0.0193309	0.0352938	0.251143	0.288979	0.0285282	0.0237961	0.0211938
ANKRD34B	0.0126442	0.00188238	0.0763548	0.0856719	0.257138	0.322263	0.00316319	0.00226327	0.00548545
ANKRD34C	0.0071833	-0.0250011	0.0721956	-0.195346	0.249753	0.241683	0.00852041	0.00777473	0.00630239
ANKRD35	0.00782111	0.00762947	0.0901058	0.0631716	0.260928	0.335042	0.0100662	0.0112997	0.0107557
ANKRD37	-0.00457821	-0.00141637	-0.046859	-0.017117	0.173868	0.422287	0.00342391	0.0031978	0.0031314
ANKRD39	-0.0284372	0.00298251	-0.0316514	0.0268819	0.0587741	0.293771	0.0617709	0.0505932	0.0527096
ANKRD40	-0.00436519	-0.00187385	0.0595519	-0.0188357	0.328741	0.421093	0.0256731	0.0267686	0.038748
ANKRD42	-0.00793397	0.0117188	-0.0344231	0.0761513	0.259848	0.316365	0.00633397	0.00408958	0.00522945
ANKRD44	-0.0146759	-0.00789668	-0.0231799	-0.0628221	0.0951997	0.466143	0.0204364	0.0127908	0.0207054
ANKRD45	-0.0120289	-0.00524211	-0.00125438	-0.0195992	0.276945	0.477829	0.0348682	0.0190634	0.0180038
ANKRD46	-0.0253409	0.0078277	-0.0149603	0.017794	0.120528	0.212844	0.0708252	0.0463487	0.0481237
ANKRD49	-0.00306744	-0.00375542	0.0299068	-0.0202034	0.240119	0.290442	0.00733479	0.00478718	0.00608449
ANKRD50	-0.00730376	-0.0112631	0.0109127	-0.0466269	0.410262	0.333188	0.0141072	0.0145156	0.00981799
ANKRD52	-0.00419996	0.000708911	0.0374219	0.0076533	0.387785	0.246554	0.0128657	0.0138255	0.0128613
ANKRD54	-0.010734	-0.00483308	-0.0150473	-0.012576	0.230411	0.270548	0.0135907	0.0127946	0.0117367
ANKRD55	0.00100313	0.00107361	0.0536164	0.0310095	0.439165	0.365862	0.00117728	0.00143006	0.00154669
ANKRD6	-0.0220298	-0.0575617	-0.0184723	-0.223018	0.171993	0.00548273	0.024634	0.0194802	0.0149848
ANKRD63	-0.0294393	0.00878108	-0.271292	0.1351	0.17585	0.365257	0.00562529	0.00281614	0.0029143
ANKRD7	-0.00112392	-0.0201143	0.0562134	-0.191828	0.237982	0.117267	0.00451866	0.00209816	0.00288174
ANKRD9	0.0138051	0.0144672	0.108153	0.0609554	0.204629	0.181388	0.0406464	0.0513123	0.0529355
ANKS1A	0.00346272	0.014136	0.0504904	0.0914283	0.391475	0.360765	0.0165872	0.0175714	0.0231481
ANKS1B	-0.0601145	-0.0110479	-0.0442709	-0.0138463	0.000119946	0.189448	0.401373	0.236136	0.246603
ANKS3	-0.00777547	0.0194661	0.0242913	0.0659164	0.20586	0.0971407	0.0491319	0.0489964	0.0417632
ANKS6	-0.0169605	-0.00346531	-0.163255	-0.00336461	0.270561	0.422785	0.00208316	0.00198206	0.00263951
ANKZF1	-0.00449123	-0.0062439	0.0612613	-0.0688198	0.396147	0.461333	0.00646549	0.00640749	0.00671934
ANLN	0.033805	0.0228698	0.289444	0.148976	0.0646249	0.25911	0.0108601	0.0123005	0.0398735
ANO10	-0.0188872	-0.0197437	0.00359147	-0.0916402	0.111593	0.147388	0.0350949	0.0252923	0.0278352
ANO2	0.00392178	-0.00705463	0.1118	-0.0437427	0.37586	0.325494	0.00817851	0.00766088	0.00888508
ANO3	-0.0659663	-0.016621	-0.100255	-0.0401366	0.000584621	0.189709	0.117032	0.0528489	0.0521767
ANO4	-0.017424	-0.048259	-0.0621966	-0.258385	0.0335324	0.0231152	0.0198124	0.0103601	0.0113326
ANO5	-0.0228018	-0.00779959	-0.0316004	-0.0247171	0.151548	0.520744	0.0290603	0.0196597	0.0221881
ANO6	0.0642117	0.0751125	0.0733646	0.0674957	3.45309e-05	8.58016e-08	0.498244	0.54137	0.51702
ANO7	0.0013057	0.00633894	0.139535	0.189931	0.485235	0.457325	0.000753281	0.00106158	0.00127719
ANO8	0.0114098	-0.00952332	0.165797	-0.0362019	0.34788	0.382885	0.00994162	0.0112003	0.0115406
ANOS1	0.0287207	-0.0429116	0.14362	-0.150175	0.0607851	0.0297711	0.0350494	0.0315347	0.0394421
ANP32A	-0.0180093	0.00170882	-0.0053341	0.0048636	0.138659	0.289389	0.0856391	0.0593392	0.072375
ANP32B	0.00312475	0.018054	0.0457657	0.0614622	0.228355	0.20819	0.0582038	0.0528025	0.0931845
ANP32E	-0.0120638	0.0208088	0.0062314	0.0667287	0.393801	0.288834	0.03714	0.033345	0.040841
ANPEP	-0.00596656	8.52414e-05	-0.0555264	0.054723	0.326823	0.439076	0.00228657	0.00361355	0.00231509
ANTKMT	-0.0197459	-0.005956	-0.0226549	0.00149779	0.0597342	0.306511	0.0731862	0.0664767	0.0695834
ANTXR1	0.0155	0.0137972	0.196164	0.0961704	0.301571	0.283317	0.0123957	0.0170758	0.025719
ANTXR2	0.0138358	0.0084617	0.140346	0.0770234	0.149605	0.247753	0.00613641	0.00975855	0.0125755
ANXA1	0.00305826	-0.000367992	0.0584146	0.00482308	0.507224	0.308387	0.0103082	0.0113642	0.0133062
ANXA11	-0.0531696	-0.0147669	-0.0615116	-0.0253346	0.00108199	0.0865258	0.112306	0.0560128	0.0538769
ANXA2	-0.000898529	0.00671218	0.031957	0.0868534	0.233173	0.223743	0.0137774	0.0142902	0.0366329
ANXA3	0.000102936	-0.000589334	0.0599251	-0.0258181	0.506135	0.398645	0.00554302	0.00643186	0.00580318
ANXA4	-0.0214355	0.0250927	-0.0539294	0.12258	0.18561	0.206355	0.0204071	0.0161463	0.0244437
ANXA5	0.0102752	0.0187884	0.18825	0.0937437	0.337287	0.208561	0.0149299	0.0198149	0.0338398
ANXA6	-0.0268042	0.00463662	-0.02163	0.00422956	0.0380867	0.257786	0.0815302	0.0601307	0.058239
ANXA7	-0.030151	-0.00556173	-0.0344538	-0.00963776	0.0876637	0.314893	0.0451362	0.031756	0.0348783
AOC1	0.0121784	0.0132814	0.309595	0.188682	0.411207	0.175855	0.00152689	0.0029786	0.00192971
AOPEP	-0.0250513	-0.00730037	-0.0456385	-0.0129215	0.0569446	0.247427	0.0540615	0.0401996	0.0556519
AP1AR	-0.0358001	-0.0170257	-0.0378969	-0.0332976	0.0359299	0.126828	0.0828676	0.0440478	0.0446418
AP1B1	-0.0153502	0.00760275	-0.0327721	0.0776147	0.339259	0.223864	0.0247055	0.0155303	0.0140936
AP1G1	-0.013743	-0.00192023	0.00620965	0.021278	0.203372	0.269521	0.0378219	0.0289649	0.0302931
AP1G2	0.00511258	0.00383047	0.11259	-0.0258982	0.349745	0.289719	0.0037003	0.00370666	0.00228282
AP1M1	-0.0126653	-0.0122051	0.0078272	-0.0272938	0.212177	0.194832	0.0539397	0.0475864	0.0396731
AP1S1	-0.0555481	-0.0169733	-0.0644681	-0.0253641	0.001076	0.0854487	0.146059	0.101088	0.0922389
AP1S2	0.0116911	-0.0183674	0.0738516	-0.0353194	0.151887	0.206138	0.045814	0.0736868	0.0748235
AP2A1	-0.0168035	-0.00672078	-0.027034	-0.0243144	0.165022	0.147232	0.0189643	0.0131964	0.0123652
AP2A2	-0.0445042	-0.0142774	-0.043413	-0.0237628	0.00454713	0.0555881	0.183454	0.135814	0.118285
AP2B1	-0.00363463	-0.0144937	0.0143732	-0.0195972	0.0163898	0.148675	0.220367	0.129449	0.133858
AP2M1	-0.025216	-0.0255749	-0.0067795	-0.0299968	0.0718708	0.043013	0.235229	0.198395	0.192006
AP2S1	-0.0403191	-0.0259933	-0.0383149	-0.0312879	0.00592459	0.0628942	0.217198	0.163354	0.156459
AP3B1	0.00364476	-0.00327625	0.0851294	-0.00350853	0.29478	0.300036	0.00897654	0.00972655	0.0142436
AP3B2	-0.0274092	0.00673734	-0.0363361	0.016521	0.0483539	0.162809	0.0649577	0.0488851	0.0396461
AP3D1	-0.0168722	0.0147349	-0.059254	0.0956255	0.226693	0.314482	0.0144025	0.00758767	0.00882256
AP3M1	-0.00398495	-0.0109659	0.0336152	-0.0874068	0.237453	0.312145	0.0123311	0.0106657	0.0112641
AP3M2	-0.00818575	-0.0232566	0.0226247	-0.0426519	0.167723	0.137571	0.103751	0.074111	0.0691052
AP3S1	-0.0185891	0.00350202	0.00058922	0.00810139	0.111386	0.263928	0.0755504	0.0471298	0.047312
AP3S2	-0.014952	-0.00398834	-0.0157978	-0.00684977	0.151117	0.242783	0.0348368	0.0289943	0.027853
AP4B1	-0.0117477	0.021331	0.00887486	0.10473	0.314193	0.164032	0.0203319	0.0158018	0.0160262
AP4E1	-0.00436025	-0.00301123	0.00437717	-0.0216966	0.456614	0.471836	0.00734124	0.00477973	0.00529056
AP4M1	-0.00844972	-0.0121231	0.00983727	-0.0657918	0.20434	0.191684	0.00826577	0.00673441	0.00755496
AP4S1	-0.0173147	0.000526697	-0.0379693	-0.0116858	0.18727	0.472109	0.01266	0.00925918	0.0110958
AP5B1	-0.000748423	-0.00229955	0.0385771	-0.0397267	0.470056	0.417387	0.0112756	0.00939962	0.00830763
AP5M1	-0.0182159	-0.00314646	0.00370466	-0.0150139	0.190769	0.384711	0.0472074	0.0321544	0.0340307
AP5S1	-0.0122604	0.000266057	-0.0404449	0.0110856	0.402	0.284789	0.0109629	0.00900147	0.00736935
AP5Z1	-0.0209199	0.0173495	-0.0249018	0.0863952	0.177413	0.302718	0.0255805	0.0270412	0.0241906
APAF1	-0.011377	0.00670722	-0.0560699	0.0745725	0.386156	0.515454	0.00770904	0.00672029	0.00664838
APBA1	-0.0207563	-0.0167189	-0.00929248	-0.0383381	0.169162	0.225103	0.0824216	0.0656496	0.0606077
APBA2	-0.028099	-0.0333446	-0.0161055	-0.0644687	0.0119395	0.040738	0.124678	0.0785907	0.0780969
APBA3	-0.00302583	0.0133905	-0.00209109	0.167288	0.417415	0.242563	0.00401554	0.00489495	0.00608451
APBB1	0.0126707	-0.00470214	0.0346075	0.00314686	0.0703788	0.0285369	0.243317	0.203739	0.214394
APBB1IP	0.00937034	-0.00220449	0.121935	-0.0635867	0.312535	0.335379	0.00515083	0.00608648	0.00952908
APBB2	-0.0136478	-0.0378588	-0.0030742	-0.123207	0.136045	0.0450443	0.0448041	0.0346364	0.0449483
APBB3	-0.0184989	-0.00646165	-0.0299301	-0.0153036	0.12708	0.287086	0.0394978	0.0275204	0.0225588
APC	0.0196931	0.0107771	0.0783871	0.0259952	0.197969	0.122578	0.102191	0.0921407	0.129368
APC2	-0.0204857	-0.00782356	-0.0207964	-0.0409671	0.254451	0.480572	0.0450823	0.0463643	0.0467842
APCDD1	0.00589692	-0.0112466	0.0959616	-0.0408004	0.359317	0.378172	0.0181861	0.0261633	0.0231859
APEH	-0.0160642	0.00985414	-0.00879696	0.0414171	0.135444	0.273493	0.0359594	0.0313897	0.0290911
APEX1	-0.0403311	0.00394268	-0.0684105	0.0176771	0.0116343	0.243651	0.0601341	0.0371122	0.0323541
APEX2	-0.00641702	-0.00963007	0.00828953	-0.0930194	0.503245	0.283003	0.00297112	0.00267781	0.00236461
APH1A	-0.0215407	-0.00256647	-0.0224102	-0.0151775	0.246402	0.486731	0.0298483	0.0262293	0.0337853
APH1B	-0.000344778	-0.00642936	0.0712689	-0.0189392	0.675496	0.23159	0.0260731	0.0240265	0.0294474
API5	-0.00892955	-0.00307155	0.0128339	-0.00677383	0.378949	0.239158	0.0517041	0.0403039	0.0452765
APIP	-0.00828893	-0.00729714	-0.00225182	-0.00607834	0.24401	0.224833	0.0152242	0.013774	0.0190864
APITD1	-0.0311839	-0.00407324	-0.101972	-0.00935603	0.0479481	0.331287	0.0233679	0.0128207	0.0136173
APLF	-0.00864686	0.0136604	-0.0208107	0.0719699	0.351725	0.31532	0.00841654	0.00417923	0.00622596
APLNR	-0.00213871	-0.0105936	0.0667139	-0.120125	0.456964	0.459353	0.00365497	0.00380606	0.0132325
APLP1	-0.00964121	-0.0043142	0.00882911	-0.00407625	0.2719	0.100072	0.214479	0.182507	0.236287
APLP2	-0.025784	-0.0065681	-0.0141215	-0.00802681	0.01124	0.524289	0.167752	0.131504	0.139254
APMAP	-0.0284559	-0.0422187	-0.0151566	-0.0777352	0.0473533	0.0371885	0.12309	0.0916232	0.0919632
APOBEC3C	-0.0095458	0.000757483	-0.0347455	-0.0220885	0.43002	0.190857	0.00616176	0.00436595	0.00449142
APOC1	0.0313467	0.0329227	0.167708	0.122131	0.107838	0.0199526	0.0494687	0.0766682	0.0946878
APOD	0.0303417	0.0139367	0.142736	0.0663437	0.0432906	0.15967	0.0453698	0.0568905	0.086055
APOE	0.0679087	0.0346137	0.0671277	0.0340568	3.51474e-05	0.0478078	0.361796	0.557449	0.471192
APOL6	0.00250327	-0.00368111	0.130741	-0.0667297	0.380182	0.368655	0.0039753	0.0039999	0.00399411
APOLD1	0.00383945	0.0144721	0.0802292	0.186915	0.460764	0.436224	0.00434995	0.00625993	0.00414505
APOM	0.00134443	0.00967635	0.0151285	0.189226	0.331225	0.546772	0.00366014	0.00334339	0.00470174
APOO	-0.0372227	0.00267643	-0.0614941	0.0274272	0.075474	0.110474	0.0488233	0.0308672	0.0304985
APOOL	-0.00356265	-0.00767627	0.0492455	-0.077795	0.448074	0.497186	0.00677183	0.00530703	0.00706018
APP	-0.0334344	0.00299506	-0.0255494	0.00266925	0.0341709	0.442202	0.186043	0.117432	0.129263
APPBP2	-0.00803512	0.00637511	0.0138196	0.00708874	0.258254	0.33606	0.0326685	0.0279937	0.0321165
APPL1	-0.0144079	-0.00845147	0.00370598	-0.0264531	0.11556	0.248929	0.0609183	0.0402849	0.0470041
APPL2	-0.00680025	0.0114854	0.0255776	0.0401147	0.320595	0.368366	0.0175444	0.0163597	0.017877
APRT	-0.0256807	-0.0307395	-0.00924791	-0.056834	0.0543003	0.0502755	0.10903	0.0924115	0.0722054
APTX	-0.0153899	-0.0144096	-0.0197198	-0.0413261	0.332378	0.362739	0.0272922	0.0249892	0.0224007
AQP1	0.0127663	0.0123608	0.188819	0.127937	0.2374	0.263258	0.00413648	0.00371171	0.00977186
AQP11	0.00973438	0.0108851	0.131769	0.0872204	0.331126	0.357838	0.00534372	0.00496548	0.00632728
AQP4	0.0413573	0.0296194	0.117116	0.074357	0.00503054	0.0339737	0.0911073	0.122437	0.15948
AQR	-0.00719083	0.00124183	0.0206891	0.00773848	0.582308	0.309361	0.0227442	0.0166979	0.0191276
ARAF	-0.00137157	0.0258479	0.0194551	0.158818	0.219678	0.131094	0.0122245	0.0142908	0.0142361
ARAP1	-0.0578474	-0.0101164	-0.0595432	-0.0134106	0.000735288	0.237447	0.167378	0.110926	0.101854
ARAP2	0.0246111	0.00474253	0.208389	-0.00396306	0.161391	0.633353	0.015199	0.0214804	0.050091
ARAP3	0.0047008	0.00172306	0.113036	-0.0723844	0.338706	0.369801	0.00315915	0.00310101	0.00231392
ARC	-0.00509404	0.000105833	0.0124	0.0216804	0.490007	0.219625	0.0455577	0.0373469	0.0330607
ARCN1	-0.0245965	0.00548638	-0.0266157	0.0247143	0.194955	0.496697	0.0544474	0.0403996	0.0390227
AREL1	-0.0259954	-0.0144065	-0.0568959	-0.0540355	0.132189	0.105803	0.0318528	0.0228137	0.0255962
ARF1	-0.064497	0.0080292	-0.07917	0.0228959	0.000486116	0.0661011	0.138239	0.0881941	0.0777111
ARF3	-0.0409021	-0.00631131	-0.0331158	-0.00844173	0.0163219	0.13066	0.32735	0.247409	0.221954
ARF4	-0.0294167	-0.00330252	-0.027934	-0.000952033	0.104923	0.223354	0.077839	0.0594093	0.064272
ARF5	-0.044051	-0.0170695	-0.0446856	-0.0202718	0.0170623	0.0791768	0.226918	0.166275	0.153609
ARF6	-0.0071701	0.00766754	0.0159643	0.0267836	0.283193	0.264831	0.0267155	0.0261462	0.0263291
ARFGAP1	-0.0224859	-0.00191531	-0.0191062	-0.00213407	0.143249	0.202871	0.0659788	0.0541677	0.0493597
ARFGAP2	-0.00783835	0.000432938	0.0257194	0.0103193	0.343303	0.313532	0.0660253	0.0599665	0.0539338
ARFGAP3	0.00370654	0.0146564	0.0703307	0.0715199	0.408025	0.155658	0.0179805	0.0180336	0.0187892
ARFGEF1	-0.0139482	0.0042994	-0.0312915	0.013242	0.106449	0.465809	0.0423822	0.0302886	0.0368461
ARFGEF2	-0.0111248	0.013894	-0.0293364	0.107179	0.348283	0.24635	0.0121061	0.00653912	0.00713242
ARFGEF3	-0.02741	-0.0311365	-0.0310238	-0.0598441	0.0780776	0.101132	0.107924	0.0790628	0.0886503
ARFIP1	-0.00693231	-0.0105371	0.00628591	-0.0725736	0.338172	0.276852	0.0112392	0.011479	0.0121389
ARFIP2	-0.0278916	-0.00379309	-0.101179	-0.00714039	0.102712	0.422298	0.0228777	0.0163019	0.0188168
ARFRP1	-0.0236645	0.0118209	-0.0244354	0.0191738	0.150805	0.216117	0.0854144	0.0736941	0.0692346
ARG2	-0.00447385	-0.00627308	0.0282542	-0.077643	0.328132	0.288955	0.0109169	0.0101223	0.00968176
ARGLU1	-0.0114524	-0.0148223	0.0165787	-0.0340382	0.189735	0.250536	0.06691	0.0435826	0.0562363
ARHGAP1	-0.0246101	0.00797328	-0.0379607	0.0432572	0.0896591	0.245455	0.0379972	0.0325525	0.0337727
ARHGAP10	-0.00980947	0.0180587	0.0154819	0.0797939	0.387433	0.230465	0.0214769	0.0146469	0.013773
ARHGAP12	-0.0177158	0.005596	-0.0153121	0.0203049	0.14205	0.434229	0.0376566	0.0265861	0.0326352
ARHGAP15	-0.00589902	0.0127566	-0.053484	0.221523	0.536411	0.407413	0.00306898	0.00374019	0.00366981
ARHGAP17	0.0090452	-0.00709022	0.170409	-0.07	0.328147	0.31695	0.00762144	0.00936677	0.0106682
ARHGAP18	-0.00219356	-0.00301596	0.0252849	0.00323412	0.340965	0.269942	0.00547777	0.00795925	0.00779785
ARHGAP19	0.00857295	0.00668456	0.169215	0.0179456	0.469588	0.307065	0.00346972	0.00418499	0.00387461
ARHGAP20	-0.0222788	0.0247479	-0.0284803	0.0875988	0.152262	0.232012	0.048488	0.0273453	0.0290494
ARHGAP21	-0.026715	-0.0186541	-0.0175942	-0.0223319	0.0587288	0.198772	0.173773	0.11362	0.142801
ARHGAP22	0.00047278	-0.0133949	0.0136955	-0.0746917	0.248894	0.281059	0.0102468	0.00810095	0.00760965
ARHGAP23	0.0153366	-0.0114876	0.333539	-0.24413	0.348851	0.221798	0.001495	0.00242623	0.00667287
ARHGAP24	0.0171476	0.0026033	0.431695	0.0105802	0.142619	0.224533	0.00337974	0.00513599	0.00969222
ARHGAP25	-0.0037345	0.00976698	-0.0526551	0.1986	0.489949	0.360251	0.00129653	0.0023553	0.00126172
ARHGAP26	-0.0179289	0.0049789	-0.00402624	0.0240305	0.122775	0.38652	0.0783868	0.058758	0.0718968
ARHGAP27	0.00224218	0.0163679	0.0670983	0.162733	0.251421	0.180511	0.00485257	0.00739386	0.00778286
ARHGAP28	-0.00863614	-0.0105177	-0.0220901	-0.154592	0.36888	0.446783	0.00411555	0.00273217	0.00206474
ARHGAP29	-0.00294989	0.0207693	-0.00339935	0.120724	0.340574	0.175298	0.0134008	0.0153834	0.0158081
ARHGAP31	0.000638145	0.00899446	0.0630014	0.113569	0.181297	0.31267	0.0072022	0.0112841	0.0117338
ARHGAP32	-0.0200008	-0.00213367	-0.00868196	-0.00378939	0.0741495	0.397102	0.071713	0.050252	0.0478721
ARHGAP33	-0.0279285	0.0131605	-0.0641674	0.0515831	0.132851	0.35207	0.0256858	0.0263585	0.021234
ARHGAP35	-0.0117421	-0.00751762	0.00938808	-0.027739	0.225404	0.285058	0.126555	0.108662	0.11053
ARHGAP39	-0.0177638	-0.0101457	-0.051789	-0.0433069	0.171422	0.432928	0.0284805	0.0196299	0.0209395
ARHGAP4	0.000506204	-0.0105539	0.00456389	-0.111728	0.273676	0.374402	0.00488401	0.00485737	0.00437903
ARHGAP42	0.00496756	0.00510567	0.139133	0.0281839	0.340262	0.410519	0.00393253	0.00730035	0.00589106
ARHGAP44	-0.0252662	-0.0041378	-0.0289012	0.00146394	0.0631106	0.241675	0.074316	0.0522723	0.0485279
ARHGAP45	-0.0154519	-0.00689036	-0.0665041	-0.105367	0.209842	0.391754	0.00726904	0.00669861	0.00531468
ARHGAP5	0.0266055	0.00496776	0.0902385	0.0330377	0.0815796	0.47131	0.0995804	0.137611	0.13721
ARHGAP6	-0.00413921	0.0140515	-0.00480527	0.126759	0.33671	0.188406	0.00409405	0.00534384	0.00752751
ARHGAP8	-0.00582861	-0.0220135	0.0831713	-0.448954	0.192709	0.143421	0.00134516	0.00111681	0.000695216
ARHGAP9	0.00366075	0.00181751	0.0760721	0.139658	0.337595	0.452356	0.00105976	0.00116207	0.00070029
ARHGDIA	-0.0306695	-0.0166279	-0.0298405	-0.0313567	0.0816005	0.169362	0.0883141	0.0756511	0.0756524
ARHGDIB	-0.0455531	0.0644255	-0.0824603	0.175894	0.00884314	0.00143384	0.0686856	0.035919	0.0363938
ARHGDIG	-0.0365651	-0.0148326	-0.0515344	-0.0208695	0.025317	0.109392	0.0901333	0.0688571	0.0606033
ARHGEF1	0.00370546	-0.0162386	0.122734	-0.207997	0.519008	0.330228	0.00344634	0.00426959	0.00746751
ARHGEF10	-0.00774495	-0.00578728	0.00424037	-0.00862497	0.432991	0.373583	0.0136926	0.0124765	0.0234309
ARHGEF10L	-0.00806666	0.0167345	0.00258584	0.0830123	0.388575	0.263476	0.0201467	0.0204608	0.0252676
ARHGEF11	-0.00554439	-0.00179564	0.0286613	-0.0192365	0.385957	0.427444	0.0205559	0.0174576	0.0191131
ARHGEF12	-0.017439	0.0196134	0.00597502	0.0380409	0.114409	0.297636	0.0765628	0.0596748	0.0626997
ARHGEF15	-0.00154158	-0.00254506	0.0102629	-0.00235391	0.406803	0.440064	0.00250186	0.00418128	0.00363969
ARHGEF17	-0.0284713	-0.0202881	-0.0523519	-0.0504213	0.0573228	0.182976	0.0437329	0.0307563	0.0297557
ARHGEF18	-0.000563647	0.0154631	0.116375	0.078483	0.348097	0.215895	0.00694628	0.0068255	0.00561954
ARHGEF2	-0.0107922	0.00887128	0.00786235	0.0335387	0.317229	0.14863	0.0530298	0.040026	0.0458663
ARHGEF25	-0.0242829	0.0246642	-0.0308662	0.067446	0.0982423	0.146378	0.0422454	0.0185717	0.0203325
ARHGEF26	0.00791582	0.00599644	0.143036	0.110606	0.45304	0.416916	0.00503475	0.00724466	0.0123354
ARHGEF28	-0.0246122	-0.032582	-0.0427623	-0.100614	0.0526216	0.130407	0.0395549	0.0101172	0.012687
ARHGEF3	-0.0424141	0.0339181	-0.0399678	0.0610682	0.00329295	0.0195962	0.160077	0.0743922	0.0840064
ARHGEF33	0.00568492	0.00700685	0.10477	0.0733965	0.247915	0.383016	0.0133072	0.0127685	0.0170921
ARHGEF37	0.017184	0.0100171	0.151028	0.0861032	0.144987	0.395869	0.0113306	0.0168264	0.0362123
ARHGEF39	0.00179332	-0.00919895	0.0299031	-0.0394419	0.225289	0.25348	0.00249933	0.00201634	0.00175063
ARHGEF4	-0.0100323	0.0108475	0.0203456	0.0392808	0.413757	0.210223	0.0589714	0.065754	0.0624709
ARHGEF40	-0.0105629	0.0118933	-0.0669163	0.139882	0.390534	0.368788	0.00724311	0.00782558	0.00922757
ARHGEF6	-0.0485422	-0.0207868	-0.135505	-0.0546343	0.0131771	0.197395	0.0365496	0.0247453	0.020249
ARHGEF7	-0.0120283	-0.00926007	0.00946605	-0.0180117	0.266631	0.17227	0.0901293	0.0731052	0.082082
ARHGEF9	-0.0490376	-0.00279963	-0.0514059	-0.00232276	0.0138402	0.133697	0.108786	0.0681779	0.0595369
ARID1A	-0.0115314	-0.0155798	-0.00917144	-0.104282	0.22504	0.342444	0.0146646	0.0116311	0.0119253
ARID1B	-0.023026	-0.000206644	-0.024502	-0.00293651	0.0540435	0.558467	0.0544741	0.0396704	0.0418598
ARID2	-0.00731128	-0.00560086	-0.0231721	-0.0339651	0.375444	0.40532	0.0194008	0.0203477	0.0241052
ARID3B	0.00340686	-0.00279749	0.0869104	-0.0415807	0.304218	0.467786	0.0029726	0.00322103	0.00223108
ARID4A	-0.0294083	0.000577715	-0.0468679	0.00361094	0.126575	0.340983	0.0530835	0.0320026	0.0350575
ARID4B	-0.0206448	0.00215442	-0.0145995	0.0093259	0.196265	0.180432	0.0649835	0.0550479	0.0620464
ARID5A	0.00599895	0.00158417	0.125675	-0.00766237	0.302613	0.261344	0.00520288	0.00587263	0.00763846
ARID5B	-0.00769104	-0.0218464	0.0166994	-0.0828248	0.317618	0.155934	0.0286433	0.025164	0.0276125
ARIH1	-0.0224963	0.0028309	-0.0332547	0.00456114	0.115658	0.363213	0.045014	0.0324962	0.0333614
ARIH2	-0.017991	0.00613042	-0.0310387	0.0454971	0.104725	0.205635	0.0439226	0.0305639	0.03585
ARL1	-0.0392866	-0.0188106	-0.0602544	-0.0245462	0.0351302	0.131641	0.0988375	0.0725096	0.0683236
ARL10	-0.0179177	0.0102864	-0.0296601	0.0442359	0.266682	0.434353	0.0171105	0.0138219	0.00943253
ARL13B	-0.0116959	0.014498	-0.0419718	0.105077	0.302016	0.262836	0.00756087	0.00613076	0.00707468
ARL14EP	-0.0254206	0.0105423	-0.0613837	0.0623286	0.101866	0.382499	0.0237102	0.0191512	0.0217555
ARL15	0.00614289	-0.0153161	0.0721066	-0.0402718	0.17122	0.138787	0.0454567	0.0219159	0.0254921
ARL16	-0.029215	-0.00216918	-0.0411722	-0.00230479	0.101223	0.298247	0.0363174	0.0266231	0.0276457
ARL2	-0.0373132	0.00821534	-0.0271474	0.0169584	0.0556953	0.179516	0.228666	0.181409	0.161751
ARL2BP	-0.0352166	-0.00389466	-0.0242896	-0.00966649	0.0204155	0.30154	0.0886465	0.0622101	0.0619832
ARL3	-0.0451122	-0.00379309	-0.0503408	0.0056209	0.00710664	0.124453	0.131496	0.10775	0.101914
ARL4A	-0.0111268	-0.0131739	-0.00743207	-0.0675559	0.497186	0.333547	0.00678052	0.00763899	0.00791365
ARL4C	0.0205887	0.010704	0.10017	0.0319013	0.221095	0.166014	0.0548668	0.0655125	0.0634841
ARL4D	-0.0315834	-0.0218502	-0.0475506	-0.0633915	0.0336703	0.115208	0.0597959	0.0442758	0.0394734
ARL5A	-0.0292546	0.00761099	-0.0384083	0.0150769	0.154429	0.358106	0.0490003	0.0401995	0.0437507
ARL5B	-0.00417902	-0.00511137	0.0464146	-0.0166525	0.343744	0.117476	0.0290173	0.0207529	0.0199466
ARL5C	-0.00460675	0.000873425	-0.0610877	-0.00599619	0.438549	0.294311	0.00256614	0.00153816	0.000561584
ARL6	-0.0349065	0.00969366	-0.0491427	0.0277926	0.0476248	0.266782	0.0545521	0.0303714	0.0318584
ARL6IP1	-0.00904915	-0.0166263	0.0185759	-0.0195464	0.287625	0.10818	0.154065	0.136202	0.139185
ARL6IP4	0.0158195	0.0183718	0.0325149	0.0261074	0.194552	0.132511	0.261931	0.291506	0.271197
ARL6IP5	-0.0433637	0.024532	-0.0490291	0.0466513	0.0176954	0.0861303	0.131219	0.102897	0.0989695
ARL6IP6	0.00337541	-0.0107158	0.0974455	-0.11513	0.458285	0.260949	0.00614013	0.00684935	0.00825923
ARL8A	0.00649917	-0.00157767	0.138578	-0.0703363	0.333828	0.42079	0.00281942	0.00253656	0.00342717
ARL8B	-0.03297	-0.0152212	-0.0212869	-0.023407	0.0254538	0.184345	0.148067	0.0985422	0.103253
ARL9	-0.00222447	0.00770769	0.0760417	0.0355456	0.459549	0.413295	0.00697998	0.00782392	0.00952286
ARMC1	-0.026851	-0.0040005	-0.0275581	-0.0099501	0.164655	0.197197	0.0609915	0.0415595	0.0404533
ARMC10	-0.0202748	0.00215669	-0.0279604	0.0227024	0.23028	0.406608	0.0257358	0.0158294	0.0183351
ARMC12	-0.00691282	0.00803551	-0.059744	0.0449363	0.51427	0.514246	0.00177176	0.00100131	0.000716668
ARMC2	0.00510052	0.00398933	0.0909528	0.00734198	0.235886	0.176834	0.0109804	0.00738867	0.0102057
ARMC3	-0.00204434	0.00507718	0.0273419	0.127996	0.648852	0.292437	0.00269136	0.00311794	0.0129197
ARMC4	-0.00355309	0.00560803	-0.0783166	0.241169	0.372865	0.353742	0.00125877	0.000877606	0.0042933
ARMC5	-0.0224936	-0.00879891	-0.077855	-0.0600212	0.252706	0.354874	0.0113219	0.0128386	0.0154756
ARMC6	-0.00323057	-0.00928405	0.0166111	-0.025087	0.332184	0.169917	0.0143381	0.011139	0.011732
ARMC7	-0.0218431	-0.00518556	-0.0307785	-0.00931978	0.248254	0.267003	0.0155962	0.0190521	0.013508
ARMC8	-0.0356289	-0.000845968	-0.0557057	-0.00811116	0.0675969	0.227535	0.0508582	0.0368187	0.0362938
ARMC9	-0.00169562	0.00649969	0.033025	0.0424054	0.269113	0.195636	0.0233561	0.0241902	0.017032
ARMCX1	-0.00594737	-0.00541856	0.0274124	-0.0193618	0.43192	0.459595	0.050334	0.0380022	0.0495174
ARMCX2	-0.0175489	-0.0199998	-0.0121127	-0.0596406	0.227102	0.221904	0.0363958	0.0290479	0.0295675
ARMCX3	-0.0102452	0.0375733	0.0160959	0.0863927	0.061308	0.0495613	0.0824552	0.052521	0.0602372
ARMCX4	-0.0126256	-0.0020629	-0.0136977	-0.0159974	0.34899	0.426535	0.0112028	0.0102633	0.00889852
ARMCX5	0.000487088	-0.0107605	0.0431696	-0.234666	0.39211	0.335941	0.00216494	0.00163595	0.00180976
ARMH1	-0.00539833	-0.00557954	0.0180544	-0.161287	0.519814	0.482045	0.00207856	0.00169394	0.00240155
ARMH3	-0.0101824	-0.00568056	0.000861385	-0.0168498	0.422584	0.378215	0.0224429	0.0188115	0.0193889
ARMH4	-0.0113962	0.0107983	0.0399241	0.046002	0.134087	0.421906	0.0317316	0.0280566	0.025861
ARMT1	-0.0153566	0.00408672	-0.0302247	0.0407974	0.174615	0.442728	0.00922224	0.00645246	0.00831983
ARNT	-0.00365505	-0.0112161	0.0779283	-0.0354564	0.476117	0.317492	0.0118625	0.0105154	0.0109485
ARNT2	-0.00274537	-0.0124551	0.0286348	-0.0188302	0.222803	0.173181	0.145698	0.11207	0.111914
ARNTL	-0.017902	-0.00550067	-0.028482	-0.012387	0.050495	0.244816	0.0440711	0.039906	0.036701
ARNTL2	0.000614595	-0.000808385	0.0742207	0.0207111	0.386639	0.433316	0.00933656	0.00813789	0.00731502
ARPC1A	-0.0357937	0.00120036	-0.0436284	0.00191668	0.019379	0.132067	0.0924068	0.0604982	0.0661575
ARPC1B	-0.00202771	-0.00821051	0.0263583	-0.0382482	0.5203	0.25952	0.0113125	0.0124623	0.0131721
ARPC2	-0.0834234	0.0369889	-0.0750657	0.0487095	2.43693e-06	0.00530553	0.375719	0.200375	0.199449
ARPC3	-0.0568732	0.0122366	-0.0967149	0.0367339	0.00260803	0.215519	0.0695362	0.0364744	0.0364761
ARPC4	-0.0319887	0.00479957	-0.0287908	0.0144023	0.0335148	0.108115	0.0995372	0.0693601	0.0661979
ARPC5	-0.0545999	0.0309975	-0.0661339	0.0689498	0.00126449	0.082018	0.098028	0.0494148	0.0510114
ARPC5L	-0.0443848	-0.0161638	-0.0396765	-0.0168352	0.00200084	0.0995151	0.156706	0.0936008	0.0997786
ARPIN	0.0140979	0.0023416	0.143962	0.0358147	0.291566	0.286904	0.0110268	0.0127103	0.0138676
ARPP19	-0.0170111	0.00487351	0.00297433	0.0150191	0.0960721	0.0509319	0.291928	0.240349	0.229575
ARPP21	-0.0220028	-0.011803	-0.0149434	-0.0286523	0.0464503	0.343277	0.105904	0.0874715	0.0850466
ARRB1	0.00057274	0.0170742	0.0356134	0.0576794	0.146301	0.137606	0.0781585	0.0871916	0.076455
ARRB2	-0.0143152	0.00298374	0.0124311	0.00651725	0.157466	0.356805	0.0277073	0.0240181	0.0208702
ARRDC2	-0.00661696	0.00654959	0.00673476	0.0791544	0.385634	0.54178	0.00631429	0.00622699	0.00684767
ARRDC3	0.00701333	0.00139594	0.0777741	0.0186254	0.447442	0.294333	0.0285426	0.0273178	0.0368417
ARRDC4	0.000992173	-0.00839089	0.0412462	-0.0357049	0.232022	0.280772	0.00976951	0.00350713	0.00437207
ARSA	-0.00939962	-0.00950442	0.0244705	-0.0481116	0.233248	0.318459	0.0198214	0.0204974	0.0242935
ARSB	-0.00920343	-0.0164619	0.00113139	-0.0843018	0.386272	0.161371	0.0130391	0.00958743	0.0116994
ARSD	-0.0039715	0.00839911	-0.0200127	0.171715	0.28177	0.410681	0.00114486	0.00184213	0.00168551
ARSG	-0.0012242	-0.00921436	0.0370931	-0.0753967	0.3259	0.333945	0.00946393	0.00904572	0.00992805
ARSI	-0.00635422	-0.0181585	-0.166709	-0.23505	0.598288	0.199429	0.00369498	0.00300455	0.00162349
ARSJ	0.00173479	0.0081446	0.0470009	0.155275	0.312031	0.543092	0.00169813	0.00193899	0.00192505
ARSK	-0.0130671	0.00924111	-0.170818	0.105418	0.362964	0.395886	0.00154779	0.00170087	0.00100365
ARSL	-0.00299741	0.00781771	0.0711946	0.019036	0.412742	0.329191	0.00771421	0.00768452	0.00787698
ARTN	0.00128919	0.00481679	0.129639	0.138677	0.462953	0.269291	0.00292152	0.00307707	0.00291901
ARV1	-0.00399548	-0.00343233	0.0794534	-0.0240757	0.34743	0.233582	0.0130649	0.00907685	0.00918844
ARVCF	0.00144082	0.00442508	0.0739119	0.0323292	0.254539	0.46246	0.0219496	0.0274098	0.0299756
ARX	0.0013304	-0.0028892	0.0457977	-0.0174952	0.257647	0.262972	0.0150406	0.0186745	0.0193398
AS3MT	-0.00420248	-0.00518053	-0.0692615	-0.100653	0.255827	0.335349	0.00084173	0.00100908	0.0012886
ASAH1	-0.00715312	-0.0128662	-0.00146466	-0.0280109	0.354444	0.250843	0.0322739	0.0297912	0.0332319
ASAP1	-0.0152597	0.0204083	0.00949626	0.0536049	0.107978	0.207844	0.0733796	0.0516444	0.0565574
ASAP2	0.00128267	0.0312311	0.0398941	0.10587	0.370473	0.0811906	0.0287855	0.0203538	0.0229412
ASAP3	-0.000853986	-0.0152191	0.0250405	-0.151994	0.526804	0.361477	0.00280967	0.00372391	0.00522712
ASB1	-0.0118712	-0.00688554	-0.0331396	-0.0125671	0.371116	0.464548	0.0277569	0.0211546	0.0193367
ASB13	-0.00513044	-0.00391301	0.0476791	-0.0283329	0.21835	0.248223	0.0396164	0.0332516	0.0289234
ASB2	0.00617185	-0.00943986	0.0793738	-0.15206	0.48442	0.366711	0.00176746	0.00130612	0.00213449
ASB3	-0.0116077	-0.00868829	-0.00592168	-0.0318242	0.172213	0.530949	0.0402156	0.0337609	0.039319
ASB5	-0.00452476	4.92554e-05	0.0297011	-0.0385326	0.262742	0.327797	0.0127931	0.00932811	0.0104466
ASB6	-0.00556137	-0.00322906	0.0404846	-0.0211131	0.336543	0.544123	0.0457063	0.0384115	0.0371685
ASB7	0.00108948	0.00451201	0.0484368	0.0580425	0.496144	0.34552	0.011575	0.00765503	0.00945073
ASB8	-0.0295859	-0.00131102	-0.0367315	-0.00089446	0.0917186	0.329068	0.0423984	0.0302906	0.0311805
ASCC1	-0.0159926	-0.00537276	-0.0933846	-0.019174	0.253993	0.4191	0.0106322	0.00969267	0.0131218
ASCC2	-0.00936237	0.00647662	-0.00515114	0.0397541	0.546369	0.271524	0.0154607	0.013764	0.0132529
ASCC3	-0.00381822	-0.00420565	-0.00247398	-0.00587959	0.364322	0.304427	0.0118644	0.00660324	0.0101604
ASCL1	-0.00547677	0.0126687	-0.00393614	0.111324	0.269332	0.135704	0.0117044	0.0181942	0.0155043
ASCL4	-0.0029591	-0.00246739	0.0267352	-0.0974527	0.41996	0.359793	0.000926517	0.000772829	0.000744474
ASDURF	-0.0177128	0.0177737	-0.187509	0.187814	0.371435	0.303923	0.0033679	0.00130559	0.0014639
ASF1A	-0.00631103	-0.00469882	0.0217058	-0.0117646	0.341176	0.269147	0.0114735	0.0122758	0.0148156
ASGR1	-0.0170749	0.0139757	-0.138469	0.109079	0.158607	0.219324	0.00376775	0.00332415	0.00506269
ASGR2	0.00723394	0.0023509	0.149855	0.0074328	0.451756	0.280075	0.00269744	0.00500238	0.00364386
ASH1L	-0.0415879	0.00912685	-0.042325	0.0263356	0.016541	0.304305	0.138842	0.10517	0.0957515
ASH2L	-0.0200889	-0.00743471	0.0202099	-0.00915408	0.0757626	0.221841	0.0506433	0.040785	0.0417676
ASIC1	-0.0273244	0.00737846	-0.0899601	0.0452124	0.133633	0.268975	0.0229997	0.0214895	0.0156013
ASIC2	-0.00187483	-0.0148906	0.0425568	-0.0521442	0.0851214	0.263157	0.0660799	0.0458682	0.0491088
ASIC3	-0.00816515	-0.00640478	-0.0718927	-0.0424846	0.594491	0.369117	0.00417641	0.00293939	0.00291653
ASIC4	-0.0056278	-0.0140483	0.0043335	-0.236809	0.521019	0.132689	0.00392103	0.00692418	0.00378323
ASIP	0.00180777	0.0085405	0.106877	0.0726613	0.314587	0.464603	0.0038606	0.00427609	0.0061293
ASL	-0.00991403	-0.0022482	-0.00211035	0.00676666	0.266907	0.176851	0.021138	0.0206667	0.0170052
ASNS	-2.09096e-05	9.19373e-05	0.0339363	0.0185831	0.161523	0.200497	0.048793	0.0377969	0.0436088
ASNSD1	-0.0144409	0.00257097	-0.0447086	0.029423	0.28714	0.477932	0.011975	0.00836018	0.00855312
ASPA	0.0331017	0.00906197	0.259768	0.0730393	0.0444375	0.390842	0.0140406	0.0164955	0.0562835
ASPH	-0.038183	0.00147771	-0.0465641	0.0140611	0.0298105	0.232864	0.0940808	0.0877662	0.0793336
ASPHD1	-0.00879434	-0.00134531	0.029673	0.000213079	0.15479	0.17655	0.0300916	0.0303948	0.0216987
ASPHD2	-0.0283561	-0.000354577	-0.103869	0.0263856	0.125278	0.487719	0.0171952	0.0153621	0.0124875
ASPN	0.0373469	0.0820733	0.220569	0.417719	0.0498601	0.000212689	0.0187887	0.0040088	0.00924744
ASPRV1	-0.00693599	-0.00761961	0.118114	0.0427341	0.235974	0.315161	0.00368507	0.00312261	0.00940993
ASPSCR1	-0.0326557	-0.00403886	-0.0608601	-0.0175562	0.108783	0.460771	0.0470387	0.0425476	0.0350082
ASRGL1	0.00361961	0.016551	0.0669974	0.0677936	0.35919	0.211396	0.0474123	0.0690158	0.0572046
ASS1	0.00489018	-0.0130094	0.0676876	-0.0758572	0.29966	0.252992	0.0177352	0.0210412	0.0259311
ASTE1	-0.00425783	-0.0057084	0.0504889	-0.0719615	0.53238	0.377909	0.00508558	0.00388858	0.00499491
ASTN1	-0.0116567	0.00790528	0.0142465	0.0110555	0.178956	0.176775	0.0563925	0.0459025	0.0432028
ASTN2	0.0216263	0.00198046	0.137109	-0.0116948	0.145625	0.413027	0.0309568	0.0285781	0.0352629
ASXL1	-0.003496	0.00142258	0.0225825	0.0119257	0.419484	0.689823	0.0215121	0.0182903	0.0182866
ASXL3	-0.0165172	-0.000115427	-0.0593607	0.0136618	0.200978	0.331467	0.00929347	0.00481556	0.00556481
ATAD1	-0.0175126	-0.00377422	-0.00837712	-0.025779	0.319678	0.258731	0.0362059	0.028121	0.0298313
ATAD2	-0.0194824	0.00519816	-0.0913635	0.0358726	0.272147	0.205193	0.00542358	0.00419617	0.00561206
ATAD2B	0.00837208	-0.00419426	0.106003	-0.0346582	0.198254	0.394678	0.0145638	0.0171783	0.020574
ATAD3A	-0.0214949	-0.000100301	-0.0378913	-0.00938554	0.201951	0.463544	0.0209868	0.0174166	0.020968
ATAD5	-0.010542	0.00189948	-0.0462501	0.0721585	0.290911	0.318471	0.00489864	0.00317351	0.00365727
ATAT1	-0.0240725	-0.0061865	-0.0324622	-0.0120885	0.212546	0.23314	0.0314229	0.0207994	0.0218757
ATCAY	-0.0300167	-0.0107817	-0.0243611	-0.0154683	0.0366967	0.459496	0.173622	0.123593	0.110474
ATE1	-0.0037076	-0.00258085	0.0627171	-0.0125137	0.144664	0.467342	0.0291181	0.0236878	0.0241191
ATF1	-0.00629496	-0.00877314	0.014872	-0.0358511	0.385097	0.369923	0.0192472	0.0169212	0.0234919
ATF2	-0.013843	-0.00322822	-0.00412708	-0.0077773	0.167035	0.257939	0.0419413	0.0332486	0.0361692
ATF4	-0.0122442	0.00505854	0.00887484	0.0161565	0.267307	0.153567	0.141457	0.124059	0.138192
ATF5	0.00367888	0.00418354	0.184076	0.0591443	0.405237	0.476846	0.001393	0.00124237	0.000993081
ATF6	-0.00566564	0.00517301	0.0154596	0.0407625	0.169852	0.474175	0.0189311	0.0157182	0.0150509
ATF6B	0.00386365	-0.0166184	0.0752688	-0.083581	0.238031	0.162156	0.0188048	0.0150765	0.0139578
ATF7IP	-0.00642581	-0.00257766	0.0192201	-0.032147	0.27911	0.328984	0.0347851	0.0287732	0.0351076
ATG10	0.00789891	-0.0016481	0.136943	0.0190311	0.448728	0.547268	0.00701529	0.00904526	0.00988105
ATG101	-0.0219297	0.0276118	-0.0168053	0.0910818	0.12024	0.051624	0.0669198	0.0393556	0.037961
ATG12	-0.00674492	-0.00237126	0.0247435	-0.0121205	0.390335	0.188342	0.0360522	0.0287795	0.0304858
ATG13	-0.0145012	0.00372077	0.00291838	0.0213777	0.20577	0.125962	0.0572672	0.0420723	0.0451643
ATG14	-0.00264551	-0.00407497	0.0360929	-0.039893	0.411282	0.287483	0.0120969	0.0104577	0.0125367
ATG16L1	-0.0148243	-0.00742919	-0.0112562	-0.0409328	0.337207	0.248991	0.0240885	0.0164692	0.01838
ATG16L2	-0.00505991	0.00928461	0.0294381	0.0683833	0.476522	0.282788	0.00713585	0.00876384	0.00778731
ATG2A	0.00013078	-0.0064165	0.0468714	-0.0168067	0.240955	0.263901	0.0178586	0.0169228	0.0166523
ATG2B	-0.0275898	-0.0032524	-0.0416031	-0.0261829	0.137313	0.406153	0.0346163	0.0240778	0.0218921
ATG3	-0.00850516	0.00358524	-0.00271604	0.0210357	0.224434	0.406426	0.0397113	0.0346988	0.0402406
ATG4A	0.00544707	-0.000382297	0.112132	-0.0109586	0.344478	0.449687	0.00409143	0.00331083	0.00374806
ATG4B	-0.0218964	0.00861988	-0.0825564	0.0796339	0.170942	0.285946	0.0232263	0.0202424	0.0199768
ATG4C	-0.00161284	0.00316915	0.0635049	-0.000165234	0.448768	0.30635	0.0172006	0.0146062	0.0267299
ATG4D	-0.0228916	-0.00895035	-0.0543612	-0.0314221	0.227427	0.445297	0.0325569	0.0286957	0.0300113
ATG5	-0.0142656	0.00647851	-0.022958	0.0173189	0.373332	0.324193	0.0290717	0.0189907	0.0214855
ATG7	0.00569766	-0.0235842	0.107257	-0.123784	0.321508	0.143886	0.0205581	0.0188974	0.0210691
ATG9A	-0.0130575	-0.00995637	0.0179886	-0.0204812	0.191283	0.247836	0.0714966	0.0615565	0.0532878
ATIC	-0.0315949	-0.00736918	-0.0342947	-0.0162491	0.0449055	0.175161	0.0534255	0.0381838	0.0345162
ATL1	-0.0512792	-0.0208106	-0.0533039	-0.0217854	0.000813765	0.0750419	0.223657	0.140465	0.143944
ATL2	0.00859061	-0.0109372	0.104511	-0.0448006	0.392771	0.231863	0.0313799	0.0271869	0.0263584
ATL3	-0.00525371	0.000891306	0.0229108	0.0113757	0.341182	0.339484	0.0152555	0.0128044	0.0173102
ATM	0.0063266	-0.00527905	0.109475	-0.0421436	0.177358	0.343781	0.0165389	0.00989632	0.0147846
ATMIN	-0.0222581	-0.014436	-0.0360543	-0.0626993	0.178703	0.201499	0.0278799	0.0230144	0.0268273
ATN1	-0.0039849	-0.00748238	0.0361443	-0.0838755	0.429711	0.54576	0.0080336	0.00792701	0.00857754
ATOH7	-0.0112588	-0.00962279	-0.193556	-0.154919	0.23946	0.452397	0.00184717	0.00121614	0.00170159
ATOH8	-0.00647516	-0.0186668	-0.0538608	-0.331765	0.316432	0.366901	0.00191511	0.0028217	0.00196484
ATOX1	-0.0446969	-0.0152389	-0.0375597	-0.0207267	0.0109192	0.0823011	0.186533	0.146993	0.136591
ATP10A	-0.0148313	0.00242783	-0.0232709	0.0263971	0.430888	0.32327	0.0145861	0.0168585	0.0122036
ATP10B	0.00982316	0.00859488	0.203083	0.126743	0.433305	0.296023	0.00264752	0.00404524	0.00934194
ATP10D	-0.000549031	0.0139302	0.0191496	0.125632	0.480263	0.174493	0.00703972	0.00866126	0.00933066
ATP11A	0.0204169	-0.00283305	0.177099	-0.0111682	0.257647	0.422264	0.0158185	0.0204675	0.0367021
ATP11B	-0.00940679	0.00790761	0.0094785	0.0304351	0.38006	0.24227	0.0339963	0.0248113	0.0281204
ATP11C	-0.00926081	-0.00373484	-0.107726	-0.026463	0.362584	0.254593	0.00382352	0.00470126	0.00669968
ATP13A1	-0.0240157	0.00128812	-0.0406753	0.032031	0.125978	0.375631	0.0274187	0.0255353	0.0215897
ATP13A2	-0.033312	-0.0113407	-0.0296257	-0.028261	0.037363	0.179132	0.137282	0.110817	0.0989731
ATP13A3	0.00807607	-0.00223541	0.0841104	-0.0084338	0.28225	0.469132	0.0292765	0.0235022	0.0211052
ATP13A4	-0.0026226	-0.00033833	0.0516705	-0.0203163	0.189946	0.176739	0.0167199	0.0181181	0.0193562
ATP1A1	-0.0384726	-0.0426742	-0.0289062	-0.0404496	0.0128343	0.0154788	0.332436	0.246913	0.236536
ATP1A2	0.0290901	0.0419333	0.0690806	0.0742033	0.0895242	0.0393149	0.182265	0.273772	0.220032
ATP1A3	-0.0231586	-0.00511831	-0.0273043	-0.00430111	0.211538	0.235515	0.054183	0.0390648	0.0336889
ATP1B1	-0.0289687	-0.0686823	-0.0168981	-0.0390555	0.0117291	4.06062e-05	0.805186	0.582571	0.584618
ATP1B2	0.00565656	0.0321679	0.0470627	0.0985648	0.354998	0.107286	0.05153	0.0858323	0.0712384
ATP1B3	-0.00575107	0.0151225	0.0194485	0.103558	0.358451	0.413617	0.0104649	0.00840579	0.0108958
ATP23	-0.0230138	0.00718009	-0.0265314	0.0491871	0.136585	0.258373	0.0182011	0.011946	0.0111912
ATP2A2	-0.0292889	0.0025233	-0.0147179	0.00407532	0.0460118	0.254527	0.340232	0.23051	0.243164
ATP2B1	-0.0907124	0.0426481	-0.0628151	0.0365077	1.16713e-08	0.0179749	0.601768	0.312481	0.304845
ATP2B2	-0.0324626	0.0378925	-0.0212927	0.051798	0.0770051	0.0169095	0.202103	0.189162	0.173863
ATP2B3	-0.0456596	0.00547865	-0.0518212	0.0136331	0.00935516	0.288799	0.0712803	0.0397708	0.036633
ATP2B4	-0.0737492	-0.0813959	-0.0876881	-0.142852	0.000226008	0.000149633	0.140607	0.0782686	0.0790197
ATP2C1	-0.0163548	0.0449953	0.000237809	0.0794051	0.0959248	0.0366214	0.121086	0.0844518	0.0978052
ATP5F1A	-0.012143	0.0068548	-0.00420266	0.0130391	0.129734	0.0379074	0.341792	0.274225	0.289571
ATP5F1B	-0.0359726	-0.00705953	-0.0258233	-0.00232417	0.0158031	0.0559567	0.321944	0.240439	0.244782
ATP5F1C	-0.0352245	0.0151067	-0.0248875	0.0346645	0.0209577	0.154544	0.14367	0.0882984	0.0878958
ATP5F1D	-0.00929602	0.026952	0.00211492	0.0378958	0.515118	0.0683645	0.274504	0.259688	0.253584
ATP5F1E	-0.000815764	0.00254325	0.00108229	0.00461998	0.12617	0.185175	0.556289	0.472045	0.49761
ATP5IF1	-0.0312731	-0.015744	-0.0214655	-0.00525259	0.0146557	0.0415202	0.618317	0.486423	0.481776
ATP5MC1	-0.0308472	0.0116238	-0.0321297	0.0330769	0.0822591	0.0663737	0.16598	0.124406	0.128219
ATP5MC2	-0.0287929	0.0225761	-0.0222699	0.0431393	0.0830564	0.0692224	0.143077	0.136502	0.134285
ATP5MC3	-0.0397156	0.024269	-0.0277056	0.0304748	0.0336941	0.0299932	0.346386	0.245292	0.241223
ATP5MD	-0.0327123	0.0280325	-0.0264118	0.0599913	0.0957916	0.0200779	0.149434	0.116528	0.123934
ATP5ME	0.00364267	-0.0153547	0.0217566	-0.00868461	0.207216	0.211195	0.25736	0.220072	0.238957
ATP5MF	-0.0228064	0.0229317	-0.0164155	0.0350931	0.0562246	0.0823555	0.316981	0.272101	0.257134
ATP5MG	-0.0131486	0.00729664	-0.00840324	0.0464753	0.371489	0.31418	0.0194702	0.0136614	0.0148516
ATP5PB	-0.0474308	-0.00668897	-0.0709344	-0.000801524	0.00689923	0.152347	0.127569	0.0827854	0.0777583
ATP5PD	-0.0237478	0.0229762	-0.0160656	0.0412249	0.0718013	0.0867868	0.248124	0.187519	0.199595
ATP5PF	-0.00755452	0.0022115	0.0019301	0.00983095	0.203001	0.114652	0.260232	0.222221	0.227433
ATP5PO	-0.0338472	0.00130068	-0.0235594	0.0122168	0.0392144	0.109862	0.357974	0.283917	0.290654
ATP6	0.00116644	0.0153705	0.0176931	0.196972	0.300406	0.172175	0.00232953	0.00411439	0.00288835
ATP6AP1	-0.00346158	-0.0161654	0.00747418	-0.0210923	0.184409	0.128351	0.293668	0.248823	0.237522
ATP6AP1L	-0.00291124	-0.00614195	0.0350661	-0.00171077	0.378249	0.301127	0.00591709	0.00679595	0.0105824
ATP6AP2	-0.0111053	-0.0260909	0.0152657	-0.0349534	0.0459496	0.0632187	0.187552	0.139685	0.142503
ATP6V0A1	-0.0223288	-0.00937445	-0.0121235	-0.0150412	0.0907701	0.249174	0.0940502	0.0663648	0.0695545
ATP6V0A2	0.000923252	0.00357474	0.0748918	0.0716221	0.447651	0.432101	0.00803066	0.00563404	0.00957275
ATP6V0B	-0.0396898	-0.0085755	-0.0296728	-0.00468005	0.0109006	0.185842	0.357572	0.27469	0.255864
ATP6V0C	-0.0276628	-0.0107393	-0.0183124	-0.00594825	0.0830448	0.100359	0.496517	0.437593	0.385775
ATP6V0D1	-0.0466801	-0.0115929	-0.0484936	-0.0198181	0.00176636	0.0838377	0.154488	0.101721	0.0984821
ATP6V0E1	-0.0152343	0.00353736	-0.00507847	0.0176093	0.309819	0.268105	0.025919	0.0272188	0.0311676
ATP6V1A	-0.0346638	-0.0232288	-0.019922	-0.0263336	0.00570048	0.0709418	0.271722	0.180818	0.173886
ATP6V1B2	-0.0357344	-0.00829173	-0.0277918	-0.0072381	0.0266204	0.0854417	0.388062	0.291342	0.254787
ATP6V1C1	-0.032873	-0.0238007	-0.0241519	-0.0328017	0.0152601	0.0619234	0.144685	0.0906155	0.0909965
ATP6V1D	-0.0388804	-0.00676691	-0.0417955	-0.000777403	0.00640707	0.108448	0.133617	0.0815454	0.0807349
ATP6V1E1	-0.0566623	-0.0342786	-0.0408559	-0.028245	0.00282421	0.0295899	0.457604	0.323624	0.301195
ATP6V1F	-0.0506779	0.00236758	-0.0489903	0.0117033	0.00625275	0.0427289	0.217759	0.170303	0.150948
ATP6V1G1	-0.0350386	0.00659355	-0.0402687	0.031002	0.056282	0.284328	0.109267	0.085523	0.0937223
ATP6V1G2	-0.0437126	0.00843459	-0.0337137	0.0117248	0.00470378	0.0676014	0.221049	0.162623	0.151016
ATP6V1H	-0.0559333	-0.00887912	-0.0600684	-0.00357233	0.00114758	0.0823793	0.147524	0.0876219	0.077492
ATP7A	-0.00479306	0.00891967	-0.0181933	0.0204086	0.313452	0.265246	0.00277064	0.00331105	0.00365702
ATP7B	-0.00103403	-0.0149386	0.0624654	-0.1542	0.396125	0.234943	0.00692403	0.00271089	0.00462802
ATP8A1	-0.0659563	-0.0355352	-0.0756472	-0.0650034	0.000401392	0.0571941	0.139359	0.0803068	0.0934535
ATP8A2	0.0112299	0.00688882	0.0185353	0.016021	0.153903	0.296676	0.244675	0.253965	0.277495
ATP8B1	-0.0171568	-0.0309661	-0.170618	-0.269024	0.216943	0.0618444	0.00658401	0.00343974	0.00449813
ATP8B2	-0.0047045	-0.0045666	0.00191578	-0.0335998	0.441166	0.516362	0.00348977	0.00178736	0.00118687
ATP9A	-0.0138921	-0.0199383	0.00317283	-0.0626242	0.126185	0.115582	0.0584153	0.0503157	0.0503603
ATP9B	-0.0234857	-0.00884195	-0.0592635	-0.0366689	0.13804	0.356737	0.0234333	0.0208897	0.0212656
ATPAF1	-0.0179337	-0.00718087	-0.0115462	-0.0235753	0.276133	0.332573	0.0425698	0.0375409	0.0465116
ATPAF2	-0.0206788	0.000324481	-0.0116435	-0.0141902	0.154609	0.34201	0.0274304	0.022839	0.0212281
ATPSCKMT	-0.00268848	-0.0070752	0.0135053	-0.0341517	0.401974	0.278492	0.00338421	0.00173431	0.00282785
ATR	-0.00389329	-0.0223244	0.0197835	-0.138737	0.232451	0.211157	0.0122803	0.00711322	0.0100282
ATRAID	-0.0181048	0.0169492	-0.0192481	0.0865055	0.218821	0.0845758	0.0317594	0.0307169	0.0359003
ATRIP	0.00343444	-0.0163077	0.117462	-0.11841	0.236477	0.161136	0.0110235	0.0100013	0.0112603
ATRN	-0.0345923	-0.019314	-0.0364825	-0.0419998	0.0489674	0.102016	0.107534	0.0694087	0.0705777
ATRNL1	-0.0165954	-0.0055678	-0.00531386	-0.0154281	0.0659547	0.207459	0.0888662	0.0632906	0.0584853
ATRX	-0.00221812	0.0068505	0.0283768	0.00729645	0.0499352	0.227499	0.121987	0.0970044	0.0976
ATXN1	-0.00236161	-0.0016302	0.0378738	-0.00828916	0.155985	0.387603	0.0582299	0.0506682	0.0530176
ATXN10	-0.026581	-0.0210371	-0.0080547	-0.0369091	0.0326892	0.1198	0.155249	0.102988	0.103342
ATXN1L	-0.010844	0.00228389	-0.0174027	0.0118985	0.326922	0.259844	0.00975053	0.0071477	0.00668821
ATXN2	-0.0284728	-0.00931315	-0.0418752	-0.028812	0.070064	0.247098	0.0657308	0.0508923	0.0560002
ATXN2L	-0.00783428	0.000906977	0.0136558	0.0213716	0.330556	0.132877	0.0129963	0.0110019	0.0110965
ATXN3	-0.012702	-0.000633369	-0.0302885	-0.075313	0.308484	0.318961	0.0037575	0.00361102	0.00343398
ATXN7	0.00353759	-0.00438286	0.0453664	-0.00921139	0.462975	0.491358	0.00860877	0.00650097	0.00572298
ATXN7L1	-0.00109618	0.00900282	0.0403669	0.0234759	0.139159	0.268306	0.0213272	0.017043	0.015549
ATXN7L2	-0.0121033	0.00768991	-0.0285882	0.0231799	0.352294	0.39025	0.00904067	0.00697119	0.00512872
ATXN7L3	-0.00499252	-0.0208663	0.027053	-0.0571299	0.135679	0.267196	0.0686641	0.0589896	0.0548558
ATXN7L3B	-0.0215786	-0.0147267	-0.0111681	-0.0208396	0.0888961	0.235803	0.163425	0.121484	0.12383
AUH	-0.0224952	-0.0119326	-0.0576809	-0.0223474	0.182878	0.25326	0.0313769	0.0206633	0.0244819
AUP1	-0.0213971	0.00187764	-0.0171251	0.00418904	0.178188	0.141806	0.0856798	0.0718216	0.0691218
AURKA	-0.00160369	-0.00230551	0.0174969	0.00161007	0.457702	0.411519	0.00159232	0.00126606	0.00170949
AURKAIP1	-0.0212334	-0.000681403	-0.0194408	0.0129704	0.202874	0.349555	0.0606245	0.0512797	0.0526651
AURKC	-0.00223912	-0.00595619	-0.011268	-0.104026	0.412641	0.375553	0.00370419	0.0026706	0.00224215
AUTS2	-0.0410274	-0.0662809	-0.0448207	-0.134881	0.012351	0.00186571	0.144091	0.0943848	0.104638
AVEN	-0.00786112	0.00779119	0.0136414	0.0253499	0.242685	0.263655	0.0118066	0.00911644	0.0098971
AVL9	-0.00836381	-0.0089452	0.0124227	-0.0510046	0.225103	0.345559	0.029988	0.0215248	0.0224355
AVP	0.00629663	-0.0149049	0.106708	-0.272085	0.407638	0.365519	0.00219204	0.00137649	0.000691472
AVPI1	-0.00690703	-0.0169376	0.0540693	-0.096005	0.242825	0.297202	0.0142134	0.0141862	0.0162624
AXDND1	-0.00291432	0.00942624	0.116102	0.117998	0.303339	0.459185	0.00141397	0.000508201	0.000755692
AXIN1	-0.0311037	0.0041617	-0.105829	0.0417628	0.0503376	0.489982	0.0225297	0.0185449	0.0182648
AXIN2	-0.00496418	0.000532743	0.0123661	-0.00687689	0.318163	0.44735	0.0121852	0.010163	0.0119843
AXL	0.0141265	0.0135461	0.111079	0.0930378	0.272128	0.272897	0.0190876	0.0265558	0.0286797
AZI2	-0.0148531	0.00507632	-0.00559696	0.0447167	0.218922	0.397259	0.0259872	0.0195038	0.0189537
AZIN1	-0.0154926	-0.00931961	0.0152747	-0.0184044	0.234962	0.205152	0.109984	0.0875927	0.0983285
AZIN2	0.00178612	0.00732011	0.0518495	0.00882096	0.439003	0.339237	0.0205421	0.0112018	0.0123486
B2M	-0.146174	0.132935	-0.126203	0.128467	7.37268e-12	2.23635e-10	0.463479	0.334015	0.322707
B3GALNT1	-0.00334205	-0.0353877	0.0408156	-0.118743	0.231677	0.0506834	0.041254	0.0387493	0.0373988
B3GALNT2	0.00826215	-0.016287	0.0918062	-0.116982	0.260942	0.353173	0.0109747	0.0130617	0.0117628
B3GALT1	-0.0242542	-0.00143517	-0.0273113	0.010896	0.0485755	0.315029	0.065966	0.0413148	0.0380534
B3GALT2	-0.00171307	0.0356728	0.0230195	0.0837537	0.0765949	0.0475645	0.0649509	0.0305574	0.0396871
B3GALT4	0.0033698	-0.00341186	0.0617396	-0.0532065	0.317661	0.317199	0.00976202	0.00765688	0.00847415
B3GALT6	-0.0206638	-0.00969673	-0.0120377	-0.0189404	0.19489	0.259094	0.0669473	0.0549595	0.0464739
B3GAT1	-0.0250538	0.00277006	-0.0266616	0.00390877	0.110789	0.214165	0.108567	0.101211	0.0823003
B3GAT2	0.0136735	0.00727629	0.116401	0.0272803	0.288571	0.348496	0.0116723	0.0149226	0.017621
B3GAT3	-0.00820419	-0.000496495	0.0198627	-0.00241464	0.326054	0.526184	0.0829801	0.0761176	0.0726786
B3GLCT	-0.00703269	-0.000539528	0.0265268	0.00354572	0.511127	0.44735	0.0184828	0.0227329	0.0260994
B3GNT2	-0.028098	0.00641351	-0.0454393	0.000599744	0.116033	0.186167	0.035741	0.0172386	0.0196818
B3GNT5	-0.0131678	0.00500781	-0.0157112	0.0590366	0.214087	0.352597	0.00326536	0.00434608	0.00421102
B3GNT7	-0.00556881	-0.00159868	-0.0753868	-0.0837184	0.290849	0.555497	0.00129878	0.00199391	0.00276653
B3GNT9	-0.00517828	0.00215474	0.0376666	-0.00494947	0.346469	0.350274	0.0126714	0.0153654	0.0146506
B3GNTL1	-0.0101006	-0.00916666	-0.016777	-0.0423891	0.369964	0.213914	0.0111419	0.0109354	0.00935078
B4GALNT1	-0.0365066	-0.0020277	-0.0803056	-0.00765134	0.0451503	0.210275	0.0360094	0.0240343	0.0220375
B4GALNT3	-0.00353646	0.00227109	-0.0613588	-0.0540759	0.449191	0.344186	0.00154539	0.00214786	0.00178727
B4GALNT4	-0.0141919	-0.00948302	0.00216701	-0.026491	0.239399	0.303253	0.0405015	0.0461449	0.0404672
B4GALT1	0.0115703	-0.00304149	0.194089	-0.0574669	0.19976	0.566119	0.00311129	0.00612092	0.00691457
B4GALT2	-0.00319134	-0.00173101	0.042745	-0.000678087	0.467238	0.248659	0.0347753	0.0439217	0.0311589
B4GALT3	-0.0233698	-0.00867612	-0.0322406	-0.0529959	0.0854214	0.19915	0.0310132	0.0263233	0.0243196
B4GALT4	0.00107531	-0.0210976	0.046842	-0.138604	0.357709	0.236155	0.00777489	0.00667383	0.0069007
B4GALT5	-0.0312538	-0.0201944	-0.0393421	-0.0453241	0.0500816	0.177174	0.0616359	0.0409884	0.047893
B4GALT6	-0.0393959	0.015841	-0.0427637	0.0350938	0.0227924	0.144046	0.106652	0.0558547	0.0587986
B4GALT7	-0.00291449	0.00138497	0.0226954	0.0103762	0.273523	0.274858	0.035349	0.0315969	0.0273159
B4GAT1	-0.0455242	-0.0395998	-0.0285327	-0.0454672	0.00280072	0.00996704	0.321644	0.218679	0.219805
B9D1	-0.0350249	-0.00811072	-0.0517517	-0.00744347	0.0228675	0.293466	0.101613	0.0666047	0.0722232
B9D2	-0.0243996	-0.0104154	-0.0631504	-0.0200617	0.12805	0.204135	0.0337395	0.021421	0.0173117
BAALC	0.020897	0.0335937	0.0761707	0.0550701	0.0916889	0.0809431	0.129071	0.142121	0.153927
BABAM1	-0.0195167	-0.002546	-0.00574883	-0.000204434	0.102933	0.168171	0.0600509	0.0439198	0.0404258
BABAM2	-0.0219854	0.00274155	-0.023966	0.0289026	0.25137	0.407538	0.0316273	0.0239314	0.0223358
BACE1	-0.0367785	-0.0179434	-0.0448584	-0.0221116	0.0448982	0.0859941	0.10909	0.0857538	0.101182
BACE2	-0.0122238	0.0215134	-0.0298625	0.15	0.443386	0.202531	0.0150823	0.0174652	0.0173555
BACH1	0.0108527	0.00577313	0.175697	0.00392668	0.360214	0.406424	0.00530782	0.00683765	0.00939397
BACH2	-0.00543553	0.00701657	-0.00030983	0.0432242	0.541196	0.491837	0.0122395	0.0146224	0.0201574
BAD	-0.00949741	-0.00628957	0.0206317	-0.00219782	0.205949	0.237683	0.0448295	0.0421644	0.0407364
BAG1	-0.036275	-0.00331383	-0.0321981	-0.00244891	0.00999434	0.104154	0.154611	0.109222	0.118344
BAG2	0.00494436	-0.00485639	0.0812323	-0.0322506	0.284127	0.430409	0.00586986	0.00573737	0.00685363
BAG3	0.00794324	0.0217206	0.122922	0.209625	0.353364	0.251183	0.00710929	0.00838478	0.0122574
BAG4	-0.0340504	-0.00641288	-0.0415484	-0.0105579	0.0599993	0.151039	0.0781317	0.0511321	0.0493062
BAG5	-0.018644	0.00602629	-0.0223093	0.010184	0.285729	0.181152	0.0354707	0.0206244	0.0221569
BAG6	-0.0189885	-0.00391668	-0.000771933	-0.0192052	0.154674	0.161167	0.0845081	0.0825445	0.0760492
BAHCC1	-0.0185939	-0.00514912	-0.0809743	-0.0651474	0.263104	0.238384	0.00795017	0.00868376	0.0120324
BAHD1	-0.0303662	-0.00206433	-0.0677132	-0.022064	0.104883	0.227424	0.0321739	0.0218822	0.0190231
BAIAP2	-0.0974846	-0.0149055	-0.0936281	-0.0179051	6.86525e-08	0.0727248	0.28923	0.161189	0.13386
BAIAP3	0.0152134	-0.00268922	0.127117	-0.0263742	0.117892	0.421898	0.0206694	0.0240682	0.0196937
BAK1	0.00236973	-0.00261147	0.0947901	-0.0710126	0.400656	0.215155	0.00280401	0.00349602	0.00286897
BAMBI	-0.00386976	0.0167026	-0.0441199	0.16331	0.32048	0.347873	0.00589258	0.0081212	0.00562065
BANF1	-0.0302615	0.010585	-0.0601734	0.0402823	0.0843779	0.356275	0.0463468	0.0327892	0.0353153
BANK1	-0.0312809	-0.0363319	-0.158365	-0.283451	0.0789074	0.0803625	0.00773975	0.00185506	0.000653638
BANP	-0.0108507	-0.00978991	0.0223553	-0.0610572	0.181262	0.244999	0.012902	0.0105767	0.0129282
BAP1	-0.0170984	0.0106102	-0.0123001	0.0348352	0.246319	0.222404	0.0630604	0.0619807	0.0534439
BASP1	-0.0884877	-0.0211432	-0.0545517	-0.0121746	4.03658e-06	0.0244389	0.654436	0.466695	0.406018
BATF3	-0.00254975	0.00376054	0.0657481	0.156931	0.384615	0.365832	0.0019587	0.00177765	0.00221464
BAX	-0.00283022	0.00173303	0.0489892	0.0211353	0.294091	0.407978	0.00873072	0.00522246	0.00644546
BAZ1A	0.0110048	0.00190767	0.224409	0.0248644	0.341019	0.614963	0.00172762	0.00337388	0.00363355
BAZ1B	-0.00719423	0.00312259	0.0296935	0.0129972	0.246412	0.320486	0.0395661	0.034129	0.0376566
BAZ2A	-0.0136404	-0.00499657	-0.00684061	-0.00553337	0.303871	0.315462	0.017538	0.015292	0.0176623
BAZ2B	0.0114155	0.0017289	0.104344	0.0107116	0.266567	0.546335	0.0227511	0.0249164	0.0351975
BBC3	0.00713702	0.00633211	0.117967	0.0485881	0.373739	0.38833	0.00717479	0.00596984	0.0064927
BBIP1	-0.0159637	0.0114135	-0.0282606	0.0584095	0.160695	0.254748	0.0274344	0.0204133	0.022279
BBOF1	-0.0173076	0.00420303	-0.00709015	0.00687064	0.160111	0.401	0.0149546	0.0120138	0.01548
BBOX1	0.00108028	0.0139747	0.0388744	0.214004	0.420972	0.334286	0.00232166	0.00352628	0.0065189
BBS1	-0.0124519	-0.0082565	-0.0419252	-0.0477206	0.245274	0.200958	0.00913543	0.00620636	0.00720233
BBS10	-0.00304134	-0.00445239	0.019334	-0.0402653	0.521259	0.271106	0.00363233	0.00366347	0.00500607
BBS12	-0.0174881	0.000898925	-0.199888	0.0659256	0.270238	0.389335	0.00343528	0.00213858	0.00272383
BBS2	-0.0078088	-0.0139028	0.00332845	-0.060484	0.178544	0.236595	0.0252121	0.0175716	0.0195172
BBS4	-0.0222835	-1.15744e-05	-0.0779294	-0.0191143	0.217286	0.484037	0.0198968	0.0120162	0.0162957
BBS5	-0.00345229	-0.000116695	0.0294844	-0.0146133	0.310209	0.728451	0.012397	0.00934028	0.00843202
BBS7	-0.0135725	0.0016304	0.00566278	0.000419842	0.249366	0.349677	0.0357822	0.0254684	0.0303257
BBS9	0.0013331	-0.00108186	0.0630104	0.00819623	0.518125	0.343775	0.0155636	0.0130138	0.0194341
BBX	-0.0090158	0.00212321	0.0159667	0.0165154	0.188578	0.212598	0.0544806	0.0318401	0.0518514
BCAM	-0.00674675	0.00656539	-0.0929349	0.145962	0.224599	0.333974	0.00125971	0.00242018	0.0012097
BCAN	0.0299283	0.000981137	0.11395	0.0022299	0.0970231	0.257459	0.0727496	0.113034	0.111153
BCAP29	-0.026617	0.00622299	-0.0340628	0.0269162	0.0613199	0.251008	0.0418896	0.0305001	0.0332547
BCAP31	-0.0545949	0.00269062	-0.0508212	0.013343	0.00249571	0.0609044	0.205804	0.171032	0.159172
BCAR1	-0.0272257	-0.00989241	-0.0376704	-0.0260646	0.13454	0.120342	0.0521667	0.0467142	0.0550698
BCAR3	-0.00695228	0.0178022	-0.0321215	0.129109	0.526161	0.237408	0.0112421	0.0137828	0.0167605
BCAS1	0.0632812	0.00812227	0.266816	0.015189	0.00132239	0.0937248	0.0460365	0.0599858	0.146143
BCAS2	-0.0198936	0.00919214	-0.0274002	0.0517458	0.210807	0.19249	0.041821	0.0316641	0.0351646
BCAS3	-0.0182805	-0.0049601	-0.00620768	-0.0284826	0.10053	0.289161	0.0445958	0.0391053	0.0450022
BCAS4	-0.00557833	0.0227067	-0.0110321	0.138041	0.444982	0.0793231	0.00883637	0.00705985	0.00770445
BCAT1	-0.00179995	-0.00240737	0.0372144	-0.00110567	0.208435	0.253816	0.0416752	0.0292276	0.0352426
BCAT2	0.00307861	0.00247101	0.0988842	0.0232789	0.441478	0.352761	0.00798205	0.00867609	0.0109206
BCCIP	-0.0349872	0.00567882	-0.0394485	0.019101	0.0322753	0.58915	0.0880768	0.0631316	0.0676223
BCDIN3D	-0.0216381	0.00986286	-0.0490126	0.0838933	0.165796	0.232358	0.0093592	0.00783666	0.00849962
BCHE	0.00569834	-0.00875875	0.137397	-0.0866135	0.598277	0.406542	0.00422926	0.00466723	0.0106105
BCKDHA	-0.0151426	0.00491645	-0.0285306	0.0121831	0.33559	0.263314	0.0316934	0.0285655	0.0298015
BCKDHB	-0.0150946	-0.0115865	-0.00896719	-0.0276547	0.263433	0.24476	0.031124	0.0203494	0.0227338
BCKDK	-0.0315467	0.00370889	-0.0563104	0.0133061	0.0889662	0.20822	0.041213	0.0359127	0.0297005
BCL10	-0.0145699	0.0103453	-0.0535095	0.0753005	0.313027	0.37477	0.0078083	0.0068837	0.0076757
BCL11A	-0.0406603	0.0296978	-0.0349715	0.0522688	0.00289898	0.0826536	0.139627	0.0907189	0.0769936
BCL11B	-0.0496968	0.0353468	-0.0798537	0.0639484	0.00258214	0.0646118	0.112134	0.0491352	0.0435798
BCL2	0.000796649	0.0363726	0.0364685	0.173119	0.286222	0.0912479	0.0211038	0.020241	0.0243758
BCL2L1	-0.00764107	-0.00428316	0.0244811	-0.0104178	0.381215	0.33025	0.0312914	0.0267546	0.0310682
BCL2L11	-0.00839849	0.0030111	0.0242376	0.050579	0.398747	0.536798	0.00250442	0.00382729	0.003942
BCL2L12	-0.00434616	-0.00460677	-0.0107498	-0.0817923	0.507266	0.229143	0.00287292	0.00265202	0.00365373
BCL2L13	-0.0195562	-0.0114607	-0.0192046	-0.0410551	0.165169	0.450418	0.0475398	0.0342727	0.0376872
BCL3	-0.00243602	-0.000245736	-0.0408215	-0.0159771	0.55786	0.4304	0.00212059	0.00269537	0.00294093
BCL6	0.000851446	-0.0103431	0.0598096	-0.0475702	0.217431	0.387895	0.0356287	0.0248953	0.0292585
BCL7A	-0.0200819	0.00363017	-0.0466096	-0.0160918	0.153916	0.34256	0.0221457	0.0151923	0.0130444
BCL7B	-0.0157516	0.00575963	-0.0132782	0.0318273	0.0985086	0.349539	0.0435086	0.0327643	0.0277104
BCL7C	-0.00530222	0.000500314	-0.000412174	-0.0186358	0.594835	0.253936	0.0061345	0.00792482	0.00852021
BCL9	-0.0181546	-0.0277307	-0.0325324	-0.148649	0.26583	0.119605	0.0172345	0.0129223	0.0132172
BCL9L	-0.0212056	-0.00460701	-0.179016	-0.0539508	0.204384	0.739032	0.00475883	0.00454142	0.00478691
BCLAF1	-0.0311577	-0.0118371	-0.0265998	-0.0238458	0.0699762	0.357533	0.0847364	0.0594483	0.0612166
BCLAF3	-0.0157851	0.0303645	-0.0457159	0.13082	0.228036	0.144897	0.0258019	0.0135988	0.0183119
BCO2	-0.00518932	-0.00573604	-0.0410667	-0.0648249	0.430788	0.408349	0.00248664	0.00184521	0.00251271
BCOR	-0.00476687	0.00347897	-0.0194811	0.0114268	0.518026	0.323303	0.00922276	0.00757349	0.00915022
BCORL1	-0.00548827	-0.0076277	-0.00280337	-0.0512891	0.654994	0.394751	0.00615269	0.00586409	0.00602556
BCR	-0.0232853	-0.0153423	-0.00540266	-0.0409211	0.148614	0.317002	0.0576701	0.0548325	0.0504868
BDH1	-0.015963	-0.00335237	-0.0204162	-0.0289536	0.317621	0.533122	0.0192788	0.0188084	0.019624
BDH2	-0.01221	-0.00683287	-0.00917533	-0.061011	0.162343	0.256805	0.0173594	0.0170167	0.0215894
BDNF	-0.0143486	0.0119551	-0.0195211	0.0546764	0.211792	0.0973557	0.020342	0.0122052	0.0106789
BDP1	0.005116	-0.00349196	0.0520524	-0.016419	0.456197	0.483524	0.0404667	0.0338748	0.0379172
BEAN1	-0.0115598	-0.0062512	-0.0858135	-0.0995812	0.434833	0.390792	0.00297439	0.00250642	0.00181316
BECN1	-0.0216742	0.00418358	-0.00702152	0.0174076	0.0503614	0.322751	0.0581328	0.0421461	0.0427804
BEGAIN	-0.0276566	-0.00722259	-0.0348756	-0.00262372	0.0634734	0.0984647	0.0441293	0.0362687	0.0266303
BEND3	0.00062204	0.00306874	-0.089923	0.198652	0.287957	0.383725	0.00119794	0.00131866	0.00065854
BEND4	-0.00223852	0.0220778	0.050355	0.210284	0.328302	0.252202	0.00489306	0.0032681	0.00235214
BEND6	0.00534257	0.0120544	0.0566419	0.0372031	0.3085	0.243155	0.0459615	0.0382667	0.0413819
BEND7	0.000517776	-0.00700983	0.0813409	-0.0528023	0.343531	0.388047	0.00279742	0.00444142	0.00453618
BEST1	-0.00117693	-0.00233184	-0.0205193	-0.187438	0.281103	0.251011	0.0010533	0.00153296	0.00343424
BEST4	0.00525349	0.0144899	0.156902	0.320125	0.423612	0.358621	0.00158132	0.00154911	0.00677575
BET1	-0.0207594	-0.0147706	-0.0490819	-0.0780248	0.276292	0.175255	0.0179875	0.0136155	0.0168633
BET1L	-0.0275416	0.0100478	-0.0375854	0.0399139	0.104471	0.376853	0.043147	0.0372518	0.0352284
BEX1	-0.0926641	-0.0470557	-0.0394673	-0.0182684	2.03361e-07	0.00177895	0.99531	0.757923	0.701998
BEX2	-0.0639171	0.0109682	-0.0404738	0.0119484	0.000274343	0.0489036	0.627819	0.47988	0.436024
BEX3	-0.0680466	0.0188269	-0.0407238	0.014718	0.000426312	0.0182565	0.681932	0.541637	0.512002
BEX4	-0.0122433	-0.00819804	-0.00828434	-0.00908645	0.162784	0.318125	0.420338	0.354086	0.317379
BEX5	-0.0471268	0.0263344	-0.043267	0.042076	0.00759423	0.0141193	0.253796	0.16965	0.174869
BFAR	-0.0170278	0.00291444	-0.0241738	0.0108698	0.20211	0.409347	0.0406186	0.0308122	0.0317033
BGN	-0.00877043	-0.00147688	-0.10033	0.0139687	0.543016	0.140138	0.00293472	0.00453243	0.00468507
BHLHA9	-0.014647	-0.0119313	-0.0237543	-0.0929307	0.340229	0.504121	0.0129639	0.00879108	0.0079206
BHLHB9	-0.000335927	-0.00812371	0.0565767	-0.0410707	0.346382	0.238965	0.0144498	0.0110692	0.0133202
BHLHE22	-0.054754	-0.0323078	-0.116465	-0.107146	0.00431364	0.0288215	0.0522251	0.0380865	0.0268218
BHLHE23	-0.00295794	0.00470148	-0.00592362	0.112532	0.335447	0.332154	0.0035917	0.00272966	0.00176611
BHLHE40	-0.0232415	-0.00111284	-0.0176942	-0.0032835	0.0526877	0.158398	0.101622	0.0569612	0.0607352
BHLHE41	0.0097296	0.00357879	0.218549	-0.0323433	0.399857	0.496423	0.0015827	0.00328257	0.00590447
BICC1	0.00297537	-0.0120306	0.0567496	-0.126971	0.19601	0.337913	0.00835573	0.00436506	0.00507077
BICD1	-0.0180441	-0.00761739	-0.00655326	-0.0122203	0.143271	0.275182	0.0672322	0.0445294	0.0483304
BICD2	-0.0249321	0.00142824	-0.070478	-0.00754985	0.163556	0.126734	0.0268942	0.0177511	0.0201841
BICDL1	-0.00935616	-0.00743303	-0.0083253	-0.0521565	0.313807	0.256393	0.0187407	0.0134771	0.0110509
BICDL2	-0.0120363	-0.00600371	0.000345473	-0.0280305	0.428015	0.327887	0.0144889	0.0116357	0.0119906
BICRA	-0.012411	-0.00145259	-0.0112574	0.0136158	0.278012	0.428471	0.0122016	0.0101449	0.00834109
BICRAL	0.00594644	-0.013091	0.0754038	-0.0524755	0.255366	0.154664	0.0195016	0.0188509	0.0233476
BID	-0.0319754	-0.0185823	-0.103164	-0.0602703	0.0669797	0.0820471	0.02966	0.0286434	0.0273744
BIN1	-0.021883	-0.00407089	-0.010319	-0.002986	0.161965	0.167981	0.200334	0.171248	0.198105
BIN2	0.0107101	0.00303394	0.307412	0.00099564	0.464157	0.709192	0.00175419	0.00273557	0.00355529
BIN3	-0.015161	-0.0016627	-0.0540848	0.0213759	0.19293	0.272832	0.0172333	0.0129077	0.0156171
BIRC2	-0.00184769	0.00332808	0.0462677	0.0399048	0.348906	0.537233	0.0141024	0.014087	0.0209516
BIRC3	-0.012956	0.000948397	-0.04602	0.00498729	0.232661	0.272339	0.0110862	0.00329356	0.00324619
BIRC5	0.000893143	-0.00404889	0.0459789	0.00516764	0.244633	0.347774	0.00153599	0.00103701	0.000955348
BIRC6	-0.00155748	-0.00609331	0.0373603	-0.0194981	0.232383	0.328314	0.0510751	0.0359509	0.0400414
BIRC7	0.00871522	0.00309336	0.205585	0.0566431	0.188633	0.253524	0.00149707	0.00212746	0.00300678
BIVM	0.00444682	-0.0051137	0.0617836	-0.0134151	0.307398	0.349988	0.0120697	0.00796653	0.00830023
BLCAP	-0.0413643	-0.0441585	-0.0342623	-0.0506376	0.0156162	0.0234515	0.279767	0.208506	0.202671
BLM	0.0121633	0.00587978	0.223926	0.0409934	0.19143	0.331121	0.00556338	0.00725198	0.0090773
BLMH	-0.0175556	-8.43057e-05	-0.0263726	0.0253571	0.132556	0.293534	0.024775	0.0169276	0.0198221
BLNK	0.00558392	0.0134531	0.148403	0.201355	0.638827	0.349606	0.00234686	0.00315445	0.0034407
BLOC1S1	-0.0164148	0.0385164	-0.00887116	0.0621	0.114055	0.0164107	0.241963	0.207259	0.230557
BLOC1S2	-0.0211301	-1.81104e-05	-0.0400545	0.000196932	0.175887	0.431468	0.0262699	0.0218535	0.0224073
BLOC1S3	-0.00838178	0.00757112	-0.0124029	0.0791858	0.270025	0.345337	0.0158959	0.0137751	0.0133616
BLOC1S4	-0.0203722	0.0132004	-0.0665824	0.0969069	0.182564	0.376694	0.0193192	0.0137309	0.0137746
BLOC1S5	-0.0112159	0.00648348	0.0125769	0.0083275	0.321912	0.322096	0.016081	0.0120082	0.0134507
BLOC1S6	-0.0131106	0.00471812	-0.00216064	0.0224451	0.155527	0.262004	0.0460003	0.030244	0.0311343
BLVRA	-0.0139665	0.00354016	0.015304	0.0404066	0.237456	0.334472	0.0371718	0.0353805	0.0375676
BLVRB	-0.0176382	0.000651031	-0.013993	0.0105896	0.302749	0.237897	0.0509153	0.054874	0.0546344
BLZF1	-0.0112975	0.0068608	-0.0223298	0.0234589	0.249784	0.361864	0.0115251	0.0084057	0.00820443
BMERB1	-0.0430511	-0.0144154	-0.0311388	-0.0174543	0.00480595	0.143993	0.219517	0.157837	0.142655
BMI1	-0.00634785	-0.00136785	0.0319795	0.00171108	0.353338	0.273928	0.0374301	0.0320752	0.0364614
BMP1	-0.001161	0.0130244	0.0693842	0.0742055	0.397379	0.47131	0.00559643	0.00819812	0.00789977
BMP2	-0.011675	-0.00433312	-0.10844	-0.0874488	0.296122	0.189181	0.00264727	0.00273092	0.00174796
BMP2K	-0.00362395	0.0125154	0.0295796	0.0647451	0.399444	0.299964	0.0170684	0.0172459	0.0262426
BMP4	-0.0336282	-0.00708003	-0.261224	-0.0386987	0.119351	0.24767	0.00628146	0.00416911	0.00256507
BMP5	-0.00274959	0.00639587	-0.0398231	0.142829	0.439802	0.377427	0.00197349	0.00163604	0.00171028
BMP6	-0.00192325	0.00760929	0.00088594	0.096109	0.495414	0.481514	0.00131965	0.00176663	0.00131487
BMP7	-0.0568528	0.0248876	-0.111251	0.0589449	0.00357328	0.145894	0.0762937	0.0435157	0.0302506
BMP8A	0.000693969	0.0052104	0.0844975	0.157993	0.378754	0.344169	0.000715198	0.00133638	0.00200023
BMPER	-0.00107367	-0.00556305	0.0076783	-0.0394377	0.318342	0.354448	0.0049931	0.0080769	0.00610011
BMPR1A	-0.00563544	0.0149273	0.0270466	0.0580378	0.434111	0.323543	0.0267507	0.0260251	0.0295473
BMPR1B	-0.0258922	0.0552319	-0.0536785	0.223141	0.183149	0.00936473	0.0287175	0.0312587	0.0369303
BMPR2	-0.0195875	-0.000666423	0.0238628	-0.00303097	0.229781	0.186216	0.0800987	0.0783411	0.073361
BMS1	-0.0103192	-0.00446102	0.0164967	-0.0335164	0.364729	0.461067	0.0218715	0.0137287	0.0143187
BMT2	-0.0150886	-0.00665223	0.014571	-0.0155073	0.327752	0.247076	0.0301211	0.0196388	0.0253448
BNC2	-0.00826027	0.00408031	-0.117053	0.155699	0.330767	0.461101	0.00116359	0.00164474	0.00200726
BNIP1	-0.00329584	-0.00305715	0.0289288	0.00985301	0.488063	0.357892	0.0125198	0.0109549	0.0116115
BNIP2	-0.000303517	0.00383131	0.0536694	0.0233452	0.398571	0.54093	0.0152076	0.0143661	0.0203387
BNIP3	-0.0244568	0.00869053	-0.0174834	0.0176827	0.112602	0.121787	0.196061	0.145801	0.159465
BNIP3L	-0.0241253	-0.00444851	-0.0151931	-0.00727484	0.140289	0.251545	0.126471	0.0920202	0.114072
BOC	1.29653e-05	0.0175514	0.062867	0.148417	0.55801	0.109552	0.0115589	0.0171502	0.0206294
BOD1	-0.0267717	-0.0138028	-0.0539256	-0.0582737	0.095892	0.459631	0.0324456	0.0243002	0.0219014
BOD1L1	-0.0083557	0.00158847	0.00926066	0.017849	0.284887	0.311207	0.0543021	0.0389519	0.0447628
BOK	0.00457699	0.00978504	0.069156	0.055171	0.527009	0.383775	0.00792141	0.0111119	0.0182505
BOLA1	-0.0378705	0.0161897	-0.0521449	0.0467092	0.0335901	0.0932182	0.0684042	0.0562248	0.0559887
BOLA2B	-0.00166233	-0.00141771	0.0388354	0.00731717	0.18518	0.260605	0.091165	0.0874811	0.0946822
BOLA3	-0.00843212	-0.00556463	0.0153044	0.0163642	0.161967	0.156916	0.0407975	0.0290699	0.0281183
BOP1	-0.0310117	0.000180107	-0.0552772	0.0111017	0.0910375	0.0950446	0.0507284	0.0413507	0.0409243
BORA	-0.00534439	-0.00362978	0.00438204	-0.00946091	0.349967	0.247495	0.00302906	0.00204032	0.00218896
BORCS5	-0.00471278	-0.000138586	0.000533174	-0.0367972	0.273767	0.45173	0.0108764	0.0119566	0.0115555
BORCS6	-0.0221167	-0.00602359	-0.0354113	-0.0178145	0.123971	0.316039	0.0320761	0.0273521	0.0300751
BORCS7	-0.0308355	-0.00977226	-0.0733341	-0.0137086	0.0724013	0.253934	0.033234	0.0203208	0.024971
BORCS8	-0.0453624	-0.00190991	-0.101494	0.00979293	0.0207224	0.293315	0.0459651	0.0349233	0.0335479
BPGM	-0.0201661	0.000331378	-0.0519253	0.0198936	0.183243	0.303156	0.0240484	0.0227803	0.0215943
BPHL	-0.0177163	-0.016804	-0.0367022	-0.0641219	0.34043	0.22334	0.0195169	0.0146324	0.0178339
BPIFB4	-0.0210324	-0.00933139	-0.320214	-0.201111	0.151722	0.227465	0.00201355	0.000982545	0.000333889
BPNT2	0.00410205	-0.00934733	0.0531544	-0.020949	0.36525	0.283157	0.0632999	0.0548502	0.0565633
BPTF	-0.0260396	-0.019965	-0.0228829	-0.0358441	0.0346547	0.203335	0.0770092	0.0594775	0.0670325
BRAF	-0.02873	0.00120719	-0.0545559	-0.00151132	0.078382	0.367768	0.0431499	0.0276286	0.0304681
BRAP	-0.00288493	-0.0107308	0.038181	-0.0720801	0.188507	0.209892	0.012798	0.010215	0.01052
BRAT1	-0.0173553	-0.0208016	-0.00651625	-0.0662113	0.211687	0.141825	0.0327123	0.0322747	0.0282398
BRCC3	-0.0129486	0.00619534	-0.047412	0.0566216	0.431848	0.325267	0.0155399	0.0107399	0.0148708
BRD1	-0.00718716	-0.00928412	-0.0149343	-0.0498639	0.311017	0.445234	0.00798521	0.00635406	0.0065442
BRD2	-0.0227226	0.00665301	-0.0130034	0.0311785	0.116094	0.0988489	0.0561443	0.0339019	0.0406316
BRD3	-0.0152411	-0.00611107	-0.0286819	-0.0219729	0.255592	0.35559	0.0318863	0.0292414	0.0322266
BRD3OS	-0.0150352	0.00209779	0.00047901	0.029917	0.292654	0.104554	0.0190887	0.0210014	0.0206613
BRD4	-0.00587585	-0.0145491	0.0234637	-0.0410256	0.258488	0.173798	0.0793637	0.0609498	0.0620888
BRD7	-0.0361716	0.0125487	-0.0660768	0.0456944	0.0413679	0.149618	0.0648434	0.0408465	0.0474513
BRD8	-0.0221591	0.00519432	-0.0179456	0.0172267	0.0745085	0.381394	0.052973	0.0421617	0.0411329
BRD9	-0.012567	-0.00793094	-0.0482599	-0.0714234	0.273374	0.131612	0.0120326	0.00883202	0.00689314
BRF1	-0.0191282	-0.000298802	-0.0168999	-0.00566896	0.102876	0.286565	0.070872	0.061606	0.0673909
BRF2	-0.0283684	-0.00659125	-0.10894	-0.0398139	0.133377	0.409681	0.0152126	0.0107337	0.00893985
BRI3	-0.0241042	-0.0291359	-0.00955611	-0.0484936	0.0958554	0.0474288	0.138219	0.108899	0.0970998
BRI3BP	-0.023446	0.00195816	-0.272267	-0.0258368	0.159625	0.268374	0.00319081	0.00194238	0.00181113
BRINP1	-0.0347786	-0.00499084	-0.0287728	-0.000295384	0.0131845	0.153949	0.166178	0.0953331	0.0851997
BRINP2	-0.00818472	0.0387574	0.000920238	0.14528	0.272449	0.0646218	0.0258866	0.0280342	0.0243962
BRINP3	0.0170762	-0.00382139	0.142594	-0.0167879	0.340971	0.460704	0.0193855	0.0236186	0.0296431
BRIP1	0.000599455	-0.00891363	0.00430852	-0.0653116	0.369675	0.367259	0.00184414	0.00110228	0.00149634
BRIX1	-0.00865101	-0.00270064	0.0462121	0.00654401	0.224757	0.491711	0.0307142	0.0214778	0.0246168
BRK1	-0.0500112	0.0360035	-0.0722711	0.0811164	0.0164088	0.0611781	0.0998072	0.0680137	0.0700269
BRMS1	-0.0158568	0.00562145	-0.0394603	0.0344434	0.267868	0.273688	0.0116873	0.00719094	0.00711196
BRMS1L	-0.0358097	0.00135187	-0.0677484	0.00814046	0.0548792	0.219923	0.0520211	0.0323155	0.0304485
BROX	-0.00845309	-0.00388144	0.023086	-0.0136332	0.371069	0.527813	0.0135227	0.0129145	0.0147262
BRPF1	-0.0118058	0.0142744	-0.0155103	0.0800486	0.47576	0.23998	0.0168695	0.0123743	0.0102271
BRPF3	-0.00106473	0.00747817	0.0610441	0.0495543	0.185302	0.487168	0.0107223	0.0104776	0.00783604
BRSK1	-0.00204865	-0.00777876	0.0291443	-0.013373	0.223662	0.149241	0.0669024	0.0847793	0.0703497
BRSK2	-0.0186997	0.00636786	-0.0155214	0.00651186	0.227819	0.176037	0.0603656	0.0528163	0.0430862
BRWD1	-0.0239965	-0.00396159	-0.0258626	-0.0148681	0.18758	0.248555	0.0638261	0.0477104	0.0543939
BRWD3	0.00117739	0.00418997	0.0354983	-0.0123642	0.348025	0.174374	0.00617374	0.00449745	0.00594814
BSCL2	-0.0495398	-0.00225484	-0.0449976	-0.00348328	0.00498259	0.169402	0.257642	0.182334	0.168411
BSDC1	-0.0246271	0.00031336	-0.030096	0.00743526	0.0946908	0.179687	0.0379274	0.0313433	0.0376151
BSG	-0.0201587	0.0165712	-0.014715	0.0234357	0.0874249	0.140324	0.216861	0.224885	0.180297
BSN	-0.0199194	-5.64507e-05	-0.00170114	-0.0070458	0.106868	0.157916	0.101444	0.0868821	0.0731236
BST1	-0.0268226	-0.00649605	-0.116674	-0.0157796	0.0953907	0.149721	0.0119279	0.00818208	0.00741904
BTAF1	-0.0173	0.00712765	-0.0122813	0.0180534	0.147607	0.355357	0.0254249	0.0148479	0.0151188
BTBD1	-0.0364416	0.0163495	-0.026336	0.0283041	0.0136547	0.227501	0.130381	0.0710615	0.0823827
BTBD10	-0.0200449	0.00569156	-0.00564145	0.0157489	0.217649	0.309553	0.0665133	0.0481556	0.0453638
BTBD11	-0.0002669	0.00348682	0.0439382	0.0279193	0.458838	0.349437	0.0138607	0.0181828	0.0161058
BTBD17	0.00278629	0.0131332	0.0678709	0.0987982	0.356436	0.200918	0.00949923	0.0150938	0.0113989
BTBD2	-0.011044	-0.00895968	0.0245134	-0.0425526	0.368384	0.296873	0.0574443	0.0581556	0.0509536
BTBD3	-0.0405663	0.106346	-0.042622	0.164505	0.0111439	1.6857e-06	0.193824	0.132979	0.117266
BTBD6	-0.00786244	0.0036546	0.00196762	0.0400965	0.253945	0.388141	0.0324715	0.0279808	0.0244157
BTBD7	-0.00933454	0.0133941	0.0131441	0.0866288	0.282446	0.269168	0.00534767	0.00468638	0.00626541
BTBD8	-0.0150089	0.0112967	0.0049724	0.0328397	0.258475	0.131412	0.0644749	0.0561185	0.0566518
BTBD9	-0.0295807	-0.00647971	-0.0510975	-0.00544906	0.0569867	0.57569	0.0656135	0.0447379	0.0374198
BTC	0.00922928	0.00497191	0.170842	0.0889292	0.477822	0.282641	0.0015147	0.00214485	0.0027903
BTD	0.000592871	0.0160843	0.0417381	0.0964131	0.293354	0.154603	0.027118	0.0254374	0.0327514
BTF3	-0.0176352	0.00519507	0.00648137	0.0292103	0.271372	0.235723	0.0648833	0.0529796	0.0569257
BTF3L4	-0.0297144	-0.0057194	-0.0374968	-0.00849356	0.0794502	0.330045	0.048437	0.0373127	0.035435
BTG1	-0.0135487	-0.00279868	0.000756811	0.00956174	0.420669	0.313737	0.0274796	0.0469398	0.032663
BTG2	-0.00348559	0.00531195	0.0245354	0.00415747	0.590216	0.327401	0.00561643	0.0079976	0.00909674
BTG3	-0.0126052	0.0127941	0.017077	0.0231548	0.264305	0.222519	0.0180651	0.0171463	0.0153796
BTN1A1	0.00644059	-0.00461786	0.24432	-0.1443	0.338548	0.520912	0.00190739	0.00216882	0.00300215
BTN2A1	-0.0116785	-0.00967177	0.00330186	-0.0474368	0.504134	0.397244	0.0142992	0.012326	0.00905349
BTN3A3	-0.017663	-0.0131232	-0.0278183	-0.0978514	0.282137	0.407877	0.00646829	0.00473042	0.00480331
BTRC	-0.0190002	-0.029564	-0.00137994	-0.0763338	0.128955	0.0490978	0.08263	0.056054	0.0634732
BUB3	-0.0159748	-0.0106423	-0.0236989	-0.0362328	0.147713	0.259681	0.0328198	0.0225643	0.0251191
BUD13	-0.00454108	-0.00413655	0.0254887	-0.0271758	0.470807	0.355073	0.00507132	0.00450536	0.00653573
BUD23	-0.0374046	0.0189016	-0.0444394	0.0514275	0.0114285	0.0923339	0.10361	0.0720306	0.0674274
BUD31	-0.0224584	0.00795798	-0.0212892	0.0221931	0.0933306	0.159515	0.0757603	0.0540272	0.059574
BVES	-0.00861548	-0.0179445	-0.0449629	-0.178094	0.265895	0.343332	0.00336443	0.00206548	0.00114521
BYSL	-0.0243764	0.00759352	-0.0697888	0.0321156	0.162322	0.240689	0.0203918	0.016132	0.015782
BZW1	-0.0164118	0.0208681	0.000734623	0.0516489	0.100748	0.102457	0.108307	0.075089	0.0865021
BZW2	-0.0141844	-0.0060264	-0.000898057	-0.0378141	0.148984	0.211139	0.0294958	0.0244888	0.0300531
C10H14orf119	-0.00607122	-0.00290367	0.042916	-0.00556173	0.397753	0.28479	0.0233547	0.0203049	0.0219452
C10H14orf132	-0.0367309	-0.0190493	-0.0679967	-0.0341817	0.0271889	0.19123	0.0670523	0.0620572	0.0509297
C10H14orf28	0.00269193	0.00379981	0.028227	0.0568544	0.370303	0.369985	0.00660563	0.00588137	0.00661846
C10H14orf93	0.00551883	0.00709139	0.0736342	0.136512	0.342205	0.465517	0.00160068	0.00118604	0.00187234
C10H15orf39	-0.0193551	-0.010511	-0.0988987	-0.119617	0.182208	0.236717	0.00556853	0.00536507	0.00405542
C10H15orf61	-0.0149655	0.00199687	-0.0139814	0.0193579	0.327869	0.374385	0.025019	0.0196585	0.013691
C10H15orf65	0.00548747	0.00338876	0.125231	0.0517224	0.454214	0.501378	0.00385686	0.00227563	0.00431294
C11H11orf1	-0.0028217	0.00300382	-0.0630756	0.118108	0.300023	0.12447	0.00261125	0.00155201	0.00174721
C11H11orf16	0.00744918	0.015608	0.160175	0.41789	0.319572	0.270152	0.00100993	0.00108583	0.0102744
C11H11orf24	-0.00582215	0.00084017	0.0454517	-0.0209509	0.528202	0.374371	0.00974833	0.00955327	0.00911549
C11H11orf49	-0.02613	0.00299226	-0.034279	0.0154965	0.0741047	0.522937	0.0428032	0.0324614	0.0356819
C11H11orf54	-0.0138611	-0.00625726	-0.0353817	-0.0603334	0.15644	0.553582	0.0123208	0.00932724	0.0137478
C11H11orf58	-0.0520271	0.00604494	-0.0526697	0.0141039	0.00307739	0.188734	0.168849	0.114523	0.128538
C11H11orf68	-0.0290216	0.00327211	-0.0648539	0.00916058	0.149036	0.106681	0.0313749	0.0221253	0.0219471
C11H11orf71	-0.00682738	-0.0102891	-0.0368916	-0.064112	0.400461	0.406068	0.00603931	0.00475896	0.00653222
C11H11orf80	-0.00973003	-0.0158516	-0.00818306	-0.0951682	0.330412	0.260494	0.0256052	0.0201479	0.0163202
C11H11orf83	-0.0170169	0.00795479	-0.00342364	0.0314757	0.308049	0.346142	0.0318894	0.0350398	0.0308929
C11H11orf87	-0.0404785	-0.0287661	-0.0281861	-0.0433604	0.000888386	0.0865955	0.1753	0.103733	0.100571
C11H11orf91	-0.015807	-0.0072503	-0.081515	-0.023603	0.420595	0.459946	0.00626588	0.00476805	0.00498196
C11H11orf95	-0.00759717	0.00619431	0.0239785	-0.012533	0.436495	0.442155	0.0160879	0.014343	0.0110197
C11H11orf96	-0.0445322	0.0532606	-0.0900758	0.153031	0.0145418	0.00346866	0.0585802	0.0349287	0.0281015
C11H11orf98	-0.0183689	0.01413	-0.0386521	0.0746214	0.309683	0.241318	0.0348621	0.033553	0.0446053
C12H10orf143	-0.00908421	-0.0246008	-0.035012	-0.160701	0.165999	0.171292	0.00767834	0.00577566	0.00764489
C12H10orf90	0.0144827	-0.00471169	0.239975	-0.0369229	0.177479	0.34446	0.00491995	0.00900185	0.0224168
C12H10orf95	-0.00886971	0.00583995	0.0320922	-0.00308443	0.368678	0.313369	0.00736938	0.00495572	0.00454737
C12H16orf71	-0.00650873	0.0183625	0.00147133	0.187772	0.381037	0.146378	0.00172642	0.00157245	0.00209909
C12H16orf72	-0.0204511	0.0183331	-0.00378737	0.0300738	0.0779641	0.185409	0.147186	0.11133	0.114051
C12H16orf89	0.0074171	0.00547296	0.0789004	0.0232635	0.347457	0.278845	0.0337815	0.0501722	0.0431005
C12H16orf91	-0.0261806	0.000265199	-0.0276064	0.00913756	0.107875	0.235844	0.0555186	0.0441122	0.0417051
C13H18orf21	-0.0254111	0.00807144	-0.0925254	0.0977558	0.229503	0.320599	0.0150357	0.00878904	0.00600067
C13H18orf25	-0.0139352	0.00819319	-0.00519984	0.0314367	0.275678	0.340763	0.035634	0.0247076	0.0269625
C13H18orf32	-0.0295772	0.0145129	-0.0330265	0.0567131	0.0698895	0.223876	0.0846167	0.0603875	0.0697738
C13H18orf54	-0.0040728	0.00964514	0.0776796	0.0808338	0.517015	0.465931	0.00612248	0.00314428	0.00327618
C13H18orf63	0.000135161	0.0244861	0.0568729	0.109744	0.411242	0.0949338	0.023336	0.0370812	0.0254308
C13H8orf58	-0.00414348	0.00389093	-0.0112694	0.0579993	0.386811	0.576596	0.00342843	0.00449966	0.00482434
C14H2orf15	-0.00633883	0.0091716	-0.0440127	0.189494	0.393152	0.424699	0.00245198	0.00174987	0.0013441
C14H2orf42	-0.0173907	-0.00630621	-0.0787506	-0.01742	0.0907859	0.22133	0.00990389	0.00790709	0.00694726
C14H2orf49	-0.0184299	0.013544	-0.00638877	0.0682838	0.198365	0.350886	0.0237451	0.0180635	0.0245753
C14H2orf68	0.0168931	-0.00953651	0.296787	-0.0588786	0.315039	0.228394	0.00274026	0.00404349	0.00412565
C14H2orf73	0.000744486	-0.00364192	0.0683269	-0.00743529	0.345388	0.440481	0.00190771	0.00173427	0.00366305
C14H2orf81	0.00146973	-0.0148927	0.0364964	-0.113404	0.251879	0.334968	0.00541941	0.00490165	0.00538919
C14H2orf92	0.00370041	-0.0125193	0.0853341	-0.101464	0.406458	0.293282	0.0108115	0.0106194	0.0143548
C15H3orf14	-0.0253589	0.00752158	-0.03537	0.0422928	0.0640709	0.30308	0.0628491	0.0448018	0.0505977
C15H3orf18	0.000626684	0.0149707	0.071673	0.0380085	0.280898	0.233875	0.0316489	0.0326712	0.0287681
C15H3orf20	-0.00930658	-0.00638495	0.00480488	-0.0608447	0.548243	0.405548	0.00479256	0.0039161	0.00306911
C15H3orf62	0.000131226	0.00655924	0.0623967	0.0635868	0.513491	0.585237	0.00327195	0.00243521	0.00430478
C15H3orf70	-0.0110487	0.00753492	0.00820181	0.0462857	0.489288	0.38901	0.0216098	0.017477	0.02219
C16H8orf33	-0.00665171	0.00129486	0.0302126	0.0152099	0.329863	0.204392	0.0118738	0.00974292	0.0122819
C16H8orf34	-0.0135608	-0.0155972	0.00481737	-0.0905054	0.160525	0.374308	0.0172265	0.0113032	0.0148747
C16H8orf76	-0.0133831	-0.0174047	-0.00276683	-0.0956387	0.174156	0.275716	0.0264578	0.0187536	0.0177013
C16H8orf82	-0.0111042	0.0124379	-0.023096	0.102037	0.358327	0.261849	0.011409	0.0114409	0.0113314
C16H8orf88	-0.0124806	0.00196725	-0.0576318	0.0452355	0.312972	0.349023	0.0110796	0.0128421	0.00791802
C16H8orf89	-0.00362478	-0.000570917	0.0642246	-0.0349329	0.507308	0.374868	0.00685297	0.00786415	0.00806165
C17H3orf33	0.00346526	-0.00389093	0.0625308	-0.0151891	0.430205	0.330279	0.00843477	0.00658854	0.0042012
C17H3orf80	-0.0250608	-0.00890916	-0.0234126	-0.0198248	0.122393	0.176486	0.0351171	0.0198821	0.022236
C18H1orf112	-0.00748161	0.0106112	-0.033978	0.160838	0.431222	0.538098	0.00470267	0.00302844	0.00355241
C18H1orf189	0.0143415	0.00903233	0.236712	0.293127	0.272493	0.209404	0.00215385	0.00230579	0.00724554
C18H1orf21	-0.0318469	0.0267253	-0.0452109	0.0649968	0.0807246	0.0976541	0.0676339	0.0470916	0.04798
C18H1orf43	-0.0239657	-0.00131023	-0.010841	0.00852151	0.132603	0.218466	0.121792	0.103455	0.101083
C18H1orf54	-0.00482429	0.00476643	0.0389986	0.0316767	0.23765	0.387603	0.00537127	0.00640061	0.00843818
C19H1orf115	-0.0583456	0.0169825	-0.0740304	0.0385906	0.00317631	0.106776	0.131873	0.08571	0.0780295
C19H1orf131	-0.0311441	-0.000280741	-0.100461	0.0217061	0.0451758	0.230177	0.0249421	0.0152098	0.0192766
C19H1orf198	0.0177901	0.0170686	0.140675	0.0586391	0.137829	0.222468	0.0167809	0.0249435	0.027874
C19H1orf31	-0.0325797	0.00246417	-0.0613741	0.0246777	0.0713092	0.393498	0.0555926	0.0419068	0.0372348
C19H1orf35	-0.03052	0.0151016	-0.0585616	0.0317143	0.0865273	0.282069	0.0438966	0.0394388	0.0403136
C19H1orf53	-0.0135054	0.000588325	-0.0361493	0.0220674	0.262783	0.403274	0.0101202	0.0065093	0.00604329
C1D	-0.0279267	0.00655367	-0.0380022	0.027992	0.105255	0.396802	0.0467895	0.0305485	0.0302064
C1GALT1	-0.0205925	-0.0181386	-0.0490894	-0.10084	0.0724723	0.251904	0.022944	0.0145367	0.0155373
C1GALT1C1	-0.0080896	0.00274871	0.014953	0.0285426	0.251197	0.196725	0.0192851	0.0155829	0.0155953
C1H13orf42	0.0154669	-0.00660915	0.330231	-0.175063	0.336452	0.306966	0.00154123	0.00163219	0.00175243
C1H22orf23	-0.0123599	-0.0125486	-0.0258229	-0.0186035	0.388886	0.155079	0.0151354	0.0105957	0.017001
C1H22orf39	-0.0219517	-0.00364843	-0.0547809	-0.0337714	0.13487	0.404315	0.022622	0.0173944	0.0153208
C1H9orf116	-0.0351513	0.00665155	-0.0731753	0.0345976	0.0660687	0.266454	0.0394792	0.0241987	0.0373353
C1H9orf135	-0.0024772	0.0103784	0.00747808	0.237	0.367409	0.19554	0.00182482	0.0013482	0.00614284
C1H9orf153	-0.00909567	-0.00136337	-0.0349252	-0.0488737	0.323783	0.292283	0.00176668	0.00159323	0.00210733
C1H9orf16	-0.0552352	0.0147675	-0.0599867	0.0233362	0.00211579	0.0360402	0.191823	0.125314	0.117223
C1H9orf24	0.00206841	-0.0136442	0.0528433	-0.0253047	0.407456	0.288777	0.0351729	0.0281357	0.0381219
C1H9orf40	-0.00998412	0.00796898	0.00944207	0.0447348	0.425214	0.33702	0.0214341	0.0190196	0.0198201
C1H9orf43	-0.0021345	0.000393953	-0.0122193	-0.0178713	0.41052	0.245381	0.00293882	0.00273792	0.00185776
C1H9orf64	0.0039408	0.0160935	0.0914273	0.200446	0.263485	0.133638	0.00338357	0.00340892	0.00580487
C1H9orf78	-0.0494366	0.00480054	-0.0574968	0.0117697	0.0102025	0.173123	0.103078	0.0618585	0.0671235
C1H9orf85	0.000723257	-0.00184246	0.0331078	-0.0137261	0.259082	0.273694	0.00965409	0.00928237	0.0145536
C1QA	-0.0289912	-0.0461272	-0.0951332	-0.247438	0.13475	0.0157105	0.0190753	0.0239494	0.0139002
C1QB	-0.021913	-0.0414919	-0.135514	-0.346554	0.161335	0.0344095	0.00726446	0.00847274	0.00415971
C1QBP	-0.0338385	0.0203697	-0.030766	0.0616354	0.092674	0.181073	0.0480593	0.0343517	0.0327805
C1QC	-0.0248777	-0.0426574	-0.158105	-0.277733	0.189916	0.0141838	0.0115931	0.0156414	0.00707002
C1QL1	-0.00608138	0.000533965	-0.00956543	-0.0058536	0.490267	0.252313	0.00815644	0.0121243	0.0142664
C1QL2	-0.00651734	-0.0317321	0.0501018	-0.257827	0.233503	0.0830148	0.00857683	0.0094541	0.00578277
C1QL3	-0.0990917	-0.0988786	-0.139412	-0.169534	3.09658e-07	4.02719e-06	0.134422	0.0968418	0.0612915
C1QTNF1	-0.00810446	0.00505121	-0.0232174	0.0982766	0.421393	0.257972	0.00390392	0.00507261	0.00308226
C1QTNF2	-0.011158	0.0174216	-0.12552	0.212173	0.314188	0.31511	0.00252256	0.00171306	0.000661393
C1QTNF4	-0.0544301	-0.0123189	-0.071984	-0.0306178	0.0056422	0.090314	0.11235	0.0867819	0.0774383
C1QTNF5	-0.00610914	0.0172464	-0.0116588	0.104062	0.503172	0.203987	0.0122887	0.0141929	0.0201153
C1QTNF6	-0.00394331	-0.00581779	-0.119493	-0.0195846	0.482948	0.557829	0.00215928	0.00189708	0.00181897
C1QTNF8	0.00626455	-0.00195141	0.155633	-0.040167	0.206581	0.389941	0.00229116	0.00255338	0.00922791
C1R	-0.00688062	0.0193158	-0.0919308	0.29712	0.253335	0.241649	0.00170273	0.00249147	0.00203834
C1S	0.00296089	0.00506928	0.175858	0.142343	0.475343	0.293619	0.00131496	0.00160575	0.00132835
C20H16orf46	-0.0079539	-0.00708117	-0.0160929	0.00170236	0.357322	0.289363	0.00330371	0.00257626	0.00207299
C20H16orf70	-0.00961786	-9.12779e-06	-0.0057085	-0.00934741	0.231452	0.427339	0.0309094	0.02031	0.0192568
C20H16orf74	-0.0114221	0.0156906	-0.156149	0.136273	0.360234	0.353715	0.00270044	0.00357056	0.0041789
C20H16orf87	-0.0221654	0.00232634	-0.0459647	0.00015974	0.0870279	0.318067	0.0399471	0.0217219	0.0220232
C20H16orf95	-0.013844	-0.00965449	-0.120051	-0.101832	0.146492	0.365879	0.00538092	0.00425636	0.00377428
C21H21orf58	-0.00335662	-0.000618586	0.0338476	0.0455134	0.343912	0.23129	0.0123893	0.0100114	0.00736655
C21H21orf62	-0.00226478	-0.00388462	-0.106917	-0.0932735	0.282856	0.237977	0.000793784	0.000951509	0.00216567
C21H21orf91	0.0162993	0.0042389	0.216449	0.0651332	0.28866	0.414001	0.00380644	0.00334664	0.00712708
C21H3orf38	-0.00725476	-0.000701073	-0.011088	0.0036518	0.388585	0.165294	0.00556795	0.00473997	0.00514963
C22H19orf12	-0.0128744	-0.0290297	0.00875361	-0.105628	0.19027	0.0870254	0.0340734	0.0231374	0.024198
C22H19orf18	0.00164805	-0.000482693	0.0684754	-0.019547	0.267399	0.244483	0.00168777	0.00121682	0.00144777
C22H19orf25	-0.0288672	0.0163486	-0.108791	0.12546	0.148017	0.286509	0.0159531	0.0121632	0.0110579
C22H19orf44	-0.0123359	0.00807905	-0.0775121	0.110647	0.386213	0.296553	0.00256882	0.00336684	0.00213252
C22H19orf47	-0.0154655	0.0110797	-0.0441573	0.0887941	0.199306	0.264402	0.00879256	0.00753441	0.00647603
C22H19orf53	-0.0113327	0.00441221	0.00749431	0.0266568	0.153439	0.0889962	0.104249	0.0837325	0.083796
C22H19orf54	-0.0173381	-0.00828402	-0.21149	-0.178611	0.286137	0.569758	0.00168304	0.00194018	0.00186513
C22H19orf71	-0.00453165	-0.0113367	0.0663161	-0.0987094	0.431432	0.446863	0.00575648	0.00650382	0.00481149
C22H19orf73	-0.0160763	0.00165624	-0.243231	0.0988064	0.264052	0.371314	0.00175796	0.00120077	0.00170179
C22H19orf81	-0.00182128	-0.0026376	0.0283326	-0.0215743	0.410768	0.384938	0.00480733	0.00518429	0.00505999
C22H19orf84	-0.022468	-0.00708556	-0.167003	-0.0799952	0.135804	0.52066	0.00367281	0.00275472	0.00301907
C2CD2	-0.0115015	-0.0251096	-0.0250425	-0.156805	0.438342	0.0710644	0.0159081	0.0160597	0.01704
C2CD2L	-0.024734	-0.00474824	-0.0238714	-0.0168743	0.0655172	0.297917	0.0692626	0.0464318	0.0453365
C2CD3	-0.0157953	-0.000972169	-0.0581923	0.0158847	0.329092	0.387885	0.0120144	0.00950045	0.0082045
C2CD4A	-0.0179107	0.0146904	-0.148784	0.190391	0.259072	0.234541	0.00249411	0.00207934	0.00178657
C2CD4C	-0.0168313	-0.0188991	-0.0884796	-0.134721	0.357285	0.105859	0.00759085	0.00902401	0.00758598
C2CD5	-0.0192601	-0.0117061	-0.0477694	-0.0981153	0.226587	0.296114	0.0224194	0.0151743	0.0157764
C2H5orf15	-0.00193814	-0.0044384	0.0125801	-0.0256886	0.253742	0.271837	0.0141327	0.0144277	0.0147021
C2H5orf22	-0.03322	-0.011227	-0.0611764	-0.0366509	0.0337011	0.0646123	0.0396823	0.0226908	0.0197013
C2H5orf24	-0.0325795	0.00702704	-0.0804342	0.010749	0.0997348	0.511845	0.0345914	0.0233395	0.0233925
C2H5orf34	-0.00297699	-0.00461796	-0.0432288	-0.207331	0.403678	0.4253	0.0011297	0.000762154	0.00137368
C2H5orf38	-0.00790888	0.00117689	-0.155365	0.10248	0.457799	0.185267	0.00127379	0.00130989	0.00107954
C2H5orf47	-0.00234407	-0.00498435	-0.0124156	-0.23735	0.418362	0.16593	0.00103866	0.000635582	0.000112886
C2H5orf49	0.0100076	0.0105263	0.140224	0.130933	0.358238	0.189027	0.00590445	0.00702245	0.0169822
C2H5orf51	0.00827669	0.00016429	0.0707799	-0.0194552	0.119155	0.291013	0.0154714	0.0155467	0.0199993
C2H5orf58	0.0111911	0.00342901	0.313662	0.125163	0.302916	0.368979	0.00124901	0.00147218	0.00220323
C2H5orf63	0.00607749	-0.00825897	0.108081	-0.175412	0.307519	0.249996	0.00298277	0.00291673	0.0031199
C2H7orf26	-0.0194771	-0.00846196	-0.0324558	-0.0546521	0.278829	0.206872	0.0304342	0.0213709	0.0242434
C2H7orf50	-0.0221589	-0.00178367	-0.00895508	-0.00490329	0.133331	0.178849	0.0988831	0.0897178	0.0831738
C2H7orf61	0.0179917	-0.00452832	0.385897	-0.00859368	0.207092	0.40366	0.00182643	0.00223949	0.00320653
C3	0.0172795	0.00649604	0.104708	0.0209875	0.239038	0.225627	0.0357123	0.0553314	0.0420987
C3H4orf19	0.0098673	0.0188418	0.166833	0.13453	0.234645	0.147878	0.00525444	0.00896607	0.00838016
C3H4orf3	-0.0175534	0.0184526	-0.0202965	0.0886244	0.223352	0.041132	0.0373552	0.0330811	0.0395038
C3H4orf33	-0.00194264	-0.00963772	0.00376924	-0.170205	0.250802	0.396312	0.0023189	0.00201439	0.00315624
C3H4orf36	-0.00625831	-0.00253828	0.0150268	-0.0675058	0.53846	0.403375	0.00155627	0.00062528	0.000948678
C3H4orf45	-0.0198371	0.0322866	-0.0378436	0.137241	0.131124	0.113627	0.0213574	0.012502	0.0107069
C3H4orf46	-0.0051829	0.0101532	-0.0294573	0.119867	0.3173	0.428103	0.00309231	0.00247961	0.00484491
C3H4orf47	-0.00119883	-0.000196732	-0.00673263	0.000508358	0.361683	0.334784	0.0027715	0.0028972	0.00225681
C3H4orf50	-0.00982558	-0.0203489	-0.0203939	-0.111529	0.357306	0.255934	0.0144272	0.00946091	0.00888821
C4BPA	0.00753192	0.000828222	0.253592	0.0594493	0.173701	0.452665	0.000966931	0.00133743	0.00578239
C4H6orf120	-0.0225613	-0.00127707	-0.0414786	0.0012362	0.262906	0.155509	0.0233621	0.0194388	0.019547
C4H6orf136	-0.0179693	0.00231616	-0.0326035	0.0207609	0.1007	0.0750781	0.039577	0.0293715	0.0242465
C4H6orf226	-0.0284546	0.00950383	-0.0488474	0.0579438	0.0854085	0.342342	0.0375041	0.0272414	0.0257884
C4H6orf47	-0.0148692	0.00993727	-0.0266683	0.0385771	0.384214	0.371049	0.0149	0.0152371	0.0142725
C4H6orf52	-0.00976377	0.00336101	-0.0125822	0.0111949	0.197103	0.503971	0.0235422	0.0203064	0.0175426
C4H6orf62	0.00778106	0.0119039	0.0337255	0.024222	0.275158	0.332435	0.112284	0.107107	0.110911
C4H6orf89	-0.0245854	0.00379733	-0.017238	0.0173836	0.164338	0.210754	0.101925	0.0766194	0.0804767
C5	0.00266851	-0.0064221	0.0528278	-0.208178	0.544662	0.266533	0.00151409	0.00289084	0.0031329
C5H17orf49	-0.0266483	0.00869078	-0.104825	0.0726766	0.178489	0.285803	0.020353	0.0159664	0.0203932
C5H17orf50	-0.0233956	0.002823	-0.0530019	0.0136493	0.124735	0.423364	0.0304847	0.0282806	0.0273946
C5H17orf58	-0.0155509	0.0141825	0.0177305	0.0524922	0.15466	0.186351	0.0448412	0.0289084	0.0331738
C5H17orf62	-0.0219726	0.00102874	-0.0690158	0.013493	0.256828	0.503441	0.0230009	0.0188451	0.0228718
C5H17orf67	-0.0120836	-0.0112178	-0.109424	-0.246556	0.412133	0.532132	0.00197361	0.000650279	0.000327664
C5H17orf75	-0.0104859	0.00871837	0.00508039	0.063254	0.32398	0.566226	0.0052818	0.0033625	0.00461142
C5H17orf80	-0.01877	-0.00955333	-0.0395682	-0.0564333	0.309916	0.29824	0.0161089	0.0115313	0.0150954
C5H17orf97	-0.0184152	0.00495357	-0.0651461	0.0291001	0.258663	0.456346	0.00958353	0.0053851	0.00588291
C5H20orf194	-0.0279332	-0.0140901	-0.0415854	-0.0543655	0.159056	0.200805	0.0458392	0.0336538	0.0378714
C5H20orf204	-0.013161	-0.0183705	-0.0332349	-0.105866	0.371561	0.304248	0.0121029	0.00932689	0.00689084
C5H20orf27	-0.0189811	-0.0312942	-0.00684889	-0.0847262	0.0680092	0.0486076	0.0594037	0.0498483	0.0443913
C5H20orf96	0.00570939	0.00290108	0.020737	0.0389821	0.41105	0.399726	0.000902651	0.00158782	0.00179663
C6H15orf40	-0.01123	0.0017516	-0.0568955	0.0365749	0.271074	0.303852	0.0106259	0.00738611	0.00660481
C6H2orf69	-0.00795366	-0.0140027	0.0269164	-0.0545012	0.356498	0.153691	0.0247247	0.0152442	0.0160996
C6H2orf72	-0.00367471	0.0153613	0.0421897	0.0607653	0.422861	0.294085	0.0251997	0.0303984	0.0247969
C6H2orf76	-0.0275811	0.00644774	-0.0643681	0.042305	0.138768	0.222305	0.0157907	0.0113964	0.0121669
C6H2orf80	-0.0398266	0.0291316	-0.0544608	0.0739747	0.00834697	0.0486244	0.0767015	0.0338968	0.0344725
C6H2orf88	-0.0091992	-0.00100503	-0.050501	0.018504	0.328627	0.404991	0.0048088	0.00475985	0.00805108
C7	-0.00558555	0.00349097	-0.00223685	0.0624952	0.590177	0.305085	0.00270193	0.00362033	0.00463745
C7H1orf109	-0.00493658	0.00426828	-0.0153316	0.018555	0.383476	0.304794	0.00955499	0.00712265	0.00704429
C7H1orf122	-0.028018	0.00552558	-0.0158613	0.0159017	0.063865	0.108976	0.123052	0.105074	0.104976
C7H1orf141	-0.00101965	-0.00132058	0.0819975	-0.0430068	0.459196	0.348115	0.00183622	0.00119034	0.00417263
C7H1orf146	-0.00810453	-0.0126368	-0.083045	-0.230907	0.542697	0.231631	0.002254	0.0014397	0.000855205
C7H1orf159	-0.00563119	-0.00742293	0.0272747	-0.0507539	0.22612	0.351969	0.00447305	0.00504232	0.00553666
C7H1orf174	-0.0321063	0.00190183	-0.0598321	0.0017849	0.0255206	0.148029	0.0528341	0.0389737	0.0362714
C7H1orf194	0.000182683	0.0120585	0.0886591	0.223447	0.544126	0.130839	0.00433661	0.00334076	0.0153931
C7H1orf210	0.0105823	0.00871564	0.206191	0.12699	0.28587	0.477385	0.00272283	0.00317228	0.00554644
C7H1orf216	-0.0337904	-0.0232639	-0.0462349	-0.0468114	0.020806	0.146816	0.0762164	0.0570181	0.0505011
C7H1orf50	-0.00289843	-0.000482955	0.0201343	0.0305727	0.413885	0.386832	0.00775992	0.00668633	0.00609435
C7H1orf52	-0.0570918	0.00392519	-0.0852216	0.00781193	0.00234684	0.325744	0.0815673	0.0450364	0.0463258
C7H1orf86	0.00251247	0.0152297	0.0382929	0.0999521	0.351143	0.260215	0.00944626	0.0103535	0.0107203
C8H7orf25	-0.0141107	-0.00611322	-0.0156987	-0.0245936	0.246536	0.368414	0.0252254	0.0173134	0.0166432
C8H7orf31	-0.00755785	0.00418965	0.00315663	0.00132368	0.327674	0.638252	0.00752968	0.00514827	0.00689512
C9H12orf29	-0.0196669	0.00800787	-0.110093	0.0423516	0.230169	0.302164	0.0111381	0.00952411	0.00836241
C9H12orf4	-0.0259336	-0.00456285	-0.0372882	-0.0152183	0.120999	0.382101	0.0188685	0.0123735	0.0144552
C9H12orf42	-0.00806937	-0.0045222	-0.0930138	-0.120447	0.223132	0.402469	0.00176398	0.00103513	0.0011477
C9H12orf43	-0.0140694	0.00750715	-0.0142967	0.0744053	0.185793	0.241485	0.0175221	0.0122611	0.0125004
C9H12orf45	-0.0540611	-0.010207	-0.140505	-0.0276333	0.0070028	0.281261	0.0535408	0.0371679	0.0366367
C9H12orf56	-0.016068	-0.00515933	-0.0053154	-0.0245894	0.30179	0.352705	0.0277465	0.0214257	0.0201784
C9H12orf57	-0.0294192	0.00209676	-0.0301198	0.015594	0.0446333	0.107908	0.184368	0.160433	0.140667
C9H12orf65	-0.0498036	0.0147103	-0.136693	0.0666522	0.0144156	0.16246	0.0343429	0.021606	0.0185286
C9H12orf66	-0.0179809	-0.00966923	-0.117122	-0.0916252	0.296693	0.297099	0.00788018	0.0064425	0.00731175
C9H12orf73	-0.017167	0.00853169	-0.0200649	0.0567908	0.213857	0.408119	0.0373629	0.0302309	0.0291519
C9H12orf75	-0.023697	-0.00479405	-0.0533497	-0.0181713	0.0754484	0.128506	0.029766	0.0145355	0.0145423
C9orf72	-0.0114098	0.0011016	-0.0496914	0.0267727	0.198764	0.245378	0.0102567	0.0096128	0.0133082
CA10	-0.000583427	0.029101	0.0411549	0.102691	0.551144	0.0641745	0.0341257	0.0471161	0.0338551
CA11	-0.0408929	-0.0138136	-0.0377044	-0.0171149	0.0305915	0.0866467	0.139836	0.15103	0.115356
CA12	-0.0725102	0.0728339	-0.169141	0.192631	0.000167502	0.000581524	0.0667901	0.0203847	0.0153758
CA14	0.0195739	0.00417848	0.157584	0.0841779	0.15167	0.442526	0.00826288	0.00890772	0.0175617
CA2	0.0288271	-0.00696172	0.112756	-0.0129346	0.0716376	0.131746	0.0806225	0.0684693	0.129251
CA4	-0.0420732	0.0762509	-0.0815342	0.21331	0.0355295	0.000237271	0.0640906	0.0403765	0.0350055
CA5A	-0.0246411	0.000833757	-0.0638441	0.00652608	0.162105	0.361375	0.0162854	0.0111968	0.00957721
CA5B	0.00144462	-0.0066811	0.0257673	-0.0649029	0.642732	0.505357	0.00200711	0.0026408	0.00334012
CA7	-0.0327724	0.00313924	-0.116211	0.0163989	0.039485	0.384824	0.0159593	0.00806679	0.00790676
CA8	-0.0150899	-0.00399064	-0.0757963	-0.0238042	0.404482	0.305277	0.00376463	0.00595075	0.00286215
CA9	0.00196571	-0.0134263	0.0745938	-0.245153	0.366437	0.218896	0.00196627	0.00194256	0.00162883
CAAP1	-0.0215132	0.0144909	-0.136779	0.09426	0.296445	0.295168	0.00800159	0.00504311	0.0063883
CAB39	-0.00891465	-0.00487994	0.0196031	-0.011755	0.284258	0.229659	0.0916613	0.062108	0.0721906
CAB39L	-0.026851	0.0102092	-0.0681545	0.0316003	0.140297	0.211858	0.0321822	0.022325	0.0215503
CABCOCO1	-0.00192605	0.00500636	0.0142825	0.0181437	0.374289	0.529583	0.00516137	0.00229691	0.00276452
CABIN1	-0.0225908	-0.00941672	-0.0581721	-0.0405418	0.064986	0.159858	0.0343052	0.0250074	0.0278755
CABLES1	0.00203166	0.00406698	0.0777599	0.0217201	0.490662	0.276084	0.0255956	0.0422938	0.0293623
CABLES2	-0.00830935	-0.00109411	-0.0141784	-0.0439736	0.418308	0.475052	0.00696277	0.00487909	0.00511128
CABP1	-0.0414317	0.0565289	-0.0348388	0.0719425	0.0206763	0.00350927	0.287942	0.21007	0.172203
CABP7	-0.0259979	0.049043	-0.0445478	0.14253	0.118866	0.0128078	0.0588651	0.0404062	0.0309502
CABYR	-0.0103765	-0.000442582	0.014065	-0.0687056	0.461377	0.222898	0.0049416	0.00485776	0.00614663
CACFD1	-0.0170227	-0.00550453	-0.0359273	-0.0283943	0.311377	0.295574	0.0182971	0.0141627	0.0139376
CACHD1	-0.0494228	-0.00207869	-0.0676389	-0.00182521	0.00197497	0.185673	0.0963605	0.05331	0.0592494
CACNA1A	-0.0413699	-0.00377444	-0.0704019	-0.0104672	0.020711	0.274153	0.0661827	0.0543979	0.0525636
CACNA1B	-0.0405232	-0.0310359	-0.0853008	-0.118171	0.0279595	0.100871	0.0451841	0.0332566	0.0279691
CACNA1C	-0.0146823	-0.036036	-0.0267165	-0.146486	0.101623	0.0676994	0.031765	0.0297115	0.0223131
CACNA1D	-0.0197215	-0.0101255	-0.0289151	-0.0420394	0.144883	0.317716	0.041762	0.0303689	0.026161
CACNA1E	-0.0188201	-0.020772	-0.043102	-0.082075	0.0923102	0.283255	0.0400959	0.0127448	0.0143759
CACNA1F	-0.0162724	-0.00517834	-0.0773513	-0.0486291	0.189894	0.451932	0.00749171	0.0062158	0.00536279
CACNA1G	-0.0107543	-0.0112513	0.0175849	-0.0647453	0.293267	0.242713	0.0121007	0.0110135	0.00950552
CACNA1H	-0.0189873	-0.0202422	-0.0180718	-0.0868759	0.0788454	0.275223	0.0316592	0.0192988	0.0169909
CACNA1I	-0.0151463	-0.00231786	-0.0307173	0.0098169	0.279424	0.506226	0.0198374	0.0213242	0.0168448
CACNA2D1	-0.0764616	-0.00682809	-0.0980934	-0.0193984	3.83211e-05	0.426284	0.179185	0.0721309	0.0650179
CACNA2D2	-0.00949392	0.00216117	0.0247421	0.00223621	0.337573	0.343324	0.0157249	0.0144241	0.017974
CACNA2D3	-0.0136047	-0.0297138	0.00331621	-0.113493	0.200936	0.098853	0.0531954	0.0348675	0.032033
CACNA2D4	-0.0039576	0.00427644	-0.0201106	0.128632	0.529306	0.513186	0.00188554	0.00219334	0.00179458
CACNB1	-0.0300852	0.00227259	-0.0325073	0.00706784	0.0705848	0.118244	0.0649451	0.0427761	0.0340409
CACNB2	-0.012775	0.0118228	-0.0163384	0.0542181	0.171746	0.290607	0.0711223	0.0445257	0.0400947
CACNB3	-0.0471582	0.00170357	-0.0783733	0.00281546	0.00696168	0.211576	0.0792421	0.0673534	0.0513589
CACNB4	0.014519	0.022295	0.0998945	0.0561444	0.399775	0.160427	0.0583172	0.0543425	0.0581678
CACNG2	-0.000952474	0.000501405	0.0292818	-0.0675687	0.291158	0.247641	0.00564269	0.00833415	0.00793367
CACNG3	-0.0789544	0.00124829	-0.119792	0.00494044	8.39697e-05	0.21074	0.128277	0.0739227	0.0611207
CACNG4	0.00156006	0.0121906	0.0541826	0.0980012	0.366573	0.375665	0.00234425	0.00323896	0.00438633
CACNG5	0.00355501	0.0141374	0.0775383	0.0974547	0.369012	0.21889	0.00666405	0.00996535	0.00810782
CACNG7	3.75362e-05	-0.00177882	0.0574249	-0.0177852	0.35687	0.528135	0.00994192	0.0104863	0.011993
CACNG8	-0.0264886	0.0228011	-0.0735726	0.0862635	0.127775	0.140084	0.0389276	0.0172374	0.0175333
CACTIN	-0.00366148	-0.00219187	0.00960328	0.0259309	0.437957	0.342151	0.0103995	0.00909641	0.0094335
CACUL1	-0.0190334	-0.0107661	-0.0383483	-0.0306377	0.269495	0.333396	0.0346354	0.0234395	0.0255158
CACYBP	-0.0475869	-0.0292437	-0.0415247	-0.0313889	0.000520075	0.0303787	0.24453	0.144682	0.155257
CAD	0.000823329	-0.00808253	0.0221081	-0.0567721	0.47485	0.281077	0.0042686	0.00499785	0.006179
CADM1	-0.0465418	-0.0663474	-0.0386702	-0.10155	0.000333208	0.00184065	0.227144	0.148194	0.134614
CADM2	-0.0381491	0.0482049	-0.0345308	0.0656587	0.0234317	0.00908169	0.348667	0.253147	0.236744
CADM3	-0.066478	-0.000939684	-0.0710716	-0.00358626	0.000357348	0.361227	0.19248	0.128427	0.114318
CADM4	0.021201	0.0151299	0.101886	0.0386741	0.287846	0.194862	0.0699507	0.0823874	0.0999196
CADPS	-0.0511469	-0.0511741	-0.0512348	-0.0695991	0.00150098	0.00709452	0.226844	0.134553	0.123671
CADPS2	-0.0275042	0.0336842	-0.0241993	0.0623083	0.00596093	0.0315122	0.115944	0.0515108	0.0574236
CAJA-DMA	-0.00182249	-0.00302354	-1.46692e-06	-0.0526694	0.619336	0.60569	0.00322753	0.00184281	0.00232796
CAJA-DMB	-0.0157597	-0.0155788	-0.0904711	-0.0960661	0.300407	0.111761	0.00718093	0.00332902	0.00482042
CAJA-DRA	-0.00341663	0.0109934	0.034772	0.148062	0.407858	0.284171	0.00275266	0.00331347	0.00233411
CAJA-DRB1	0.00489723	0.00877396	0.119565	0.273654	0.432508	0.181554	0.00162939	0.00218439	0.00223577
CAJA-E	0.000866997	0.00461681	0.0644468	0.0200558	0.405383	0.218453	0.0103368	0.0156819	0.0147114
CALB1	-0.073925	-0.064205	-0.0895304	-0.0947043	3.84676e-06	0.0010589	0.170515	0.064976	0.0550199
CALB2	-0.011152	-0.0168084	-0.0124727	-0.0655287	0.41132	0.106364	0.0328416	0.0531229	0.0392226
CALCA	0.0645896	0.0464485	0.0764919	0.0562461	0.000123667	0.00383356	0.382854	0.485411	0.531864
CALCB	-0.00181229	0.0049301	0.0389974	0.136555	0.603673	0.472819	0.00327002	0.00350594	0.00542178
CALCOCO1	-0.0178268	-0.00974397	-0.0214171	-0.0168352	0.0876769	0.283093	0.0270781	0.0181733	0.018393
CALCOCO2	-0.0216887	5.71763e-05	-0.0313622	-0.00951377	0.171814	0.190301	0.0259185	0.0193916	0.0183492
CALCRL	-0.000709091	0.00105985	0.061647	0.040056	0.181079	0.536208	0.00372886	0.00520054	0.00432953
CALD1	-0.0341699	0.028618	-0.0765248	0.0958829	0.0587209	0.134104	0.0341163	0.026584	0.0239253
CALHM2	-0.00136148	-0.00166788	0.0830101	-0.0485439	0.426501	0.209187	0.00555332	0.00639968	0.0043273
CALM1	-0.078319	0.0619455	-0.0235625	0.0189785	9.33268e-05	0.000648014	1.4819	1.19087	1.14621
CALM2	-0.148921	0.0229457	-0.0477888	0.0121628	9.90748e-16	0.000467022	1.37322	0.982703	0.917087
CALM3	-0.027366	0.0168796	-0.0128302	0.02659	0.0194994	0.0316203	0.206023	0.120631	0.129501
CALN1	-0.0554157	-0.0223766	-0.0677646	-0.0468147	0.000743896	0.0315169	0.142015	0.0769821	0.0720839
CALR	-0.0255877	0.0168092	-0.0200622	0.0252703	0.159703	0.235627	0.193043	0.179205	0.17117
CALU	-0.0251972	-0.00799768	-0.0307722	-0.0271869	0.117615	0.18466	0.0626333	0.0435203	0.0417583
CALY	-0.0345404	-0.0720845	-0.0235651	-0.0747732	0.0235207	0.000644706	0.345956	0.292166	0.272837
CAMK1	-0.0367973	0.0217329	-0.033156	0.0394657	0.0375465	0.216793	0.127354	0.111757	0.0921494
CAMK1D	-0.0840709	-0.0109846	-0.113056	-0.0268998	1.48071e-05	0.296848	0.147636	0.0961508	0.0757508
CAMK1G	-0.0461785	-0.00829826	-0.090206	-0.0141254	0.0126981	0.0912561	0.0529131	0.0304235	0.0257855
CAMK2A	-0.0343112	0.0178099	-0.0260237	0.0168483	0.0194232	0.167367	0.42222	0.33679	0.264384
CAMK2B	-0.0663073	0.0372108	-0.0646185	0.0457379	1.33111e-05	0.0173709	0.330562	0.184962	0.151543
CAMK2D	-0.0457534	-0.143498	-0.0834822	-0.357028	0.00683439	7.21594e-12	0.0754329	0.0716607	0.075947
CAMK2G	-0.00871482	-0.0128733	0.0127435	-0.0203531	0.273102	0.114621	0.119697	0.129319	0.120386
CAMK2N1	-0.100021	0.108364	-0.0602135	0.0681179	2.16043e-06	6.16382e-08	0.725149	0.673113	0.612655
CAMK2N2	0.00387594	0.0111142	0.0466103	0.047108	0.442559	0.0695571	0.0488319	0.0596783	0.0499152
CAMK4	-0.0283623	0.00612392	-0.0395636	0.0340337	0.0843394	0.290449	0.0520103	0.0336937	0.0305361
CAMKK1	-0.0661679	-0.0158348	-0.0679725	-0.0143228	0.000218459	0.107215	0.203664	0.143261	0.117809
CAMKK2	-0.0247443	0.0244644	-0.0204618	0.0459962	0.198083	0.0478648	0.103426	0.090288	0.0752805
CAMKMT	-0.00815842	0.00948044	0.0266579	0.0878504	0.472868	0.230474	0.00944377	0.00778677	0.0082019
CAMKV	-0.0721367	-0.0594889	-0.0582834	-0.054433	4.31208e-06	0.00222652	0.39507	0.218305	0.197083
CAMLG	-0.0248124	0.011715	-0.0346884	0.0366957	0.132851	0.20672	0.0474433	0.0334965	0.0334504
CAMP	0.00657473	0.0045873	0.154029	0.0709368	0.514562	0.370827	0.00299141	0.00304616	0.00187493
CAMSAP1	-0.0332493	-0.00642645	-0.0418463	0.00509841	0.0561641	0.160283	0.0612382	0.0431793	0.0434064
CAMSAP2	-0.0461705	-0.0172477	-0.0440047	-0.0252179	0.00695631	0.120849	0.143803	0.0915645	0.0927301
CAMSAP3	-0.00305054	-0.00204093	0.0343105	-0.0486574	0.253421	0.20876	0.0166631	0.0142628	0.0116291
CAMTA1	-0.00762551	0.00578625	0.0194015	0.00363187	0.301515	0.235232	0.16521	0.151069	0.155573
CAMTA2	-0.0283365	0.0199354	-0.0421613	0.0498602	0.0659147	0.223362	0.0723435	0.069413	0.0578317
CAND1	-0.0265499	-0.00423829	-0.0257274	-0.0251619	0.0454373	0.566352	0.0533433	0.0362972	0.0388111
CAND2	-0.0158465	-0.000752788	-0.0569794	0.0120106	0.366553	0.47058	0.00720849	0.00449611	0.00552033
CANT1	-0.0190627	-0.00901721	-0.037732	-0.0377477	0.306111	0.248975	0.0104101	0.00852532	0.00785549
CANX	-0.01801	-0.0287899	0.003986	-0.0516686	0.257016	0.0548843	0.14862	0.122866	0.12811
CAP1	-0.0156748	-0.0499524	-0.000293183	-0.108273	0.143121	0.00778198	0.0864243	0.0534668	0.0639751
CAP2	-0.0371074	0.00611928	-0.0237685	0.00842614	0.00254569	0.178357	0.356145	0.186847	0.184903
CAPG	0.0158569	0.00789426	0.147966	0.0550036	0.266383	0.417854	0.0103293	0.0152007	0.0188957
CAPN1	-0.0108985	-0.0192961	0.0191036	-0.109807	0.27849	0.141169	0.0277375	0.0259354	0.0240019
CAPN10	-0.011151	-0.0032443	0.00406672	-0.0218603	0.327345	0.37463	0.0239703	0.0243801	0.0197753
CAPN12	0.00797533	-0.00886527	0.203623	-0.243904	0.585629	0.363021	0.00167665	0.00250837	0.00164188
CAPN15	-0.0189249	0.0034387	-0.0681894	0.0373321	0.147922	0.509927	0.0120308	0.0124598	0.0121957
CAPN2	0.00347313	-0.0100424	0.0672787	-0.0341629	0.445569	0.3244	0.0339993	0.0416494	0.059245
CAPN3	-0.0156865	0.00851077	-0.22977	0.133305	0.157959	0.293538	0.00200439	0.00216067	0.00179599
CAPN5	-0.00864202	-0.00764719	-0.00938076	-0.0629575	0.233128	0.358618	0.0117405	0.0105139	0.00955168
CAPN7	-0.0135208	0.00707182	-0.0305128	0.064336	0.219058	0.267122	0.018743	0.012928	0.0146677
CAPNS1	-0.0524951	-0.0127729	-0.043003	-0.00951168	0.00638992	0.0654222	0.302557	0.226329	0.23726
CAPRIN1	-0.0220791	-0.00531074	-0.0265722	-0.000246539	0.111472	0.230131	0.0788535	0.0576706	0.056129
CAPRIN2	-0.0215609	-0.00265937	-0.037446	-0.0154155	0.155915	0.498735	0.0244983	0.0137247	0.0164254
CAPS	0.0304835	0.0795735	0.159636	0.451576	0.0128024	1.11122e-07	0.0265553	0.0205443	0.125588
CAPS2	-0.00257937	0.00184109	-0.00168416	0.0210438	0.344475	0.254112	0.00118438	0.000869035	0.00225812
CAPSL	0.00724741	0.0219052	0.164561	0.312483	0.362197	0.137891	0.00251273	0.00184315	0.0115937
CAPZA1	-0.0277979	0.000844171	-0.0470544	0.00766619	0.166023	0.286827	0.0433793	0.0355969	0.0383458
CAPZA2	-0.0670275	0.0175164	-0.0694636	0.0239074	0.000487842	0.11317	0.19364	0.107891	0.107476
CAPZB	-0.0450801	0.00593695	-0.0374595	0.0128464	0.00209776	0.0825781	0.163306	0.114764	0.116365
CARD11	0.0158216	-0.00453647	0.387314	-0.179099	0.273444	0.490661	0.00117493	0.00134233	0.00243167
CARD18	-0.0501418	-0.00494187	-0.21374	-0.0159505	0.0062608	0.104383	0.0129947	0.0056225	0.00402925
CARD19	-0.0100224	-0.00399289	-0.0461451	0.0364681	0.454951	0.42648	0.00776299	0.00731197	0.00676492
CARF	-6.76224e-06	-0.00212932	0.0477651	-0.0290267	0.311236	0.313428	0.0112905	0.00792615	0.0103236
CARHSP1	0.00399856	-0.0126407	0.070825	-0.0788526	0.560711	0.341063	0.0100329	0.0136904	0.0127918
CARM1	-0.0228667	0.0105425	-0.0721544	0.0345111	0.213596	0.322534	0.0332939	0.0227294	0.0204509
CARMIL1	0.0113334	-0.0116232	0.104041	-0.0372524	0.344269	0.2337	0.0219117	0.0328677	0.0292812
CARMIL2	-0.0398921	0.0199461	-0.0457987	0.0555537	0.0145028	0.0833724	0.0814417	0.045389	0.0406775
CARMIL3	-0.0154378	-0.000345528	-0.163247	-0.00140006	0.397867	0.417092	0.0063664	0.00761078	0.00629751
CARNMT1	-0.0149296	0.0121062	-0.0378728	0.0672319	0.298024	0.254514	0.0127433	0.0109282	0.00985189
CARNS1	0.0216297	0.0130958	0.239226	0.0958047	0.0787851	0.287857	0.00689507	0.00690045	0.0203135
CARS1	-0.0363915	-0.00244909	-0.082135	0.00532756	0.0649229	0.337836	0.043785	0.0351898	0.0312694
CARS2	-0.0164032	-0.0047353	-0.0304395	-0.00618407	0.169723	0.21297	0.0195803	0.0191504	0.0175956
CARTPT	-0.0158364	-0.0903955	0.0142556	-0.371882	0.0237705	9.88123e-09	0.0319057	0.0224767	0.0143811
CASC3	-0.00747159	0.00665006	0.0433625	0.00869188	0.240764	0.411483	0.0309485	0.0265421	0.0263028
CASD1	-0.0205807	-0.0293856	-0.00291235	-0.0741617	0.169363	0.0511783	0.079454	0.0537346	0.0532312
CASK	-0.0129443	-0.02602	0.000738504	-0.0703102	0.123724	0.129053	0.0507007	0.0417642	0.0420609
CASKIN1	0.00227171	0.00494139	0.0965742	0.0550939	0.370238	0.426336	0.00133473	0.00192207	0.00156441
CASKIN2	0.00709048	0.00850919	0.111919	0.0638233	0.429721	0.340683	0.0124384	0.0165219	0.0184017
CASP2	-0.00274643	-0.00645705	0.00864454	-0.0525647	0.552267	0.432298	0.00617533	0.0049938	0.00561439
CASP3	0.000748032	0.0126886	0.0722221	0.0403189	0.270379	0.240026	0.012512	0.0117335	0.0126858
CASP7	-0.0145318	0.00551574	-0.0881441	0.02689	0.31887	0.533806	0.00520043	0.00368095	0.00437916
CASP8AP2	-0.0174993	0.01024	-0.0407136	0.0544715	0.190675	0.217578	0.0161341	0.0103084	0.0123972
CASP9	-0.0214455	0.00768452	-0.0555081	0.0686438	0.22889	0.523271	0.0224185	0.0153845	0.0166974
CASQ2	-0.00290743	0.00270377	-0.0115746	0.0447438	0.289712	0.291404	0.00204124	0.00394323	0.00556229
CAST	-0.00071775	-0.0106866	-0.0106404	-0.0902018	0.34674	0.373379	0.0109336	0.00731176	0.0122102
CASTOR1	-0.0151171	0.0135166	-0.073325	0.11376	0.211993	0.147874	0.00532825	0.0058025	0.00486647
CASTOR2	6.87232e-06	0.000767814	0.07124	-0.031449	0.484247	0.295068	0.00256025	0.00188245	0.00101444
CAT	0.0173455	0.0141997	0.183311	0.195531	0.345049	0.117733	0.00617783	0.00781587	0.0150679
CATIP	0.0103224	0.0035464	0.288759	0.040519	0.475018	0.357143	0.00133328	0.001791	0.00431323
CATSPER2	-0.0257589	-0.00580374	-0.0763848	-0.00477221	0.103074	0.458393	0.0269582	0.0153453	0.0198757
CATSPER3	0.00101018	-0.00380478	0.0779357	-0.0126538	0.229687	0.285861	0.00325808	0.00371918	0.00333808
CATSPERD	-0.00789375	0.00462228	-0.0206975	0.00753775	0.230438	0.243913	0.0012503	0.00102095	0.00095316
CATSPERE	0.00612751	-0.0109072	0.125491	-0.374476	0.401839	0.213499	0.00115772	0.00118376	0.00318924
CATSPERG	-0.00767328	-0.011532	-0.0682832	-0.126118	0.379292	0.460677	0.00286075	0.00319442	0.00271061
CATSPERZ	-0.0224829	0.000974482	-0.0541763	0.0498971	0.188306	0.33176	0.021342	0.0203616	0.0176868
CAV1	0.00390756	0.00507067	0.0555742	0.0738149	0.260449	0.413207	0.00281552	0.00471436	0.00925637
CAV2	-0.0134245	0.0116042	-0.0538409	0.0286445	0.24678	0.372751	0.0139847	0.00965953	0.0140061
CAV3	-0.00455524	0.00736054	0.0707203	0.0711921	0.228796	0.423967	0.0108343	0.00917884	0.0138391
CAVIN1	0.00665525	0.000110013	0.0866511	0.0577629	0.655372	0.364097	0.0094843	0.015414	0.0151765
CAVIN2	-0.00636648	0.00226218	-0.0146883	0.103067	0.358886	0.291674	0.00182888	0.00344511	0.00372063
CAVIN3	-0.00998041	-0.0259982	-0.0102634	-0.0877369	0.393272	0.0789267	0.0193768	0.0217993	0.0186368
CAVIN4	-0.00140776	0.00205377	0.0330698	0.00841497	0.419547	0.401394	0.0016924	0.00130547	0.00365071
CBFA2T2	-0.00679666	0.00546382	-0.00811336	0.0482895	0.330177	0.391437	0.0105989	0.00789472	0.00786248
CBFA2T3	-0.0108957	-0.0142605	-0.0250323	-0.100443	0.372951	0.247143	0.0102538	0.00885389	0.00650805
CBFB	-0.0108521	0.0052215	-0.0016456	0.00402363	0.176029	0.658404	0.0255363	0.0182372	0.0243785
CBL	-0.0181829	-0.00248108	-0.0219841	-0.00906565	0.21319	0.27162	0.0289397	0.0264641	0.0264506
CBLB	-0.00359993	-0.0105357	0.0135677	-0.1055	0.230658	0.12317	0.00793849	0.00644255	0.00761494
CBLL1	-0.0133499	0.00823251	0.0296054	0.0836466	0.258047	0.31769	0.0122937	0.00866017	0.00970223
CBLN1	0.00529049	-0.0229831	0.162224	-0.245408	0.374808	0.276151	0.00259521	0.00276219	0.00432476
CBLN2	-0.0118688	-0.00746556	-0.0182839	-0.00998685	0.49197	0.257578	0.00958498	0.0127739	0.0122255
CBLN3	0.00149013	-0.0114409	0.0714683	-0.243522	0.274693	0.288785	0.00141205	0.00129606	0.000730428
CBLN4	0.00290426	-0.022513	0.0770702	-0.133769	0.351792	0.216629	0.0163466	0.0118541	0.015508
CBR1	-0.0164474	-6.40625e-05	-0.000692614	0.0203122	0.148339	0.171342	0.075044	0.0705062	0.07646
CBR3	-0.00584582	-0.00324203	0.0217051	-0.0666679	0.318952	0.537274	0.00586099	0.00430055	0.00705515
CBR4	-0.00220144	-0.00172679	0.0029279	-0.00762856	0.222265	0.359533	0.00826765	0.00670529	0.00707084
CBS	0.00738448	0.00108968	0.098275	0.00164738	0.381867	0.32271	0.00459301	0.00844442	0.00773631
CBWD1	0.00172847	0.010818	0.0389614	0.110268	0.468862	0.538975	0.00290657	0.00248631	0.00224876
CBX1	-0.0238918	0.0103276	-0.0249767	0.0342974	0.127291	0.144159	0.0728678	0.0524304	0.0534697
CBX3	-0.0175661	-0.0122213	-0.0202462	-0.0270224	0.122943	0.167247	0.0702712	0.0515599	0.0570178
CBX4	-0.0165107	-0.0157666	-0.00926607	-0.0476463	0.148149	0.115964	0.0401158	0.0315959	0.035012
CBX5	-0.00347676	-0.00126019	0.0188017	0.00152948	0.442605	0.372818	0.0185939	0.0159336	0.0202228
CBX6	-0.0339874	-0.00112097	-0.0294921	0.00400351	0.0971254	0.189724	0.206149	0.208414	0.157478
CBX7	-0.00605545	-0.00509863	0.00740497	-0.0106448	0.434078	0.355764	0.0371174	0.0410618	0.0383025
CBX8	0.00874384	-0.00151043	0.220463	-0.0844646	0.256935	0.425415	0.00146082	0.00138026	0.00151378
CBY1	-0.0290017	0.00683253	-0.0979314	0.022768	0.138564	0.549624	0.0220801	0.0173721	0.020839
CC2D1A	-0.00713652	-0.000597823	0.0216681	0.0304758	0.255783	0.339808	0.0319954	0.0274865	0.0256154
CC2D1B	-0.00461052	0.00560855	0.028	0.0666303	0.517131	0.287717	0.0107204	0.0096138	0.00999688
CC2D2A	-0.00885912	-0.0203448	0.00925935	-0.126265	0.321229	0.263582	0.0130206	0.00911151	0.00928269
CCAR1	-0.0111766	-0.010137	0.00895356	-0.034395	0.22001	0.215284	0.0436332	0.0345078	0.0423967
CCAR2	-0.0210669	0.00494009	-0.0231049	-0.0020906	0.160734	0.258493	0.0400447	0.0308818	0.0323098
CCBE1	-0.0329273	-0.00350176	-0.0615475	-0.013142	0.0448831	0.407888	0.0376535	0.0120675	0.0138626
CCDC102A	-0.0013015	-0.00661405	-0.049728	-0.147961	0.618398	0.434604	0.000869451	0.00158785	0.00277633
CCDC102B	-0.00554091	-0.00818949	0.0360868	-0.113836	0.278614	0.298426	0.00519731	0.00349449	0.00381237
CCDC103	-0.0136718	0.000814301	-0.139953	0.0388303	0.258368	0.493778	0.00605346	0.00445857	0.00608101
CCDC106	-0.0114635	-0.00753355	-0.00720919	-0.0327764	0.248292	0.393039	0.0248693	0.0198203	0.0147518
CCDC107	-0.0160298	0.00234185	-0.0071359	0.00859708	0.403124	0.332618	0.012877	0.0153944	0.0164338
CCDC110	-0.0108673	0.00221626	-0.049925	0.0183876	0.384385	0.438553	0.00462086	0.00546955	0.00617616
CCDC112	-0.0410707	-0.00166638	-0.107904	-0.000600885	0.0155118	0.418987	0.0307299	0.01308	0.0154715
CCDC115	-0.0291949	-0.0095768	-0.0645957	-0.0175201	0.115028	0.0968	0.0600715	0.043318	0.0465654
CCDC116	-0.00363995	-0.00783325	0.076811	-0.213713	0.540519	0.381264	0.00109531	0.000965074	0.000725839
CCDC117	-0.00212245	0.00616462	0.0108135	0.0557124	0.41944	0.140276	0.0143875	0.0110005	0.0101241
CCDC12	-0.0167586	0.00399521	-0.0067873	0.00461085	0.221093	0.373782	0.0456583	0.0363259	0.0375898
CCDC120	-0.00034079	-0.00395394	0.042628	-0.0713651	0.319078	0.411803	0.00415236	0.00415533	0.00385726
CCDC121	-0.00142547	0.00547132	0.0180401	0.100612	0.426927	0.485387	0.00368773	0.00373168	0.00423967
CCDC122	-0.0045298	0.00178771	0.0176138	0.0535025	0.69635	0.555437	0.00189387	0.000673467	0.00154893
CCDC124	-0.0369983	-0.0092589	-0.0346459	-0.022779	0.0298831	0.0938367	0.0800318	0.0655471	0.0703748
CCDC125	0.0039128	-0.00681759	0.11537	-0.139822	0.596996	0.230912	0.00405977	0.00419968	0.00485823
CCDC126	-0.0171263	0.00262121	-0.0730379	0.0533626	0.210253	0.375514	0.0107099	0.00807158	0.0090275
CCDC127	-0.0250665	0.000892458	-0.111051	0.0419344	0.224081	0.441849	0.0103166	0.00782703	0.00713199
CCDC13	0.0168123	-0.00836956	0.195371	-0.0192944	0.259196	0.522123	0.00762911	0.00772349	0.00960359
CCDC130	-0.0161423	0.004749	-0.0543138	0.00891382	0.239802	0.315902	0.0122249	0.011487	0.00954191
CCDC134	-0.00766762	-0.00250981	-0.141469	0.0336074	0.646054	0.597725	0.00359293	0.00300827	0.00479321
CCDC136	-0.0127796	-0.00243405	0.00230898	0.00377596	0.460067	0.33757	0.0480879	0.0517333	0.0489493
CCDC137	0.000237733	0.0132209	0.0510531	0.122202	0.381271	0.367473	0.0114149	0.0113169	0.01063
CCDC138	-0.00482826	-0.000106552	-0.0467976	-0.023681	0.369771	0.259029	0.00191324	0.00182748	0.003855
CCDC14	-0.0223073	0.00671521	-0.169354	0.0457173	0.188479	0.343667	0.00463828	0.00353187	0.00312516
CCDC142	-0.00435052	0.00346456	0.0263334	0.0133197	0.275904	0.282424	0.0469036	0.0495096	0.049725
CCDC146	0.00801519	0.00106103	0.0728203	0.0145005	0.29174	0.221403	0.00856163	0.00390797	0.0104556
CCDC148	-0.00184146	-0.00446967	0.0299667	-0.0452845	0.350043	0.490576	0.0115719	0.00633542	0.00996309
CCDC149	-0.00274482	-0.00257651	0.0390137	-0.00600859	0.463001	0.125218	0.0186071	0.0213389	0.0203177
CCDC15	-0.00986784	-0.00583878	-0.0630701	-0.179115	0.473955	0.299935	0.0018027	0.00189659	0.00413207
CCDC151	0.00422489	-0.00728857	0.154169	-0.102657	0.477307	0.279646	0.00323342	0.00417208	0.00594372
CCDC157	-0.0129795	-0.00913225	-0.0571635	-0.0680611	0.335601	0.512486	0.00836581	0.005406	0.00539711
CCDC158	-0.00569471	-0.00335956	-0.0209245	0.0138609	0.460172	0.481055	0.00605632	0.00470773	0.00901799
CCDC160	-0.0133915	0.00303387	-0.0586373	0.0674436	0.298782	0.360862	0.0025834	0.00173659	0.0024755
CCDC166	-0.0100715	-0.0117543	-0.115049	-0.139552	0.313952	0.377254	0.00220385	0.00199183	0.000987473
CCDC167	-0.0381785	0.00319866	-0.140926	0.0573169	0.0411535	0.102452	0.0246975	0.0171448	0.0191961
CCDC17	0.00237794	-0.0160117	0.089345	-0.247579	0.318519	0.189177	0.00266233	0.00310815	0.00573002
CCDC170	-0.0129474	0.00474587	-0.144974	0.14712	0.319405	0.299951	0.00125048	0.00121305	0.0060064
CCDC171	0.00218291	-0.0116127	0.0909433	-0.0730658	0.353968	0.399858	0.00443079	0.00539109	0.00756669
CCDC173	-0.0019441	0.00744017	0.0186811	0.0907638	0.242074	0.295709	0.00650181	0.00569386	0.0125743
CCDC174	-0.0159706	-0.0191473	-0.0578587	-0.0629034	0.404234	0.2293	0.011414	0.00940133	0.00855901
CCDC175	-0.0171258	-0.0107871	-0.051762	-0.111947	0.292569	0.383841	0.00888438	0.0054352	0.009006
CCDC177	-0.00644759	-0.0087749	0.0499162	-0.185532	0.536022	0.448568	0.00163989	0.00143765	0.000929241
CCDC178	0.00040417	0.000887317	0.0907143	0.0277818	0.265212	0.343775	0.00192394	0.000756792	0.000408717
CCDC18	-0.0107821	0.016973	-0.0720658	0.135916	0.323427	0.297905	0.00688726	0.00535549	0.00568529
CCDC180	0.00463443	0.00372569	0.187546	0.0437254	0.247303	0.317543	0.00190011	0.00146374	0.00539438
CCDC181	-0.016225	-0.00973702	-0.0152248	-0.0267114	0.153968	0.378801	0.0191398	0.0124328	0.0137096
CCDC183	-0.00585117	-0.0151494	-0.101181	-0.326977	0.393112	0.260996	0.000949209	0.00133406	0.00172728
CCDC184	-0.0117619	-0.0103499	0.0106297	-0.0415259	0.262806	0.281223	0.043741	0.0358513	0.0318109
CCDC186	-0.00766394	0.00703498	0.0258995	0.0400318	0.231824	0.339423	0.0267754	0.0151043	0.0155459
CCDC189	-0.0308342	0.0143836	-0.119441	0.0860283	0.126051	0.362436	0.0187229	0.0131788	0.0142219
CCDC190	0.00822517	-0.00126908	0.126375	0.0569598	0.462312	0.260003	0.00259488	0.00409193	0.00759961
CCDC191	-0.00255266	0.00801827	0.042349	0.0656296	0.322161	0.21372	0.0121095	0.00899241	0.0121261
CCDC192	-0.0108652	-0.00149119	-0.129521	-0.0176274	0.299567	0.34006	0.00220411	0.00206324	0.00183907
CCDC22	-0.0292055	0.00788768	-0.0583614	0.011465	0.0570987	0.360483	0.0363182	0.0318792	0.0300735
CCDC24	-0.00724126	-0.00799879	-0.0220712	-0.0951203	0.29457	0.469086	0.0089122	0.00881706	0.00920072
CCDC25	-0.0422045	0.0196043	-0.0610387	0.0553999	0.0432634	0.117113	0.0683509	0.0391989	0.0359151
CCDC28A	0.00271477	0.00737032	0.0628612	0.0224617	0.142253	0.348089	0.0217409	0.0144293	0.0146061
CCDC28B	-0.0166055	0.000722988	-0.00766587	0.0429718	0.323343	0.376866	0.0154147	0.0157631	0.0147372
CCDC3	0.162593	0.0524977	0.0716583	0.0248263	9.65717e-22	3.18819e-05	0.864971	1.34185	1.22938
CCDC30	-0.0146717	-0.0058639	-0.0120059	-0.0323661	0.161031	0.438359	0.0237071	0.0187146	0.0212834
CCDC32	-0.0174636	-0.0189733	-0.00144602	-0.112447	0.154324	0.238692	0.0222504	0.0133774	0.0132496
CCDC34	-0.021417	-0.00674716	-0.0405748	-0.0210516	0.198817	0.317864	0.0198116	0.0118424	0.0113321
CCDC40	0.000221448	0.00121768	0.0082462	0.0709572	0.454835	0.424767	0.00188522	0.00176714	0.0054567
CCDC43	-0.0111877	0.0178362	0.00217916	0.0918834	0.274745	0.175685	0.0231716	0.017423	0.0194577
CCDC47	-0.0383065	-0.0168169	-0.040775	-0.0272512	0.0259294	0.211122	0.101421	0.0705275	0.0745019
CCDC50	0.0101478	-0.000153051	0.154579	0.0427439	0.476863	0.553514	0.00804435	0.013074	0.0174116
CCDC51	-0.0154842	0.000690391	-0.0255765	0.0173718	0.202708	0.27466	0.0280127	0.0227785	0.020507
CCDC57	-0.0148921	0.00230284	-0.0420566	0.00925534	0.275743	0.457207	0.00764063	0.00463549	0.00519505
CCDC58	-0.0046196	0.00414519	0.0120837	0.0821757	0.142071	0.321072	0.0109443	0.00833052	0.00897496
CCDC59	-0.0135146	0.0151281	-0.000656007	0.114641	0.452053	0.211438	0.0160366	0.0140911	0.0175677
CCDC6	-0.0162459	-0.0102826	0.00796516	-0.0196263	0.213979	0.242977	0.0596285	0.0375028	0.0423245
CCDC61	0.00024993	0.00891484	0.0474485	0.0376102	0.311777	0.26449	0.0142875	0.0157726	0.0161918
CCDC65	-0.0109056	0.000431214	-0.0838265	-0.00917843	0.236216	0.283062	0.00609514	0.00539372	0.00602378
CCDC66	-0.00291226	-0.00661187	0.0384989	-0.0621089	0.448531	0.413375	0.00913412	0.00711261	0.0060023
CCDC7	-0.00231406	-0.00555503	0.0582802	-0.0688321	0.325701	0.263534	0.00519485	0.00663923	0.00762609
CCDC71	-0.00845718	-0.00763357	-0.081663	-0.111295	0.344279	0.276737	0.00341429	0.00180416	0.00194489
CCDC71L	-0.0328198	-0.0195781	-0.114621	-0.077709	0.066069	0.304463	0.0189683	0.0106122	0.00916336
CCDC73	-0.0046755	-0.00448767	-0.0944856	-0.0843062	0.363172	0.453795	0.00204919	0.00271743	0.0018345
CCDC77	0.00288154	0.0109545	0.0831686	0.156726	0.41514	0.428963	0.00192786	0.00167211	0.00152962
CCDC78	-0.00110292	0.0068131	0.0224354	0.0894442	0.246962	0.510678	0.00997071	0.0104329	0.0193907
CCDC8	0.00510524	-0.00832197	-0.0199671	0.0680515	0.364622	0.208669	0.00132761	0.00167047	0.00336489
CCDC80	0.0232433	0.0210598	0.181579	0.145258	0.225791	0.0943306	0.0176514	0.0242045	0.0368111
CCDC82	-0.0146823	-0.00468067	-0.025057	-0.0279456	0.219515	0.108547	0.0311944	0.0203738	0.0204948
CCDC85A	-0.0320954	-0.0116924	-0.0490615	-0.036711	0.0191511	0.453838	0.0403127	0.0366051	0.0230671
CCDC85B	-0.0074475	0.0111869	-0.00357243	0.014171	0.158164	0.150504	0.367468	0.319858	0.300512
CCDC86	-0.00553309	-0.00628842	0.0506133	-0.0965601	0.310128	0.333079	0.0110583	0.00787438	0.0104746
CCDC88A	-0.013059	0.00121023	0.024155	0.000247282	0.303194	0.530612	0.0691515	0.0612508	0.0622141
CCDC88C	-0.0121117	-0.00260128	-0.0775945	0.026533	0.329178	0.522815	0.00293285	0.00383819	0.00482066
CCDC9	-0.0264095	0.0167311	-0.00932824	0.0326309	0.0834402	0.203068	0.119114	0.095216	0.0954033
CCDC90B	-0.00484912	0.0116448	0.0241757	0.0615079	0.444472	0.253228	0.00969126	0.00650198	0.00736771
CCDC91	-0.0103678	0.0101144	0.00306313	0.00926436	0.254392	0.386846	0.0401839	0.025401	0.0289167
CCDC92	-0.0408436	-0.0165164	-0.0397408	-0.0338411	0.015722	0.146291	0.121005	0.0982845	0.0942372
CCDC93	-0.0107538	-0.00795014	-0.000619645	-0.0616794	0.307721	0.317003	0.0119823	0.00823773	0.00977368
CCDC96	-0.00170532	0.00352722	-3.48254e-05	-0.00361192	0.326695	0.387349	0.00351929	0.00184368	0.00299666
CCDC97	-0.0192076	-0.00272254	-0.0616948	0.000510652	0.288942	0.346122	0.0147736	0.0145965	0.01243
CCDC9B	0.00629903	-0.00149388	0.120394	0.0603765	0.459212	0.378051	0.00162506	0.00157822	0.0034572
CCER2	-0.00361637	0.00458452	0.0377274	0.0289726	0.586171	0.430238	0.0317816	0.043073	0.0427063
CCHCR1	-0.0240302	-0.00689848	-0.0858389	-0.0519446	0.0816076	0.400057	0.020529	0.0156005	0.0147035
CCK	0.00450302	0.0172206	0.0358347	0.0291862	0.188793	0.151585	0.137907	0.183291	0.138829
CCKBR	-0.0223185	-0.0165471	-0.018765	-0.0238194	0.209645	0.0949354	0.0428078	0.0337534	0.0283405
CCL24	-0.00394565	0.00458951	-0.0103314	-0.0202126	0.381505	0.360513	0.00199786	0.00291175	0.00118959
CCL25	-0.0154172	0.00265226	-0.108373	0.00708136	0.414669	0.325087	0.00528714	0.00523668	0.00510165
CCL27	0.00475825	0.00888961	0.14972	0.0763971	0.487311	0.375031	0.00306887	0.00260502	0.00348605
CCM2	-0.0368451	-0.0159268	-0.0354246	-0.0205636	0.0782764	0.115404	0.145801	0.144379	0.117954
CCM2L	0.00179918	-0.00638395	0.121637	-0.0261336	0.313636	0.437393	0.00251292	0.00403996	0.00262116
CCN1	-0.00724729	0.0101827	-0.0410875	0.157864	0.419971	0.308959	0.00319288	0.00396742	0.00624329
CCN2	-0.0116162	-0.0118902	-0.00874301	-0.119187	0.425285	0.242272	0.00658825	0.00759565	0.00514028
CCN3	-0.0105861	-0.0982275	0.0122073	-0.636356	0.0575248	8.15638e-07	0.00963751	0.00558346	0.00667572
CCNA1	-0.0167518	-0.014713	-0.0757575	-0.0579144	0.304389	0.17005	0.0141155	0.00753361	0.00880713
CCNA2	-0.0108401	0.00688971	-0.056931	0.0770517	0.169225	0.375676	0.00402838	0.00250697	0.00316604
CCNB1	-0.0111709	-0.000528883	-0.0410029	0.023717	0.539643	0.573612	0.00267016	0.00129255	0.00236758
CCNB1IP1	-0.00347397	0.0123927	0.00959379	0.0823524	0.378345	0.159823	0.00359826	0.00362197	0.00448596
CCNC	-0.0264165	0.00739827	-0.0695754	0.049491	0.073262	0.282895	0.0216172	0.0147444	0.0170063
CCND1	0.0152507	0.00788224	0.122634	0.010602	0.351037	0.189431	0.0276494	0.0393156	0.0525514
CCND2	-0.0344877	0.0447695	-0.0391715	0.0947308	0.0158795	0.017139	0.101843	0.0588439	0.0628558
CCND3	0.000683888	-0.0103872	0.0580298	-0.0375467	0.499378	0.41008	0.0204956	0.0217935	0.0236551
CCNDBP1	-0.0220986	0.0170985	-0.0472442	0.0827878	0.155289	0.168986	0.0327451	0.0239532	0.0247353
CCNE1	-0.0150622	-0.00175628	-0.0728441	-0.0284183	0.346009	0.145668	0.00762636	0.00572064	0.00446848
CCNF	-0.00550922	-0.00306816	0.0394041	-0.0843999	0.604696	0.434594	0.00335809	0.00290936	0.00250971
CCNG1	-0.019259	-0.00382481	-0.0109996	0.00928305	0.145404	0.204742	0.0298098	0.0241446	0.0278268
CCNG2	-0.0160219	-0.0049821	0.00520854	-0.0309087	0.236687	0.515714	0.023923	0.0164866	0.0144527
CCNH	-0.0269947	-0.0168232	-0.0355245	-0.0406734	0.0589405	0.212797	0.0641549	0.0541383	0.0476834
CCNI	0.00851545	0.0216531	0.0440392	0.0369916	0.42256	0.049424	0.135854	0.148557	0.153238
CCNJ	-0.0124758	0.00956681	-0.096764	0.170701	0.333257	0.246604	0.00250457	0.00207292	0.00228977
CCNJL	-0.00584194	-0.0124914	-0.0772736	-0.283384	0.567648	0.221737	0.000891995	0.00205346	0.000957027
CCNK	-0.0166888	-0.00449871	-0.0439465	-0.0511856	0.2529	0.303493	0.0147018	0.0114943	0.0135448
CCNL1	-0.0142937	0.000821932	-0.0203007	0.0169746	0.1094	0.52547	0.0189348	0.0157795	0.0187716
CCNL2	-0.0306028	-0.00276635	-0.0630552	-0.0214828	0.0587795	0.322224	0.0533666	0.0450845	0.0403798
CCNO	0.000591239	0.0221031	0.0574455	0.39308	0.663592	0.157076	0.00156502	0.00151665	0.00326201
CCNQ	-0.0223991	0.0123721	-0.0418749	0.0584406	0.0949172	0.266316	0.0255204	0.0245878	0.0199068
CCNT1	-0.00772862	0.0111259	0.0325916	0.0743471	0.48043	0.421807	0.00830384	0.00645584	0.00895469
CCNT2	-0.00925094	0.00932837	0.0133347	0.0260192	0.164673	0.358168	0.0295889	0.0182855	0.0230694
CCNY	-0.0222999	0.00408447	-0.0240248	0.0120497	0.121782	0.291098	0.0673298	0.0566885	0.0682585
CCNYL1	0.00745129	0.00946888	0.133203	0.0731696	0.490473	0.349564	0.00566867	0.00553694	0.00710858
CCP110	-0.00367894	-0.00673323	0.0343562	-0.0560238	0.346944	0.520112	0.0244851	0.012108	0.0298045
CCPG1	-0.0162871	0.010707	-0.0215971	0.0228954	0.223439	0.34443	0.0548968	0.0386726	0.0460275
CCR10	-0.00509776	-0.00109388	0.0132614	-0.0323068	0.370191	0.370865	0.00624365	0.00665864	0.00754306
CCS	0.00271227	0.00917465	0.0113329	0.0570462	0.347836	0.346583	0.010445	0.00912894	0.00871239
CCSAP	-0.0250952	0.00823568	-0.00999905	0.0163688	0.0338324	0.238701	0.0931071	0.0604349	0.0664575
CCSER1	-0.0145326	-0.0229379	-0.00499017	-0.0541733	0.0314242	0.158421	0.120916	0.0404844	0.0462604
CCT2	-0.0211188	-0.00702845	-0.000884347	-0.0107566	0.108805	0.287823	0.0914928	0.0675102	0.0721912
CCT3	-0.0289471	0.0121534	-0.0322579	0.0237136	0.0482819	0.265038	0.0674343	0.0581976	0.0532266
CCT4	-0.018152	-0.0191152	0.00378201	-0.039028	0.13743	0.0599013	0.0662158	0.0500374	0.0551439
CCT5	-0.0373579	-0.0175797	-0.0511298	-0.0454162	0.0172708	0.070597	0.0848995	0.0658656	0.0681748
CCT6A	-0.0118276	-0.00060052	0.0143629	0.00688417	0.0790305	0.135607	0.150162	0.120009	0.131983
CCT6B	0.00307995	-0.00277885	0.109322	-0.0825339	0.49701	0.399976	0.00273686	0.00208324	0.00244067
CCT7	-0.0373735	-0.0166668	-0.0311149	-0.0208316	0.0227517	0.111745	0.190861	0.156173	0.137253
CCT8	-0.0230299	-0.0217542	-0.0068	-0.0331653	0.0369516	0.0742628	0.136992	0.102599	0.107537
CCZ1	-0.0279782	-0.00363609	-0.074774	0.00855878	0.12211	0.125494	0.0416751	0.0259938	0.0259228
CD109	-0.00293723	9.00504e-05	-0.0249256	0.022877	0.441034	0.525962	0.00238566	0.0020841	0.00366606
CD14	-0.00613591	0.00510387	0.0467613	0.0950957	0.478692	0.386257	0.00431989	0.00779664	0.00734239
CD151	0.00114794	-0.00893328	0.0387339	-0.0220937	0.342651	0.211511	0.039954	0.0468838	0.0465953
CD163L1	-0.0508205	-0.00500386	-0.236302	0.00233921	0.0116619	0.301416	0.013527	0.00659125	0.00601732
CD164	-0.0135275	0.00260563	-0.00227111	0.00374245	0.258276	0.244928	0.028713	0.0288232	0.0353999
CD24	-0.0426904	0.0953584	-0.0842115	0.238909	0.0262342	1.10397e-05	0.066676	0.0534643	0.0396787
CD244	0.00288333	0.00200716	0.0574531	0.00476179	0.291176	0.512786	0.00747865	0.0110603	0.0110605
CD248	0.00131378	-0.00263546	0.0761199	0.00253351	0.358838	0.30229	0.00216482	0.00468403	0.00427508
CD27	0.0155867	0.0129464	0.457853	0.294654	0.371068	0.46477	0.00109946	0.00135762	0.00169655
CD276	-0.000110121	-0.00766389	0.0346121	-0.0696812	0.422405	0.237463	0.00379989	0.00448169	0.00485
CD2AP	0.0143364	0.00206667	0.205695	0.0522447	0.265044	0.22792	0.004532	0.00657679	0.0103963
CD2BP2	-0.0161785	0.00491448	-0.000307518	0.0270373	0.173314	0.48258	0.0523756	0.0415011	0.0448712
CD300LF	-0.00433161	-0.00392694	0.0232303	-0.0170335	0.381118	0.319318	0.0089369	0.00693547	0.00835471
CD320	-0.0218932	-0.00437809	-0.0193628	-0.0161535	0.205092	0.257223	0.0385664	0.0388703	0.0337247
CD37	-0.00108816	-0.00871539	0.089825	-0.0781374	0.430625	0.395089	0.00253908	0.00313381	0.0031596
CD38	0.00622903	0.0228621	0.0427904	0.266514	0.199683	0.124965	0.00510922	0.00479025	0.0167204
CD40	-0.00996537	0.017223	-0.066875	0.134212	0.376292	0.144691	0.0133825	0.0120956	0.0110595
CD44	-0.0103081	-0.00081375	-0.102083	-0.00466421	0.34287	0.440136	0.00256807	0.00292507	0.00449678
CD46	-0.00485569	0.00566892	0.0464497	-0.00120612	0.365108	0.483865	0.0256315	0.0224453	0.0303726
CD47	-0.00413754	0.0204471	0.028172	0.0334276	0.36789	0.107479	0.0988982	0.0736941	0.079943
CD48	0.00184362	0.0408578	0.0654691	0.255142	0.387633	0.0545632	0.0136804	0.0116022	0.0134173
CD53	0.00154969	-0.00539645	0.034642	0.0276369	0.55628	0.373827	0.00289099	0.00500116	0.00587205
CD55	0.0105943	-0.00256732	0.101391	-0.0431254	0.414097	0.233526	0.00605859	0.00633647	0.0119654
CD58	0.00623287	-0.000304805	0.115406	0.0535573	0.521683	0.393428	0.00423023	0.00665803	0.00741836
CD59	-0.0317787	0.0220795	-0.0673911	0.0930533	0.0981022	0.252462	0.048677	0.0378823	0.0373582
CD63	0.0382627	0.0251264	0.119045	0.0623988	0.0246885	0.0596663	0.0858535	0.118881	0.147648
CD68	0.0116574	0.0115138	0.110862	0.156863	0.433618	0.208477	0.00458513	0.00860982	0.00897111
CD7	-0.0138848	0.0111083	-0.150297	0.173602	0.277975	0.344508	0.00264015	0.00292922	0.00128082
CD74	-0.000516732	0.0109731	0.0235347	0.171101	0.627915	0.449425	0.00536689	0.00785792	0.00692485
CD81	0.0246508	0.0333036	0.0363014	0.0366323	0.102965	0.0511018	0.319914	0.356746	0.362449
CD82	0.00587165	0.00712545	0.075575	0.0355121	0.191584	0.352096	0.0119724	0.0185447	0.0224797
CD83	0.00659664	-0.000181791	0.122038	-0.0181873	0.468086	0.201729	0.00606467	0.00882286	0.0093962
CD84	0.00423278	0.0118009	0.098063	0.260578	0.314789	0.521285	0.00238224	0.00370878	0.0030893
CD9	0.0320579	0.0209357	0.155821	0.0934225	0.0252554	0.162552	0.0360438	0.0454153	0.0918056
CD93	0.00927941	-0.00157009	0.276128	-0.0971848	0.418479	0.48203	0.00126682	0.00253418	0.00171169
CD99	0.0115974	-0.000225004	0.117137	0.00118765	0.360694	0.230978	0.0137319	0.0188201	0.034002
CD99L2	-0.044032	-0.00182518	-0.0452359	0.000800673	0.0302399	0.0976242	0.185142	0.172956	0.148246
CDADC1	0.00123769	0.00344609	0.0874896	0.00376651	0.438806	0.243637	0.0220205	0.0164914	0.0209791
CDAN1	-0.0115737	-0.00397216	-0.027476	0.00230588	0.325074	0.455523	0.00932535	0.00932978	0.00883871
CDC123	-0.0380132	0.0174151	-0.0520342	0.0564115	0.0458514	0.218891	0.0643224	0.0445589	0.0481988
CDC14A	-0.0019252	0.0070799	0.0919603	0.1337	0.425612	0.225474	0.00523742	0.0079493	0.0103765
CDC14B	-0.0110811	0.00705846	-0.02499	0.0476385	0.427376	0.423181	0.0104	0.00869221	0.010866
CDC16	-0.00561863	-0.000518057	0.0258662	0.0126961	0.470684	0.564485	0.0390006	0.0317224	0.0293581
CDC23	-0.00684826	-0.0208414	0.0365524	-0.114324	0.354151	0.117915	0.0198143	0.0167376	0.0173957
CDC25A	-0.000554515	-0.00218625	0.0230413	-0.00632944	0.461974	0.398187	0.00775527	0.00606665	0.00688296
CDC25B	-0.00967352	-0.00450658	-0.0487113	-0.0689118	0.438778	0.338121	0.00441721	0.00345261	0.00415026
CDC25C	-0.00577623	-0.00465574	-0.0026215	-0.0162894	0.397588	0.399099	0.00257469	0.0010699	0.00152754
CDC26	-0.0144671	0.00541526	-0.0173824	0.0392454	0.247724	0.312752	0.0478661	0.0374536	0.0387479
CDC27	-0.021244	0.00155244	-0.0232405	0.0176744	0.175788	0.258077	0.0432694	0.0286408	0.0322628
CDC34	-0.0183944	-0.00185107	-0.0104079	0.00337404	0.184308	0.219431	0.101004	0.0999945	0.0813416
CDC37	-0.0421123	0.00151932	-0.0472501	0.0124314	0.0128145	0.127717	0.10559	0.0807352	0.0753614
CDC37L1	-0.0182622	0.00691507	-0.0159465	0.00664108	0.1646	0.437127	0.032388	0.0214973	0.0182657
CDC40	-0.0451146	0.0549773	-0.058453	0.108129	0.0051442	0.00933448	0.111707	0.0411126	0.0429882
CDC42	0.00781534	-0.0262075	0.0438454	-0.043064	0.161073	0.0643455	0.138075	0.112057	0.126663
CDC42BPA	-0.00230503	-0.0164053	0.041567	-0.0318063	0.084071	0.349972	0.0806666	0.0643812	0.0837733
CDC42BPB	-0.00535807	-0.00871993	0.0294026	-0.0218592	0.283358	0.237141	0.0534081	0.0440214	0.0447441
CDC42EP1	0.0286053	0.00157814	0.19449	0.0283213	0.150485	0.326272	0.0199008	0.0272434	0.0672409
CDC42EP2	-0.00317997	-0.000531105	0.0530512	0.0264636	0.516442	0.444956	0.0133085	0.0126837	0.0204545
CDC42EP3	-0.0210495	-0.0243027	-0.0589227	-0.125306	0.320733	0.212791	0.0171261	0.0113243	0.0100588
CDC42EP4	0.00139015	0.0217068	0.0360783	0.0954469	0.342733	0.152324	0.0266597	0.0445178	0.0400988
CDC42EP5	-0.0211872	-0.00557379	-0.331276	-0.110085	0.24805	0.286836	0.0014794	0.00156358	0.00269141
CDC42SE1	-0.0114845	0.00181214	0.00926859	0.0596663	0.329201	0.157065	0.0135423	0.0117335	0.0152022
CDC42SE2	-0.019429	0.00640521	-0.0111787	0.0118935	0.0870533	0.235279	0.103693	0.0732938	0.0898926
CDC5L	-0.0198238	-0.00702385	-0.0286567	-0.014106	0.13894	0.10755	0.043699	0.0224907	0.0224593
CDC7	0.00854784	-0.00754236	0.12673	-0.0853937	0.289772	0.225911	0.00851587	0.00517003	0.00709828
CDC73	-0.00239569	0.0190652	0.0352652	0.074217	0.363744	0.212814	0.0327484	0.0219864	0.0245267
CDCA4	0.00357654	-0.00223193	0.138926	0.0135171	0.257755	0.303342	0.00322109	0.00321417	0.00407754
CDH10	-0.00362484	0.0564523	0.00484028	0.208018	0.25187	0.00899322	0.0460234	0.0244835	0.0244642
CDH11	-0.0386047	-0.0389657	-0.0678021	-0.0849656	0.03414	0.059471	0.0787327	0.0428214	0.0484181
CDH12	0.00969943	0.0174105	0.0740352	0.0573617	0.251098	0.222434	0.0541303	0.0435238	0.0344827
CDH13	-0.0259129	-0.0232459	-0.0197881	-0.0459227	0.0730301	0.125606	0.100661	0.0661919	0.0793299
CDH18	0.00120123	-0.0131335	0.0727101	-0.0344399	0.236365	0.317527	0.0462861	0.0217486	0.0211434
CDH19	0.00972858	0.00505383	0.243211	0.0840761	0.357691	0.360932	0.00128297	0.00157961	0.00405001
CDH2	-0.0107843	-0.00499486	0.0269318	-0.0151412	0.1991	0.301486	0.0646208	0.0457427	0.0499169
CDH20	0.0222559	0.00777152	0.154646	0.0199638	0.132558	0.233224	0.0288559	0.0308654	0.040873
CDH22	-0.0362164	-0.0171315	-0.0891506	-0.0746102	0.0570191	0.193352	0.0355787	0.0366996	0.0251307
CDH23	-0.0102743	0.00843664	-0.249212	0.180792	0.313481	0.491406	0.00129597	0.00205901	0.00186654
CDH24	-0.000135395	0.00497295	0.0500564	0.0400562	0.243087	0.493769	0.00671714	0.00513706	0.00446674
CDH4	-0.00868276	-0.0028194	0.015685	0.0139357	0.588234	0.227113	0.0098442	0.00980469	0.0119018
CDH5	-0.00282429	-0.0131179	0.102589	-0.205939	0.437472	0.301666	0.00224334	0.00407086	0.00367328
CDH6	0.0068281	0.0213624	0.128002	0.180832	0.362383	0.200325	0.00756935	0.00949204	0.010864
CDH7	0.00265286	-0.00738217	0.0638045	-0.0729735	0.192975	0.209342	0.00404971	0.00389158	0.00892175
CDH8	0.00133611	0.00672335	0.0369435	0.00897829	0.255454	0.417274	0.0806755	0.0506779	0.0629877
CDH9	-0.00377295	-0.00102532	0.00911764	0.0311402	0.239279	0.354545	0.00895399	0.0092138	0.00799626
CDHR1	-0.000713449	-0.00388707	0.0598498	-0.0822469	0.261921	0.346338	0.00634734	0.0103524	0.0126474
CDHR3	-9.86092e-05	0.00768234	0.0518966	0.0365824	0.317994	0.228085	0.0196008	0.0180977	0.0202643
CDIN1	-0.0120369	-0.024836	0.00403738	-0.126151	0.308826	0.223298	0.0188769	0.0119435	0.011359
CDIP1	-0.0201689	-0.00785412	-0.00341754	-0.0134403	0.197643	0.212882	0.188292	0.156016	0.152066
CDIPT	-0.0221309	0.00146897	-0.0162094	0.0215668	0.227961	0.454548	0.0604938	0.0491497	0.0462879
CDK10	-0.0341166	0.00574897	-0.0492245	0.0330505	0.0405755	0.185917	0.0602993	0.0405027	0.031762
CDK11B	-0.0287749	0.019001	-0.0359085	0.0609509	0.104174	0.0880097	0.0617594	0.0498164	0.0505021
CDK12	0.000354796	-0.00273657	0.0513482	0.000384913	0.370938	0.668451	0.0104801	0.00863385	0.0100121
CDK13	-0.0143128	-0.00458088	-0.0128893	-0.0277646	0.226151	0.497311	0.0358894	0.025611	0.0277689
CDK14	-0.0449005	-0.0478933	-0.0474098	-0.0859989	0.00154827	0.0186611	0.167186	0.105409	0.100699
CDK16	-0.0109689	0.00558304	0.0286191	0.0221505	0.560388	0.269763	0.0469776	0.0545908	0.0473728
CDK17	-0.0552941	-0.0239777	-0.0574093	-0.0384874	0.000585406	0.0960256	0.164994	0.083328	0.0927795
CDK18	0.00697794	-0.0176016	0.0705303	-0.0948119	0.39297	0.21369	0.00716072	0.00936503	0.0117842
CDK19	0.000547434	0.0198951	0.0662118	0.0810845	0.282555	0.105291	0.0367676	0.031422	0.0513789
CDK2AP1	0.0172428	0.0307997	0.103589	0.0859421	0.30433	0.046495	0.0729218	0.0982962	0.121123
CDK2AP2	-0.0121158	0.0215318	-0.000421008	0.0802578	0.387391	0.104894	0.0363049	0.0328722	0.0393681
CDK3	-0.00143655	0.00749792	0.0121625	0.0710987	0.403886	0.320973	0.00239995	0.00374036	0.00278503
CDK4	-0.0115941	0.0192979	-0.0443499	0.1054	0.378487	0.137185	0.012948	0.0117394	0.0156765
CDK5	-0.0319672	-0.0022022	-0.0350715	0.00390205	0.0321407	0.18593	0.115463	0.0811118	0.073062
CDK5R1	-0.0378585	-0.0503522	-0.0270955	-0.0684749	0.0230546	0.00838194	0.221748	0.16849	0.15243
CDK5R2	-0.0239972	0.00690694	-0.0126754	0.0216299	0.069042	0.185661	0.160564	0.154981	0.113988
CDK5RAP1	-0.0350052	0.00718616	-0.0736199	0.0235272	0.0492475	0.30012	0.0415614	0.0319127	0.0348885
CDK5RAP2	0.00106344	0.00614264	0.0655923	0.0416287	0.418212	0.403036	0.016412	0.0138918	0.0191876
CDK5RAP3	-0.0186598	-0.0220865	-0.0175561	-0.0409369	0.173332	0.110584	0.077624	0.070197	0.0687188
CDK6	-0.000932336	0.00242948	0.0654113	0.0321097	0.342051	0.385258	0.00922053	0.00670343	0.011874
CDK7	-0.0190753	-0.0111595	-0.0350699	-0.0720981	0.155156	0.200362	0.0150035	0.00989635	0.0121957
CDK8	-0.00648766	0.00951596	0.0261718	0.0116148	0.208048	0.492249	0.0190765	0.0114716	0.0136186
CDK9	-0.0174227	-0.0092417	-0.00249468	-0.0142525	0.200329	0.151342	0.0627249	0.0451355	0.0418959
CDKAL1	-0.0166262	0.00945072	-0.019259	0.0345738	0.173144	0.21239	0.0279335	0.0188296	0.0183079
CDKL1	-0.0114987	-0.00633265	0.0107847	-0.0298182	0.169824	0.495975	0.0424746	0.0303322	0.0296611
CDKL2	-0.0160526	0.00264289	-0.0147692	0.021029	0.154032	0.375073	0.0292857	0.0221667	0.023095
CDKL3	0.00336884	0.00716549	0.104416	0.162046	0.433607	0.444979	0.00135096	0.00165876	0.00327413
CDKL5	-0.0267698	0.0216623	-0.021029	0.0361546	0.0865231	0.200678	0.0998685	0.0570628	0.0582474
CDKN1A	-0.0163975	0.000750255	-0.0691806	-0.0290802	0.381088	0.206894	0.00474759	0.00620649	0.0052292
CDKN1B	0.0135115	-0.000385088	0.0845917	-0.0104926	0.365877	0.21311	0.0653205	0.0655864	0.0798972
CDKN1C	0.0177176	-0.0613904	0.144654	-0.317191	0.163189	0.000616675	0.0144898	0.0151004	0.0258358
CDKN2AIP	-0.0152585	0.00556368	-0.0451724	0.0380396	0.432219	0.462885	0.00889068	0.00793973	0.00831738
CDKN2AIPNL	-0.0332323	-0.000932654	-0.0926839	0.0243794	0.0721674	0.248242	0.0357908	0.024712	0.0284403
CDKN2B	0.00768321	-0.00768278	0.25456	-0.236277	0.443731	0.555236	0.00128411	0.00125626	0.00246966
CDKN2C	0.00311437	0.00392836	0.209488	-0.113322	0.194077	0.113401	0.00160726	0.00191083	0.00242176
CDKN2D	-0.0407683	-0.0154958	-0.0325805	-0.0128545	0.0099714	0.0452014	0.272131	0.224576	0.199124
CDNF	-0.00761873	0.00709071	-0.0544712	0.123417	0.455464	0.176026	0.00210521	0.00166564	0.00231568
CDO1	-0.0308454	-0.00925504	-0.0701467	-0.0194426	0.0481714	0.327241	0.043019	0.0281198	0.033568
CDON	0.00782323	0.00217624	0.0890248	0.138197	0.415935	0.381166	0.00114604	0.000910713	0.00110992
CDPF1	-0.0144341	-0.0080428	-0.0196589	-0.0260812	0.303254	0.354246	0.0212411	0.0197343	0.0185467
CDR1	0.0239792	0.0540717	0.106474	0.152836	0.0616294	0.00598593	0.0586695	0.100204	0.119103
CDR2	0.000586682	0.00778327	0.104401	0.102896	0.468772	0.248499	0.00556858	0.00451134	0.00606516
CDR2L	0.00843594	0.0010195	0.135134	0.0456716	0.292464	0.447671	0.00668277	0.00823158	0.0138477
CDS1	-0.00663824	0.000887795	0.0116045	-0.00936406	0.383674	0.197935	0.0219781	0.0126553	0.0189347
CDS2	-0.0195124	0.00693278	-0.00629336	0.00668977	0.189032	0.155277	0.140522	0.0961717	0.0906133
CDV3	-0.016277	-0.0039726	-0.0752493	-0.0133206	0.225357	0.268663	0.00793324	0.00571093	0.00681496
CDYL	-0.00167149	0.00656677	0.0434497	0.0395261	0.351236	0.233179	0.0166425	0.0168189	0.0149917
CDYL2	0.00154632	-0.0128882	0.0369644	-0.0629617	0.407148	0.409153	0.0176828	0.014268	0.0130297
CEBPA	-0.0385212	0.0285664	-0.100865	0.107296	0.031259	0.133681	0.0337944	0.0190698	0.0182655
CEBPB	-0.0340556	0.015189	-0.117697	0.072924	0.107368	0.201287	0.0161237	0.0117247	0.0121218
CEBPD	-0.0709677	0.0258696	-0.212249	0.0958968	0.000455881	0.0938785	0.0371435	0.024893	0.0136681
CEBPG	-0.0108257	-0.00368991	0.00492919	-0.0430031	0.187856	0.460916	0.0209125	0.0141892	0.0170008
CEBPZ	-0.019387	-0.00688574	-0.0206429	-0.013293	0.198639	0.422481	0.0370166	0.0245195	0.0250786
CEBPZOS	-0.0137666	0.0139231	-0.0239586	0.0672736	0.328217	0.267419	0.0158832	0.0181241	0.0192562
CECR2	0.0265432	0.00645147	0.241792	0.0737261	0.0924722	0.299553	0.0100155	0.0163491	0.038862
CELF1	-0.0340547	-0.00455911	-0.0452039	-0.00101203	0.0555913	0.423528	0.12251	0.0863391	0.0801988
CELF2	-0.0306799	-0.010492	-0.0254015	-0.0124073	0.00444152	0.135536	0.385562	0.241437	0.231797
CELF3	-0.0315454	-0.0224354	-0.0249772	-0.0507253	0.0271251	0.165881	0.0750452	0.052866	0.0512372
CELF4	-0.0684267	-0.0576982	-0.0523855	-0.0462765	0.000161324	0.00303109	0.472285	0.36081	0.28218
CELF5	-0.0698846	-0.0353465	-0.0978414	-0.0646982	0.000279103	0.0502472	0.133336	0.0762154	0.0669122
CELF6	-0.00823174	-0.0160388	0.0083998	-0.0793971	0.346979	0.211737	0.0141296	0.0130602	0.011997
CELSR1	-0.00658338	-0.00400755	-0.0359154	-0.0522555	0.229057	0.280293	0.00285203	0.0021173	0.00357705
CELSR2	-0.0680915	-0.00282441	-0.0858214	-0.00241366	0.000428176	0.248016	0.139994	0.0933408	0.0843369
CELSR3	-0.0109682	-0.00917686	-0.0015603	-0.051235	0.299947	0.25536	0.0156115	0.0134181	0.0123124
CEMIP	-0.0207675	-0.0273371	-0.0257969	-0.144978	0.0945826	0.141175	0.0184015	0.0119309	0.010559
CEMIP2	-0.0124146	-0.00661158	0.00929659	-0.0297779	0.242139	0.262992	0.0152647	0.01019	0.00929758
CENATAC	-0.00710555	-0.00384739	0.0183128	0.0440004	0.351321	0.258045	0.00720025	0.00569632	0.00661018
CEND1	-0.0123409	0.00931243	-4.76781e-05	0.0113353	0.12186	0.270334	0.335048	0.252448	0.258237
CENPB	0.00420593	0.0103524	0.118331	0.0638263	0.319564	0.325119	0.018066	0.0195369	0.0323962
CENPC	-0.0013299	0.0116264	0.0352827	0.0812803	0.324249	0.392873	0.00727245	0.00652859	0.00909917
CENPL	-0.00885619	0.000819049	-0.028205	0.0386969	0.533679	0.288573	0.00395875	0.00305086	0.00200098
CENPM	-0.0165765	-0.0045986	-0.107442	-0.00922694	0.162668	0.486395	0.00857859	0.00506925	0.00577625
CENPN	0.000195177	-0.000267461	0.101833	-0.0165099	0.509486	0.26836	0.00255321	0.00175403	0.00208187
CENPO	-0.00110037	-0.00413393	-0.0395688	-0.0176057	0.186859	0.357981	0.0033789	0.00364373	0.00506955
CENPP	-0.00940619	0.00575983	-0.043767	0.0102944	0.417188	0.231279	0.00586631	0.00302792	0.00327286
CENPU	-0.024883	0.015079	-0.16177	0.120229	0.207493	0.281762	0.0103447	0.00475858	0.00651735
CENPV	-0.0142293	0.00580162	-0.00551533	0.0239733	0.111408	0.362851	0.037829	0.0327398	0.0314274
CENPW	-0.0108953	0.000981997	-0.0489679	0.0574533	0.294899	0.352938	0.00656967	0.00432544	0.00431158
CENPX	0.00228224	-0.000808433	0.0310244	0.0224946	0.331209	0.119328	0.0171057	0.0180083	0.0227597
CEP104	-0.011796	0.00851058	-0.00223674	0.0521092	0.18437	0.303063	0.0229422	0.0171884	0.0261569
CEP112	-0.0132734	-0.0130773	0.00166969	-0.0170444	0.153043	0.177192	0.222158	0.17493	0.176557
CEP120	0.00535161	0.00412407	0.12042	0.0321141	0.361998	0.454273	0.0087615	0.00676631	0.00767184
CEP126	-0.00831041	0.00269298	0.0130003	-0.00311106	0.13479	0.650797	0.0440598	0.0199699	0.0253211
CEP128	0.000108211	0.0142217	0.0775497	0.18387	0.271299	0.30187	0.00182971	0.00146196	0.00428239
CEP131	-0.00515667	-0.00866875	0.0548082	-0.0272188	0.347222	0.495736	0.0223858	0.0203905	0.0245901
CEP135	0.00541618	0.000366313	0.118194	-0.0233726	0.259755	0.447662	0.00379166	0.00208567	0.00361983
CEP152	0.00410568	-0.0132184	0.154674	-0.381193	0.454701	0.324926	0.00078005	0.00119883	0.0014864
CEP162	0.0017631	0.00715739	0.0901941	0.0466923	0.539304	0.499033	0.00588699	0.00614609	0.00983418
CEP164	-0.0115166	-0.0131611	-0.00021739	-0.0469426	0.182033	0.244898	0.0190693	0.0152883	0.0178816
CEP170	-0.0154553	0.00177503	0.00366153	0.00959752	0.0849089	0.141528	0.0689369	0.0498489	0.0670423
CEP170B	-0.0113894	-0.0118475	0.015052	-0.047395	0.159499	0.181973	0.0573569	0.0560695	0.0477581
CEP19	-0.00565666	-0.00861229	-0.0229296	-0.0528655	0.429315	0.507378	0.00294767	0.00157369	0.00275797
CEP192	-0.0277854	-0.004283	-0.0962132	-0.0410195	0.132631	0.313592	0.0169047	0.0130061	0.0172116
CEP20	-0.00979734	0.00178416	-0.0249546	0.0255982	0.250821	0.490201	0.0121189	0.00964	0.00857711
CEP250	-0.0107047	-0.0144856	-0.0123288	-0.108289	0.225811	0.295823	0.00844728	0.0084033	0.00813443
CEP290	-0.0182843	-0.0062392	-0.0581713	-0.0614467	0.293147	0.412299	0.00846107	0.00425991	0.00569979
CEP295	-0.0176535	0.00514049	-0.0482397	0.00239616	0.227756	0.426498	0.0161554	0.0141081	0.0133903
CEP350	-0.00374079	0.00905908	0.0235624	0.0439994	0.280977	0.477989	0.0263027	0.0227795	0.0417206
CEP41	-0.0230981	-0.00770587	-0.0333913	-0.0302928	0.160058	0.299596	0.0274607	0.0188763	0.0200052
CEP43	-0.00623707	0.00857887	-2.98134e-05	0.0288302	0.346502	0.434911	0.0133202	0.0093816	0.0113057
CEP57	-0.0158151	0.0184224	-0.0618164	0.10513	0.30146	0.15674	0.0143924	0.010261	0.0115616
CEP57L1	-0.016516	-0.00181199	-0.0832647	-0.0161331	0.336099	0.462622	0.00830941	0.00652929	0.00656539
CEP63	0.000313079	0.00777739	0.0467026	0.0409621	0.298805	0.539404	0.0120148	0.00964445	0.0146838
CEP68	-0.00311736	-0.00435059	0.0498518	-0.0161028	0.161518	0.478427	0.0136472	0.0108864	0.0120174
CEP70	-0.00993688	0.0215167	0.0197884	0.105249	0.445677	0.150567	0.0110696	0.0110624	0.0120275
CEP72	0.00339205	-0.001676	0.104046	-0.0386833	0.401078	0.457931	0.00313821	0.00236269	0.00256483
CEP76	-0.0198032	0.00925288	-0.083015	0.102209	0.224535	0.186621	0.0103978	0.00728644	0.00672244
CEP78	0.00409356	-0.00202006	0.125457	-0.028901	0.528476	0.298672	0.00349694	0.00302355	0.00252165
CEP83	0.00628272	0.00417108	0.0912272	0.0111118	0.229168	0.31186	0.0160879	0.0122514	0.0219825
CEP85	-0.00812035	0.000225791	0.0211714	-0.0340672	0.366598	0.454546	0.0111365	0.00792523	0.0150076
CEP85L	-0.000843984	-0.0192732	0.0540908	-0.0771421	0.190631	0.206135	0.0287046	0.0219508	0.021852
CEP89	-0.0215856	0.010636	-0.127189	0.0889532	0.192451	0.496761	0.00718665	0.00522227	0.00755497
CEP95	-0.0019489	0.00208622	0.0551262	0.0279539	0.246183	0.327998	0.00686713	0.0066545	0.00698238
CEP97	-0.00101541	0.00205841	0.0331207	0.0772966	0.329518	0.593215	0.00293922	0.00207422	0.00287459
CEPT1	-0.0200726	-0.00899854	-0.0688156	-0.037029	0.244158	0.297309	0.0149612	0.0113242	0.0102366
CERCAM	0.0206271	-0.0114515	0.371162	-0.15974	0.235094	0.209747	0.00204617	0.00346055	0.00447257
CERK	0.00134134	-0.0152193	0.0546143	-0.0557321	0.228825	0.273068	0.051878	0.0431191	0.0507689
[truncated: 13,943 more rows]

## Sheet: Mouse
	c_axis1	c_axis2	center_axis1	center_axis2	p_axis1	p_axis2	e_ca1pyr	e_superficial	e_deep
0610009B22Rik	-0.0387235	-0.00521198	-0.0959713	-0.0311351	0.250591	0.445241	0.0639414	0.0377928	0.0386726
0610009O20Rik	-0.00312298	-0.0085973	0.0137885	-0.0637662	0.357612	0.413833	0.0126611	0.0124632	0.0120453
0610010F05Rik	-0.00421597	-0.00943063	-0.0156094	-0.0312591	0.608848	0.309907	0.0185658	0.0124891	0.0173398
0610010K14Rik	0.0202004	0.0389572	0.0469905	0.0744771	0.371158	0.364438	0.0823295	0.0618416	0.0589492
0610012G03Rik	-6.9165e-05	-0.00300754	-0.00983763	-0.00642826	0.519096	0.203886	0.259235	0.201213	0.198873
0610037L13Rik	0.0103825	-0.0129724	-0.0038414	-0.0302257	0.344151	0.485764	0.0714091	0.0605252	0.0532992
0610040B10Rik	0.0186069	0.00391756	0.17461	0.02872	0.60514	0.553672	0.00887085	0.00725232	0.00723664
0610040F04Rik	0.000866	0.0123576	-0.0266403	0.0172038	0.23941	0.423529	0.00263025	0.00104933	0.000957758
1110002L01Rik	0.0060408	0.026219	-0.00319514	0.20884	0.519679	0.320608	0.00427226	0.0042023	0.00487363
1110004E09Rik	0.0267508	-0.00763444	0.0784005	-0.00747591	0.320047	0.277791	0.0654416	0.0377815	0.0359016
1110004F10Rik	-0.0126522	-0.0263287	-0.0230541	-0.0541806	0.229596	0.126644	0.151329	0.0935605	0.0874155
1110008F13Rik	-0.0277645	0.00923464	-0.0114609	0.0202334	0.218575	0.485998	0.168782	0.111769	0.106669
1110008L16Rik	0.00872611	-0.0170718	-0.0168849	-0.156379	0.257797	0.264332	0.00371949	0.00419142	0.00343967
1110008P14Rik	-0.0166235	0.0152821	-0.017991	0.0180572	0.356741	0.353832	0.410104	0.424512	0.424765
1110012L19Rik	-0.0176831	0.0190439	-0.0270959	0.0765323	0.45494	0.367908	0.015529	0.0166543	0.0180657
1110017D15Rik	0.00908066	0.0259603	0.213461	0.228778	0.295528	0.28092	0.00543318	0.00646848	0.00685105
1110019D14Rik	-0.0102109	-0.0126143	-0.234491	-0.0238319	0.357834	0.26382	0.0026833	0.00429344	0.00344267
1110032A03Rik	-0.00214274	-0.012262	0.013338	-0.015963	0.467914	0.360226	0.0688797	0.051088	0.052315
1110032F04Rik	-0.00681141	-0.00614292	-0.0483311	0.0127194	0.322363	0.485264	0.0139175	0.0098261	0.00944415
[truncated: 11,544 more rows]
