# Supplementary material for: Evolutionary convergence and divergence of hippocampal cytoarchitecture between rodents and primates revealed by single-cell spatial transcriptomics
Source: Natl Sci Rev. 2026 Jan 2;13(5):nwaf595. doi: 10.1093/nsr/nwaf595 (PMC12949517; doi:10.1093/nsr/nwaf595)
Supplement: nwaf595_Supplemental_Files [file nwaf595_supplemental_files.zip › TableS8_DEG_for_SUB_complex_and_GO_analysis.xlsx]

## Sheet: Description
Table S7. Heterogeneous distribution of glutamatergic neurons along the longitudinal axis.
Description
1 Differential and common genes from 9 pSUB glutamatergic neurons in marmoset and macaque
2. Enrichment analysis results for pSUB-int-4 cells from SynGO
3. Enrichment analysis results for pSUB-deep-1 cells from SynGO
4. Enrichment analysis results for pSUB-int-2 cells from SynGO

## Sheet: 1. DEGs
	Glu pSUB-deep-1		Glu pSUB-deep-2		Glu pSUB-deep-3		Glu pSUB-int-1		Glu pSUB-int-2		Glu pSUB-int-3		Glu pSUB-int-4		Glu pSUB-int-5		Glu pSUB-int-6
	common	diff	common	diff	common	diff	common	diff	common	diff	common	diff	common	diff	common	diff	common	diff
0	ACVR2A	ABLIM3	ABLIM1	ABHD3	AFDN	ABI3BP	ADGRL3	ADAMTS16	ADGRL3	ADGRV1	ATP1A1	AADAT	AACS	ABCC5	ABLIM1	ABCA12	ABI3BP	ABI3BP
1	ADAMTSL1	ADAMTSL1	AFDN	ABI3BP	AFF3	ABLIM3	AK5	ADAMTS19	ARHGAP10	ASXL3	BMPER	ARHGAP29	ADCY8	ACSL6	ADARB2	ACSL6	CACHD1	ABLIM1
2	AFDN	ADD3	ALCAM	ABLIM3	AK5	ADAMTS3	AMPH	AFF1	ATP2B1	ATRNL1	CADPS2	ATP1B2	CACNA2D3	ACTN1	ADGRL2	ACTN1	CADM1	ACTN1
3	ARHGAP20	ADGRG6	ANO4	ADAMTS3	ANO4	ADCY1	ARHGEF3	ANXA4	BTBD9	BCAP29	CCSER1	ATXN1	CACNB4	ADARB2	ANKRD44	ADAMTS16	CDH12	ADAMTS3
4	ARPP21	ARHGAP20	ASAP2	ADCY8	ARAP2	AKAP13	ATP2B1	ARHGAP6	CA10	CACHD1	CDH10	BASP1	CDH20	ADGRG2	BAZ2B	ADAMTS9	CNTN5	ANKDD1A
5	ASAP2	ARHGAP6	ASIC2	AKAP13	ASAP2	ALCAM	C1QL3	BCAP29	CAMK2A	CALD1	CDK14	BICDL1	CNTN5	AGL	CA10	ADRA1A	CTNNA2	ARHGAP42
6	ASIC2	B3GALT1	ASXL3	ALCAM	ASIC2	ALK	CDH12	CALN1	CAMK2N1	CDH12	CHGA	CAPS2	CNTNAP5	ANO5	CACNA2D1	ALCAM	DIAPH2	ARL6
7	ASTN2	BASP1	BCL11B	ANO4	ATP2B1	ANTXR1	CNR1	CAPN14	CDC40	CEP70	CNTN3	CELF4	COBL	ARHGAP10	CADM2	ARHGAP42	DLG2	ATP1A1
8	ATP2B4	BCL11B	CADPS	ANTXR1	BCL11B	ARHGAP22	CRIM1	CDH10	CDH12	CNTN4	ELAVL4	CHGA	CUX2	ARHGAP6	CAMK1D	ARMC9	DPY19L1	CADM3
9	BICD1	BMP2	CAMK2D	ARHGAP22	CDH11	ARL15	CTNNA2	CDH12	CDH13	COL5A2	EPHB6	CHN2	EPHA6	ARL6	CAMK2N1	ARPP21	ENOX1	CAMK2D
10	BRINP2	BMP6	CDH11	ARNTL2	CDH18	ASIC2	DPP10	CELF4	CDK6	CYP46A1	FMN1	CXXC4	FAM184B	ARPC3	CCK	ATP8B4	EPHA6	CAPS2
11	BRINP3	BRINP3	CDH18	ASAP2	CLSTN2	ATG7	EFNA5	CHKA	CTNNAL1	EGR1	FSTL5	CXXC5	FAT3	ATXN1	CDH12	B3GALT1	FAM81A	CCBE1
12	CADPS	CDH10	CDK8	ASTN2	CPE	ATP8B1	ELAVL2	CNTN4	CUX2	EGR4	GRM7	DCBLD2	FBN2	BMPER	CDH20	BCL11A	FAT3	CCDC3
13	CAMK2D	CEP83	CERS6	ASXL3	CSMD1	B3GALT1	EXT1	CNTN6	DCAF6	ENC1	GRM8	DCC	FHOD3	BMPR1B	CHL1	CADPS2	GABRA2	CDH12
14	CDH10	CHST1	CHSY3	ATP1B2	CTTNBP2	B3GALT2	FOXP1	COL24A1	DGKB	EPHA3	HECW1	DIRAS2	FRMD4A	CACNA2D3	CTNNA2	CAPS2	GLRA3	CDH18
15	CDH11	CMTM8	CNTN4	ATP8B1	DCC	BACH2	GABRG3	CSGALNACT1	DIAPH2	FLRT2	HTR2A	DOCK8	GRIA4	CADPS2	DAB1	CDH20	GRIA2	CDS2
16	CDH9	CNTNAP4	CNTNAP2	B3GALT1	DGKG	BRINP3	GALNT14	DCC	EML6	FOS	IL1RAP	EDIL3	GRIN2A	CAMK2D	DGKI	CFAP43	GRM1	CFAP43
17	CELF2	COL24A1	CPNE4	CAMK4	DIP2A	CADM4	GLS	DCN	ENC1	FRAS1	IL1RAPL2	EPHA3	GRM7	CBLN4	DLG1	CHL1	HDAC9	CHGA
18	COL19A1	COL27A1	CRYM	CDHR1	DLG2	CADPS	GRIA1	DSEL	EPB41L2	GADD45B	KCNC2	EPHA4	HDAC9	CCBE1	EDIL3	CHST9	HS6ST3	CHL1
19	CPLX3	CSGALNACT1	CTTNBP2	CDHR3	DOCK4	CAMK2D	KCNC2	ENC1	EPHA6	GPC5	KCNIP4	EPHX4	HS6ST3	CDH12	EPB41L3	CNTN1	ITGA6	CLK1
20	DGKH	CSMD2	DAB1	CHN2	DPP10	CDON	KCNQ5	ETS2	FRMD5	GPC6	KCNQ5	FAM163B	LHFPL6	CDH13	EPHA3	CNTN5	KCND2	CLSTN1
21	DIP2A	DAB1	DCC	CHRM2	DTNA	CLIP4	KCNT2	EVI5	FSTL4	GPR83	KHDRBS3	FRAS1	LPP	CDH20	EPHA6	CRTAC1	KCNIP4	CNTN3
22	DPP10	DIP2A	DOCK4	CNTN6	EFNA5	CNTN1	LARGE1	FREM1	GABRA2	GRIA4	KLHL32	GAB1	MAN1A2	CELF5	FAT3	DAB1	KCNN2	CNTN4
23	EPHA5	DIRAS2	DPP6	COL11A1	EFR3A	COL25A1	LMO4	FRMD6	GALNT13	HOPX	LMO4	GABRG3	MAP3K5	CFAP43	FRMD5	DAPK1	KCNQ5	CNTN5
24	EXT1	DNAJC10	DTNA	COL27A1	EPB41L2	CSMD2	LRP1B	GFOD1	GALNTL6	ID2	MAGI1	GRM3	MEF2C	CLK4	GPC6	DCC	KCTD16	CNTNAP5
25	GABBR1	DRD1	EFR3A	CORIN	FEZF2	CTNNAL1	MCTP1	HECTD2	GLRA3	ITGA6	MEF2C	HACL1	MYO1D	CLMN	GRIK2	DOK5	LIMCH1	COL25A1
26	GABRA5	DSCAM	EPB41	CSMD2	FOXP2	DIRAS2	MEF2C	HRH1	GRIA4	ITPR2	MKX	HRH1	NTNG1	COL19A1	GRM5	EPHB1	LUC7L3	COX2
27	GALNT17	EAF2	EPHA5	DAB1	GARNL3	EFR3A	MPDZ	HS3ST5	HDAC9	JUNB	MYO1D	ID2	OLFM2	COL4A3	GRM7	FAT1	MPPED2	CPLX2
28	GARNL3	EFCAB8	EPHA7	DIP2A	GPR155	EPB41L4A	MYCBP2	ID2	HOMER1	MAP4K4	MYO5C	IL1RAPL2	OTOGL	COL4A4	GUCY1A2	FKBP5	NECAB1	CTNNAL1
29	GFRA1	EPHA3	ERC1	DIRAS2	GRID2	ETV1	MYO9A	ITGA8	HPCAL1	NECTIN3	NAPEPLD	INA	OXR1	COL5A2	HS6ST3	FSTL5	NLGN1	DAAM1
30	GRIA1	ERG	ETV1	DPY19L1	HS3ST4	FAM155A	NAV3	KIAA1549	HS6ST3	NPAS4	NETO2	INPP5F	PAM	COLGALT2	KCNAB1	GAB1	NPTXR	DCBLD1
31	GRID2	ETV1	FAM135B	EFR3A	KCNK1	FAM171A2	NCAM2	KIRREL3	IL1RAPL1	NPTXR	NR3C1	ITPR2	PDZRN3	CRYBG3	KCNB2	GGT7	NTRK3	DDX17
32	HS3ST4	FGFR1	FARP1	EGFR	KDM6A	GALNTL6	NFIA	KLHL1	ITPR1	NR4A1	NRN1	JAZF1	PLCB1	DAAM1	KCNIP4	GHR	PDE7B	DGKB
33	IVNS1ABP	FMNL2	FEZF2	EYA1	KHDRBS2	GHR	NLK	LAMA2	KCND2	NRGN	NYAP2	KCTD8	PTPRF	DAB2	KCTD16	GPC6	PNISR	DGKG
34	KCNMB4	FSTL5	FGFR1	FGF10	KHDRBS3	GPR155	PDE7B	LRP2	KCNIP4	OLFM1	OSBPL1A	KIAA0513	PTPRG	DLGAP2	LRP1B	GRAMD1B	PPFIA2	DLGAP2
35	KHDRBS2	GALNT18	GRIK1	FGFR1	KIAA1217	GRIK3	PHACTR1	LRRIQ1	KCTD16	OTOGL	PAK1	LRRK2	PTPRK	DOCK9	LSAMP	GRB14	PRKD1	DNAH6
36	KIAA1217	GARNL3	GRIN3A	FLNB	KLHL5	GSN	PLD5	MAP3K19	KCTD8	PAPSS2	PCDH7	MEF2A	PTPRT	DPP6	MLLT3	GRIP1	RASGRF2	DOCK9
37	KLHL5	GCDH	GRIP1	FNDC1	LARGE1	HCN1	POU6F2	NAV3	LAMB1	PDE7B	PCLO	MYLK	R3HDM1	FBXO34	MPPED2	GRM5	RAVER2	DPYD
38	LHFPL6	GRID2	GRM3	FRAS1	LMO3	HIVEP1	PRKAG2	OTOGL	LIMCH1	POLR3G	PCSK1	NCALD	RASGEF1B	FGFR2	NLGN1	HHAT	RFX3	ENC1
39	LMO3	GRIK3	GRM4	GAB2	LMO7	HMCN1	PTPRK	PAPSS2	LRFN5	PRAG1	PDE10A	ND1	SEMA6D	FRAS1	NRP1	HTR1F	RUNX1T1	ENOX1
40	LRCH1	HCRTR2	GRM8	GALNT7	LRP1B	IL12RB2	RAB3C	PDZRN3	LRRK2	RAB3GAP1	PIK3R1	ND5	SLC26A4	GALNTL6	NWD2	INPP4B	RYR3	EPB41L2
41	LUZP2	HIVEP1	HLF	GALNTL6	MAST4	IQCF3	RAPGEF5	PLOD2	LRRTM4	RAVER2	POU6F2	NOVA1	SLIT2	GBE1	PAM	KCNH5	SEZ6L	EPHA4
42	MAST4	HMCN1	HS3ST4	GAREM1	MCC	KCNA1	RBFOX1	PPFIBP1	LYST	ROBO2	PTPRT	NR3C2	SMARCA2	GGT7	PARD3	KIAA0930	SHISA9	EPHA6
43	MBOAT2	HNRNPLL	IL1RAPL1	GHR	MCTP1	KIAA1217	RGS6	PRIM2	MAP7	SGCZ	RORB	NREP	SORL1	GRB14	PLCL1	KIRREL3	SIPA1L2	ERICH3
44	MCTP1	IL12RB2	INPP4B	GNAL	MDGA2	KLHL5	RUNX1T1	SLC47A1	MEIS2	SLC16A10	SLC24A2	NRSN1	UNC5D	GRIA4	PLXNA4	LNX1	SLC4A4	FAM13C
45	MDGA2	IQCF3	INPP5F	GPC5	MEIS2	LMO3	SATB2	SLC4A7	MET	SSX2IP	SORCS1	NRXN2	VPS13C	HACL1	PPP3CA	LRRC4C	SORCS3	FAT4
46	MMP16	ITPR2	KIAA1217	GPR137C	MMP16	LRRN2	SLC26A4	SLC6A7	MLIP	STEAP2	SYP	NTNG2		HGF	PRR16	MAP7	TCF4	FBN2
47	MPPED1	KANSL1L	KLHL5	GRIK1	NFIB	LRRTM4	SLC39A10	SNTG2	NDST3	SVEP1	SYT1	OLFM1		HHATL	PTPRO	MGAT4C	TENM2	FOXG1
48	NAV3	KAZN	LHFPL3	HMCN1	NPTX1	LTBP1	SLC39A11	SYNJ2	NECAB1	TFDP2	UNC5D	OPN3		HSD17B4	PTPRT	MINDY2	TMEM178B	FRAS1
49	NCAM1	KIAA1217	MACROD2	HPCAL1	NRXN1	LUZP2	SLIT3	TUBB2A	NECTIN3	TMEM108	ZBTB16	PARM1		HTR2A	RAVER2	MYLK	TSHZ2	FRMD4B
50	NFIA	KLHL5	MCC	HTR2C	NRXN3	MAP3K20	SNCA		NLK	TMEM196	ZMAT4	PCDH7		HTR4	RUNX1T1	MYO1E		FRY
51	NFIB	LYPD1	NELL1	IL12RB2	OLFM3	MGST1	SNTB2		NPAS3	TPK1		PDE7B		IGFBP2	SATB2	NELL1		GGT7
52	NKAIN2	MAMDC2	NETO2	LHFPL2	PCDH17	NAV2	SOX5		NR3C2	VAV3		PDGFC		ITGA9	SEL1L3	NEUROD6		GLRA3
53	NNAT	MAML2	NRG3	LIMA1	PDE1A	NPTX1	SPARCL1		NTRK3	WFS1		PDYN		KATNBL1	SEMA6D	NPFFR2		GNAL
54	NPAS2	MAP1B	NYAP2	LMO3	PDE4B	NRIP3	TENM3		PAM			PDZRN3		KCNH5	SGCD	NTNG1		GPRC5B
55	NR4A2	NAV3	OLFM3	LRGUK	PEX5L	OLFM3	THRB		PDE7B			PHLDB2		KCNN2	SHISA9	OLFM3		GRAMD1B
56	NRXN1	NOTCH2	OXR1	LRRC4C	PPP2R1B	PALMD	TMEM132D		PDE8B			PLCH1		KCNN3	SLC38A11	PALLD		GRB14
57	OSBPL3	OCIAD2	PAK5	MAMDC2	PRKCB	PARD3	UGGT2		PDZD2			PRIM2		KIAA0930	SLC44A5	PCDH15		GRIA3
58	PDE1A	PDLIM3	PBX1	MAP2K6	PTPRG	PCDH15	UNC5C		PLA2G4A			PTPN13		KLHL29	SNAP25	PCSK2		GRIA4
59	PDGFC	PPFIBP2	PCDH17	MCC	RAI14	PRNP	ZEB2		PLCB4			RALYL		LRRC4C	SOBP	PCSK6		GRID2
60	PEG3	PPM1E	PCP4	MGAT4C	RALGPS2	PSME4	ZNF804B		PLEKHA5			RCAN2		LUZP2	TCF4	PDZRN3		GULP1
61	PITPNC1	PTPRB	PDE9A	MOXD1	RALYL	PTGER3			PPFIA2			RCSD1		MAN1A1	TEAD1	PDZRN4		HDAC9
62	PKP4	RAB3B	PPP1R9A	MYRIP	RASGRP1	RALYL			PPFIBP1			RHOBTB3		MAT2A	TENM2	PPP1R12A		HNRNPDL
63	POU6F2	RNF130	PTGER3	NRIP3	RIMS2	RETREG1			PPP4R4			RORA		MET	TENM4	PRKD1		HOPX
64	PPP1R9A	RNF220	RANBP17	NRP2	RIPOR2	RGS4			PRKCA			RORB		MGAT4C	TLL1	PTPRZ1		HSP90AA1
65	PRKCE	ROBO2	RERG	NXPH1	RXFP1	RIN2			PTPRK			RUNX2		MPZL1	TOX	RASGEF1B		HSPA12A
66	PRKG1	ROR1	RGS6	NXPH3	RYR3	RNF150			R3HDM1			SLC26A4		MYO16	TRPC4	RGS6		IGFBP5
67	RALGPS2	RSPO2	RGS7	OLFM3	SEC24D	ROBO1			RAPGEF5			SMARCA2		MYSM1	TRPM3	RREB1		INPP4B
68	RASGRP1	RXFP1	RORA	PACRG	SEMA3E	ROBO2			RASGRF2			SNTG2		NAPEPLD	TSHZ2	RSPO2		ITGB8
69	RIPOR2	SCLT1	RPH3A	PAK5	SESN3	ROR1			RBFOX1			SORCS2		NEDD4L	TSHZ3	RXFP1		ITM2C
70	RXFP1	SCML4	RXFP1	PALLD	SGCZ	RXFP1			RCAN2			SSX2IP		NEGR1	UST	SASH1		KIAA2012
71	RYR3	SEMA3A	SATB1	PALMD	SH3GL2	SEMA3E			RFX3			ST6GALNAC3		NKAIN3	VWC2L	SDCCAG8		KIF26B
72	SDK2	SEMA3E	SEMA3E	PCDH15	SLC24A2	SEMA7A			RGS4			STAMBPL1		NR3C1	ZMAT4	SEC24D		KIRREL3
73	SEMA3E	SLC15A2	SEMA5B	PCSK1	SLC35F1	SIDT1			RGS6			STMN1		NT5DC3		SEMA3E		KLHL3
74	SEZ6	SYT16	SHISA6	PDE7A	SLC8A1	SIK2			ROCK2			TENM3		NTNG1		SERINC5		LINGO1
75	SEZ6L	TBC1D23	SLC1A2	PDE8B	SOX5	SLC47A1			SERPINE2			TMTC2		OCA2		SFMBT2		LPIN1
76	SGCZ	TCERG1L	SLC24A2	PEG10	ST6GAL2	SMURF1			SIPA1L1			TRHDE		OVCH1		SH3D19		LRRC4C
77	SH3GL2	TENM1	SOX5	PEX5L	STXBP5	SNRPN			SLC2A13			TUBB2A		PAK1		SH3GL3		MAN1A1
78	SLC1A2	THSD4	TLE4	PHKB	SULF1	SPAG16			SLIT2			VAMP2		PALLD		SLIT2		MED27
79	SLC4A8	THSD7A	TOX	PHLDB2	SYNPO2	SPARCL1			SNTB2			VAT1L		PCDH15		SNRPN		MEIS2
80	SLC8A1	THY1	TSHZ2	PLA2R1	TANC2	ST8SIA5			SPECC1			VIPR2		PDE1C		SNTG1		MGAT4C
81	STXBP5	TIMP2	VWC2L	PLXDC2	TENM1	SULF2			TESPA1					PEX5L		SPOCK2		MLIP
82	SYNPR	TMEM132A	XKR6	PRICKLE2	TIAM1	TENM1			THSD7A					PLCH1		ST6GAL1		MPZL1
83	TENM3	TPD52L1	XYLT1	PRKCH	TLE4	THSD7A			TMEM132D					PLCXD3		SYNPR		MYO16
84	TEX2	TUBB2A	ZNF385B	PTPRD	TMEM178A	THY1			TMEM178B					PLEKHG1		TERF1		MYSM1
85	TLE4	ZNRF2	ZNF385D	QRFPR	TNFRSF21	TTC9B			TTC28					POU6F2		THSD7B		NBEA
86	TMEM178A			RAPGEF4	TUSC3	TUBB2A			UGGT2					PPP4R4		TMC1		NCKAP5
87	TNIK			RASGRP2	UST	VIPR2								PRDM8		TMSB10		ND2
88	UTRN			RIN2	ZFPM2	XYLT1								PRR16		TNKS		NELL1
89	XKR4			ROBO1	ZNF385D									PTGFRN		TNNT2		NKAIN3
90	ZFPM2			ROBO2	ZNF704									PTGS1		TOX		NWD2
91				RORA										PTPRD		TRABD2A		OVCH1
92				RUNX2										PTPRM		TRPC4		PCSK1
93				RXFP1										PTPRO		TRPC5		PELI2
94				SASH1										RAB27B		TRPM3		PENK
95				SDK1										RARB		TSHZ1		PIK3R3
96				SEMA5A										RASGEF1B		WSCD1		PLPP4
97				SGCZ										RBM20				PLXDC2
98				SIDT1										RCAN2				PPM1E
99				SLC17A8										RELN				PRSS12
100				SLC24A3										RIMBP2				PTPRK
101				SLC44A5										RNF150				PTPRO
102				SNRPN										RNPC3				RAPGEF5
103				SNX31										RORA				RIMBP2
104				SPAG16										RORB				SASH1
105				SPON1										RPS8				SEMA6D
106				STXBP6										SEC16B				SERINC5
107				TBC1D2B										SEMA6D				SGCZ
108				TBC1D8										SHANK2				SHANK2
109				THY1										SLC25A37				SHTN1
110				TIMP2										SLC30A3				SLC24A3
111				TRHDE										SLC9A7				SLC4A7
112				TRPC3										SLIT2				SLC5A3
113				UST										TCERG1L				SLITRK1
114				WLS										TCF4				SNRPN
115				ZSWIM6										TENM1				SNTG2
116														TLE1				SPOCK3
117														TMEM163				ST8SIA2
118														TMTC1				SUSD4
119														TMTC2				SYBU
120														TNKS				SYN3
121														TRHDE				TCERG1L
122														TRPS1				THSD7A
123														UCHL1				TIMP2
124														VAV3				TMEM196
125														ZNF608				TMTC1
126														ZNRF3				TMTC2
127																		TRPC5
128																		UNC5D
129																		VWA5A
130																		WWC1
131																		ZNF385D
132																		ZNF608

## Sheet: 2. pSUB-int-4
Genes	gene hgnc_id	gene symbol	gene name	gene synonyms	GO term ID	GO term name	GO domain	SynGO annotation ID
EPHA4	HGNC:3388	EPHA4	EPH receptor A4	HEK8,TYRO1	GO:0099056	integral component of presynaptic membrane (GO:0099056)	CC	258
EPHA4	HGNC:3388	EPHA4	EPH receptor A4	HEK8,TYRO1	GO:0099055	integral component of postsynaptic membrane (GO:0099055)	CC	259
NSF	HGNC:8016	NSF	N-ethylmaleimide sensitive factor, vesicle fusing ATPase	SKD2,SEC18	GO:0099523	presynaptic cytosol (GO:0099523)	CC	272
NSF	HGNC:8016	NSF	N-ethylmaleimide sensitive factor, vesicle fusing ATPase	SKD2,SEC18	GO:0099504	synaptic vesicle cycle (GO:0099504)	BP	273
EPHA4	HGNC:3388	EPHA4	EPH receptor A4	HEK8,TYRO1	GO:0098883	synapse disassembly (GO:0098883)	BP	301
ADCY8	HGNC:239	ADCY8	adenylate cyclase 8	HBAC1,AC8,ADCY3	GO:0099056	integral component of presynaptic membrane (GO:0099056)	CC	322
ADCY8	HGNC:239	ADCY8	adenylate cyclase 8	HBAC1,AC8,ADCY3	GO:0050804	modulation of chemical synaptic transmission (GO:0050804)	BP	325
CACNB4	HGNC:1404	CACNB4	calcium voltage-gated channel auxiliary subunit beta 4	EJM4	GO:0098793	presynapse (GO:0098793)	CC	335
ADCY8	HGNC:239	ADCY8	adenylate cyclase 8	HBAC1,AC8,ADCY3	GO:0050804	modulation of chemical synaptic transmission (GO:0050804)	BP	472
PLCB1	HGNC:15917	PLCB1	phospholipase C beta 1	KIAA0581,PLC-I,PLC154	GO:0099524	postsynaptic cytosol (GO:0099524)	CC	473
NCAN	HGNC:2465	NCAN	neurocan	CSPG3	GO:0045202	synapse (GO:0045202)	CC	781
PLCB1	HGNC:15917	PLCB1	phospholipase C beta 1	KIAA0581,PLC-I,PLC154	GO:0099178	regulation of retrograde trans-synaptic signaling by endocanabinoid (GO:0099178)	BP	940
PLCB1	HGNC:15917	PLCB1	phospholipase C beta 1	KIAA0581,PLC-I,PLC154	GO:0099170	postsynaptic modulation of chemical synaptic transmission (GO:0099170)	BP	941
CNTN5	HGNC:2175	CNTN5	contactin 5	NB-2,HNB-2	GO:0099026	anchored component of presynaptic membrane (GO:0099026)	CC	958
CNTN5	HGNC:2175	CNTN5	contactin 5	NB-2,HNB-2	GO:0099054	presynapse assembly (GO:0099054)	BP	973
GRM7	HGNC:4599	GRM7	glutamate metabotropic receptor 7	GLUR7,GPRC1G,MGLU7,MGLUR7,PPP1R87	GO:0099059	integral component of presynaptic active zone membrane (GO:0099059)	CC	1119
GRIA4	HGNC:4574	GRIA4	glutamate ionotropic receptor AMPA type subunit 4	GLUA4,GLURD,GLUR4	GO:0099059	integral component of presynaptic active zone membrane (GO:0099059)	CC	1204
GRIA4	HGNC:4574	GRIA4	glutamate ionotropic receptor AMPA type subunit 4	GLUA4,GLURD,GLUR4	GO:0099507	ligand-gated ion channel activity involved in regulation of presynaptic membrane potential (GO:0099507)	BP	1225
GRIN2A	HGNC:4585	GRIN2A	glutamate ionotropic receptor NMDA type subunit 2A	GLUN2A,NMDAR2A	GO:0099056	integral component of presynaptic membrane (GO:0099056)	CC	1349
GRIN2A	HGNC:4585	GRIN2A	glutamate ionotropic receptor NMDA type subunit 2A	GLUN2A,NMDAR2A	GO:0099507	ligand-gated ion channel activity involved in regulation of presynaptic membrane potential (GO:0099507)	BP	1352
GRM7	HGNC:4599	GRM7	glutamate metabotropic receptor 7	GLUR7,GPRC1G,MGLU7,MGLUR7,PPP1R87	GO:0099056	integral component of presynaptic membrane (GO:0099056)	CC	1581
GRM7	HGNC:4599	GRM7	glutamate metabotropic receptor 7	GLUR7,GPRC1G,MGLU7,MGLUR7,PPP1R87	GO:0099059	integral component of presynaptic active zone membrane (GO:0099059)	CC	1583
KALRN	HGNC:4814	KALRN	kalirin RhoGEF kinase	DUO,HS.8004,TRAD,DUET,KALIRIN,ARHGEF24,HAPIP	GO:0098793	presynapse (GO:0098793)	CC	1669
GRIN2A	HGNC:4585	GRIN2A	glutamate ionotropic receptor NMDA type subunit 2A	GLUN2A,NMDAR2A	GO:1904315	transmitter-gated ion channel activity involved in regulation of postsynaptic membrane potential (GO:1904315)	BP	1970
KALRN	HGNC:4814	KALRN	kalirin RhoGEF kinase	DUO,HS.8004,TRAD,DUET,KALIRIN,ARHGEF24,HAPIP	GO:0098696	regulation of neurotransmitter receptor localization to postsynaptic specialization membrane (GO:0098696)	BP	2101
OLFM2	HGNC:17189	OLFM2	olfactomedin 2	OLFC,NOE2	GO:0099243	extrinsic component of synaptic membrane (GO:0099243)	CC	2182
LRFN5	HGNC:20360	LRFN5	leucine rich repeat and fibronectin type III domain containing 5	FIGLER8,SALM5,C14ORF146	GO:0099061	integral component of postsynaptic density membrane (GO:0099061)	CC	2216
KALRN	HGNC:4814	KALRN	kalirin RhoGEF kinase	DUO,HS.8004,TRAD,DUET,KALIRIN,ARHGEF24,HAPIP	GO:1905274	regulation of modification of postsynaptic actin cytoskeleton (GO:1905274)	BP	2237
KALRN	HGNC:4814	KALRN	kalirin RhoGEF kinase	DUO,HS.8004,TRAD,DUET,KALIRIN,ARHGEF24,HAPIP	GO:0014069	postsynaptic density (GO:0014069)	CC	2238
PTPRF	HGNC:9670	PTPRF	protein tyrosine phosphatase receptor type F	LAR	GO:0099061	integral component of postsynaptic density membrane (GO:0099061)	CC	2247
PTPRT	HGNC:9682	PTPRT	protein tyrosine phosphatase receptor type T	RPTPRHO,KIAA0283	GO:0099061	integral component of postsynaptic density membrane (GO:0099061)	CC	2310
NTNG1	HGNC:23319	NTNG1	netrin G1	KIAA0976,LMNT1	GO:0099029	anchored component of presynaptic active zone membrane (GO:0099029)	CC	2321
LRFN5	HGNC:20360	LRFN5	leucine rich repeat and fibronectin type III domain containing 5	FIGLER8,SALM5,C14ORF146	GO:1905606	regulation of presynapse assembly (GO:1905606)	BP	2329
PTPRF	HGNC:9670	PTPRF	protein tyrosine phosphatase receptor type F	LAR	GO:0099175	regulation of postsynapse organization (GO:0099175)	BP	2335
GRIN2A	HGNC:4585	GRIN2A	glutamate ionotropic receptor NMDA type subunit 2A	GLUN2A,NMDAR2A	GO:0099061	integral component of postsynaptic density membrane (GO:0099061)	CC	2378
NTNG1	HGNC:23319	NTNG1	netrin G1	KIAA0976,LMNT1	GO:0050804	modulation of chemical synaptic transmission (GO:0050804)	BP	2404
PTPRT	HGNC:9682	PTPRT	protein tyrosine phosphatase receptor type T	RPTPRHO,KIAA0283	GO:0050807	regulation of synapse organization (GO:0050807)	BP	2409
CACNB4	HGNC:1404	CACNB4	calcium voltage-gated channel auxiliary subunit beta 4	EJM4	GO:0099626	voltage-gated calcium channel activity involved in regulation of presynaptic cytosolic calcium levels (GO:0099626)	BP	2421
GRM7	HGNC:4599	GRM7	glutamate metabotropic receptor 7	GLUR7,GPRC1G,MGLU7,MGLUR7,PPP1R87	GO:0099171	presynaptic modulation of chemical synaptic transmission (GO:0099171)	BP	2425
CACNB4	HGNC:1404	CACNB4	calcium voltage-gated channel auxiliary subunit beta 4	EJM4	GO:2000300	regulation of synaptic vesicle exocytosis (GO:2000300)	BP	2444
EPHA4	HGNC:3388	EPHA4	EPH receptor A4	HEK8,TYRO1	GO:1905806	regulation of synapse disassembly (GO:1905806)	BP	2449
LRFN5	HGNC:20360	LRFN5	leucine rich repeat and fibronectin type III domain containing 5	FIGLER8,SALM5,C14ORF146	GO:0099560	synapse adhesion between pre- and post-synapse (GO:0099560)	BP	2455
PTPRF	HGNC:9670	PTPRF	protein tyrosine phosphatase receptor type F	LAR	GO:0099560	synapse adhesion between pre- and post-synapse (GO:0099560)	BP	2463
PTPRF	HGNC:9670	PTPRF	protein tyrosine phosphatase receptor type F	LAR	GO:0099560	synapse adhesion between pre- and post-synapse (GO:0099560)	BP	2467
PTPRF	HGNC:9670	PTPRF	protein tyrosine phosphatase receptor type F	LAR	GO:0099560	synapse adhesion between pre- and post-synapse (GO:0099560)	BP	2471
GRIA4	HGNC:4574	GRIA4	glutamate ionotropic receptor AMPA type subunit 4	GLUA4,GLURD,GLUR4	GO:1904315	transmitter-gated ion channel activity involved in regulation of postsynaptic membrane potential (GO:1904315)	BP	2486
GRIA4	HGNC:4574	GRIA4	glutamate ionotropic receptor AMPA type subunit 4	GLUA4,GLURD,GLUR4	GO:0099061	integral component of postsynaptic density membrane (GO:0099061)	CC	2487
TRIM9	HGNC:16288	TRIM9	tripartite motif containing 9	SPRING,RNF91	GO:0099523	presynaptic cytosol (GO:0099523)	CC	2489
TRIM9	HGNC:16288	TRIM9	tripartite motif containing 9	SPRING,RNF91	GO:0008021	synaptic vesicle (GO:0008021)	CC	2497
ASAP1	HGNC:2720	ASAP1	ArfGAP with SH3 domain, ankyrin repeat and PH domain 1	PAP,KIAA1249,ZG14P,CENTB4,DDEF1	GO:0099175	regulation of postsynapse organization (GO:0099175)	BP	2712
NTNG1	HGNC:23319	NTNG1	netrin G1	KIAA0976,LMNT1	GO:0099560	synapse adhesion between pre- and post-synapse (GO:0099560)	BP	2766
NCAN	HGNC:2465	NCAN	neurocan	CSPG3	GO:0050804	modulation of chemical synaptic transmission (GO:0050804)	BP	2772
GNB5	HGNC:4401	GNB5	G protein subunit beta 5	GB5	GO:0098793	presynapse (GO:0098793)	CC	2833
CALD1	HGNC:1441	CALD1	caldesmon 1	CDM,H-CAD,L-CAD	GO:0098794	postsynapse (GO:0098794)	CC	3009
CHD4	HGNC:1919	CHD4	chromodomain helicase DNA binding protein 4	MI-2B,MI2-BETA	GO:0051963	regulation of synapse assembly (GO:0051963)	BP	3849
NCAN	HGNC:2465	NCAN	neurocan	CSPG3	GO:0098966	perisynaptic extracellular matrix (GO:0098966)	CC	3985
NCAN	HGNC:2465	NCAN	neurocan	CSPG3	GO:0098966	perisynaptic extracellular matrix (GO:0098966)	CC	4516
NCAN	HGNC:2465	NCAN	neurocan	CSPG3	GO:0099175	regulation of postsynapse organization (GO:0099175)	BP	4517
NCAN	HGNC:2465	NCAN	neurocan	CSPG3	GO:0098966	perisynaptic extracellular matrix (GO:0098966)	CC	4518

## Sheet: 3. pSUB-deep-1
your genelist input	gene hgnc_id	gene symbol	gene name	gene synonyms	GO term ID	GO term name	GO domain	SynGO annotation ID
ATP2B1	HGNC:814	ATP2B1	ATPase plasma membrane Ca2+ transporting 1	PMCA1	GO:0099059	integral component of presynaptic active zone membrane (GO:0099059)	CC	89
ATP2B4	HGNC:817	ATP2B4	ATPase plasma membrane Ca2+ transporting 4	PMCA4,ATP2B2,MXRA1	GO:0099059	integral component of presynaptic active zone membrane (GO:0099059)	CC	90
PRKCE	HGNC:9401	PRKCE	protein kinase C epsilon		GO:0099523	presynaptic cytosol (GO:0099523)	CC	95
PRKCE	HGNC:9401	PRKCE	protein kinase C epsilon		GO:0099171	presynaptic modulation of chemical synaptic transmission (GO:0099171)	BP	100
GRM5	HGNC:4597	GRM5	glutamate metabotropic receptor 5	MGLUR5,GPRC1E,MGLU5,PPP1R86	GO:0099055	integral component of postsynaptic membrane (GO:0099055)	CC	217
CPD	HGNC:17513	HOMER2	homer scaffold protein 2	CPD,CUPIDIN,VESL-2,HOMER-2B,HOMER-2,HOMER-2A,DFNA68	GO:0014069	postsynaptic density (GO:0014069)	CC	220
CACNA1E	HGNC:1392	CACNA1E	calcium voltage-gated channel subunit alpha1 E	CAV2.3,BII,CACH6,CACNL1A6	GO:0099056	integral component of presynaptic membrane (GO:0099056)	CC	386
CACNA1E	HGNC:1392	CACNA1E	calcium voltage-gated channel subunit alpha1 E	CAV2.3,BII,CACH6,CACNL1A6	GO:0099055	integral component of postsynaptic membrane (GO:0099055)	CC	460
CADPS	HGNC:1426	CADPS	calcium dependent secretion activator	CAPS,KIAA1121,CAPS1,UNC-31	GO:0098793	presynapse (GO:0098793)	CC	491
CADPS	HGNC:1426	CADPS	calcium dependent secretion activator	CAPS,KIAA1121,CAPS1,UNC-31	GO:0099525	presynaptic dense core vesicle exocytosis (GO:0099525)	BP	493
CADPS	HGNC:1426	CADPS	calcium dependent secretion activator	CAPS,KIAA1121,CAPS1,UNC-31	GO:0016082	synaptic vesicle priming (GO:0016082)	BP	494
LRRTM2	HGNC:19409	LRRTM2	leucine rich repeat transmembrane neuronal 2	KIAA0416	GO:0099061	integral component of postsynaptic density membrane (GO:0099061)	CC	545
CADPS	HGNC:1426	CADPS	calcium dependent secretion activator	CAPS,KIAA1121,CAPS1,UNC-31	GO:0098674	extrinsic component of neuronal dense core vesicle membrane (GO:0098674)	CC	557
SLC17A7	HGNC:16704	SLC17A7	solute carrier family 17 member 7	BNPI,VGLUT1	GO:0030672	synaptic vesicle membrane (GO:0030672)	CC	562
SLC17A7	HGNC:16704	SLC17A7	solute carrier family 17 member 7	BNPI,VGLUT1	GO:0098700	synaptic vesicle neurotransmitter loading (GO:0098700)	BP	564
TMEM163	HGNC:25380	TMEM163	transmembrane protein 163	DKFZP566N034,SV31	GO:0030285	integral component of synaptic vesicle membrane (GO:0030285)	CC	589
SH3GL2	HGNC:10831	SH3GL2	SH3 domain containing GRB2 like 2, endophilin A1	SH3P4,SH3D2A,CNSA2,EEN-B1	GO:0048488	synaptic vesicle endocytosis (GO:0048488)	BP	666
PICALM	HGNC:15514	PICALM	phosphatidylinositol binding clathrin assembly protein	CALM,CLTH	GO:0048488	synaptic vesicle endocytosis (GO:0048488)	BP	704
TMEM163	HGNC:25380	TMEM163	transmembrane protein 163	DKFZP566N034,SV31	GO:0099180	zinc ion import into synaptic vesicle (GO:0099180)	BP	744
CPLX3	HGNC:27652	CPLX3	complexin 3	CPX-III	GO:0099029	anchored component of presynaptic active zone membrane (GO:0099029)	CC	745
CPLX3	HGNC:27652	CPLX3	complexin 3	CPX-III	GO:0031630	regulation of synaptic vesicle fusion to presynaptic active zone membrane (GO:0031630)	BP	746
CPLX3	HGNC:27652	CPLX3	complexin 3	CPX-III	GO:0098993	anchored component of synaptic vesicle membrane (GO:0098993)	CC	748
LRRTM2	HGNC:19409	LRRTM2	leucine rich repeat transmembrane neuronal 2	KIAA0416	GO:0099151	regulation of postsynaptic density assembly (GO:0099151)	BP	761
LRRTM2	HGNC:19409	LRRTM2	leucine rich repeat transmembrane neuronal 2	KIAA0416	GO:0099151	regulation of postsynaptic density assembly (GO:0099151)	BP	796
SLC8A1	HGNC:11068	SLC8A1	solute carrier family 8 member A1	NCX1	GO:1905060	calcium:cation antiporter activity involved in regulation of postsynaptic cytosolic calcium ion levels (GO:1905060)	BP	839
SLC8A1	HGNC:11068	SLC8A1	solute carrier family 8 member A1	NCX1	GO:0099055	integral component of postsynaptic membrane (GO:0099055)	CC	841
NRXN1	HGNC:8008	NRXN1	neurexin 1	KIAA0578,HS.22998	GO:0099056	integral component of presynaptic membrane (GO:0099056)	CC	894
NRXN1	HGNC:8008	NRXN1	neurexin 1	KIAA0578,HS.22998	GO:0150036	regulation of trans-synaptic signaling by endocannabinoid, modulating synaptic transmission (GO:0150036)	BP	895
NRXN1	HGNC:8008	NRXN1	neurexin 1	KIAA0578,HS.22998	GO:0098693	regulation of synaptic vesicle cycle (GO:0098693)	BP	898
NRXN1	HGNC:8008	NRXN1	neurexin 1	KIAA0578,HS.22998	GO:0099056	integral component of presynaptic membrane (GO:0099056)	CC	900
PPP1R9A	HGNC:14946	PPP1R9A	protein phosphatase 1 regulatory subunit 9A	NEURABIN-I,KIAA1222,FLJ20068	GO:0098793	presynapse (GO:0098793)	CC	912
PPP1R9A	HGNC:14946	PPP1R9A	protein phosphatase 1 regulatory subunit 9A	NEURABIN-I,KIAA1222,FLJ20068	GO:0014069	postsynaptic density (GO:0014069)	CC	913
TENM3	HGNC:29944	TENM3	teneurin transmembrane protein 3	TEN-M3,KIAA1455,TEN3,ODZ3	GO:0099190	postsynaptic spectrin-associated cytoskeleton organization (GO:0099190)	BP	944
TENM1	HGNC:8117	TENM1	teneurin transmembrane protein 1	TEN-M1,TEN1,ODZ3,TNM,ODZ1	GO:0099190	postsynaptic spectrin-associated cytoskeleton organization (GO:0099190)	BP	944
ADGRL1	HGNC:20973	ADGRL1	adhesion G protein-coupled receptor L1	KIAA0821,CIRL1,LEC2,LPHN1	GO:0099056	integral component of presynaptic membrane (GO:0099056)	CC	1012
TENM3	HGNC:29944	TENM3	teneurin transmembrane protein 3	TEN-M3,KIAA1455,TEN3,ODZ3	GO:0098942	retrograde trans-synaptic signaling by trans-synaptic protein complex (GO:0098942)	BP	1017
TENM1	HGNC:8117	TENM1	teneurin transmembrane protein 1	TEN-M1,TEN1,ODZ3,TNM,ODZ1	GO:0098942	retrograde trans-synaptic signaling by trans-synaptic protein complex (GO:0098942)	BP	1017
CTNND2	HGNC:2516	CTNND2	catenin delta 2	NPRAP,GT24	GO:0014069	postsynaptic density (GO:0014069)	CC	1038
CDH9	HGNC:1768	CDH9	cadherin 9		GO:0099560	synapse adhesion between pre- and post-synapse (GO:0099560)	BP	1068
STXBP5	HGNC:19665	STXBP5	syntaxin binding protein 5	TOMOSYN,LLGL3,TOMOSYN-1	GO:0099523	presynaptic cytosol (GO:0099523)	CC	1138
STXBP5	HGNC:19665	STXBP5	syntaxin binding protein 5	TOMOSYN,LLGL3,TOMOSYN-1	GO:0098888	extrinsic component of presynaptic membrane (GO:0098888)	CC	1141
STXBP5	HGNC:19665	STXBP5	syntaxin binding protein 5	TOMOSYN,LLGL3,TOMOSYN-1	GO:0010807	regulation of synaptic vesicle priming (GO:0010807)	BP	1142
SYNPR	HGNC:16507	SYNPR	synaptoporin	MGC26651,SPO	GO:0030285	integral component of synaptic vesicle membrane (GO:0030285)	CC	1175
GRIA2	HGNC:4572	GRIA2	glutamate ionotropic receptor AMPA type subunit 2	GLUA2,GLURB,GLUR2	GO:0099059	integral component of presynaptic active zone membrane (GO:0099059)	CC	1194
GRIA1	HGNC:4571	GRIA1	glutamate ionotropic receptor AMPA type subunit 1	GLUA1,GLURA,GLUR1	GO:0099056	integral component of presynaptic membrane (GO:0099056)	CC	1195
GRIA2	HGNC:4572	GRIA2	glutamate ionotropic receptor AMPA type subunit 2	GLUA2,GLURB,GLUR2	GO:0099056	integral component of presynaptic membrane (GO:0099056)	CC	1196
GRIA3	HGNC:4573	GRIA3	glutamate ionotropic receptor AMPA type subunit 3	GLUA3,GLURC,MRX94,GLUR3	GO:0099056	integral component of presynaptic membrane (GO:0099056)	CC	1197
GRIA1	HGNC:4571	GRIA1	glutamate ionotropic receptor AMPA type subunit 1	GLUA1,GLURA,GLUR1	GO:0099055	integral component of postsynaptic membrane (GO:0099055)	CC	1198
GRIA2	HGNC:4572	GRIA2	glutamate ionotropic receptor AMPA type subunit 2	GLUA2,GLURB,GLUR2	GO:0099055	integral component of postsynaptic membrane (GO:0099055)	CC	1199
GRIA3	HGNC:4573	GRIA3	glutamate ionotropic receptor AMPA type subunit 3	GLUA3,GLURC,MRX94,GLUR3	GO:0099055	integral component of postsynaptic membrane (GO:0099055)	CC	1200
GRIA1	HGNC:4571	GRIA1	glutamate ionotropic receptor AMPA type subunit 1	GLUA1,GLURA,GLUR1	GO:0099059	integral component of presynaptic active zone membrane (GO:0099059)	CC	1203
GRIA1	HGNC:4571	GRIA1	glutamate ionotropic receptor AMPA type subunit 1	GLUA1,GLURA,GLUR1	GO:0099061	integral component of postsynaptic density membrane (GO:0099061)	CC	1205
GRIA2	HGNC:4572	GRIA2	glutamate ionotropic receptor AMPA type subunit 2	GLUA2,GLURB,GLUR2	GO:0099056	integral component of presynaptic membrane (GO:0099056)	CC	1206
GRIA1	HGNC:4571	GRIA1	glutamate ionotropic receptor AMPA type subunit 1	GLUA1,GLURA,GLUR1	GO:0099507	ligand-gated ion channel activity involved in regulation of presynaptic membrane potential (GO:0099507)	BP	1209
GRIA2	HGNC:4572	GRIA2	glutamate ionotropic receptor AMPA type subunit 2	GLUA2,GLURB,GLUR2	GO:0099507	ligand-gated ion channel activity involved in regulation of presynaptic membrane potential (GO:0099507)	BP	1212
GRIA3	HGNC:4573	GRIA3	glutamate ionotropic receptor AMPA type subunit 3	GLUA3,GLURC,MRX94,GLUR3	GO:0099507	ligand-gated ion channel activity involved in regulation of presynaptic membrane potential (GO:0099507)	BP	1224
SV2B	HGNC:16874	SV2B	synaptic vesicle glycoprotein 2B	KIAA0735,HST19680	GO:0030285	integral component of synaptic vesicle membrane (GO:0030285)	CC	1234
STXBP5	HGNC:19665	STXBP5	syntaxin binding protein 5	TOMOSYN,LLGL3,TOMOSYN-1	GO:0008021	synaptic vesicle (GO:0008021)	CC	1250
GABBR1	HGNC:4070	GABBR1	gamma-aminobutyric acid type B receptor subunit 1	HGB1A,GPRC3A	GO:0099056	integral component of presynaptic membrane (GO:0099056)	CC	1251
STXBP5	HGNC:19665	STXBP5	syntaxin binding protein 5	TOMOSYN,LLGL3,TOMOSYN-1	GO:0098674	extrinsic component of neuronal dense core vesicle membrane (GO:0098674)	CC	1254
STXBP5	HGNC:19665	STXBP5	syntaxin binding protein 5	TOMOSYN,LLGL3,TOMOSYN-1	GO:0099161	regulation of presynaptic dense core vesicle exocytosis (GO:0099161)	BP	1259
STXBP5	HGNC:19665	STXBP5	syntaxin binding protein 5	TOMOSYN,LLGL3,TOMOSYN-1	GO:0099504	synaptic vesicle cycle (GO:0099504)	BP	1260
GABRA5	HGNC:4079	GABRA5	gamma-aminobutyric acid type A receptor subunit alpha5		GO:0099056	integral component of presynaptic membrane (GO:0099056)	CC	1263
GABRA5	HGNC:4079	GABRA5	gamma-aminobutyric acid type A receptor subunit alpha5		GO:0099060	integral component of postsynaptic specialization membrane (GO:0099060)	CC	1264
CDH9	HGNC:1768	CDH9	cadherin 9		GO:0007416	synapse assembly (GO:0007416)	BP	1311
CDH9	HGNC:1768	CDH9	cadherin 9		GO:0099056	integral component of presynaptic membrane (GO:0099056)	CC	1312
CDH9	HGNC:1768	CDH9	cadherin 9		GO:0099055	integral component of postsynaptic membrane (GO:0099055)	CC	1313
GABRA5	HGNC:4079	GABRA5	gamma-aminobutyric acid type A receptor subunit alpha5		GO:0099507	ligand-gated ion channel activity involved in regulation of presynaptic membrane potential (GO:0099507)	BP	1331
GABBR1	HGNC:4070	GABBR1	gamma-aminobutyric acid type B receptor subunit 1	HGB1A,GPRC3A	GO:0150047	G protein-coupled neurotransmitter receptor activity involved in regulation of presynaptic membrane potential (GO:0150047)	BP	1339
STXBP5	HGNC:19665	STXBP5	syntaxin binding protein 5	TOMOSYN,LLGL3,TOMOSYN-1	GO:0010807	regulation of synaptic vesicle priming (GO:0010807)	BP	1382
STXBP5	HGNC:19665	STXBP5	syntaxin binding protein 5	TOMOSYN,LLGL3,TOMOSYN-1	GO:0099148	regulation of synaptic vesicle docking (GO:0099148)	BP	1383
STXBP5	HGNC:19665	STXBP5	syntaxin binding protein 5	TOMOSYN,LLGL3,TOMOSYN-1	GO:0010807	regulation of synaptic vesicle priming (GO:0010807)	BP	1384
STXBP5	HGNC:19665	STXBP5	syntaxin binding protein 5	TOMOSYN,LLGL3,TOMOSYN-1	GO:0099161	regulation of presynaptic dense core vesicle exocytosis (GO:0099161)	BP	1389
STXBP5	HGNC:19665	STXBP5	syntaxin binding protein 5	TOMOSYN,LLGL3,TOMOSYN-1	GO:0098674	extrinsic component of neuronal dense core vesicle membrane (GO:0098674)	CC	1390
STXBP5	HGNC:19665	STXBP5	syntaxin binding protein 5	TOMOSYN,LLGL3,TOMOSYN-1	GO:2000300	regulation of synaptic vesicle exocytosis (GO:2000300)	BP	1391
STXBP5	HGNC:19665	STXBP5	syntaxin binding protein 5	TOMOSYN,LLGL3,TOMOSYN-1	GO:0098793	presynapse (GO:0098793)	CC	1393
STXBP5	HGNC:19665	STXBP5	syntaxin binding protein 5	TOMOSYN,LLGL3,TOMOSYN-1	GO:0098793	presynapse (GO:0098793)	CC	1394
PLPPR4	HGNC:23496	PLPPR4	phospholipid phosphatase related 4	PRG-1,LPPR4,KIAA0455,PHP1	GO:0099061	integral component of postsynaptic density membrane (GO:0099061)	CC	1412
KCNMB4	HGNC:6289	KCNMB4	potassium calcium-activated channel subfamily M regulatory beta subunit 4		GO:0099508	voltage-gated ion channel activity involved in regulation of presynaptic membrane potential (GO:0099508)	BP	1448
GRIA2	HGNC:4572	GRIA2	glutamate ionotropic receptor AMPA type subunit 2	GLUA2,GLURB,GLUR2	GO:0099061	integral component of postsynaptic density membrane (GO:0099061)	CC	1459
GABBR1	HGNC:4070	GABBR1	gamma-aminobutyric acid type B receptor subunit 1	HGB1A,GPRC3A	GO:0099579	G protein-coupled neurotransmitter receptor activity involved in regulation of postsynaptic membrane potential (GO:0099579)	BP	1587
GABBR1	HGNC:4070	GABBR1	gamma-aminobutyric acid type B receptor subunit 1	HGB1A,GPRC3A	GO:0099056	integral component of presynaptic membrane (GO:0099056)	CC	1588
GABBR1	HGNC:4070	GABBR1	gamma-aminobutyric acid type B receptor subunit 1	HGB1A,GPRC3A	GO:0099055	integral component of postsynaptic membrane (GO:0099055)	CC	1678
PPP1R9A	HGNC:14946	PPP1R9A	protein phosphatase 1 regulatory subunit 9A	NEURABIN-I,KIAA1222,FLJ20068	GO:0050804	modulation of chemical synaptic transmission (GO:0050804)	BP	1682
PICALM	HGNC:15514	PICALM	phosphatidylinositol binding clathrin assembly protein	CALM,CLTH	GO:0098894	extrinsic component of presynaptic endocytic zone membrane (GO:0098894)	CC	1693
SH3GL2	HGNC:10831	SH3GL2	SH3 domain containing GRB2 like 2, endophilin A1	SH3P4,SH3D2A,CNSA2,EEN-B1	GO:0045202	synapse (GO:0045202)	CC	1701
PPP1R9A	HGNC:14946	PPP1R9A	protein phosphatase 1 regulatory subunit 9A	NEURABIN-I,KIAA1222,FLJ20068	GO:0098871	postsynaptic actin cytoskeleton (GO:0098871)	CC	1709
PPP1R9A	HGNC:14946	PPP1R9A	protein phosphatase 1 regulatory subunit 9A	NEURABIN-I,KIAA1222,FLJ20068	GO:0098974	postsynaptic actin cytoskeleton organization (GO:0098974)	BP	1710
TNIK	HGNC:30765	TNIK	TRAF2 and NCK interacting kinase	KIAA0551	GO:0099092	postsynaptic density, intracellular component (GO:0099092)	CC	1809
TNIK	HGNC:30765	TNIK	TRAF2 and NCK interacting kinase	KIAA0551	GO:0098696	regulation of neurotransmitter receptor localization to postsynaptic specialization membrane (GO:0098696)	BP	1813
SLC1A2	HGNC:10940	SLC1A2	solute carrier family 1 member 2	GLT-1,EAAT2	GO:0099056	integral component of presynaptic membrane (GO:0099056)	CC	1819
SLC1A2	HGNC:10940	SLC1A2	solute carrier family 1 member 2	GLT-1,EAAT2	GO:0098810	neurotransmitter reuptake (GO:0098810)	BP	1820
SEMA3A	HGNC:10723	SEMA3A	semaphorin 3A	SEMA1,SEMD,COLL-1,HSEMA-I,SEMAD	GO:0050807	regulation of synapse organization (GO:0050807)	BP	1833
TENM3	HGNC:29944	TENM3	teneurin transmembrane protein 3	TEN-M3,KIAA1455,TEN3,ODZ3	GO:0099559	maintenance of alignment of postsynaptic density and presynaptic active zone (GO:0099559)	BP	1835
TENM1	HGNC:8117	TENM1	teneurin transmembrane protein 1	TEN-M1,TEN1,ODZ3,TNM,ODZ1	GO:0099559	maintenance of alignment of postsynaptic density and presynaptic active zone (GO:0099559)	BP	1835
TNIK	HGNC:30765	TNIK	TRAF2 and NCK interacting kinase	KIAA0551	GO:0098793	presynapse (GO:0098793)	CC	1847
GRID2	HGNC:4576	GRID2	glutamate ionotropic receptor delta type subunit 2	GLUD2,GLUR-DELTA-2	GO:0099151	regulation of postsynaptic density assembly (GO:0099151)	BP	1932
GRID2	HGNC:4576	GRID2	glutamate ionotropic receptor delta type subunit 2	GLUD2,GLUR-DELTA-2	GO:1905606	regulation of presynapse assembly (GO:1905606)	BP	1933
NRXN1	HGNC:8008	NRXN1	neurexin 1	KIAA0578,HS.22998	GO:0099054	presynapse assembly (GO:0099054)	BP	1934
NRXN1	HGNC:8008	NRXN1	neurexin 1	KIAA0578,HS.22998	GO:0099151	regulation of postsynaptic density assembly (GO:0099151)	BP	1935
GRID2	HGNC:4576	GRID2	glutamate ionotropic receptor delta type subunit 2	GLUD2,GLUR-DELTA-2	GO:1905606	regulation of presynapse assembly (GO:1905606)	BP	1938
SH3GL2	HGNC:10831	SH3GL2	SH3 domain containing GRB2 like 2, endophilin A1	SH3P4,SH3D2A,CNSA2,EEN-B1	GO:0099523	presynaptic cytosol (GO:0099523)	CC	2002
PICALM	HGNC:15514	PICALM	phosphatidylinositol binding clathrin assembly protein	CALM,CLTH	GO:0098794	postsynapse (GO:0098794)	CC	2003
GRIA1	HGNC:4571	GRIA1	glutamate ionotropic receptor AMPA type subunit 1	GLUA1,GLURA,GLUR1	GO:1904315	transmitter-gated ion channel activity involved in regulation of postsynaptic membrane potential (GO:1904315)	BP	2030
GRIA2	HGNC:4572	GRIA2	glutamate ionotropic receptor AMPA type subunit 2	GLUA2,GLURB,GLUR2	GO:1904315	transmitter-gated ion channel activity involved in regulation of postsynaptic membrane potential (GO:1904315)	BP	2032
GABRB3	HGNC:4083	GABRB3	gamma-aminobutyric acid type A receptor subunit beta3		GO:1904315	transmitter-gated ion channel activity involved in regulation of postsynaptic membrane potential (GO:1904315)	BP	2060
GRM5	HGNC:4597	GRM5	glutamate metabotropic receptor 5	MGLUR5,GPRC1E,MGLU5,PPP1R86	GO:0050804	modulation of chemical synaptic transmission (GO:0050804)	BP	2064
GRID2	HGNC:4576	GRID2	glutamate ionotropic receptor delta type subunit 2	GLUD2,GLUR-DELTA-2	GO:0099061	integral component of postsynaptic density membrane (GO:0099061)	CC	2071
GABRA5	HGNC:4079	GABRA5	gamma-aminobutyric acid type A receptor subunit alpha5		GO:0099055	integral component of postsynaptic membrane (GO:0099055)	CC	2083
ARHGAP44	HGNC:29096	ARHGAP44	Rho GTPase activating protein 44	KIAA0672,RICH-2,RICH2	GO:0099010	modification of postsynaptic structure (GO:0099010)	BP	2110
ARHGAP44	HGNC:29096	ARHGAP44	Rho GTPase activating protein 44	KIAA0672,RICH-2,RICH2	GO:0099152	regulation of neurotransmitter receptor transport, endosome to postsynaptic membrane (GO:0099152)	BP	2111
ARHGAP44	HGNC:29096	ARHGAP44	Rho GTPase activating protein 44	KIAA0672,RICH-2,RICH2	GO:0014069	postsynaptic density (GO:0014069)	CC	2123
ARHGAP44	HGNC:29096	ARHGAP44	Rho GTPase activating protein 44	KIAA0672,RICH-2,RICH2	GO:0048786	presynaptic active zone (GO:0048786)	CC	2124
GABRA5	HGNC:4079	GABRA5	gamma-aminobutyric acid type A receptor subunit alpha5		GO:0099060	integral component of postsynaptic specialization membrane (GO:0099060)	CC	2169
GABRB3	HGNC:4083	GABRB3	gamma-aminobutyric acid type A receptor subunit beta3		GO:0099055	integral component of postsynaptic membrane (GO:0099055)	CC	2170
GABRB3	HGNC:4083	GABRB3	gamma-aminobutyric acid type A receptor subunit beta3		GO:0099060	integral component of postsynaptic specialization membrane (GO:0099060)	CC	2171
GABBR1	HGNC:4070	GABBR1	gamma-aminobutyric acid type B receptor subunit 1	HGB1A,GPRC3A	GO:0099060	integral component of postsynaptic specialization membrane (GO:0099060)	CC	2174
GABBR1	HGNC:4070	GABBR1	gamma-aminobutyric acid type B receptor subunit 1	HGB1A,GPRC3A	GO:0099055	integral component of postsynaptic membrane (GO:0099055)	CC	2175
GABBR1	HGNC:4070	GABBR1	gamma-aminobutyric acid type B receptor subunit 1	HGB1A,GPRC3A	GO:0099059	integral component of presynaptic active zone membrane (GO:0099059)	CC	2176
GABRA5	HGNC:4079	GABRA5	gamma-aminobutyric acid type A receptor subunit alpha5		GO:1904315	transmitter-gated ion channel activity involved in regulation of postsynaptic membrane potential (GO:1904315)	BP	2179
NCAM1	HGNC:7656	NCAM1	neural cell adhesion molecule 1	NCAM,CD56	GO:0099056	integral component of presynaptic membrane (GO:0099056)	CC	2224
CDH10	HGNC:1749	CDH10	cadherin 10		GO:0099059	integral component of presynaptic active zone membrane (GO:0099059)	CC	2316
CDH10	HGNC:1749	CDH10	cadherin 10		GO:0099060	integral component of postsynaptic specialization membrane (GO:0099060)	CC	2317
CDH11	HGNC:1750	CDH11	cadherin 11	OB,CAD11	GO:0045202	synapse (GO:0045202)	CC	2318
CDH11	HGNC:1750	CDH11	cadherin 11	OB,CAD11	GO:0050804	modulation of chemical synaptic transmission (GO:0050804)	BP	2319
CDH13	HGNC:1753	CDH13	cadherin 13	CDHH	GO:0045202	synapse (GO:0045202)	CC	2320
GRIA1	HGNC:4571	GRIA1	glutamate ionotropic receptor AMPA type subunit 1	GLUA1,GLURA,GLUR1	GO:0099061	integral component of postsynaptic density membrane (GO:0099061)	CC	2386
GRIA1	HGNC:4571	GRIA1	glutamate ionotropic receptor AMPA type subunit 1	GLUA1,GLURA,GLUR1	GO:1904315	transmitter-gated ion channel activity involved in regulation of postsynaptic membrane potential (GO:1904315)	BP	2387
NCAM1	HGNC:7656	NCAM1	neural cell adhesion molecule 1	NCAM,CD56	GO:0099055	integral component of postsynaptic membrane (GO:0099055)	CC	2406
CACNA1E	HGNC:1392	CACNA1E	calcium voltage-gated channel subunit alpha1 E	CAV2.3,BII,CACH6,CACNL1A6	GO:0099626	voltage-gated calcium channel activity involved in regulation of presynaptic cytosolic calcium levels (GO:0099626)	BP	2419
CACNA1E	HGNC:1392	CACNA1E	calcium voltage-gated channel subunit alpha1 E	CAV2.3,BII,CACH6,CACNL1A6	GO:2000300	regulation of synaptic vesicle exocytosis (GO:2000300)	BP	2443
NCAM1	HGNC:7656	NCAM1	neural cell adhesion molecule 1	NCAM,CD56	GO:0099560	synapse adhesion between pre- and post-synapse (GO:0099560)	BP	2459
GRIA2	HGNC:4572	GRIA2	glutamate ionotropic receptor AMPA type subunit 2	GLUA2,GLURB,GLUR2	GO:1904315	transmitter-gated ion channel activity involved in regulation of postsynaptic membrane potential (GO:1904315)	BP	2479
GRIA2	HGNC:4572	GRIA2	glutamate ionotropic receptor AMPA type subunit 2	GLUA2,GLURB,GLUR2	GO:0099061	integral component of postsynaptic density membrane (GO:0099061)	CC	2481
GRIA3	HGNC:4573	GRIA3	glutamate ionotropic receptor AMPA type subunit 3	GLUA3,GLURC,MRX94,GLUR3	GO:1904315	transmitter-gated ion channel activity involved in regulation of postsynaptic membrane potential (GO:1904315)	BP	2483
GRIA3	HGNC:4573	GRIA3	glutamate ionotropic receptor AMPA type subunit 3	GLUA3,GLURC,MRX94,GLUR3	GO:0099061	integral component of postsynaptic density membrane (GO:0099061)	CC	2484
CTNND2	HGNC:2516	CTNND2	catenin delta 2	NPRAP,GT24	GO:0014069	postsynaptic density (GO:0014069)	CC	2485
GRID2	HGNC:4576	GRID2	glutamate ionotropic receptor delta type subunit 2	GLUD2,GLUR-DELTA-2	GO:0099061	integral component of postsynaptic density membrane (GO:0099061)	CC	2593
STXBP5	HGNC:19665	STXBP5	syntaxin binding protein 5	TOMOSYN,LLGL3,TOMOSYN-1	GO:0010807	regulation of synaptic vesicle priming (GO:0010807)	BP	2606
NCAM1	HGNC:7656	NCAM1	neural cell adhesion molecule 1	NCAM,CD56	GO:0050804	modulation of chemical synaptic transmission (GO:0050804)	BP	2642
ASAP1	HGNC:2720	ASAP1	ArfGAP with SH3 domain, ankyrin repeat and PH domain 1	PAP,KIAA1249,ZG14P,CENTB4,DDEF1	GO:0099175	regulation of postsynapse organization (GO:0099175)	BP	2712
LRRTM2	HGNC:19409	LRRTM2	leucine rich repeat transmembrane neuronal 2	KIAA0416	GO:0099060	integral component of postsynaptic specialization membrane (GO:0099060)	CC	2730
NRXN1	HGNC:8008	NRXN1	neurexin 1	KIAA0578,HS.22998	GO:0099560	synapse adhesion between pre- and post-synapse (GO:0099560)	BP	2747
NRXN1	HGNC:8008	NRXN1	neurexin 1	KIAA0578,HS.22998	GO:0099054	presynapse assembly (GO:0099054)	BP	2748
NRXN1	HGNC:8008	NRXN1	neurexin 1	KIAA0578,HS.22998	GO:1905606	regulation of presynapse assembly (GO:1905606)	BP	2749
NRXN1	HGNC:8008	NRXN1	neurexin 1	KIAA0578,HS.22998	GO:0099059	integral component of presynaptic active zone membrane (GO:0099059)	CC	2750
MDGA1	HGNC:19267	MDGA1	MAM domain containing glycosylphosphatidylinositol anchor 1	GPIM,MAMDC3	GO:1905606	regulation of presynapse assembly (GO:1905606)	BP	2751
NRXN1	HGNC:8008	NRXN1	neurexin 1	KIAA0578,HS.22998	GO:0099150	regulation of postsynaptic specialization assembly (GO:0099150)	BP	2757
GABBR1	HGNC:4070	GABBR1	gamma-aminobutyric acid type B receptor subunit 1	HGB1A,GPRC3A	GO:0099056	integral component of presynaptic membrane (GO:0099056)	CC	2771
FRMPD4	HGNC:29007	FRMPD4	FERM and PDZ domain containing 4	KIAA0316,PDZK10,PDZD10	GO:0014069	postsynaptic density (GO:0014069)	CC	2786
FRMPD4	HGNC:29007	FRMPD4	FERM and PDZ domain containing 4	KIAA0316,PDZK10,PDZD10	GO:0098974	postsynaptic actin cytoskeleton organization (GO:0098974)	BP	2820
MDGA1	HGNC:19267	MDGA1	MAM domain containing glycosylphosphatidylinositol anchor 1	GPIM,MAMDC3	GO:0099179	regulation of synaptic membrane adhesion (GO:0099179)	BP	2840
MDGA2	HGNC:19835	MDGA2	MAM domain containing glycosylphosphatidylinositol anchor 2	MAMDC1	GO:1905606	regulation of presynapse assembly (GO:1905606)	BP	2842
MDGA2	HGNC:19835	MDGA2	MAM domain containing glycosylphosphatidylinositol anchor 2	MAMDC1	GO:0099179	regulation of synaptic membrane adhesion (GO:0099179)	BP	2843
SH3GL2	HGNC:10831	SH3GL2	SH3 domain containing GRB2 like 2, endophilin A1	SH3P4,SH3D2A,CNSA2,EEN-B1	GO:0030672	synaptic vesicle membrane (GO:0030672)	CC	2898
CDH9	HGNC:1768	CDH9	cadherin 9		GO:0045202	synapse (GO:0045202)	CC	2935
CDH10	HGNC:1749	CDH10	cadherin 10		GO:0099560	synapse adhesion between pre- and post-synapse (GO:0099560)	BP	2953
CDH9	HGNC:1768	CDH9	cadherin 9		GO:0099560	synapse adhesion between pre- and post-synapse (GO:0099560)	BP	2955
CDH10	HGNC:1749	CDH10	cadherin 10		GO:0045202	synapse (GO:0045202)	CC	2957
SRCIN1	HGNC:29506	SRCIN1	SRC kinase signaling inhibitor 1	SNIP,P140CAP,KIAA1684	GO:0051963	regulation of synapse assembly (GO:0051963)	BP	2958
SH3GL2	HGNC:10831	SH3GL2	SH3 domain containing GRB2 like 2, endophilin A1	SH3P4,SH3D2A,CNSA2,EEN-B1	GO:0098794	postsynapse (GO:0098794)	CC	2959
SH3GL2	HGNC:10831	SH3GL2	SH3 domain containing GRB2 like 2, endophilin A1	SH3P4,SH3D2A,CNSA2,EEN-B1	GO:0098974	postsynaptic actin cytoskeleton organization (GO:0098974)	BP	2960
SRCIN1	HGNC:29506	SRCIN1	SRC kinase signaling inhibitor 1	SNIP,P140CAP,KIAA1684	GO:0098974	postsynaptic actin cytoskeleton organization (GO:0098974)	BP	2961
CTNND2	HGNC:2516	CTNND2	catenin delta 2	NPRAP,GT24	GO:0098919	structural constituent of postsynaptic density (GO:0098919)	BP	2967
CTNND2	HGNC:2516	CTNND2	catenin delta 2	NPRAP,GT24	GO:0099072	regulation of postsynaptic membrane neurotransmitter receptor levels (GO:0099072)	BP	2968
BCL11A	HGNC:13221	BCL11A	BAF chromatin remodeling complex subunit BCL11A	BCL11A-XL,BCL11A-L,BCL11A-S,CTIP1,HBFQTL5,ZNF856,SMARCM1,EVI9	GO:0098794	postsynapse (GO:0098794)	CC	3048
SEMA3A	HGNC:10723	SEMA3A	semaphorin 3A	SEMA1,SEMD,COLL-1,HSEMA-I,SEMAD	GO:0008039	synaptic target recognition (GO:0008039)	BP	3117
SEMA3A	HGNC:10723	SEMA3A	semaphorin 3A	SEMA1,SEMD,COLL-1,HSEMA-I,SEMAD	GO:0099558	maintenance of synapse structure (GO:0099558)	BP	3126
SV2B	HGNC:16874	SV2B	synaptic vesicle glycoprotein 2B	KIAA0735,HST19680	GO:0099509	regulation of presynaptic cytosolic calcium levels (GO:0099509)	BP	3651
ARHGAP44	HGNC:29096	ARHGAP44	Rho GTPase activating protein 44	KIAA0672,RICH-2,RICH2	GO:0050804	modulation of chemical synaptic transmission (GO:0050804)	BP	3703
DOCK7	HGNC:19190	DOCK7	dedicator of cytokinesis 7	KIAA1771,ZIR2	GO:0098698	postsynaptic specialization assembly (GO:0098698)	BP	3730
SV2B	HGNC:16874	SV2B	synaptic vesicle glycoprotein 2B	KIAA0735,HST19680	GO:2000300	regulation of synaptic vesicle exocytosis (GO:2000300)	BP	3795
GRIA3	HGNC:4573	GRIA3	glutamate ionotropic receptor AMPA type subunit 3	GLUA3,GLURC,MRX94,GLUR3	GO:0099059	integral component of presynaptic active zone membrane (GO:0099059)	CC	3834
SV2B	HGNC:16874	SV2B	synaptic vesicle glycoprotein 2B	KIAA0735,HST19680	GO:0030285	integral component of synaptic vesicle membrane (GO:0030285)	CC	3947
SYNPR	HGNC:16507	SYNPR	synaptoporin	MGC26651,SPO	GO:0050804	modulation of chemical synaptic transmission (GO:0050804)	BP	3952
ATP2B1	HGNC:814	ATP2B1	ATPase plasma membrane Ca2+ transporting 1	PMCA1	GO:0042734	presynaptic membrane (GO:0042734)	CC	3982
NRXN1	HGNC:8008	NRXN1	neurexin 1	KIAA0578,HS.22998	GO:0007416	synapse assembly (GO:0007416)	BP	4049
CADPS	HGNC:1426	CADPS	calcium dependent secretion activator	CAPS,KIAA1121,CAPS1,UNC-31	GO:0099525	presynaptic dense core vesicle exocytosis (GO:0099525)	BP	4065
PRKCE	HGNC:9401	PRKCE	protein kinase C epsilon		GO:0099161	regulation of presynaptic dense core vesicle exocytosis (GO:0099161)	BP	4066

## Sheet: 4. pSUB-int-2
your genelist input	gene hgnc_id	gene symbol	gene name	gene synonyms	GO term ID	GO term name	GO domain	SynGO annotation ID
KCNH1	HGNC:6250	KCNH1	potassium voltage-gated channel subfamily H member 1	KV10.1,EAG,H-EAG,EAG1,HEAG	GO:0099056	integral component of presynaptic membrane (GO:0099056)	CC	9
KCNH1	HGNC:6250	KCNH1	potassium voltage-gated channel subfamily H member 1	KV10.1,EAG,H-EAG,EAG1,HEAG	GO:0099508	voltage-gated ion channel activity involved in regulation of presynaptic membrane potential (GO:0099508)	BP	12
PRKCA	HGNC:9393	PRKCA	protein kinase C alpha	PKCA,PKCA	GO:0099523	presynaptic cytosol (GO:0099523)	CC	68
PRKCA	HGNC:9393	PRKCA	protein kinase C alpha	PKCA,PKCA	GO:2000300	regulation of synaptic vesicle exocytosis (GO:2000300)	BP	70
ATP2B1	HGNC:814	ATP2B1	ATPase plasma membrane Ca2+ transporting 1	PMCA1	GO:0099059	integral component of presynaptic active zone membrane (GO:0099059)	CC	89
RIMS2	HGNC:17283	RIMS2	regulating synaptic membrane exocytosis 2	KIAA0751,RIM2,OBOE,RAB3IP3	GO:0016082	synaptic vesicle priming (GO:0016082)	BP	113
RIMS2	HGNC:17283	RIMS2	regulating synaptic membrane exocytosis 2	KIAA0751,RIM2,OBOE,RAB3IP3	GO:0016081	synaptic vesicle docking (GO:0016081)	BP	115
RIMS2	HGNC:17283	RIMS2	regulating synaptic membrane exocytosis 2	KIAA0751,RIM2,OBOE,RAB3IP3	GO:0098831	presynaptic active zone cytoplasmic component (GO:0098831)	CC	116
RIMS2	HGNC:17283	RIMS2	regulating synaptic membrane exocytosis 2	KIAA0751,RIM2,OBOE,RAB3IP3	GO:0098882	structural constituent of active zone (GO:0098882)	BP	157
ITPR1	HGNC:6180	ITPR1	inositol 1,4,5-trisphosphate receptor type 1	INSP3R1,IP3R1,ACV,PPP1R94,SCA15,SCA16,SCA29	GO:0098695	inositol 1,4,5-trisphosphate receptor activity involved in regulation of postsynaptic cytosolic calcium levels (GO:0098695)	BP	159
ITPR1	HGNC:6180	ITPR1	inositol 1,4,5-trisphosphate receptor type 1	INSP3R1,IP3R1,ACV,PPP1R94,SCA15,SCA16,SCA29	SYNGO:postsyn_ser_membrane_integral	integral component of postsynaptic SER membrane	CC	160
ITPR1	HGNC:6180	ITPR1	inositol 1,4,5-trisphosphate receptor type 1	INSP3R1,IP3R1,ACV,PPP1R94,SCA15,SCA16,SCA29	SYNGO:presyn_ser_membrane_integral	integral component of presynaptic SER membrane	CC	161
GRM1	HGNC:4593	GRM1	glutamate metabotropic receptor 1	GPRC1A,MGLU1,MGLUR1,PPP1R85	GO:0099061	integral component of postsynaptic density membrane (GO:0099061)	CC	213
GRM1	HGNC:4593	GRM1	glutamate metabotropic receptor 1	GPRC1A,MGLU1,MGLUR1,PPP1R85	GO:0098872	G-protein coupled neurotransmitter receptor activity involved in regulation of postsynaptic cytosolic calcium levels (GO:0098872)	BP	214
HOMER1	HGNC:17512	HOMER1	homer scaffold protein 1	VES-1,SYN47,HOMER-1B	GO:0014069	postsynaptic density (GO:0014069)	CC	219
HOMER1	HGNC:17512	HOMER1	homer scaffold protein 1	VES-1,SYN47,HOMER-1B	GO:0098962	regulation of postsynaptic neurotransmitter receptor activity (GO:0098962)	BP	238
HOMER1	HGNC:17512	HOMER1	homer scaffold protein 1	VES-1,SYN47,HOMER-1B	GO:0099524	postsynaptic cytosol (GO:0099524)	CC	239
CACNA2D1	HGNC:1399	CACNA2D1	calcium voltage-gated channel auxiliary subunit alpha2delta 1	LNCRNA-N3,CACNL2A,CACNA2,MHS3,LINC01112	GO:0099029	anchored component of presynaptic active zone membrane (GO:0099029)	CC	344
RIMS2	HGNC:17283	RIMS2	regulating synaptic membrane exocytosis 2	KIAA0751,RIM2,OBOE,RAB3IP3	GO:0098882	structural constituent of active zone (GO:0098882)	BP	401
PRKAR2B	HGNC:9392	PRKAR2B	protein kinase cAMP-dependent type II regulatory subunit beta	PRKAR2	GO:0098794	postsynapse (GO:0098794)	CC	436
PRKAR2B	HGNC:9392	PRKAR2B	protein kinase cAMP-dependent type II regulatory subunit beta	PRKAR2	GO:0050804	modulation of chemical synaptic transmission (GO:0050804)	BP	441
UNC13C	HGNC:23149	UNC13C	unc-13 homolog C	MUNC13-3,DKFZP547H074	GO:0016079	synaptic vesicle exocytosis (GO:0016079)	BP	457
UNC13C	HGNC:23149	UNC13C	unc-13 homolog C	MUNC13-3,DKFZP547H074	GO:0098793	presynapse (GO:0098793)	CC	459
CACNA2D1	HGNC:1399	CACNA2D1	calcium voltage-gated channel auxiliary subunit alpha2delta 1	LNCRNA-N3,CACNL2A,CACNA2,MHS3,LINC01112	GO:0099025	anchored component of postsynaptic membrane (GO:0099025)	CC	464
PLCB1	HGNC:15917	PLCB1	phospholipase C beta 1	KIAA0581,PLC-I,PLC154	GO:0099524	postsynaptic cytosol (GO:0099524)	CC	473
LRRTM4	HGNC:19411	LRRTM4	leucine rich repeat transmembrane neuronal 4	FLJ12568	GO:0099061	integral component of postsynaptic density membrane (GO:0099061)	CC	544
WASF1	HGNC:12732	WASF1	WASP family member 1	WAVE1,SCAR1,KIAA0269,WAVE	GO:0098794	postsynapse (GO:0098794)	CC	566
WASF1	HGNC:12732	WASF1	WASP family member 1	WAVE1,SCAR1,KIAA0269,WAVE	GO:0098939	dendritic transport of mitochondrion (GO:0098939)	BP	570
WASF1	HGNC:12732	WASF1	WASP family member 1	WAVE1,SCAR1,KIAA0269,WAVE	GO:0098885	modification of postsynaptic actin cytoskeleton (GO:0098885)	BP	571
RNF19A	HGNC:13432	RNF19A	ring finger protein 19A, RBR E3 ubiquitin protein ligase	DORFIN,DKFZP566B1346,RNF19	GO:0099576	regulation of protein catabolic process at postsynapse, modulating synaptic transmission (GO:0099576)	BP	652
LRRTM4	HGNC:19411	LRRTM4	leucine rich repeat transmembrane neuronal 4	FLJ12568	GO:0051963	regulation of synapse assembly (GO:0051963)	BP	679
IL1RAPL1	HGNC:5996	IL1RAPL1	interleukin 1 receptor accessory protein like 1	OPHN4,TIGIRR-2,IL1R8,IL1RAPL,MRX34,MRX21,MRX10	GO:0099061	integral component of postsynaptic density membrane (GO:0099061)	CC	722
LRRTM3	HGNC:19410	LRRTM3	leucine rich repeat transmembrane neuronal 3		GO:0099061	integral component of postsynaptic density membrane (GO:0099061)	CC	736
IL1RAPL1	HGNC:5996	IL1RAPL1	interleukin 1 receptor accessory protein like 1	OPHN4,TIGIRR-2,IL1R8,IL1RAPL,MRX34,MRX21,MRX10	GO:1905606	regulation of presynapse assembly (GO:1905606)	BP	759
LRRTM3	HGNC:19410	LRRTM3	leucine rich repeat transmembrane neuronal 3		GO:1905606	regulation of presynapse assembly (GO:1905606)	BP	765
CAMK2A	HGNC:1460	CAMK2A	calcium/calmodulin dependent protein kinase II alpha	KIAA0968,CAMKIINALPHA,CAMKIIÎ±,CAMKA	GO:0099523	presynaptic cytosol (GO:0099523)	CC	886
CAMK2A	HGNC:1460	CAMK2A	calcium/calmodulin dependent protein kinase II alpha	KIAA0968,CAMKIINALPHA,CAMKIIÎ±,CAMKA	GO:0099524	postsynaptic cytosol (GO:0099524)	CC	887
CAMK2A	HGNC:1460	CAMK2A	calcium/calmodulin dependent protein kinase II alpha	KIAA0968,CAMKIINALPHA,CAMKIIÎ±,CAMKA	GO:0014069	postsynaptic density (GO:0014069)	CC	889
PLCB4	HGNC:9059	PLCB4	phospholipase C beta 4		GO:0014069	postsynaptic density (GO:0014069)	CC	915
PLCB4	HGNC:9059	PLCB4	phospholipase C beta 4		SYNGO:postsyn_ser	postsynaptic SER	CC	916
PPFIA2	HGNC:9246	PPFIA2	PTPRF interacting protein alpha 2		GO:0045202	synapse (GO:0045202)	CC	931
PPFIA2	HGNC:9246	PPFIA2	PTPRF interacting protein alpha 2		GO:2000300	regulation of synaptic vesicle exocytosis (GO:2000300)	BP	935
PPFIA2	HGNC:9246	PPFIA2	PTPRF interacting protein alpha 2		GO:0099181	structural constituent of presynapse (GO:0099181)	BP	936
PLCB1	HGNC:15917	PLCB1	phospholipase C beta 1	KIAA0581,PLC-I,PLC154	GO:0099178	regulation of retrograde trans-synaptic signaling by endocanabinoid (GO:0099178)	BP	940
PLCB1	HGNC:15917	PLCB1	phospholipase C beta 1	KIAA0581,PLC-I,PLC154	GO:0099170	postsynaptic modulation of chemical synaptic transmission (GO:0099170)	BP	941
PLCB4	HGNC:9059	PLCB4	phospholipase C beta 4		GO:0050804	modulation of chemical synaptic transmission (GO:0050804)	BP	942
CAMK2A	HGNC:1460	CAMK2A	calcium/calmodulin dependent protein kinase II alpha	KIAA0968,CAMKIINALPHA,CAMKIIÎ±,CAMKA	GO:0099148	regulation of synaptic vesicle docking (GO:0099148)	BP	981
PPFIA2	HGNC:9246	PPFIA2	PTPRF interacting protein alpha 2		GO:0099054	presynapse assembly (GO:0099054)	BP	1037
CTNND2	HGNC:2516	CTNND2	catenin delta 2	NPRAP,GT24	GO:0014069	postsynaptic density (GO:0014069)	CC	1038
ADGRL3	HGNC:20974	ADGRL3	adhesion G protein-coupled receptor L3	KIAA0768,LEC3,LPHN3	GO:0050808	synapse organization (GO:0050808)	BP	1044
SYN3	HGNC:11496	SYN3	synapsin III		GO:0098850	extrinsic component of synaptic vesicle membrane (GO:0098850)	CC	1156
SYN3	HGNC:11496	SYN3	synapsin III		GO:0097091	synaptic vesicle clustering (GO:0097091)	BP	1157
GLRA3	HGNC:4328	GLRA3	glycine receptor alpha 3		GO:0099056	integral component of presynaptic membrane (GO:0099056)	CC	1188
GRIA4	HGNC:4574	GRIA4	glutamate ionotropic receptor AMPA type subunit 4	GLUA4,GLURD,GLUR4	GO:0099059	integral component of presynaptic active zone membrane (GO:0099059)	CC	1204
GRIA4	HGNC:4574	GRIA4	glutamate ionotropic receptor AMPA type subunit 4	GLUA4,GLURD,GLUR4	GO:0099507	ligand-gated ion channel activity involved in regulation of presynaptic membrane potential (GO:0099507)	BP	1225
SYN3	HGNC:11496	SYN3	synapsin III		GO:0098850	extrinsic component of synaptic vesicle membrane (GO:0098850)	CC	1233
GABRA2	HGNC:4076	GABRA2	gamma-aminobutyric acid type A receptor subunit alpha2		GO:0099059	integral component of presynaptic active zone membrane (GO:0099059)	CC	1266
GABRA2	HGNC:4076	GABRA2	gamma-aminobutyric acid type A receptor subunit alpha2		GO:0099060	integral component of postsynaptic specialization membrane (GO:0099060)	CC	1267
GABRA2	HGNC:4076	GABRA2	gamma-aminobutyric acid type A receptor subunit alpha2		GO:0099507	ligand-gated ion channel activity involved in regulation of presynaptic membrane potential (GO:0099507)	BP	1326
GABRA2	HGNC:4076	GABRA2	gamma-aminobutyric acid type A receptor subunit alpha2		GO:1904315	transmitter-gated ion channel activity involved in regulation of postsynaptic membrane potential (GO:1904315)	BP	1332
GLRA3	HGNC:4328	GLRA3	glycine receptor alpha 3		GO:0099171	presynaptic modulation of chemical synaptic transmission (GO:0099171)	BP	1460
SYN3	HGNC:11496	SYN3	synapsin III		GO:0099504	synaptic vesicle cycle (GO:0099504)	BP	1468
GRM1	HGNC:4593	GRM1	glutamate metabotropic receptor 1	GPRC1A,MGLU1,MGLUR1,PPP1R85	GO:0099055	integral component of postsynaptic membrane (GO:0099055)	CC	1472
PLEKHA5	HGNC:30036	PLEKHA5	pleckstrin homology domain containing A5	PEPP2,KIAA1686,FLJ10667	GO:0014069	postsynaptic density (GO:0014069)	CC	1665
LRRK2	HGNC:18618	LRRK2	leucine rich repeat kinase 2	ROCO2,DKFZP434H2111,FLJ45829,RIPK7,PARK8	GO:1900242	regulation of synaptic vesicle endocytosis (GO:1900242)	BP	1691
ADGRL2	HGNC:18582	ADGRL2	adhesion G protein-coupled receptor L2	KIAA0786,LEC1,CIRL2,LPHH1,LPHN2	GO:0099055	integral component of postsynaptic membrane (GO:0099055)	CC	1758
ADGRL2	HGNC:18582	ADGRL2	adhesion G protein-coupled receptor L2	KIAA0786,LEC1,CIRL2,LPHH1,LPHN2	GO:0050808	synapse organization (GO:0050808)	BP	1759
ROCK2	HGNC:10252	ROCK2	Rho associated coiled-coil containing protein kinase 2		GO:0098974	postsynaptic actin cytoskeleton organization (GO:0098974)	BP	1788
SIPA1L1	HGNC:20284	SIPA1L1	signal induced proliferation associated 1 like 1	KIAA0440,E6TP1,SPAR1	GO:0098794	postsynapse (GO:0098794)	CC	1814
SIPA1L1	HGNC:20284	SIPA1L1	signal induced proliferation associated 1 like 1	KIAA0440,E6TP1,SPAR1	GO:0098974	postsynaptic actin cytoskeleton organization (GO:0098974)	BP	1815
IL1RAPL1	HGNC:5996	IL1RAPL1	interleukin 1 receptor accessory protein like 1	OPHN4,TIGIRR-2,IL1R8,IL1RAPL,MRX34,MRX21,MRX10	GO:0099545	trans-synaptic signaling by trans-synaptic complex (GO:0099545)	BP	1823
SIPA1L1	HGNC:20284	SIPA1L1	signal induced proliferation associated 1 like 1	KIAA0440,E6TP1,SPAR1	GO:0099151	regulation of postsynaptic density assembly (GO:0099151)	BP	1841
NTRK3	HGNC:8033	NTRK3	neurotrophic receptor tyrosine kinase 3	TRKC	GO:0099055	integral component of postsynaptic membrane (GO:0099055)	CC	1842
NTRK3	HGNC:8033	NTRK3	neurotrophic receptor tyrosine kinase 3	TRKC	GO:0097107	postsynaptic density assembly (GO:0097107)	BP	1844
NTRK3	HGNC:8033	NTRK3	neurotrophic receptor tyrosine kinase 3	TRKC	GO:1905606	regulation of presynapse assembly (GO:1905606)	BP	1845
RTN4	HGNC:14085	RTN4	reticulon 4	NSP-CL,KIAA0886,NOGO,ASY	GO:0099061	integral component of postsynaptic density membrane (GO:0099061)	CC	1902
IL1RAPL1	HGNC:5996	IL1RAPL1	interleukin 1 receptor accessory protein like 1	OPHN4,TIGIRR-2,IL1R8,IL1RAPL,MRX34,MRX21,MRX10	GO:0099175	regulation of postsynapse organization (GO:0099175)	BP	1920
GLRA3	HGNC:4328	GLRA3	glycine receptor alpha 3		GO:0099060	integral component of postsynaptic specialization membrane (GO:0099060)	CC	2036
CACNG3	HGNC:1407	CACNG3	calcium voltage-gated channel auxiliary subunit gamma 3		GO:0099061	integral component of postsynaptic density membrane (GO:0099061)	CC	2046
DLG2	HGNC:2901	DLG2	discs large MAGUK scaffold protein 2	PSD-93,PSD93,CHAPSYN-110,PPP1R58	GO:0099031	anchored component of postsynaptic density membrane (GO:0099031)	CC	2050
GABRA2	HGNC:4076	GABRA2	gamma-aminobutyric acid type A receptor subunit alpha2		GO:0099060	integral component of postsynaptic specialization membrane (GO:0099060)	CC	2058
CAMK2A	HGNC:1460	CAMK2A	calcium/calmodulin dependent protein kinase II alpha	KIAA0968,CAMKIINALPHA,CAMKIIÎ±,CAMKA	GO:0098696	regulation of neurotransmitter receptor localization to postsynaptic specialization membrane (GO:0098696)	BP	2075
GABRA4	HGNC:4078	GABRA4	gamma-aminobutyric acid type A receptor subunit alpha4		GO:1904315	transmitter-gated ion channel activity involved in regulation of postsynaptic membrane potential (GO:1904315)	BP	2084
GABRA4	HGNC:4078	GABRA4	gamma-aminobutyric acid type A receptor subunit alpha4		GO:0099060	integral component of postsynaptic specialization membrane (GO:0099060)	CC	2085
SYNE1	HGNC:17089	SYNE1	spectrin repeat containing nuclear envelope protein 1	SYNE-1B,KIAA0796,8B,NESPRIN-1,ENAPTIN,MYNE1,CPG2,DJ45H2.2,SCAR8,ARCA1,NESP1,C6ORF98	GO:0099149	regulation of postsynaptic neurotransmitter receptor endocytosis (GO:0099149)	BP	2116
KCND2	HGNC:6238	KCND2	potassium voltage-gated channel subfamily D member 2	KV4.2,RK5,KIAA1044	GO:1905030	voltage-gated ion channel activity involved in regulation of postsynaptic membrane potential (GO:1905030)	BP	2159
KCND2	HGNC:6238	KCND2	potassium voltage-gated channel subfamily D member 2	KV4.2,RK5,KIAA1044	GO:0099055	integral component of postsynaptic membrane (GO:0099055)	CC	2161
GABRA2	HGNC:4076	GABRA2	gamma-aminobutyric acid type A receptor subunit alpha2		GO:0099060	integral component of postsynaptic specialization membrane (GO:0099060)	CC	2172
DGKB	HGNC:2850	DGKB	diacylglycerol kinase beta	KIAA0718,DGK,DGK-BETA,DAGK2	GO:0099147	extrinsic component of postsynaptic density membrane (GO:0099147)	CC	2195
SYNE1	HGNC:17089	SYNE1	spectrin repeat containing nuclear envelope protein 1	SYNE-1B,KIAA0796,8B,NESPRIN-1,ENAPTIN,MYNE1,CPG2,DJ45H2.2,SCAR8,ARCA1,NESP1,C6ORF98	GO:0098843	postsynaptic endocytic zone (GO:0098843)	CC	2200
LRFN5	HGNC:20360	LRFN5	leucine rich repeat and fibronectin type III domain containing 5	FIGLER8,SALM5,C14ORF146	GO:0099061	integral component of postsynaptic density membrane (GO:0099061)	CC	2216
KCND2	HGNC:6238	KCND2	potassium voltage-gated channel subfamily D member 2	KV4.2,RK5,KIAA1044	GO:0099055	integral component of postsynaptic membrane (GO:0099055)	CC	2239
KCND2	HGNC:6238	KCND2	potassium voltage-gated channel subfamily D member 2	KV4.2,RK5,KIAA1044	GO:0099060	integral component of postsynaptic specialization membrane (GO:0099060)	CC	2240
PTPRF	HGNC:9670	PTPRF	protein tyrosine phosphatase receptor type F	LAR	GO:0099061	integral component of postsynaptic density membrane (GO:0099061)	CC	2247
GABRA2	HGNC:4076	GABRA2	gamma-aminobutyric acid type A receptor subunit alpha2		GO:0099060	integral component of postsynaptic specialization membrane (GO:0099060)	CC	2264
CDH13	HGNC:1753	CDH13	cadherin 13	CDHH	GO:0045202	synapse (GO:0045202)	CC	2320
NECTIN3	HGNC:17664	NECTIN3	nectin cell adhesion molecule 3	NECTIN-3,PPR3,PVRR3,DKFZP566B0846,CDW113,CD113,PVRL3	GO:0099061	integral component of postsynaptic density membrane (GO:0099061)	CC	2323
LRFN5	HGNC:20360	LRFN5	leucine rich repeat and fibronectin type III domain containing 5	FIGLER8,SALM5,C14ORF146	GO:1905606	regulation of presynapse assembly (GO:1905606)	BP	2329
PTPRF	HGNC:9670	PTPRF	protein tyrosine phosphatase receptor type F	LAR	GO:0099175	regulation of postsynapse organization (GO:0099175)	BP	2335
CNKSR2	HGNC:19701	CNKSR2	connector enhancer of kinase suppressor of Ras 2	KIAA0902,CNK2,KSR2	GO:0099147	extrinsic component of postsynaptic density membrane (GO:0099147)	CC	2365
LRRK2	HGNC:18618	LRRK2	leucine rich repeat kinase 2	ROCO2,DKFZP434H2111,FLJ45829,RIPK7,PARK8	GO:0099523	presynaptic cytosol (GO:0099523)	CC	2413
KCNH1	HGNC:6250	KCNH1	potassium voltage-gated channel subfamily H member 1	KV10.1,EAG,H-EAG,EAG1,HEAG	GO:0099509	regulation of presynaptic cytosolic calcium levels (GO:0099509)	BP	2429
KCNH1	HGNC:6250	KCNH1	potassium voltage-gated channel subfamily H member 1	KV10.1,EAG,H-EAG,EAG1,HEAG	GO:2000300	regulation of synaptic vesicle exocytosis (GO:2000300)	BP	2430
NGEF	HGNC:7807	NGEF	neuronal guanine nucleotide exchange factor	ARHGEF27	GO:1905806	regulation of synapse disassembly (GO:1905806)	BP	2450
LRFN5	HGNC:20360	LRFN5	leucine rich repeat and fibronectin type III domain containing 5	FIGLER8,SALM5,C14ORF146	GO:0099560	synapse adhesion between pre- and post-synapse (GO:0099560)	BP	2455
PTPRF	HGNC:9670	PTPRF	protein tyrosine phosphatase receptor type F	LAR	GO:0099560	synapse adhesion between pre- and post-synapse (GO:0099560)	BP	2463
PTPRF	HGNC:9670	PTPRF	protein tyrosine phosphatase receptor type F	LAR	GO:0099560	synapse adhesion between pre- and post-synapse (GO:0099560)	BP	2467
PTPRF	HGNC:9670	PTPRF	protein tyrosine phosphatase receptor type F	LAR	GO:0099560	synapse adhesion between pre- and post-synapse (GO:0099560)	BP	2471
CTNND2	HGNC:2516	CTNND2	catenin delta 2	NPRAP,GT24	GO:0014069	postsynaptic density (GO:0014069)	CC	2485
GRIA4	HGNC:4574	GRIA4	glutamate ionotropic receptor AMPA type subunit 4	GLUA4,GLURD,GLUR4	GO:1904315	transmitter-gated ion channel activity involved in regulation of postsynaptic membrane potential (GO:1904315)	BP	2486
GRIA4	HGNC:4574	GRIA4	glutamate ionotropic receptor AMPA type subunit 4	GLUA4,GLURD,GLUR4	GO:0099061	integral component of postsynaptic density membrane (GO:0099061)	CC	2487
LRRK2	HGNC:18618	LRRK2	leucine rich repeat kinase 2	ROCO2,DKFZP434H2111,FLJ45829,RIPK7,PARK8	GO:0099523	presynaptic cytosol (GO:0099523)	CC	2523
NRGN	HGNC:8000	NRGN	neurogranin	RC3	GO:0098794	postsynapse (GO:0098794)	CC	2540
NR3C2	HGNC:7979	NR3C2	nuclear receptor subfamily 3 group C member 2	MR,MLR	GO:0099092	postsynaptic density, intracellular component (GO:0099092)	CC	2545
NR3C1	HGNC:7978	NR3C1	nuclear receptor subfamily 3 group C member 1	GR,GRL	GO:0099092	postsynaptic density, intracellular component (GO:0099092)	CC	2546
NR3C2	HGNC:7979	NR3C2	nuclear receptor subfamily 3 group C member 2	MR,MLR	GO:0098831	presynaptic active zone cytoplasmic component (GO:0098831)	CC	2547
NR3C2	HGNC:7979	NR3C2	nuclear receptor subfamily 3 group C member 2	MR,MLR	GO:0099171	presynaptic modulation of chemical synaptic transmission (GO:0099171)	BP	2548
NR3C2	HGNC:7979	NR3C2	nuclear receptor subfamily 3 group C member 2	MR,MLR	GO:0060078	regulation of postsynaptic membrane potential (GO:0060078)	BP	2549
NRGN	HGNC:8000	NRGN	neurogranin	RC3	GO:0045211	postsynaptic membrane (GO:0045211)	CC	2550
NRGN	HGNC:8000	NRGN	neurogranin	RC3	GO:0099170	postsynaptic modulation of chemical synaptic transmission (GO:0099170)	BP	2551
DLG2	HGNC:2901	DLG2	discs large MAGUK scaffold protein 2	PSD-93,PSD93,CHAPSYN-110,PPP1R58	GO:0099645	neurotransmitter receptor localization to postsynaptic specialization membrane (GO:0099645)	BP	2595
DGKB	HGNC:2850	DGKB	diacylglycerol kinase beta	KIAA0718,DGK,DGK-BETA,DAGK2	GO:0050804	modulation of chemical synaptic transmission (GO:0050804)	BP	2597
DGKB	HGNC:2850	DGKB	diacylglycerol kinase beta	KIAA0718,DGK,DGK-BETA,DAGK2	GO:0099175	regulation of postsynapse organization (GO:0099175)	BP	2598
GABRA2	HGNC:4076	GABRA2	gamma-aminobutyric acid type A receptor subunit alpha2		GO:0099060	integral component of postsynaptic specialization membrane (GO:0099060)	CC	2649
CACNG3	HGNC:1407	CACNG3	calcium voltage-gated channel auxiliary subunit gamma 3		GO:0099061	integral component of postsynaptic density membrane (GO:0099061)	CC	2717
CACNG3	HGNC:1407	CACNG3	calcium voltage-gated channel auxiliary subunit gamma 3		GO:0099645	neurotransmitter receptor localization to postsynaptic specialization membrane (GO:0099645)	BP	2724
DLG2	HGNC:2901	DLG2	discs large MAGUK scaffold protein 2	PSD-93,PSD93,CHAPSYN-110,PPP1R58	GO:0098919	structural constituent of postsynaptic density (GO:0098919)	BP	2728
PPFIA2	HGNC:9246	PPFIA2	PTPRF interacting protein alpha 2		GO:0099523	presynaptic cytosol (GO:0099523)	CC	2735
CNKSR2	HGNC:19701	CNKSR2	connector enhancer of kinase suppressor of Ras 2	KIAA0902,CNK2,KSR2	GO:0099173	postsynapse organization (GO:0099173)	BP	2788
SYNE1	HGNC:17089	SYNE1	spectrin repeat containing nuclear envelope protein 1	SYNE-1B,KIAA0796,8B,NESPRIN-1,ENAPTIN,MYNE1,CPG2,DJ45H2.2,SCAR8,ARCA1,NESP1,C6ORF98	GO:0098871	postsynaptic actin cytoskeleton (GO:0098871)	CC	2906
HOMER1	HGNC:17512	HOMER1	homer scaffold protein 1	VES-1,SYN47,HOMER-1B	GO:0099186	structural constituent of postsynapse (GO:0099186)	BP	2921
CTNND2	HGNC:2516	CTNND2	catenin delta 2	NPRAP,GT24	GO:0098919	structural constituent of postsynaptic density (GO:0098919)	BP	2967
CTNND2	HGNC:2516	CTNND2	catenin delta 2	NPRAP,GT24	GO:0099072	regulation of postsynaptic membrane neurotransmitter receptor levels (GO:0099072)	BP	2968
CNKSR2	HGNC:19701	CNKSR2	connector enhancer of kinase suppressor of Ras 2	KIAA0902,CNK2,KSR2	GO:0099147	extrinsic component of postsynaptic density membrane (GO:0099147)	CC	3118
RIMS2	HGNC:17283	RIMS2	regulating synaptic membrane exocytosis 2	KIAA0751,RIM2,OBOE,RAB3IP3	GO:0150037	regulation of calcium-dependent activation of synaptic vesicle fusion (GO:0150037)	BP	3653
IL1RAPL1	HGNC:5996	IL1RAPL1	interleukin 1 receptor accessory protein like 1	OPHN4,TIGIRR-2,IL1R8,IL1RAPL,MRX34,MRX21,MRX10	GO:0099545	trans-synaptic signaling by trans-synaptic complex (GO:0099545)	BP	3732
RIMS2	HGNC:17283	RIMS2	regulating synaptic membrane exocytosis 2	KIAA0751,RIM2,OBOE,RAB3IP3	GO:0016082	synaptic vesicle priming (GO:0016082)	BP	3736
BTBD9	HGNC:21228	BTBD9	BTB domain containing 9	KIAA1880,DJ322I12.1	GO:0050804	modulation of chemical synaptic transmission (GO:0050804)	BP	3787
NGEF	HGNC:7807	NGEF	neuronal guanine nucleotide exchange factor	ARHGEF27	GO:0098794	postsynapse (GO:0098794)	CC	3951
PRKAR2B	HGNC:9392	PRKAR2B	protein kinase cAMP-dependent type II regulatory subunit beta	PRKAR2	GO:0098794	postsynapse (GO:0098794)	CC	3954
ADGRL3	HGNC:20974	ADGRL3	adhesion G protein-coupled receptor L3	KIAA0768,LEC3,LPHN3	GO:0099055	integral component of postsynaptic membrane (GO:0099055)	CC	3977
ADGRL3	HGNC:20974	ADGRL3	adhesion G protein-coupled receptor L3	KIAA0768,LEC3,LPHN3	GO:0007416	synapse assembly (GO:0007416)	BP	3978
ATP2B1	HGNC:814	ATP2B1	ATPase plasma membrane Ca2+ transporting 1	PMCA1	GO:0042734	presynaptic membrane (GO:0042734)	CC	3982
RTN4	HGNC:14085	RTN4	reticulon 4	NSP-CL,KIAA0886,NOGO,ASY	GO:0098794	postsynapse (GO:0098794)	CC	4020
RTN4	HGNC:14085	RTN4	reticulon 4	NSP-CL,KIAA0886,NOGO,ASY	GO:0098794	postsynapse (GO:0098794)	CC	4021
RTN4	HGNC:14085	RTN4	reticulon 4	NSP-CL,KIAA0886,NOGO,ASY	GO:0050804	modulation of chemical synaptic transmission (GO:0050804)	BP	4026
CACNA2D1	HGNC:1399	CACNA2D1	calcium voltage-gated channel auxiliary subunit alpha2delta 1	LNCRNA-N3,CACNL2A,CACNA2,MHS3,LINC01112	GO:0098992	neuronal dense core vesicle (GO:0098992)	CC	4042
ROCK2	HGNC:10252	ROCK2	Rho associated coiled-coil containing protein kinase 2		GO:0090128	regulation of synapse maturation (GO:0090128)	BP	4086
ADGRL3	HGNC:20974	ADGRL3	adhesion G protein-coupled receptor L3	KIAA0768,LEC3,LPHN3	GO:0098880	maintenance of postsynaptic specialization structure (GO:0098880)	BP	4147
PPFIA2	HGNC:9246	PPFIA2	PTPRF interacting protein alpha 2		GO:0099523	presynaptic cytosol (GO:0099523)	CC	4172
PPFIA2	HGNC:9246	PPFIA2	PTPRF interacting protein alpha 2		GO:0099572	postsynaptic specialization (GO:0099572)	CC	4175
PPFIA2	HGNC:9246	PPFIA2	PTPRF interacting protein alpha 2		GO:0042734	presynaptic membrane (GO:0042734)	CC	4184
PPFIA2	HGNC:9246	PPFIA2	PTPRF interacting protein alpha 2		GO:0008021	synaptic vesicle (GO:0008021)	CC	4185
LRRTM4	HGNC:19411	LRRTM4	leucine rich repeat transmembrane neuronal 4	FLJ12568	GO:0045202	synapse (GO:0045202)	CC	4198
