# Supplementary material for: Evolutionary convergence and divergence of hippocampal cytoarchitecture between rodents and primates revealed by single-cell spatial transcriptomics
Source: Natl Sci Rev. 2026 Jan 2;13(5):nwaf595. doi: 10.1093/nsr/nwaf595 (PMC12949517; doi:10.1093/nsr/nwaf595)
Supplement: nwaf595_Supplemental_Files [file nwaf595_supplemental_files.zip › TableS9_DEG_for_CA1_clusters.xlsx]

## Sheet: Description
Table S8. Longitudinal heterogeneity in gene expression patterns of CA1 neurons.
Description
1. Differentially expressed genes between cluster 1 and cluster 2. Larger the score value, more preference for cluster 1.

## Sheet: 1. DEGs
	mouse		mouse2		macaque		macaque2		marmoset		total
	genes	score	genes	score	genes	score	genes	score	genes	score	genes	score
0	RPL41	21.435	STMN3	25.7591	CALM2	51.6468	CALM2	45.0236	CALM2	39.8152	COX8A	57.4253
1	CST3	19.7165	CST3	22.7401	UBB	49.5031	UBB	39.427	UBB	35.9763	CALM2	56.956
2	APOE	18.5856	APOE	21.645	DYNLL1	46.3341	NDUFA4	35.9234	NRGN	34.8733	RTN1	56.8063
3	RPL37	16.0511	RTN1	20.7429	PEBP1	45.7817	DYNLL1	35.8341	THY1	34.8229	DYNLL1	56.6126
4	STMN3	15.5415	PPIA	19.1213	CKB	40.0737	THY1	34.5925	SNAP25	32.3128	NDUFA4	55.5533
5	COX8A	14.2796	PTGDS	17.0934	COX8A	39.5265	PEBP1	34.3284	DYNLL1	32.0523	UBB	55.2204
6	NDUFA4	13.571	RPL41	17.0709	CFL1	39.1236	GAPDH	33.9573	PPIA	31.5649	GAPDH	54.3174
7	PCSK1N	13.019	COX8A	17.0617	THY1	38.1302	CALM3	33.5213	BEX1	29.1639	UCHL1	52.2846
8	NDUFB9	12.8674	PCSK1N	15.5578	RTN1	38.0322	RTN1	33.2368	SUB1	28.3076	CPE	48.9112
9	UCHL1	12.0788	BEX2	15.0953	CALM3	37.8462	CCK	32.9003	PEBP1	28.2998	STMN3	48.1131
10	PTGDS	10.5045	SNCA	14.7776	OLFM1	35.9175	HPCA	32.8996	BEX3	26.5336	CFL1	47.923
11	RPS24	10.0527	UCHL1	14.7135	GAPDH	35.7073	PPIA	32.483	FKBP1B	26.4246	RPL41	47.6914
12	FTH1	9.65659	NDUFA4	14.17	SNAP25	35.6656	COX8A	32.0863	PRNP	26.2751	OLFM1	47.3411
13	PPIA	9.45354	RAB3A	13.6953	UCHL1	35.4168	YWHAB	31.8774	SELENOW	26.0223	CALM3	46.7212
14	ALDOC	8.77859	RPS24	12.7478	ITM2B	35.2208	BEX1	31.7326	B2M	25.8569	CST3	46.0387
15	CPE	8.56206	NDUFB9	12.5668	ACTG1	34.9545	YWHAH	31.2301	NPTXR	25.816	HSPA8	44.1518
16	GAPDH	8.51017	ATP1B1	12.2412	TMSB10	34.9335	HSPA8	30.9183	COX8A	25.4149	RPS15	42.4876
17	FAU	7.78514	MDH1	11.9645	NDUFB4	34.5252	SNAP25	30.8774	HPCA	25.1521	BEX2	41.1935
18	RAB3A	7.71337	RPL9	11.0331	YWHAB	34.3165	ACTB	30.5601	ITM2B	24.848	SUB1	41.0132
19	RPS19	7.53077	RPL37	10.9975	CPE	33.5051	OAZ1	30.4718	VSNL1	24.6079	PEBP1	40.7766
20	RPS8	7.21913	FTH1	10.9334	YWHAH	33.3751	TMA7	30.3868	HSP90AA1	24.5874	YWHAH	40.5114
21	RPS26	7.20815	PRDX5	10.6986	UBL5	33.1197	CPE	29.8173	BASP1	24.3639	FAU	40.4845
22	RPL11	7.07141	SLC25A4	10.5712	BPHL	33.1128	ITM2B	29.6306	CAMK2N1	24.3342	APOE	40.4503
23	RTN1	6.82533	OLFM1	10.507	CHN1	31.6435	UBE2S	29.3395	YWHAH	24.3001	ELOB	40.2525
24	RPL3	6.76582	NDUFC2	10.2905	NDUFA4	31.6234	CKB	29.335	HSPA8	24.1477	EIF1	39.8526
25	RPL8	6.76296	PRNP	10.0371	LMO4	31.409	CPNE6	29.2848	CHN1	24.112	MDH1	39.5095
26	RPL9	6.75822	UBB	9.79997	TMEM59L	31.3997	MIEN1	29.1947	BEX2	24.0275	PRDX5	39.4302
27	RPL26	6.6793	GAPDH	9.71876	SUB1	31.3397	OLFM1	29.1218	YWHAB	23.6421	ATP1B1	39.2379
28	ELOB	6.55273	RPS15	9.59324	ATP6V0C	31.1316	ISCA2	29.0439	ACTG1	23.4745	SNAP25	38.9641
29	SLC25A4	6.48042	RPS8	8.93256	TPT1	31.1244	RASD1	28.9827	FTH1	23.2596	NDUFB9	38.8697
30	UQCRQ	6.25359	MAP1LC3A	8.79013	EIF1	31.0511	MRPS33	28.8831	ATP1B1	22.9352	RAB3A	38.5847
31	NDUFA2	5.90317	SUB1	8.47409	GABARAPL2	30.8433	MRPL18	28.8001	UBL5	22.8252	CKB	38.3663
32	RPS21	5.7467	RPL11	8.42325	FAU	30.6697	STMN3	28.7869	SLC17A7	22.7359	ITM2B	38.0147
33	HSPA8	5.7299	RPL3	8.42177	BEX3	30.6216	NOP16	28.7513	MDH1	22.5538	UQCRQ	38.0078
34	RPS15	5.58383	CPE	8.3557	ELOB	30.5021	BEX3	28.7483	GNG3	22.4481	GNG3	37.158
35	DYNLL1	5.40879	CFL1	7.98942	CLU	30.4768	UBL4A	28.7184	CRYM	22.3242	SLC25A4	36.8846
36	BEX2	5.39115	FAU	7.88176	CNIH2	30.3845	CWC15	28.7159	ENC1	22.2942	RPL31	36.8589
37	EEF1A1	5.27954	DYNLL1	7.84738	HSPA8	30.1544	GLRX	28.7015	RTN1	22.0924	RPL11	36.7267
38	UBB	5.12573	SLC25A3	7.83856	NDUFB2	30.1354	CNIH2	28.6659	SARAF	22.072	APLP1	36.5738
39	PFDN5	5.07237	FKBP1A	7.78147	GSTP1	30.1073	PCBP1	28.6487	MTCH1	21.8394	NDUFC2	36.5722
40	CALM3	4.79524	RPL31	7.63535	RPL41	29.9691	SMIM8	28.6185	CPE	21.8176	PCSK1N	36.4342
41	RPS17	4.73533	ITM2C	7.58171	RGS14	29.8859	CLU	28.5664	NDUFB2	21.7674	ATP6V1E1	36.1321
42	CFL1	4.61127	RPS26	7.53671	SNRPN	29.8184	MRPL44	28.5566	CLU	21.7189	RPL8	36.0921
43	PRDX5	4.53277	APLP1	7.51333	GNG3	29.6259	RNF167	28.5405	RAB3A	21.6133	RPS24	36.0664
44	NDUFC2	4.15009	ZWINT	7.48574	BEX2	29.5844	RRAGA	28.5123	EIF1	21.4396	RPS8	36.0118
45	SNAP25	4.12661	EIF1	7.4592	TMA7	29.5189	DNAJC5	28.5101	CTXN1	21.3713	NDUFB10	35.963
46	MAP1LC3A	3.79008	EEF1A1	7.35193	BEX1	29.4308	FKBP1B	28.4948	ELOB	21.334	BEX3	35.8485
47	FKBP1A	3.78982	RPL8	6.9596	HSP90AA1	29.3724	MCRIP2	28.4936	ENO1	21.3325	RPS21	35.8145
48	SELENOW	3.68668	NDUFC1	6.88685	SNX3	29.1943	FAM122A	28.4884	OAZ1	21.3318	DYNLRB1	35.8067
49	SNCA	3.51439	RPS21	6.80096	UQCRQ	29.0973	SNAPC5	28.4841	NDUFB4	21.2643	RPLP2	35.7747
50	NDUFC1	3.48675	NDUFA2	6.74738	FSIP1	28.9987	NDUFC2	28.481	RPS8	21.0813	SNCA	35.7408
51	RPL32	3.42208	NDUFA5	6.73885	CALY	28.98	SFR1	28.4764	FKBP1A	21.0292	NDUFA2	35.6534
52	RPLP2	3.37275	ELOB	6.68348	NDUFB10	28.9168	PSENEN	28.4659	PARK7	21.0163	NDUFA11	35.386
53	EIF1	3.34385	BSG	6.66586	ENO1	28.8328	NIT2	28.4622	GAPDH	20.9846	RPL37	35.2661
54	NCKAP5	3.34245	SNRPN	6.55791	NDUFAB1	28.7922	HSD17B10	28.4548	RPL15	20.9719	RPL3	35.265
55	RPS7	3.16194	RPS19	6.42692	RPS7	28.7138	MAD2L1	28.4497	NDUFA1	20.825	NDUFB2	35.2268
56	NNAT	3.11536	PRKAR1B	6.19238	ATP6V1E1	28.6817	EBNA1BP2	28.4381	UQCRQ	20.7247	RPS19	35.0774
57	NDUFA11	3.06697	RPL32	5.99943	RPS15	28.5688	PRR36	28.4278	PGAM1	20.612	PTGDS	35.0575
58	SNRPN	3.03236	PCP4	5.49063	EDF1	28.4898	FKBP1A	28.4112	SRP14	20.6103	TPT1	35.0368
59	NDUFA5	2.99766	NCKAP5	5.30478	CLCN2	28.4052	CCDC59	28.4076	BEX4	20.5947	PPIA	35.0275
60	ATP1B1	2.93669	DYNLRB1	5.27189	TUBA4A	28.2935	NSG1	28.4071	SYT11	20.4604	THY1	34.6225
61	LDHB	2.91121	HSPA8	5.24875	ARL2	28.274	FABP5	28.4046	PCP4	20.4297	CLU	34.2246
62	APLP1	2.79557	RPL30	5.13075	MTCH1	28.2163	NBDY	28.4009	SLC30A6	20.3333	NDUFC1	34.1878
63	CKB	2.56247	RPL26	5.0325	RASL10A	28.1489	MFSD5	28.3996	TMEM59L	20.3194	CCK	34.1558
64	RPS29	2.45958	NDUFA11	4.80079	STMN2	28.1298	DYDC2	28.3986	VSTM2L	20.2463	RPL9	34.071
65	SUB1	2.28355	ATP6V1E1	4.52704	EIF4A2	28.077	ORMDL1	28.3975	PHYHIP	20.199	RPS17	34.0143
66	RPL18A	2.27012	NDUFA7	4.49119	ATP6V0B	28.0362	IFT22	28.3936	TMA7	20.1915	RPS7	33.956
67	BSG	2.22849	GNG3	4.47328	RPL30	28.0114	FXYD7	28.3875	EIF4A2	20.178	TMSB10	33.9467
68	RPS23	1.95528	UQCRQ	4.36691	CRYM	27.8937	SDF2L1	28.3839	PGRMC1	20.1559	RPL30	33.6756
69	AP2S1	1.84807	LDHB	4.04089	RPL7	27.8906	LSM8	28.3831	TSPAN7	20.0966	UBL5	33.5708
70	NDUFA7	1.70219	AP2S1	4.03616	APLP1	27.6335	EIF3I	28.3823	TPT1	20.0597	RPL32	33.2101
71	ATP6V1E1	1.63527	TPT1	3.81837	RPL31	27.6122	H1FX	28.3671	RPS21	20.0269	NDUFA7	33.1948
72	SPARCL1	1.59782	NDUFA12	3.35843	ARF5	27.5639	CHCHD4	28.3654	PRDX2	20.0043	RPS26	32.9631
73	RPL31	1.37872	RPS23	3.33303	CST3	27.5594	LSM10	28.3613	UCHL1	19.879	SLC25A3	32.9524
74	PRKAR1B	1.33561	RPLP2	3.05566	RPS21	27.4849	NLE1	28.3539	YWHAG	19.8758	MAP1LC3A	32.9379
75	NDUFB2	1.33544	NRGN	2.98278	RPL4	27.4596	RBP4	28.3538	RPL24	19.8443	EDF1	32.5262
76	MDH1	1.17097	NNAT	2.73256	GDI1	27.3917	HDDC2	28.3435	SOD1	19.7631	ALDOC	32.2685
77	CLU	1.0391	RPS29	2.63274	MDH1	27.3871	ELAC1	28.3421	LMO4	19.7462	AP2S1	32.1684
78	PRNP	0.989866	RPS7	2.57086	DYNLRB1	27.3645	FBLL1	28.3329	NDRG4	19.7436	ATP6V0B	32.0282
79	SMDT1	0.834529	MDH2	2.54133	MPV17L2	27.3486	ARMCX5	28.3285	TMEM130	19.6784	YWHAB	32.0084
80	OLFM1	0.817411	NDUFB10	2.41546	RPLP2	27.3384	CST6	28.3255	CHGB	19.6643	STMN1	31.7321
81	MTCH1	0.706951	RPS17	2.35604	PSMB1	27.1933	ASGR1	28.3243	NDUFA4	19.6526	NDUFA12	31.4591
82	DYNLRB1	0.684459	STMN1	2.04083	PGK1	27.1422	IGFBP2	28.3226	ARPC2	19.6476	RPL18A	31.1804
83	NDUFB7	0.599951	BEX3	1.98147	NDUFS5	27.0515	GPR19	28.3218	ITM2C	19.633	NNAT	31.0828
84	OAZ1	0.559574	RPL18A	1.81298	SNRPD2	27.0508	AMN	28.3188	CCDC85B	19.5651	RPS29	31.0754
85	SLC25A3	0.44009	PFDN5	1.7203	PSMA7	26.8652	RTCB	28.3084	CTSB	19.5048	ATP6V1F	30.8704
86	TIMM13	0.19207	DBI	1.58214	PRDX5	26.844	LINGO1	28.3062	NDFIP1	19.4998	FKBP1A	30.7563
87	STMN1	0.0690538	TECR	1.56771	ISCU	26.7928	B3GALT6	28.3044	SNU13	19.4513	SNRPN	30.6108
88	SDHB	-0.00494094	CALM3	1.14667	RPS6	26.7607	TMEM151A	28.3008	RAC1	19.4342	PFDN5	30.5064
89	NDUFB10	-0.0422148	BASP1	1.08927	TAGLN3	26.7025	ARMCX1	28.2994	RPL41	19.4182	NDUFA5	30.4984
90	RPS9	-0.15745	ATP6V0B	0.991988	NOP10	26.6862	RAB3IL1	28.2969	EDF1	19.3935	FTH1	30.4249
91	ROMO1	-0.168306	YWHAH	0.804389	UBXN11	26.62	CTXN1	28.2964	ARF3	19.3732	RPS23	30.4087
92	PCP4	-0.279039	ALDOC	0.721345	ARF1	26.5703	MCM6	28.2913	RPL19	19.269	ITM2C	30.0776
93	FIS1	-0.354101	ATP6V1F	0.694088	RPS9	26.563	NR2C2AP	28.2901	PNMA1	19.2607	STMN2	30.0443
94	CCK	-0.393182	RPS2	0.217241	CAMK1	26.5296	GPX1	28.2877	ATP6V0B	19.2256	MDH2	30.001
95	ZWINT	-0.438299	NDUFB2	-0.142452	ARPC3	26.4564	CCDC34	28.2819	FAU	19.2205	GAP43	29.8637
96	DBI	-0.497005	SPARCL1	-0.414849	RPL18	26.3358	ESYT1	28.2802	RPL27A	19.1981	RPS2	29.5502
97	YWHAH	-0.700819	ATP6V1G2	-0.433884	NDUFA11	26.3322	TMEM14A	28.2798	ATP6V1E1	19.181	OAZ1	29.4025
98	RPL35	-0.72326	EDF1	-0.489364	RPS2	26.3151	HIGD1B	28.2775	ATP6V0C	19.146	TAGLN3	29.3051
99	RPL34	-0.733854	TAGLN3	-0.526898	SLC22A17	26.2352	GLCE	28.2754	CACYBP	19.1322	SLC22A17	29.2794
100	RPL34	0.733854	TAGLN3	0.526898	SLC22A17	-26.2352	GLCE	-28.2754	CACYBP	-19.1322	SLC22A17	-29.2794
101	RPL35	0.72326	EDF1	0.489364	RPS2	-26.3151	HIGD1B	-28.2775	ATP6V0C	-19.146	TAGLN3	-29.3051
102	YWHAH	0.700819	ATP6V1G2	0.433884	NDUFA11	-26.3322	TMEM14A	-28.2798	ATP6V1E1	-19.181	OAZ1	-29.4025
103	DBI	0.497005	SPARCL1	0.414849	RPL18	-26.3358	ESYT1	-28.2802	RPL27A	-19.1981	RPS2	-29.5502
104	ZWINT	0.438299	NDUFB2	0.142452	ARPC3	-26.4564	CCDC34	-28.2819	FAU	-19.2205	GAP43	-29.8637
105	CCK	0.393182	RPS2	-0.217241	CAMK1	-26.5296	GPX1	-28.2877	ATP6V0B	-19.2256	MDH2	-30.001
106	FIS1	0.354101	ATP6V1F	-0.694088	RPS9	-26.563	NR2C2AP	-28.2901	PNMA1	-19.2607	STMN2	-30.0443
107	PCP4	0.279039	ALDOC	-0.721345	ARF1	-26.5703	MCM6	-28.2913	RPL19	-19.269	ITM2C	-30.0776
108	ROMO1	0.168306	YWHAH	-0.804389	UBXN11	-26.62	CTXN1	-28.2964	ARF3	-19.3732	RPS23	-30.4087
109	RPS9	0.15745	ATP6V0B	-0.991988	NOP10	-26.6862	RAB3IL1	-28.2969	EDF1	-19.3935	FTH1	-30.4249
110	NDUFB10	0.0422148	BASP1	-1.08927	TAGLN3	-26.7025	ARMCX1	-28.2994	RPL41	-19.4182	NDUFA5	-30.4984
111	SDHB	0.00494094	CALM3	-1.14667	RPS6	-26.7607	TMEM151A	-28.3008	RAC1	-19.4342	PFDN5	-30.5064
112	STMN1	-0.0690538	TECR	-1.56771	ISCU	-26.7928	B3GALT6	-28.3044	SNU13	-19.4513	SNRPN	-30.6108
113	TIMM13	-0.19207	DBI	-1.58214	PRDX5	-26.844	LINGO1	-28.3062	NDFIP1	-19.4998	FKBP1A	-30.7563
114	SLC25A3	-0.44009	PFDN5	-1.7203	PSMA7	-26.8652	RTCB	-28.3084	CTSB	-19.5048	ATP6V1F	-30.8704
115	OAZ1	-0.559574	RPL18A	-1.81298	SNRPD2	-27.0508	AMN	-28.3188	CCDC85B	-19.5651	RPS29	-31.0754
116	NDUFB7	-0.599951	BEX3	-1.98147	NDUFS5	-27.0515	GPR19	-28.3218	ITM2C	-19.633	NNAT	-31.0828
117	DYNLRB1	-0.684459	STMN1	-2.04083	PGK1	-27.1422	IGFBP2	-28.3226	ARPC2	-19.6476	RPL18A	-31.1804
118	MTCH1	-0.706951	RPS17	-2.35604	PSMB1	-27.1933	ASGR1	-28.3243	NDUFA4	-19.6526	NDUFA12	-31.4591
119	OLFM1	-0.817411	NDUFB10	-2.41546	RPLP2	-27.3384	CST6	-28.3255	CHGB	-19.6643	STMN1	-31.7321
120	SMDT1	-0.834529	MDH2	-2.54133	MPV17L2	-27.3486	ARMCX5	-28.3285	TMEM130	-19.6784	YWHAB	-32.0084
121	PRNP	-0.989866	RPS7	-2.57086	DYNLRB1	-27.3645	FBLL1	-28.3329	NDRG4	-19.7436	ATP6V0B	-32.0282
122	CLU	-1.0391	RPS29	-2.63274	MDH1	-27.3871	ELAC1	-28.3421	LMO4	-19.7462	AP2S1	-32.1684
123	MDH1	-1.17097	NNAT	-2.73256	GDI1	-27.3917	HDDC2	-28.3435	SOD1	-19.7631	ALDOC	-32.2685
124	NDUFB2	-1.33544	NRGN	-2.98278	RPL4	-27.4596	RBP4	-28.3538	RPL24	-19.8443	EDF1	-32.5262
125	PRKAR1B	-1.33561	RPLP2	-3.05566	RPS21	-27.4849	NLE1	-28.3539	YWHAG	-19.8758	MAP1LC3A	-32.9379
126	RPL31	-1.37872	RPS23	-3.33303	CST3	-27.5594	LSM10	-28.3613	UCHL1	-19.879	SLC25A3	-32.9524
127	SPARCL1	-1.59782	NDUFA12	-3.35843	ARF5	-27.5639	CHCHD4	-28.3654	PRDX2	-20.0043	RPS26	-32.9631
128	ATP6V1E1	-1.63527	TPT1	-3.81837	RPL31	-27.6122	H1FX	-28.3671	RPS21	-20.0269	NDUFA7	-33.1948
129	NDUFA7	-1.70219	AP2S1	-4.03616	APLP1	-27.6335	EIF3I	-28.3823	TPT1	-20.0597	RPL32	-33.2101
130	AP2S1	-1.84807	LDHB	-4.04089	RPL7	-27.8906	LSM8	-28.3831	TSPAN7	-20.0966	UBL5	-33.5708
131	RPS23	-1.95528	UQCRQ	-4.36691	CRYM	-27.8937	SDF2L1	-28.3839	PGRMC1	-20.1559	RPL30	-33.6756
132	BSG	-2.22849	GNG3	-4.47328	RPL30	-28.0114	FXYD7	-28.3875	EIF4A2	-20.178	TMSB10	-33.9467
133	RPL18A	-2.27012	NDUFA7	-4.49119	ATP6V0B	-28.0362	IFT22	-28.3936	TMA7	-20.1915	RPS7	-33.956
134	SUB1	-2.28355	ATP6V1E1	-4.52704	EIF4A2	-28.077	ORMDL1	-28.3975	PHYHIP	-20.199	RPS17	-34.0143
135	RPS29	-2.45958	NDUFA11	-4.80079	STMN2	-28.1298	DYDC2	-28.3986	VSTM2L	-20.2463	RPL9	-34.071
136	CKB	-2.56247	RPL26	-5.0325	RASL10A	-28.1489	MFSD5	-28.3996	TMEM59L	-20.3194	CCK	-34.1558
137	APLP1	-2.79557	RPL30	-5.13075	MTCH1	-28.2163	NBDY	-28.4009	SLC30A6	-20.3333	NDUFC1	-34.1878
138	LDHB	-2.91121	HSPA8	-5.24875	ARL2	-28.274	FABP5	-28.4046	PCP4	-20.4297	CLU	-34.2246
139	ATP1B1	-2.93669	DYNLRB1	-5.27189	TUBA4A	-28.2935	NSG1	-28.4071	SYT11	-20.4604	THY1	-34.6225
140	NDUFA5	-2.99766	NCKAP5	-5.30478	CLCN2	-28.4052	CCDC59	-28.4076	BEX4	-20.5947	PPIA	-35.0275
141	SNRPN	-3.03236	PCP4	-5.49063	EDF1	-28.4898	FKBP1A	-28.4112	SRP14	-20.6103	TPT1	-35.0368
142	NDUFA11	-3.06697	RPL32	-5.99943	RPS15	-28.5688	PRR36	-28.4278	PGAM1	-20.612	PTGDS	-35.0575
143	NNAT	-3.11536	PRKAR1B	-6.19238	ATP6V1E1	-28.6817	EBNA1BP2	-28.4381	UQCRQ	-20.7247	RPS19	-35.0774
144	RPS7	-3.16194	RPS19	-6.42692	RPS7	-28.7138	MAD2L1	-28.4497	NDUFA1	-20.825	NDUFB2	-35.2268
145	NCKAP5	-3.34245	SNRPN	-6.55791	NDUFAB1	-28.7922	HSD17B10	-28.4548	RPL15	-20.9719	RPL3	-35.265
146	EIF1	-3.34385	BSG	-6.66586	ENO1	-28.8328	NIT2	-28.4622	GAPDH	-20.9846	RPL37	-35.2661
147	RPLP2	-3.37275	ELOB	-6.68348	NDUFB10	-28.9168	PSENEN	-28.4659	PARK7	-21.0163	NDUFA11	-35.386
148	RPL32	-3.42208	NDUFA5	-6.73885	CALY	-28.98	SFR1	-28.4764	FKBP1A	-21.0292	NDUFA2	-35.6534
149	NDUFC1	-3.48675	NDUFA2	-6.74738	FSIP1	-28.9987	NDUFC2	-28.481	RPS8	-21.0813	SNCA	-35.7408
150	SNCA	-3.51439	RPS21	-6.80096	UQCRQ	-29.0973	SNAPC5	-28.4841	NDUFB4	-21.2643	RPLP2	-35.7747
151	SELENOW	-3.68668	NDUFC1	-6.88685	SNX3	-29.1943	FAM122A	-28.4884	OAZ1	-21.3318	DYNLRB1	-35.8067
152	FKBP1A	-3.78982	RPL8	-6.9596	HSP90AA1	-29.3724	MCRIP2	-28.4936	ENO1	-21.3325	RPS21	-35.8145
153	MAP1LC3A	-3.79008	EEF1A1	-7.35193	BEX1	-29.4308	FKBP1B	-28.4948	ELOB	-21.334	BEX3	-35.8485
154	SNAP25	-4.12661	EIF1	-7.4592	TMA7	-29.5189	DNAJC5	-28.5101	CTXN1	-21.3713	NDUFB10	-35.963
155	NDUFC2	-4.15009	ZWINT	-7.48574	BEX2	-29.5844	RRAGA	-28.5123	EIF1	-21.4396	RPS8	-36.0118
156	PRDX5	-4.53277	APLP1	-7.51333	GNG3	-29.6259	RNF167	-28.5405	RAB3A	-21.6133	RPS24	-36.0664
157	CFL1	-4.61127	RPS26	-7.53671	SNRPN	-29.8184	MRPL44	-28.5566	CLU	-21.7189	RPL8	-36.0921
158	RPS17	-4.73533	ITM2C	-7.58171	RGS14	-29.8859	CLU	-28.5664	NDUFB2	-21.7674	ATP6V1E1	-36.1321
159	CALM3	-4.79524	RPL31	-7.63535	RPL41	-29.9691	SMIM8	-28.6185	CPE	-21.8176	PCSK1N	-36.4342
160	PFDN5	-5.07237	FKBP1A	-7.78147	GSTP1	-30.1073	PCBP1	-28.6487	MTCH1	-21.8394	NDUFC2	-36.5722
161	UBB	-5.12573	SLC25A3	-7.83856	NDUFB2	-30.1354	CNIH2	-28.6659	SARAF	-22.072	APLP1	-36.5738
162	EEF1A1	-5.27954	DYNLL1	-7.84738	HSPA8	-30.1544	GLRX	-28.7015	RTN1	-22.0924	RPL11	-36.7267
163	BEX2	-5.39115	FAU	-7.88176	CNIH2	-30.3845	CWC15	-28.7159	ENC1	-22.2942	RPL31	-36.8589
164	DYNLL1	-5.40879	CFL1	-7.98942	CLU	-30.4768	UBL4A	-28.7184	CRYM	-22.3242	SLC25A4	-36.8846
165	RPS15	-5.58383	CPE	-8.3557	ELOB	-30.5021	BEX3	-28.7483	GNG3	-22.4481	GNG3	-37.158
166	HSPA8	-5.7299	RPL3	-8.42177	BEX3	-30.6216	NOP16	-28.7513	MDH1	-22.5538	UQCRQ	-38.0078
167	RPS21	-5.7467	RPL11	-8.42325	FAU	-30.6697	STMN3	-28.7869	SLC17A7	-22.7359	ITM2B	-38.0147
168	NDUFA2	-5.90317	SUB1	-8.47409	GABARAPL2	-30.8433	MRPL18	-28.8001	UBL5	-22.8252	CKB	-38.3663
169	UQCRQ	-6.25359	MAP1LC3A	-8.79013	EIF1	-31.0511	MRPS33	-28.8831	ATP1B1	-22.9352	RAB3A	-38.5847
170	SLC25A4	-6.48042	RPS8	-8.93256	TPT1	-31.1244	RASD1	-28.9827	FTH1	-23.2596	NDUFB9	-38.8697
171	ELOB	-6.55273	RPS15	-9.59324	ATP6V0C	-31.1316	ISCA2	-29.0439	ACTG1	-23.4745	SNAP25	-38.9641
172	RPL26	-6.6793	GAPDH	-9.71876	SUB1	-31.3397	OLFM1	-29.1218	YWHAB	-23.6421	ATP1B1	-39.2379
173	RPL9	-6.75822	UBB	-9.79997	TMEM59L	-31.3997	MIEN1	-29.1947	BEX2	-24.0275	PRDX5	-39.4302
174	RPL8	-6.76296	PRNP	-10.0371	LMO4	-31.409	CPNE6	-29.2848	CHN1	-24.112	MDH1	-39.5095
175	RPL3	-6.76582	NDUFC2	-10.2905	NDUFA4	-31.6234	CKB	-29.335	HSPA8	-24.1477	EIF1	-39.8526
176	RTN1	-6.82533	OLFM1	-10.507	CHN1	-31.6435	UBE2S	-29.3395	YWHAH	-24.3001	ELOB	-40.2525
177	RPL11	-7.07141	SLC25A4	-10.5712	BPHL	-33.1128	ITM2B	-29.6306	CAMK2N1	-24.3342	APOE	-40.4503
178	RPS26	-7.20815	PRDX5	-10.6986	UBL5	-33.1197	CPE	-29.8173	BASP1	-24.3639	FAU	-40.4845
179	RPS8	-7.21913	FTH1	-10.9334	YWHAH	-33.3751	TMA7	-30.3868	HSP90AA1	-24.5874	YWHAH	-40.5114
180	RPS19	-7.53077	RPL37	-10.9975	CPE	-33.5051	OAZ1	-30.4718	VSNL1	-24.6079	PEBP1	-40.7766
181	RAB3A	-7.71337	RPL9	-11.0331	YWHAB	-34.3165	ACTB	-30.5601	ITM2B	-24.848	SUB1	-41.0132
182	FAU	-7.78514	MDH1	-11.9645	NDUFB4	-34.5252	SNAP25	-30.8774	HPCA	-25.1521	BEX2	-41.1935
183	GAPDH	-8.51017	ATP1B1	-12.2412	TMSB10	-34.9335	HSPA8	-30.9183	COX8A	-25.4149	RPS15	-42.4876
184	CPE	-8.56206	NDUFB9	-12.5668	ACTG1	-34.9545	YWHAH	-31.2301	NPTXR	-25.816	HSPA8	-44.1518
185	ALDOC	-8.77859	RPS24	-12.7478	ITM2B	-35.2208	BEX1	-31.7326	B2M	-25.8569	CST3	-46.0387
186	PPIA	-9.45354	RAB3A	-13.6953	UCHL1	-35.4168	YWHAB	-31.8774	SELENOW	-26.0223	CALM3	-46.7212
187	FTH1	-9.65659	NDUFA4	-14.17	SNAP25	-35.6656	COX8A	-32.0863	PRNP	-26.2751	OLFM1	-47.3411
188	RPS24	-10.0527	UCHL1	-14.7135	GAPDH	-35.7073	PPIA	-32.483	FKBP1B	-26.4246	RPL41	-47.6914
189	PTGDS	-10.5045	SNCA	-14.7776	OLFM1	-35.9175	HPCA	-32.8996	BEX3	-26.5336	CFL1	-47.923
190	UCHL1	-12.0788	BEX2	-15.0953	CALM3	-37.8462	CCK	-32.9003	PEBP1	-28.2998	STMN3	-48.1131
191	NDUFB9	-12.8674	PCSK1N	-15.5578	RTN1	-38.0322	RTN1	-33.2368	SUB1	-28.3076	CPE	-48.9112
192	PCSK1N	-13.019	COX8A	-17.0617	THY1	-38.1302	CALM3	-33.5213	BEX1	-29.1639	UCHL1	-52.2846
193	NDUFA4	-13.571	RPL41	-17.0709	CFL1	-39.1236	GAPDH	-33.9573	PPIA	-31.5649	GAPDH	-54.3174
194	COX8A	-14.2796	PTGDS	-17.0934	COX8A	-39.5265	PEBP1	-34.3284	DYNLL1	-32.0523	UBB	-55.2204
195	STMN3	-15.5415	PPIA	-19.1213	CKB	-40.0737	THY1	-34.5925	SNAP25	-32.3128	NDUFA4	-55.5533
196	RPL37	-16.0511	RTN1	-20.7429	PEBP1	-45.7817	DYNLL1	-35.8341	THY1	-34.8229	DYNLL1	-56.6126
197	APOE	-18.5856	APOE	-21.645	DYNLL1	-46.3341	NDUFA4	-35.9234	NRGN	-34.8733	RTN1	-56.8063
198	CST3	-19.7165	CST3	-22.7401	UBB	-49.5031	UBB	-39.427	UBB	-35.9763	CALM2	-56.956
199	RPL41	-21.435	STMN3	-25.7591	CALM2	-51.6468	CALM2	-45.0236	CALM2	-39.8152	COX8A	-57.4253
